# Supplementary material for: Single cell transcriptomes and multiscale networks from persons with and without Alzheimer’s disease
Source: Nat Commun. 2024 Jul 10;15:5815. doi: 10.1038/s41467-024-49790-0 (PMC11237088; doi:10.1038/s41467-024-49790-0)
Supplement: Supplementary file 5 — Supplementary Dataset 2 [file 41467_2024_49790_MOESM5_ESM.xlsx]

## Sheet: README
Supplementary Table2
The DEGs identified by two different comparision in each cell type, pvalues adjusted by Bonferroni correction using all genes in the dataset
DX: AD vs contrl
DA: DA vs non-DA
MAGMA: geneset enrichment in GWAS genes. GWAS summary statistics were taken from Bellenguez, et al. https://doi.org/10.1038/s41588-022-01024-z

## Sheet: Ast
		DX					DA
	symbol	p_val	avg_log2FC	pct.1	pct.2	p_val_adj	p_val	avg_log2FC	pct.1	pct.2	p_val_adj	significant
	CD44	5.27477e-227	0.641229	0.355	0.22	1.80608e-222	1.67592e-70	0.842363	0.581	0.3	5.73834e-66	both
	PLCE1	2.20938e-101	0.264235	0.537	0.445	7.56493e-97	8.9812e-11	0.264447	0.572	0.501	3.07516e-06	both
	SAMD4A	0	0.891003	0.944	0.882	0	2.05747e-270	1.29313	0.989	0.92	7.04479e-266	both
	ARHGEF10L	4.91556e-189	0.288241	0.804	0.733	1.68309e-184	2.2016e-46	0.387997	0.796	0.777	7.53829e-42	both
	OSMR-AS1	4.6792e-160	0.339251	0.606	0.513	1.60216e-155	7.81486e-110	0.853749	0.73	0.569	2.67581e-105	both
	AC002069.2	4.83538e-118	0.465703	0.482	0.39	1.65563e-113	2.32973e-13	0.572186	0.493	0.447	7.97698e-09	both
	HSPB1	8.82389e-224	0.47005	0.595	0.441	3.0213e-219	1.26273e-16	0.496603	0.641	0.536	4.32358e-12	both
	PFKP	0	0.627962	0.855	0.736	0	1.25772e-31	0.429983	0.854	0.81	4.30642e-27	both
	ADAM12	2.4985e-170	0.35731	0.471	0.36	8.55488e-166	3.10635e-96	0.852799	0.614	0.426	1.06362e-91	both
	AL589740.1	1.49104e-234	-0.31939	0.929	0.961	5.10533e-230	6.53148e-37	-0.472269	0.868	0.942	2.23638e-32	both
	AC083837.1	1.67772e-57	0.324684	0.131	0.094	5.7445e-53	5.24104e-41	1.03284	0.227	0.115	1.79453e-36	both
	TRIO	3.02533e-164	0.284866	0.971	0.955	1.03587e-159	3.78537e-182	0.861671	0.98	0.965	1.29611e-177	both
	SOD2	1.24255e-157	0.363071	0.571	0.495	4.25448e-153	2.24981e-90	0.758312	0.698	0.54	7.70335e-86	both
	DNAJB1	5.36056e-86	0.417028	0.339	0.278	1.83546e-81	7.51042e-39	0.712817	0.374	0.315	2.57157e-34	both
	AC002429.2	0	-0.6122	0.699	0.824	0	6.88599e-79	-1.08286	0.476	0.751	2.35776e-74	both
	ELOVL5	3.90782e-155	0.673853	0.662	0.603	1.33804e-150	4.21763e-81	1.03884	0.736	0.638	1.44411e-76	both
	SLC39A14	2.45245e-203	0.37294	0.334	0.231	8.39718e-199	3.71538e-94	0.825584	0.539	0.291	1.27215e-89	both
	DIP2C	8.24271e-191	0.306447	0.96	0.938	2.8223e-186	1.92094e-117	0.718676	0.963	0.951	6.57731e-113	both
	AC068308.1	7.52505e-171	-0.338836	0.277	0.4	2.57658e-166	1.18845e-25	-0.455607	0.164	0.326	4.06927e-21	both
	AGBL4	9.77266e-199	-0.325251	0.631	0.747	3.34616e-194	1.57401e-23	-0.400314	0.509	0.677	5.3894e-19	both
	SQSTM1	4.663e-122	0.312162	0.655	0.591	1.59661e-117	5.0597e-41	0.451077	0.648	0.631	1.73244e-36	both
	ATL2	2.15091e-190	-0.252735	0.565	0.661	7.36471e-186	2.39418e-24	-0.282083	0.425	0.604	8.19768e-20	both
	C1orf61	0	-0.450875	0.892	0.936	0	3.83734e-29	-0.351695	0.815	0.91	1.31391e-24	both
	RERG	1.08246e-190	-0.324702	0.524	0.65	3.70633e-186	6.38978e-34	-0.538153	0.368	0.574	2.18786e-29	both
	AC104596.1	5.20449e-188	-0.286932	0.666	0.767	1.78202e-183	1.18649e-59	-0.527836	0.436	0.709	4.06254e-55	both
	HSPD1	1.94756e-103	0.399004	0.457	0.405	6.66846e-99	6.55011e-55	0.72961	0.466	0.437	2.24276e-50	both
	OSMR	6.06029e-221	0.375117	0.466	0.354	2.07504e-216	1.72676e-77	0.679843	0.582	0.421	5.91244e-73	both
	LINC00511	9.05783e-89	0.254886	0.925	0.913	3.1014e-84	3.15702e-65	0.660325	0.954	0.92	1.08096e-60	both
	CRYAB	1.37274e-84	0.373847	0.477	0.401	4.70028e-80	5.77018e-20	0.39861	0.416	0.449	1.97571e-15	both
	MGAT5	1.46663e-80	0.255462	0.657	0.609	5.02174e-76	2.28201e-118	0.845007	0.713	0.638	7.81359e-114	both
	CHST11	3.15195e-117	0.278509	0.878	0.845	1.07923e-112	2.12432e-34	0.476997	0.853	0.866	7.27366e-30	both
	ZNF331	2.73091e-47	0.258284	0.296	0.264	9.35062e-43	3.61581e-30	0.481896	0.281	0.284	1.23805e-25	both
	UFL1-AS1	1.71459e-166	-0.301787	0.398	0.514	5.87074e-162	1.09426e-33	-0.378355	0.239	0.445	3.74675e-29	both
	PTGES3	2.75241e-153	0.441369	0.614	0.55	9.42426e-149	2.87519e-56	0.662346	0.572	0.591	9.84464e-52	both
	IGFBP7	2.07059e-102	0.286766	0.737	0.673	7.08969e-98	1.16683e-52	0.637772	0.746	0.712	3.99524e-48	both
	FGFR3	5.85576e-244	-0.298728	0.664	0.767	2.00501e-239	1.22065e-38	-0.395363	0.491	0.706	4.1795e-34	both
	CHI3L1	3.27305e-215	0.56119	0.372	0.234	1.12069e-210	6.38646e-119	1.51321	0.581	0.316	2.18672e-114	both
	CNN3	5.10396e-153	0.292565	0.816	0.765	1.7476e-148	2.63429e-79	0.580761	0.847	0.796	9.01979e-75	both
	TANC1	1.60639e-243	0.378137	0.62	0.501	5.50029e-239	6.64e-84	0.696393	0.706	0.573	2.27354e-79	both
	NEAT1	0	0.964818	0.997	0.996	0	4.76236e-140	0.914597	1	0.997	1.63063e-135	both
	MT1M	3.26716e-124	0.305419	0.335	0.249	1.11868e-119	8.32501e-27	0.368486	0.322	0.302	2.85048e-22	both
	PIK3C2A	7.14954e-223	-0.291157	0.789	0.836	2.448e-218	1.8554e-18	-0.289114	0.691	0.809	6.3529e-14	both
	MT1G	1.12679e-101	0.362329	0.334	0.265	3.85812e-97	3.73858e-21	0.317414	0.274	0.309	1.28009e-16	both
	AC091826.2	0	-0.468167	0.633	0.772	0	5.95643e-66	-0.685097	0.415	0.69	2.03948e-61	both
	FTH1	2.63002e-72	-0.302359	0.83	0.825	9.00519e-68	8.13876e-11	-0.311605	0.746	0.83	2.78671e-06	both
	GABRB1	0	-0.284251	0.971	0.986	2.29538e-304	2.77451e-101	-0.616024	0.924	0.977	9.49993e-97	both
	ZFP36	2.16207e-170	0.27651	0.219	0.133	7.40293e-166	4.28958e-48	0.522391	0.338	0.184	1.46875e-43	both
	APBA2	2.0006e-136	0.298213	0.649	0.561	6.85004e-132	1.67906e-42	0.479869	0.677	0.615	5.74911e-38	both
	KCND3	1.11668e-171	0.356472	0.641	0.557	3.8235e-167	5.07733e-110	0.834348	0.723	0.607	1.73848e-105	both
	SLC1A2	0	-0.462097	0.993	0.993	0	2.29898e-09	-0.359621	0.999	0.993	7.87171e-05	both
	ARHGEF3	2.6914e-229	0.538658	0.497	0.389	9.21535e-225	1.35628e-147	1.15804	0.723	0.452	4.64391e-143	both
	MAN1C1	1.65309e-57	0.260221	0.395	0.337	5.66019e-53	1.37561e-23	0.396405	0.496	0.371	4.71008e-19	both
	STAT3	1.26716e-237	0.339275	0.795	0.71	4.33877e-233	7.75465e-109	0.679928	0.857	0.762	2.65519e-104	both
	LINC01727	1.42707e-180	-0.325463	0.501	0.608	4.8863e-176	8.9709e-35	-0.517024	0.335	0.545	3.07164e-30	both
	NAV2	6.43444e-160	0.283364	0.99	0.987	2.20315e-155	3.09873e-77	0.552683	0.989	0.989	1.061e-72	both
	AL078604.4	3.77428e-147	0.386133	0.439	0.337	1.29231e-142	1.99338e-83	0.92794	0.515	0.399	6.82534e-79	both
	CLIP2	2.11143e-188	0.358487	0.512	0.402	7.22955e-184	1.33396e-79	0.774228	0.592	0.469	4.56749e-75	both
	MARCH3	2.94642e-57	0.258992	0.558	0.506	1.00885e-52	6.42227e-27	0.424451	0.594	0.538	2.19898e-22	both
	DPH6	1.78434e-170	-0.266084	0.605	0.72	6.10958e-166	3.45388e-32	-0.466131	0.456	0.651	1.18261e-27	both
	BAG3	3.42102e-141	0.412393	0.559	0.469	1.17136e-136	1.06818e-35	0.643461	0.614	0.524	3.65746e-31	both
	S100B	8.53387e-147	-0.261244	0.44	0.549	2.922e-142	9.8939e-54	-0.386747	0.224	0.486	3.38767e-49	both
	HSPA1A	1.0178e-107	0.407588	0.425	0.326	3.48494e-103	5.0598e-15	0.499575	0.402	0.388	1.73247e-10	both
	PFKFB3	7.87665e-215	0.345889	0.845	0.782	2.69696e-210	7.68768e-59	0.538302	0.878	0.821	2.63226e-54	both
	WIF1	4.17148e-204	-0.416805	0.378	0.486	1.42831e-199	2.88538e-07	-0.273061	0.339	0.42	0.00987953	both
	IRS2	0	0.534665	0.787	0.661	0	1.82578e-50	0.585878	0.782	0.739	6.25146e-46	both
	HMBOX1	1.23663e-294	0.325527	0.897	0.843	4.23424e-290	3.59869e-50	0.418152	0.902	0.877	1.23219e-45	both
	RIMS1	2.64086e-158	0.518717	0.567	0.478	9.04232e-154	9.71865e-17	0.539655	0.581	0.533	3.32767e-12	both
	BCL6	0	0.514508	0.927	0.844	0	1.56016e-154	0.821248	0.972	0.895	5.34199e-150	both
	ZBTB7C	1.05867e-123	0.280954	0.615	0.535	3.62488e-119	1.63593e-37	0.389998	0.573	0.585	5.60141e-33	both
	TFRC	7.90165e-48	0.280818	0.368	0.363	2.70552e-43	3.57256e-21	0.39886	0.4	0.365	1.22324e-16	both
	DNAJB6	5.98244e-130	0.277953	0.63	0.555	2.04839e-125	2.51277e-53	0.481707	0.591	0.603	8.60374e-49	both
	NRXN1	2.64414e-254	-0.266104	0.984	0.991	9.05354e-250	1.98427e-43	-0.475117	0.994	0.986	6.79412e-39	both
	PTPN9	3.74887e-107	0.25171	0.774	0.735	1.28361e-102	9.21058e-156	0.841747	0.882	0.757	3.1537e-151	both
	PLOD2	6.10693e-136	0.369802	0.772	0.718	2.09101e-131	1.5287e-85	0.840319	0.808	0.751	5.23426e-81	both
	CTNNA3	6.19694e-34	-0.297027	0.183	0.224	2.12183e-29	1.06867e-07	-0.454988	0.128	0.2	0.00365914	both
	AC025159.1	8.9131e-152	-0.305735	0.324	0.436	3.05185e-147	5.58462e-19	-0.289703	0.222	0.368	1.91217e-14	both
	GADD45B	6.38331e-154	0.25144	0.175	0.092	2.18564e-149	3.62591e-38	0.432186	0.308	0.141	1.24151e-33	both
	HSP90AA1	9.97891e-85	0.74364	0.86	0.84	3.41678e-80	1.02501e-40	1.00798	0.781	0.854	3.50962e-36	both
	SLCO1C1	1.1918e-201	-0.295111	0.786	0.855	4.08073e-197	1.30332e-19	-0.298216	0.691	0.814	4.46256e-15	both
	CPNE8	3.25936e-131	0.346171	0.647	0.592	1.11601e-126	8.66066e-104	0.796298	0.684	0.625	2.96541e-99	both
	NPAS2	1.5972e-177	0.345072	0.813	0.76	5.46881e-173	1.38108e-88	0.712255	0.848	0.792	4.72881e-84	both
	ETNPPL	8.06526e-253	-0.360855	0.763	0.837	2.76154e-248	2.44092e-118	-0.846161	0.459	0.797	8.3577e-114	both
	ALDH1L1	4.35903e-167	0.284237	0.921	0.883	1.49253e-162	3.28871e-27	0.316319	0.885	0.907	1.12606e-22	both
	ACSS1	1.98E-313	-0.324699	0.804	0.869	0	1.04445e-71	-0.530997	0.581	0.833	3.57621e-67	both
	GLUD1	2.8441e-271	-0.296271	0.867	0.911	9.7382e-267	4.6128e-30	-0.281471	0.752	0.886	1.57942e-25	both
	UBASH3B	3.90786e-263	0.369903	0.324	0.189	1.33805e-258	7.70925e-127	0.895276	0.541	0.269	2.63965e-122	both
	GRM3	4.82827e-181	-0.33714	0.729	0.801	1.6532e-176	4.0618e-16	-0.348927	0.647	0.758	1.39076e-11	both
	AL139260.1	1.16293e-95	0.266998	0.763	0.71	3.98187e-91	1.13063e-50	0.530567	0.732	0.743	3.87127e-46	both
	SERPINH1	1.25161e-75	0.304225	0.124	0.085	4.28552e-71	9.6184e-18	0.453277	0.166	0.108	3.29334e-13	both
	PTPRD	3.2316e-135	-0.355201	0.59	0.68	1.1065e-130	1.556e-17	-0.438236	0.479	0.626	5.32775e-13	both
	SHISA6	1.95388e-126	-0.341859	0.315	0.41	6.69009e-122	8.32576e-19	-0.427	0.21	0.353	2.85074e-14	both
	ANGPTL4	7.21512e-122	0.355274	0.592	0.49	2.47046e-117	6.33505e-39	0.615021	0.706	0.551	2.16912e-34	both
	NAMPT	2.85438e-133	0.334805	0.232	0.158	9.77341e-129	5.34549e-37	0.55721	0.363	0.201	1.83029e-32	both
	GNA14-AS1	3.21105e-82	0.363394	0.513	0.488	1.09946e-77	1.49035e-97	1.08037	0.551	0.503	5.10296e-93	both
	CLIC4	1.13366e-181	0.339753	0.493	0.389	3.88166e-177	1.02523e-74	0.67298	0.617	0.451	3.51039e-70	both
	ADHFE1	1.62417e-201	-0.260484	0.583	0.687	5.56117e-197	3.2515e-42	-0.324063	0.389	0.626	1.11332e-37	both
	SH3PXD2B	7.13039e-156	0.272318	0.872	0.826	2.44145e-151	7.30129e-24	0.256571	0.808	0.856	2.49996e-19	both
	AC079352.1	1.13761e-177	-0.385243	0.338	0.465	3.89517e-173	5.59852e-19	-0.48134	0.246	0.388	1.91693e-14	both
	SESN1	5.60538e-248	0.331805	0.748	0.665	1.91928e-243	7.16803e-44	0.411753	0.743	0.717	2.45433e-39	both
	HSPA9	4.01574e-65	0.272928	0.476	0.437	1.37499e-60	7.85567e-44	0.53137	0.494	0.461	2.68978e-39	both
	PACS1	5.45174e-189	0.295264	0.871	0.823	1.86668e-184	8.91882e-56	0.481115	0.854	0.853	3.0538e-51	both
	ITPKB	1.61989e-270	0.330442	0.969	0.942	5.54651e-266	5.81253e-24	0.330663	0.949	0.959	1.99021e-19	both
	PAMR1	1.09886e-301	-0.405478	0.813	0.872	3.7625e-297	2.18519e-28	-0.347189	0.684	0.837	7.4821e-24	both
	LINC00461	0	-0.351396	0.914	0.954	0	9.75622e-81	-0.580076	0.788	0.931	3.34053e-76	both
	MGAT4C	6.60207e-306	-0.330348	0.891	0.948	2.26055e-301	2.35805e-83	-0.659992	0.744	0.915	8.07398e-79	both
	GLIS3	2.91401e-292	0.313468	0.99	0.985	9.97757e-288	3.48798e-64	0.5212	0.995	0.988	1.19428e-59	both
	PLSCR1	1.51475e-166	0.338241	0.4	0.313	5.18649e-162	4.9963e-101	0.791946	0.551	0.364	1.71073e-96	both
	ALDH1A1	8.78557e-183	-0.265945	0.518	0.654	3.00818e-178	2.61973e-13	0.269569	0.544	0.569	8.96996e-09	both
	ZFYVE28	2.61418e-260	0.510197	0.665	0.565	8.95095e-256	8.75605e-175	1.08942	0.793	0.625	2.99807e-170	both
	SLC20A2	2.73445e-135	0.306793	0.749	0.7	9.36275e-131	1.28191e-60	0.598099	0.781	0.73	4.38927e-56	both
	SPARCL1	0	-0.335837	0.976	0.988	0	1.72305e-79	-0.588239	0.942	0.981	5.89974e-75	both
	HSPE1	3.71952e-83	0.353775	0.363	0.31	1.27356e-78	2.77973e-48	0.664388	0.355	0.343	9.51779e-44	both
	CAMK4	1.31441e-169	-0.267133	0.27	0.389	4.50054e-165	1.26242e-23	-0.273535	0.162	0.317	4.32254e-19	both
	SOX2-OT	1.4944e-179	-0.283891	0.69	0.781	5.11681e-175	1.32049e-48	-0.484989	0.489	0.728	4.52136e-44	both
	FAT3	1.23061e-180	-0.297344	0.737	0.82	4.21362e-176	1.11762e-17	-0.328108	0.646	0.77	3.82674e-13	both
	DST	1.99727e-302	0.374302	0.999	0.999	6.83865e-298	1.04663e-217	0.991665	1	0.999	3.58365e-213	both
	RNF24	4.46707e-126	0.260536	0.63	0.557	1.52953e-121	5.02628e-36	0.31796	0.571	0.604	1.721e-31	both
	RHOQ	1.42761e-216	0.314928	0.734	0.644	4.88815e-212	3.73393e-28	0.261164	0.648	0.701	1.2785e-23	both
	ZNF804B	2.53968e-144	0.469638	0.329	0.236	8.69588e-140	1.30647e-09	0.3444	0.325	0.294	4.47335e-05	both
	MAPRE2	4.46878e-177	0.397499	0.806	0.765	1.53011e-172	1.32768e-119	0.841291	0.857	0.79	4.54597e-115	both
	FAM189A2	2.90564e-23	0.291731	0.882	0.882	9.94892e-19	1.17546e-39	0.598364	0.825	0.883	4.02478e-35	both
	HSPH1	1.87712e-137	0.747152	0.475	0.392	6.42724e-133	4.50471e-40	0.938647	0.48	0.444	1.54241e-35	both
	GFAP	4.37941e-149	0.303315	0.857	0.782	1.49951e-144	1.70638e-11	0.272077	0.834	0.829	5.84263e-07	both
	PDE4DIP	1.72708e-296	0.320494	0.915	0.891	5.91354e-292	3.79107e-46	-0.303571	0.741	0.909	1.29806e-41	both
	SCG3	7.60322e-256	-0.332379	0.483	0.618	2.60334e-251	4.15407e-30	-0.348238	0.336	0.537	1.42235e-25	both
	P4HA1	1.67929e-81	0.251412	0.702	0.651	5.7499e-77	7.01317e-22	0.30536	0.646	0.684	2.40131e-17	both
	GLI2	1.09933e-133	0.270174	0.707	0.643	3.76412e-129	9.07184e-87	0.597471	0.736	0.682	3.1062e-82	both
	GNA14	1.56087e-101	0.39143	0.886	0.871	5.3444e-97	5.89331e-204	1.25044	0.964	0.879	2.01787e-199	both
	CDH23	7.15392e-274	0.395451	0.537	0.39	2.4495e-269	1.69084e-45	0.507367	0.569	0.481	5.78944e-41	both
	AL591686.2	2.40636e-97	-0.305851	0.198	0.268	8.23938e-93	6.90225e-25	-0.407416	0.089	0.227	2.36333e-20	both
	HSPA1B	9.31204e-93	0.315674	0.308	0.23	3.18844e-88	4.47317e-25	0.504842	0.35	0.278	1.53161e-20	both
	AC073475.1	2.4665e-160	-0.305371	0.698	0.784	8.44528e-156	8.60674e-26	-0.411806	0.566	0.733	2.94695e-21	both
	RASSF8	1.08982e-184	0.316568	0.854	0.81	3.73155e-180	1.19203e-55	0.501452	0.826	0.837	4.0815e-51	both
	HILPDA	0	0.671163	0.398	0.256	1.57528e-304	2.31196e-71	0.877304	0.585	0.341	7.91615e-67	both
	LINC02340	8.40073e-245	-0.287349	0.339	0.483	2.87641e-240	8.75332e-34	-0.28582	0.198	0.396	2.99714e-29	both
	YBX3	1.44613e-223	0.366613	0.351	0.248	4.95155e-219	1.56879e-82	0.729117	0.527	0.309	5.37155e-78	both
	ITPKC	1.43873e-195	0.334909	0.323	0.226	4.92622e-191	2.67365e-110	0.850453	0.521	0.282	9.15457e-106	both
	FNDC3B	6.09638e-146	0.262096	0.835	0.791	2.0874e-141	6.51358e-112	0.668794	0.874	0.818	2.23025e-107	both
	RMST	1.4076e-215	-0.331894	0.494	0.622	4.81962e-211	3.06913e-54	-0.589629	0.284	0.547	1.05087e-49	both
	PDE8B	3.75986e-101	0.31036	0.635	0.585	1.28738e-96	7.42484e-61	0.670719	0.726	0.614	2.54226e-56	both
	ELL2	2.82694e-127	0.449333	0.396	0.364	9.67943e-123	1.82636e-137	1.23699	0.581	0.38	6.25345e-133	both
	TPST1	0	0.741513	0.714	0.629	0	1.45297e-187	1.23899	0.831	0.68	4.97496e-183	both
	PTCHD1	9.30542e-218	0.319912	0.645	0.526	3.18618e-213	1.81868e-41	0.42993	0.659	0.6	6.22716e-37	both
	ETV6	7.33346e-210	0.42429	0.745	0.682	2.51098e-205	3.12252e-186	1.05587	0.827	0.72	1.06915e-181	both
	FAM20C	3.31699e-152	0.265536	0.437	0.333	1.13574e-147	1.34618e-56	0.524608	0.547	0.395	4.60932e-52	both
	GEM	2.21935e-157	0.268341	0.332	0.218	7.59906e-153	5.97807e-34	0.491764	0.393	0.288	2.04689e-29	both
	SERPINA3	5.58732e-180	0.448011	0.202	0.112	1.9131e-175	9.13507e-80	0.897889	0.427	0.164	3.12785e-75	both
	SLC14A1	9.56659e-177	-0.309899	0.784	0.855	3.2756e-172	5.88461e-159	-1.37935	0.459	0.817	2.01489e-154	both
	TMTC1	1.15282e-202	0.43303	0.642	0.544	3.94726e-198	1.47895e-98	0.881898	0.68	0.605	5.06393e-94	both
	ADD3-AS1	1.18234e-190	-0.304802	0.496	0.62	4.04832e-186	1.54521e-57	-0.51039	0.27	0.547	5.2908e-53	both
	MT2A	1.38121e-112	0.38963	0.749	0.682	4.72928e-108	1.54215e-21	0.418767	0.668	0.725	5.28031e-17	both
	AC053513.1	4.91061e-191	-0.333536	0.616	0.729	1.68139e-186	4.08841e-54	-0.633343	0.4	0.663	1.39987e-49	both
	SYNM	8.42962e-276	0.331678	0.481	0.332	2.8863e-271	3.30662e-22	0.291925	0.498	0.425	1.13219e-17	both
	HAP1	1.18194e-196	0.257006	0.353	0.233	4.04695e-192	5.883e-108	0.707309	0.489	0.305	2.01434e-103	both
	ATP1B3	4.66123e-215	0.343129	0.477	0.354	1.596e-210	2.39705e-35	0.42749	0.448	0.431	8.20748e-31	both
	DPP10	7.47238e-68	-0.286532	0.716	0.785	2.55854e-63	3.54579e-62	-1.93854	0.545	0.745	1.21408e-57	both
	ANO6	7.80888e-156	0.339489	0.632	0.558	2.67376e-151	7.74678e-109	0.772666	0.699	0.603	2.6525e-104	both
	HEPACAM	2.6992e-215	-0.257673	0.751	0.833	9.24205e-211	7.0895e-65	-0.523788	0.541	0.786	2.42745e-60	both
	GRIA2	5.58546e-249	-0.284346	0.856	0.91	1.91246e-244	3.80368e-55	-0.526619	0.722	0.879	1.30238e-50	both
	AC003991.1	1.09789e-121	0.346802	0.344	0.253	3.75918e-117	2.05387e-44	0.771217	0.386	0.309	7.03247e-40	both
	AC125613.1	2.48932e-250	-0.336539	0.403	0.542	8.52345e-246	6.01622e-38	-0.40162	0.239	0.459	2.05995e-33	both
	AC092691.1	1.7884e-11	0.101895	0.992	0.994	6.12347e-07	5.39156e-62	0.607273	0.996	0.993	1.84607e-57	DA only
	TBC1D19	0.000345401	-0.0249834	0.567	0.587	1	3.10302e-30	-0.261755	0.378	0.578	1.06248e-25	DA only
	ABCA3	9.78695e-111	0.194486	0.439	0.346	3.35105e-106	2.84876e-27	0.263589	0.449	0.404	9.75416e-23	DA only
	AC007262.2						1.55983e-27	-0.344345	0.225	0.408	5.34087e-23	DA only
	MAP4	8.63622e-64	0.143393	0.903	0.876	2.95704e-59	1.61996e-28	0.259384	0.865	0.893	5.54674e-24	DA only
	C10orf90	7.77864e-29	-0.114584	0.325	0.377	2.66341e-24	9.49046e-22	-0.270234	0.194	0.347	3.24954e-17	DA only
	PKNOX2	8.69609e-62	0.218096	0.453	0.409	2.97754e-57	4.00965e-117	0.882757	0.544	0.435	1.3729e-112	DA only
	UGCG	3.03572e-89	0.213788	0.331	0.263	1.03943e-84	1.26104e-28	0.360456	0.43	0.303	4.31779e-24	DA only
	ZHX3	2.25979e-115	-0.147883	0.956	0.972	7.73753e-111	6.5305e-113	-0.639239	0.855	0.964	2.23604e-108	DA only
	GPHN	7.66662e-52	-0.0898651	0.979	0.986	2.62505e-47	8.21365e-41	-0.305422	0.937	0.983	2.81235e-36	DA only
	KCNMB2-AS1	8.54067e-09	0.0749405	0.718	0.691	0.000292433	7.72639e-16	0.273614	0.648	0.709	2.64552e-11	DA only
	LPP	9.37675e-100	0.179545	0.983	0.977	3.2106e-95	8.10885e-27	0.392681	0.977	0.981	2.77647e-22	DA only
	ELP4	4.84071e-19	-0.0625075	0.816	0.848	1.65746e-14	5.45294e-45	-0.412523	0.634	0.832	1.86709e-40	DA only
	DECR1	6.74332e-117	-0.206547	0.639	0.715	2.30891e-112	2.29154e-52	-0.484629	0.422	0.672	7.84623e-48	DA only
	AHDC1	4.98345e-69	0.153058	0.597	0.536	1.70633e-64	2.728e-34	0.26289	0.571	0.574	9.34066e-30	DA only
	MACF1	3.74283e-183	0.223231	0.999	0.999	1.28154e-178	1.91778e-226	0.737176	1	0.999	6.56647e-222	DA only
	DCHS2	3.02945e-78	-0.229434	0.357	0.434	1.03728e-73	7.97321e-37	-0.511724	0.187	0.39	2.73003e-32	DA only
	MPPED2	3.36139e-119	-0.217472	0.609	0.7	1.15094e-114	1.25857e-39	-0.411726	0.421	0.647	4.30934e-35	DA only
	NT5DC1	8.93879e-24	-0.0937127	0.5	0.546	3.06064e-19	1.82359e-30	-0.309287	0.32	0.521	6.24398e-26	DA only
	FAM214A	0.0273988	0.01608	0.672	0.674	1	4.31903e-43	-0.297057	0.442	0.677	1.47883e-38	DA only
	TRAF3IP2	6.36566e-25	0.0916672	0.507	0.472	2.1796e-20	5.14542e-35	0.30907	0.533	0.493	1.76179e-30	DA only
	WNK2	3.60216e-06	0.0430844	0.577	0.564	0.123338	1.03806e-34	-0.325791	0.36	0.576	3.55433e-30	DA only
	NUFIP2	1.32115e-70	0.153248	0.696	0.644	4.52361e-66	1.09936e-42	0.343181	0.706	0.676	3.76421e-38	DA only
	LRRC6	1.64234e-11	-0.0554139	0.331	0.36	5.62337e-07	1.88295e-34	-0.265949	0.154	0.345	6.44723e-30	DA only
	MBNL2	1.70659e-72	0.172371	0.898	0.88	5.84336e-68	1.19955e-28	0.320276	0.864	0.892	4.10725e-24	DA only
	ADD3	1.3756e-98	-0.123519	0.965	0.974	4.71004e-94	4.31648e-44	-0.289906	0.912	0.969	1.47796e-39	DA only
	PELI2	6.64369e-38	-0.117665	0.642	0.696	2.2748e-33	1.01533e-38	-0.328181	0.442	0.666	3.4765e-34	DA only
	AC124852.1	2.29349e-91	-0.189961	0.5	0.587	7.85292e-87	5.5942e-40	-0.389756	0.306	0.537	1.91545e-35	DA only
	SLC6A11	1.243e-12	0.0949412	0.647	0.65	4.25604e-08	2.68479e-56	0.478339	0.602	0.649	9.19274e-52	DA only
	C1RL	2.7347e-51	0.126485	0.294	0.242	9.36363e-47	2.16646e-34	0.33852	0.367	0.273	7.41796e-30	DA only
	GNAL	4.32719e-52	0.156807	0.296	0.235	1.48163e-47	7.81099e-26	0.415911	0.354	0.272	2.67448e-21	DA only
	ATXN7L1	9.52215e-39	0.146729	0.695	0.68	3.26038e-34	1.92498e-73	0.536706	0.707	0.689	6.59115e-69	DA only
	ID3	1.28995e-10	-0.0827496	0.122	0.128	4.41678e-06	1.00477e-20	-0.284271	0.032	0.126	3.44032e-16	DA only
	UTY	1.74927e-41	-0.121976	0.499	0.566	5.98949e-37	1.4994e-19	-0.406273	0.389	0.527	5.13393e-15	DA only
	CA13	8.22729e-24	0.0679126	0.181	0.156	2.81702e-19	6.52577e-36	0.298899	0.257	0.17	2.23442e-31	DA only
	CHORDC1	3.82591e-80	0.203711	0.42	0.354	1.30999e-75	2.66907e-44	0.395192	0.409	0.395	9.13888e-40	DA only
	IQCK	1.28795e-46	-0.120468	0.806	0.852	4.40993e-42	4.08125e-82	-0.54391	0.546	0.828	1.39742e-77	DA only
	AASDH	6.11221e-22	-0.0813128	0.525	0.568	2.09282e-17	5.02332e-35	-0.3142	0.328	0.545	1.71998e-30	DA only
	COL4A5	5.88768e-06	-0.0281517	0.62	0.643	0.201594	3.03667e-45	-0.3769	0.387	0.633	1.03976e-40	DA only
	UBB	4.14995e-21	0.0152359	0.251	0.286	1.42094e-16	5.30918e-35	0.265101	0.225	0.264	1.81786e-30	DA only
	CHD9	2.27444e-26	-0.0573691	0.959	0.969	7.78769e-22	5.98947e-34	-0.260262	0.889	0.964	2.0508e-29	DA only
	PDE1C	0.108448	-0.0265992	0.12	0.12	1	5.76262e-11	-0.301291	0.052	0.122	1.97312e-06	DA only
	SLC15A2	1.14704e-21	-0.0792054	0.707	0.742	3.92747e-17	1.46733e-47	-0.414483	0.491	0.725	5.02414e-43	DA only
	RAD51B	3.98609e-05	0.0468611	0.793	0.792	1	2.14226e-30	-0.347036	0.622	0.796	7.33508e-26	DA only
	FGFR1	3.37988e-105	0.230382	0.72	0.654	1.15727e-100	1.68056e-60	0.467558	0.716	0.695	5.75424e-56	DA only
	STX18-AS1	1.66432e-10	-0.0404107	0.648	0.679	5.69862e-06	3.29793e-31	-0.27456	0.463	0.663	1.12921e-26	DA only
	PTPRE	4.04112e-54	0.176222	0.339	0.282	1.38368e-49	6.55675e-35	0.466103	0.419	0.316	2.24503e-30	DA only
	SDCCAG8						2.57042e-24	-0.261563	0.732	0.863	8.80112e-20	DA only
	SYNPO2	3.11611e-05	0.0293388	0.117	0.123	1	3.02974e-28	-0.406857	0.019	0.121	1.03738e-23	DA only
	TNS3	1.19541e-159	-0.247265	0.714	0.787	4.09307e-155	1.39782e-93	-0.688824	0.423	0.747	4.78614e-89	DA only
	NR4A2	9.2404e-58	0.231655	0.187	0.166	3.16391e-53	1.72666e-19	0.398799	0.2	0.179	5.91207e-15	DA only
	MSN	2.54456e-26	0.0790527	0.272	0.253	8.71258e-22	2.16447e-28	0.271848	0.326	0.264	7.41113e-24	DA only
	KNDC1	2.00184e-30	-0.100877	0.447	0.499	6.85428e-26	1.07795e-33	-0.282473	0.264	0.471	3.69091e-29	DA only
	LMNTD1	0.00495605	0.0460258	0.329	0.319	1	1.41217e-36	-0.456525	0.135	0.329	4.83528e-32	DA only
	NRP1	2.3404e-19	0.0466745	0.583	0.617	8.01354e-15	2.46249e-30	0.484631	0.622	0.595	8.43155e-26	DA only
	NR2F1	7.35198e-12	0.0472624	0.595	0.59	2.51732e-07	2.54382e-34	-0.297528	0.383	0.597	8.71004e-30	DA only
	FRY						2.67999e-17	-0.255514	0.134	0.258	9.17627e-13	DA only
	CHD1	4.84818e-35	0.129798	0.495	0.452	1.66002e-30	2.3401e-34	0.319728	0.485	0.479	8.01249e-30	DA only
	GJA1	4.13873e-09	-0.0502163	0.812	0.829	0.00014171	3.73144e-29	-0.418803	0.691	0.82	1.27764e-24	DA only
	LUCAT1	2.97313e-16	-0.0971663	0.504	0.526	1.018e-11	9.03074e-36	-0.355974	0.299	0.516	3.09213e-31	DA only
	CHSY1	5.25278e-41	0.17298	0.505	0.477	1.79855e-36	1.99827e-70	0.611436	0.571	0.493	6.84209e-66	DA only
	AC012405.1	1.19417e-05	-0.125253	0.411	0.433	0.408884	3.45481e-37	-1.31911	0.245	0.423	1.18293e-32	DA only
	MYOM1	6.50708e-12	-0.0653153	0.414	0.448	2.22802e-07	1.77578e-29	-0.269987	0.243	0.43	6.08025e-25	DA only
	AC006059.1	3.20307e-46	-0.149681	0.418	0.475	1.09673e-41	2.50038e-58	-0.477151	0.178	0.445	8.56132e-54	DA only
	AC104827.1	4.67934e-05	-0.0432404	0.391	0.406	1	8.41645e-31	-0.296652	0.209	0.4	2.88179e-26	DA only
	PTPRZ1	1.06646e-22	0.110707	0.982	0.983	3.65155e-18	2.81345e-52	0.497074	0.982	0.982	9.63324e-48	DA only
	ITM2B	8.8358e-20	-0.0836878	0.695	0.727	3.02538e-15	1.3273e-20	-0.254737	0.553	0.71	4.54469e-16	DA only
	DPP10-AS3	2.06923e-17	-0.114107	0.177	0.205	7.08506e-13	9.52228e-27	-0.329518	0.059	0.19	3.26043e-22	DA only
	BMPR1A	2.3949e-126	0.218077	0.93	0.907	8.20012e-122	1.03252e-35	0.343959	0.908	0.922	3.53536e-31	DA only
	ACSL3	0.00201104	0.0407399	0.806	0.792	1	1.27729e-17	0.271003	0.784	0.801	4.37344e-13	DA only
	ABCD4	3.5618e-72	0.141068	0.371	0.303	1.21956e-67	1.2898e-37	0.257847	0.379	0.345	4.41628e-33	DA only
	ROCK2	7.61984e-32	0.109117	0.701	0.679	2.60903e-27	6.73364e-33	0.280468	0.677	0.693	2.3056e-28	DA only
	PHACTR3	1.43106e-72	0.171021	0.974	0.965	4.89993e-68	1.71371e-26	0.324867	0.968	0.971	5.86775e-22	DA only
	PALLD	5.39605e-102	0.232841	0.907	0.89	1.84761e-97	4.88481e-20	0.302866	0.882	0.901	1.67256e-15	DA only
	MAML2	1.51298e-91	0.211062	0.979	0.976	5.18046e-87	8.38461e-25	0.379678	0.975	0.978	2.87089e-20	DA only
	AC068587.4	1.36331e-05	0.0375245	0.52	0.508	0.466798	2.85561e-43	-0.316914	0.286	0.52	9.77762e-39	DA only
	TENM4	3.43451e-29	0.191015	0.777	0.76	1.17598e-24	9.77707e-95	0.838698	0.831	0.769	3.34767e-90	DA only
	AL160254.1	3.28244e-21	-0.0894927	0.37	0.404	1.12391e-16	1.72037e-28	-0.264422	0.204	0.386	5.89056e-24	DA only
	FOXK2	7.27584e-66	0.15772	0.598	0.54	2.49125e-61	1.17034e-35	0.307838	0.588	0.576	4.00724e-31	DA only
	DSCAML1	4.99683e-12	-0.112071	0.104	0.123	1.71091e-07	2.18719e-10	-0.27812	0.049	0.112	7.48893e-06	DA only
	ARHGEF12	9.34959e-48	0.128441	0.947	0.936	3.2013e-43	3.90581e-23	0.326969	0.94	0.943	1.33735e-18	DA only
	SAMD12	6.83368e-05	0.0331583	0.426	0.406	1	1.13992e-18	-0.277348	0.27	0.422	3.9031e-14	DA only
	FGGY	1.8605e-108	-0.207416	0.682	0.756	6.37034e-104	4.06437e-29	-0.294049	0.525	0.713	1.39164e-24	DA only
	SMAD3	9.8063e-59	0.165906	0.619	0.577	3.35768e-54	1.03716e-72	0.512424	0.669	0.602	3.55124e-68	DA only
	CMIP	9.63129e-54	0.160432	0.827	0.803	3.29775e-49	2.83002e-73	0.527706	0.855	0.818	9.69e-69	DA only
	UBE2F	6.89867e-28	0.086767	0.356	0.32	2.36211e-23	2.38353e-40	0.292332	0.382	0.341	8.1612e-36	DA only
	SMYD3	0.473487	0.0154115	0.907	0.904	1	1.49133e-16	-0.285846	0.841	0.907	5.10631e-12	DA only
	MRVI1	8.55721e-06	0.0760504	0.926	0.918	0.292999	6.90534e-50	0.460721	0.95	0.923	2.36439e-45	DA only
	PPP3CA	5.5365e-06	0.0692642	0.922	0.921	0.18957	7.35164e-62	0.507203	0.912	0.922	2.5172e-57	DA only
	ARHGEF26-AS1	1.56974e-13	-0.0378498	0.852	0.877	5.37479e-09	1.46182e-67	-0.518797	0.641	0.866	5.00526e-63	DA only
	APOL6	3.46179e-40	0.0861123	0.179	0.143	1.18532e-35	8.04798e-41	0.315147	0.28	0.164	2.75563e-36	DA only
	NPHP1						4.91891e-31	-0.259599	0.22	0.414	1.68423e-26	DA only
	GASK1A	4.2879e-95	0.246989	0.759	0.703	1.46818e-90	5.34297e-47	0.483484	0.799	0.737	1.82943e-42	DA only
	ANO5	9.36232e-11	0.041271	0.581	0.593	3.20566e-06	1.54969e-34	0.406666	0.603	0.585	5.30615e-30	DA only
	SEPTIN11	4.98318e-19	-0.0689934	0.677	0.711	1.70624e-14	1.95311e-26	0.250386	0.669	0.69	6.68744e-22	DA only
	DAP3	6.48077e-45	0.121704	0.455	0.404	2.21901e-40	1.08254e-38	0.359769	0.53	0.434	3.70662e-34	DA only
	KIAA1958	3.34073e-36	-0.0994558	0.829	0.857	1.14387e-31	1.14802e-38	-0.324107	0.66	0.843	3.93083e-34	DA only
	GHR	2.63956e-15	0.0599994	0.105	0.083	9.03784e-11	1.65012e-24	0.317351	0.181	0.095	5.65001e-20	DA only
	LINC00499	7.53424e-27	-0.11056	0.784	0.804	2.57972e-22	3.04817e-19	-0.554864	0.718	0.793	1.04369e-14	DA only
	RFTN1	1.04832e-52	0.172766	0.3	0.246	3.58946e-48	3.31036e-28	0.416664	0.389	0.278	1.13347e-23	DA only
	CCNY	1.59875e-28	0.105527	0.809	0.797	5.47413e-24	1.14309e-33	0.302173	0.775	0.805	3.91395e-29	DA only
	YTHDF1	9.52344e-111	0.1927	0.334	0.275	3.26083e-106	2.1439e-47	0.403096	0.418	0.31	7.34073e-43	DA only
	GUCY1A1	4.71136e-05	-0.0555063	0.091	0.101	1	6.10947e-26	-0.303572	0.009	0.096	2.09188e-21	DA only
	METTL2B	1.64837e-33	0.117799	0.308	0.272	5.64402e-29	2.89603e-38	0.409835	0.353	0.294	9.91599e-34	DA only
	MINK1	4.09144e-36	0.128472	0.701	0.668	1.40091e-31	1.18034e-44	0.352513	0.687	0.689	4.04147e-40	DA only
	DNAJC5	2.60751e-34	0.101895	0.426	0.376	8.9281e-30	4.04683e-29	0.272155	0.453	0.407	1.38564e-24	DA only
	DNAJA4	5.07256e-61	0.240575	0.173	0.143	1.73685e-56	1.72426e-42	0.607168	0.239	0.16	5.90385e-38	DA only
	CACHD1	1.02777e-16	0.127442	0.936	0.93	3.5191e-12	4.33657e-82	0.617042	0.948	0.933	1.48484e-77	DA only
	ATP11A	2.24712e-63	0.18953	0.39	0.362	7.69414e-59	1.38311e-112	0.760266	0.489	0.377	4.73577e-108	DA only
	APOE	1.50878e-111	-0.219906	0.575	0.662	5.16606e-107	4.55893e-13	-0.256236	0.481	0.61	1.56098e-08	DA only
	GASK1B	7.51116e-95	-0.156239	0.315	0.408	2.57182e-90	1.22168e-44	-0.261831	0.142	0.354	4.18304e-40	DA only
	GMPR	0.116056	0.0209799	0.406	0.404	1	2.98713e-36	-0.274102	0.209	0.41	1.02279e-31	DA only
	HDAC7	1.15117e-55	0.135513	0.418	0.365	3.94162e-51	8.27681e-66	0.434929	0.496	0.396	2.83398e-61	DA only
	PRTFDC1	1.87062e-89	-0.184149	0.63	0.697	6.405e-85	3.49788e-29	-0.276875	0.464	0.658	1.19767e-24	DA only
	LDLRAD4	0.023273	0.0514488	0.815	0.822	1	3.00515e-30	0.323087	0.762	0.819	1.02896e-25	DA only
	SEMA3A	9.35593e-12	-0.0663331	0.403	0.435	3.20347e-07	2.04425e-48	-0.429522	0.179	0.42	6.99952e-44	DA only
	VWA8	2.4001e-09	-0.0452396	0.825	0.844	8.21795e-05	4.11159e-47	-0.410252	0.64	0.836	1.40781e-42	DA only
	TRIM2	8.31219e-68	-0.133577	0.839	0.881	2.84609e-63	6.68122e-56	-0.449264	0.655	0.859	2.28765e-51	DA only
	RNF217	1.39587e-26	0.11495	0.574	0.541	4.77945e-22	2.01304e-30	0.310136	0.581	0.561	6.89266e-26	DA only
	AZIN1-AS1	5.50268e-119	-0.235188	0.538	0.633	1.88412e-114	4.90475e-45	-0.436305	0.332	0.578	1.67939e-40	DA only
	OPHN1						3.16556e-17	0.340862	0.977	0.971	1.08389e-12	DA only
	TIPARP	1.43855e-77	0.219572	0.407	0.368	4.9256e-73	2.14315e-70	0.604335	0.489	0.391	7.33814e-66	DA only
	RFX3	4.35693e-30	-0.0751199	0.954	0.967	1.49181e-25	8.08569e-49	-0.382615	0.883	0.96	2.76854e-44	DA only
	PPM1K	2.08944e-65	-0.141275	0.693	0.751	7.15425e-61	7.80608e-78	-0.543119	0.411	0.721	2.6728e-73	DA only
	SERPING1	3.76422e-34	0.0778399	0.147	0.122	1.28887e-29	3.28879e-29	0.276454	0.214	0.137	1.12608e-24	DA only
	CKB	9.67946e-142	-0.230254	0.767	0.835	3.31425e-137	6.00953e-26	-0.30344	0.639	0.795	2.05766e-21	DA only
	TPCN1	8.38035e-31	-0.0794634	0.806	0.845	2.86943e-26	4.81143e-56	-0.431068	0.595	0.825	1.64744e-51	DA only
	GCLM	2.5193e-40	0.107902	0.262	0.219	8.62608e-36	1.09011e-29	0.26881	0.3	0.245	3.73253e-25	DA only
	STARD13	3.4372e-31	0.128039	0.903	0.899	1.1769e-26	1.83439e-21	0.342456	0.895	0.902	6.28095e-17	DA only
	AL513166.1	5.84368e-45	-0.150575	0.342	0.407	2.00088e-40	4.4648e-19	-0.251999	0.224	0.369	1.52875e-14	DA only
	CAMTA1	1.96555e-45	0.119457	0.981	0.977	6.73003e-41	8.76768e-17	0.250375	0.968	0.98	3.00205e-12	DA only
	CDH10	5.96159e-78	-0.178207	0.627	0.702	2.04125e-73	5.71458e-49	-0.503687	0.41	0.66	1.95667e-44	DA only
	SCP2	9.64233e-08	-0.0403554	0.55	0.577	0.00330153	6.07948e-45	-0.341538	0.319	0.565	2.08162e-40	DA only
	MAP3K14	2.93416e-106	0.224931	0.4	0.317	1.00466e-101	7.84641e-42	0.47069	0.504	0.367	2.68661e-37	DA only
	CADM2	3.33704e-109	-0.127443	0.997	0.999	1.1426e-104	6.39488e-36	-0.336895	0.994	0.998	2.18961e-31	DA only
	MALRD1	4.40313e-42	-0.141736	0.268	0.325	1.50763e-37	1.06148e-23	-0.336088	0.141	0.292	3.6345e-19	DA only
	ABHD2	2.53659e-24	0.106701	0.739	0.727	8.68529e-20	1.19581e-37	0.318651	0.707	0.735	4.09444e-33	DA only
	METTL25	9.18071e-21	-0.0778027	0.423	0.468	3.14347e-16	2.1738e-30	-0.3262	0.248	0.443	7.44311e-26	DA only
	AL133257.1						3.40717e-31	-0.278316	0.122	0.292	1.16662e-26	DA only
	MYH9	2.38092e-104	0.203047	0.411	0.335	8.15227e-100	3.79836e-50	0.453006	0.518	0.38	1.30056e-45	DA only
	PPP1R9A	1.0168e-97	-0.173432	0.931	0.953	3.48151e-93	2.48593e-72	-0.562616	0.826	0.942	8.51182e-68	DA only
	TTYH3	5.51243e-30	0.099504	0.365	0.331	1.88745e-25	2.94026e-51	0.374655	0.39	0.351	1.00675e-46	DA only
	SLCO3A1	0.00372953	-0.0192298	0.253	0.247	1	2.81335e-18	-0.376898	0.129	0.253	9.63291e-14	DA only
	PDZRN3	4.67978e-38	0.15267	0.895	0.892	1.60236e-33	4.01199e-53	0.57649	0.902	0.894	1.37371e-48	DA only
	SH3GLB1	8.06709e-30	0.0988292	0.523	0.498	2.76217e-25	1.59956e-32	0.251397	0.517	0.513	5.4769e-28	DA only
	ANKAR	1.06669e-40	-0.116197	0.58	0.633	3.65234e-36	5.28817e-41	-0.348127	0.37	0.604	1.81067e-36	DA only
	HMGN3	1.37297e-25	0.0828681	0.693	0.685	4.70105e-21	1.47268e-43	-0.395698	0.46	0.695	5.04247e-39	DA only
	LIMD1	6.90341e-06	0.0372598	0.305	0.293	0.236373	1.98716e-35	0.295521	0.353	0.3	6.80402e-31	DA only
	DCLK1	2.27643e-05	0.0818865	0.231	0.241	0.779449	1.32665e-23	-1.1112	0.132	0.237	4.54246e-19	DA only
	MYBPC1	3.11036e-11	-0.0274505	0.442	0.473	1.06499e-06	7.43798e-66	-0.449988	0.174	0.459	2.54676e-61	DA only
	GPI	2.83507e-09	0.0799042	0.64	0.639	9.70728e-05	1.2677e-24	0.301938	0.662	0.64	4.34062e-20	DA only
	GPCPD1	1.08464e-58	-0.0683385	0.299	0.372	3.71381e-54	9.96749e-37	0.289767	0.365	0.326	3.41287e-32	DA only
	GRK3	9.42121e-20	0.0799398	0.707	0.705	3.22582e-15	3.1952e-38	-0.350308	0.493	0.711	1.09404e-33	DA only
	DHRSX	9.91134e-43	0.139849	0.735	0.692	3.39364e-38	3.05663e-40	0.381557	0.732	0.719	1.04659e-35	DA only
	SPTBN1	1.0711e-107	-0.140663	0.953	0.967	3.66746e-103	7.41912e-36	-0.279425	0.876	0.96	2.54031e-31	DA only
	CAMK2D	3.78523e-37	0.144391	0.732	0.715	1.29606e-32	3.66701e-24	0.291871	0.698	0.726	1.25558e-19	DA only
	AL356599.1	8.09025e-87	-0.167297	0.456	0.543	2.7701e-82	8.27906e-40	-0.34506	0.264	0.492	2.83475e-35	DA only
	COL21A1	2.42469e-36	0.125475	0.426	0.365	8.30214e-32	2.29855e-44	-0.603407	0.181	0.407	7.87024e-40	DA only
	NUCB1	1.78951e-54	0.133949	0.232	0.195	6.12728e-50	1.38217e-61	0.457743	0.315	0.216	4.73254e-57	DA only
	PRRC2B	6.38565e-60	0.141703	0.764	0.721	2.18645e-55	1.06188e-46	0.341774	0.768	0.748	3.63589e-42	DA only
	RYR1	0.00416181	0.0188811	0.478	0.479	1	7.15765e-44	-0.301774	0.249	0.483	2.45078e-39	DA only
	LTBP1	1.38777e-31	0.141813	0.585	0.579	4.75174e-27	6.5078e-29	0.388147	0.584	0.583	2.22827e-24	DA only
	SMAD9	0.345795	0.0159697	0.228	0.222	1	1.14461e-28	-0.391223	0.081	0.229	3.91914e-24	DA only
	RGL1	3.9157e-78	0.191215	0.91	0.892	1.34073e-73	1.08288e-18	0.291329	0.905	0.903	3.7078e-14	DA only
	HEPN1	3.44777e-70	-0.199111	0.598	0.646	1.18052e-65	1.73513e-59	-0.578098	0.348	0.621	5.9411e-55	DA only
	GATAD2A	6.22982e-27	0.0936318	0.429	0.394	2.13309e-22	1.4954e-29	0.279318	0.472	0.415	5.12026e-25	DA only
	MBD5	9.20249e-34	-0.0764821	0.956	0.967	3.15093e-29	3.89039e-44	-0.340949	0.887	0.962	1.33207e-39	DA only
	NKAIN3	5.53313e-197	-0.23409	0.963	0.978	1.89454e-192	3.78189e-85	-0.54535	0.91	0.97	1.29492e-80	DA only
	RCOR3	1.99866e-18	-0.0708656	0.633	0.667	6.84343e-14	6.76755e-39	-0.280893	0.424	0.65	2.31721e-34	DA only
	NRIP1	2.27776e-31	0.118192	0.59	0.565	7.79907e-27	1.07813e-67	0.47252	0.61	0.58	3.69151e-63	DA only
	AC131571.1	2.8933e-55	-0.164745	0.435	0.499	9.90667e-51	4.1184e-56	-0.497289	0.199	0.464	1.41014e-51	DA only
	IFFO2	3.79793e-147	0.230057	0.301	0.205	1.30041e-142	3.57e-39	0.404095	0.399	0.263	1.22237e-34	DA only
	NCAM1	5.03813e-97	-0.10706	0.978	0.991	1.72506e-92	5.00934e-73	-0.367636	0.917	0.984	1.7152e-68	DA only
	MED27	6.68569e-17	0.0775182	0.664	0.645	2.28918e-12	1.41049e-33	0.261345	0.641	0.657	4.82951e-29	DA only
	ARID5B	1.41137e-47	0.184993	0.471	0.44	4.83253e-43	1.46477e-65	0.656337	0.531	0.458	5.01537e-61	DA only
	AHCYL2	3.92906e-111	-0.15368	0.971	0.98	1.34531e-106	9.05278e-26	-0.251261	0.95	0.975	3.09967e-21	DA only
	ARIH1	2.02609e-56	0.16242	0.788	0.756	6.93732e-52	1.21345e-41	0.371155	0.767	0.776	4.15484e-37	DA only
	SIPA1L2	1.71769e-17	0.0723317	0.22	0.208	5.88137e-13	3.25404e-53	0.520621	0.361	0.212	1.11418e-48	DA only
	IL6R	4.8151e-28	0.075019	0.4	0.405	1.64869e-23	1.10578e-66	0.522782	0.531	0.399	3.7862e-62	DA only
	NCEH1	3.04509e-12	-0.0475434	0.311	0.344	1.04264e-07	4.66648e-35	0.300948	0.34	0.323	1.5978e-30	DA only
	AQP4	6.24068e-09	-0.0710464	0.917	0.925	0.000213681	1.6177e-35	-0.398855	0.812	0.922	5.53902e-31	DA only
	MERTK	4.32658e-40	-0.0906444	0.873	0.883	1.48142e-35	1.30282e-20	-0.266335	0.79	0.878	4.46086e-16	DA only
	AL160272.1	4.59137e-42	-0.155428	0.731	0.784	1.57209e-37	4.74874e-36	-0.427505	0.553	0.755	1.62597e-31	DA only
	NFIL3	1.31142e-96	0.123032	0.102	0.049	4.49029e-92	1.48241e-62	0.452615	0.246	0.079	5.07578e-58	DA only
	CORO2B	0.000256623	0.0153542	0.572	0.583	1	2.13293e-58	0.434464	0.601	0.576	7.30315e-54	DA only
	GLG1	4.0221e-36	0.118392	0.874	0.853	1.37717e-31	7.49287e-47	0.372489	0.864	0.866	2.56556e-42	DA only
	LINC01572	1.05822e-75	-0.180045	0.298	0.381	3.62336e-71	2.45652e-37	-0.379258	0.136	0.333	8.41112e-33	DA only
	LRP4-AS1	4.69329e-20	-0.0775619	0.333	0.374	1.60698e-15	3.48878e-34	-0.263948	0.161	0.351	1.19456e-29	DA only
	HSPA8	9.44048e-21	0.0347563	0.291	0.323	3.23242e-16	6.86056e-28	0.309475	0.284	0.303	2.34906e-23	DA only
	MARK3	2.66626e-39	0.105761	0.952	0.936	9.12928e-35	7.50199e-31	0.303711	0.955	0.946	2.56868e-26	DA only
	ATP13A4	1.5285e-162	-0.188528	0.936	0.959	5.23359e-158	2.57165e-99	-0.56562	0.797	0.947	8.80532e-95	DA only
	STK40	4.97038e-97	0.174401	0.259	0.184	1.70186e-92	5.87004e-67	0.51651	0.41	0.228	2.0099e-62	DA only
	MYO10	1.52053e-171	-0.240285	0.776	0.843	5.20628e-167	2.50199e-47	-0.405647	0.592	0.805	8.56681e-43	DA only
	ASB3	6.55886e-31	-0.0476655	0.966	0.979	2.24575e-26	1.20615e-132	-0.628604	0.848	0.973	4.12985e-128	DA only
	HSPA4L	3.79258e-54	0.188573	0.414	0.387	1.29858e-49	1.24765e-37	0.371548	0.396	0.404	4.27195e-33	DA only
	AC046134.2	1.00806e-78	-0.161748	0.755	0.814	3.45159e-74	1.95753e-35	-0.342968	0.591	0.781	6.70257e-31	DA only
	CARS	2.59613e-87	0.158148	0.389	0.305	8.88914e-83	3.11466e-31	0.292774	0.435	0.356	1.06646e-26	DA only
	GALNT18	4.72926e-106	0.231948	0.86	0.822	1.6193e-101	2.07682e-32	0.368081	0.851	0.846	7.11104e-28	DA only
	NOP58	1.57921e-21	0.0798119	0.301	0.279	5.40721e-17	6.43685e-26	0.278372	0.347	0.292	2.20398e-21	DA only
	NAALADL2	2.95172e-57	-0.16095	0.806	0.851	1.01067e-52	5.12834e-31	-0.390762	0.665	0.826	1.75594e-26	DA only
	MGST1	4.13868e-36	0.144814	0.871	0.854	1.41708e-31	1.80166e-24	0.313856	0.842	0.865	6.16887e-20	DA only
	GABRG1	2.83171e-28	-0.0612725	0.674	0.725	9.69577e-24	2.43588e-37	-0.378254	0.483	0.697	8.34044e-33	DA only
	TSHZ2	5.50902e-23	0.14709	0.141	0.109	1.88629e-18	1.38115e-09	-0.373229	0.065	0.131	4.72907e-05	DA only
	ESRRG	1.74726e-57	-0.136048	0.807	0.856	5.98261e-53	1.1619e-31	-0.309273	0.66	0.829	3.97834e-27	DA only
	STON2	9.72857e-124	-0.186413	0.918	0.94	3.33106e-119	2.16371e-30	-0.304036	0.826	0.928	7.40855e-26	DA only
	AHCYL1	1.14718e-18	-0.0307856	0.955	0.957	3.92796e-14	8.41878e-41	0.461253	0.928	0.956	2.88259e-36	DA only
	METTL15	6.35506e-30	-0.095269	0.783	0.815	2.17597e-25	1.03869e-28	-0.282184	0.629	0.798	3.55646e-24	DA only
	AC105402.3	4.41618e-30	0.0500964	0.059	0.059	1.5121e-25	1.18745e-40	0.366743	0.147	0.057	4.06584e-36	DA only
	STOX2	9.92921e-50	-0.124709	0.283	0.35	3.39976e-45	3.33293e-36	-0.287822	0.124	0.311	1.14119e-31	DA only
	CRY1	1.64046e-59	0.155037	0.302	0.246	5.61692e-55	2.81197e-26	0.330681	0.373	0.28	9.62819e-22	DA only
	PBX1	1.20729e-231	-0.233468	0.91	0.958	4.13375e-227	2.43803e-119	-0.677409	0.711	0.932	8.34783e-115	DA only
	FN1	4.185e-66	0.207258	0.298	0.246	1.43294e-61	2.58474e-64	0.593091	0.321	0.278	8.85015e-60	DA only
	ZFP36L2	2.80978e-10	0.035941	0.375	0.386	9.62069e-06	9.3598e-24	0.314994	0.403	0.378	3.20479e-19	DA only
	RBPMS	2.00642e-85	0.24755	0.453	0.388	6.86997e-81	9.20557e-49	0.571275	0.52	0.427	3.15199e-44	DA only
	ASH1L	1.51502e-27	0.0849863	0.938	0.926	5.18742e-23	8.74536e-28	0.265711	0.93	0.933	2.99441e-23	DA only
	ZCCHC24	2.32735e-29	0.1118	0.545	0.524	7.96885e-25	9.84552e-41	0.369844	0.604	0.536	3.37111e-36	DA only
	DGKD	3.00328e-73	0.188848	0.416	0.354	1.02832e-68	1.35228e-40	0.416762	0.464	0.392	4.63019e-36	DA only
	ARID5A	4.84306e-81	0.101951	0.108	0.059	1.65826e-76	4.76835e-40	0.320572	0.2	0.088	1.63268e-35	DA only
	FRMPD3	1.09438e-45	0.111194	0.109	0.071	3.74714e-41	1.68907e-18	0.290406	0.167	0.094	5.78339e-14	DA only
	CYSTM1	3.29054e-36	0.127819	0.694	0.656	1.12668e-31	3.52879e-29	0.258824	0.652	0.681	1.20826e-24	DA only
	PCLO	7.44074e-06	0.0482617	0.442	0.422	0.254771	7.33345e-27	-0.279523	0.258	0.438	2.51097e-22	DA only
	USP54	4.71378e-05	-0.0439942	0.659	0.673	1	1.16962e-23	-0.268405	0.494	0.668	4.00477e-19	DA only
	NEK6	2.51339e-55	0.15283	0.67	0.629	8.60583e-51	3.78253e-80	0.523742	0.755	0.653	1.29514e-75	DA only
	SORCS2	1.05878e-41	0.147257	0.916	0.894	3.62528e-37	3.11302e-81	0.578691	0.924	0.907	1.0659e-76	DA only
	MEGF10	1.30173e-24	-0.0828235	0.862	0.885	4.45712e-20	5.26261e-33	-0.253728	0.718	0.873	1.80192e-28	DA only
	CYP4V2	1.41562e-80	-0.147983	0.549	0.612	4.84709e-76	5.79443e-41	-0.304642	0.342	0.577	1.98401e-36	DA only
	ABCD2	5.40555e-64	-0.157126	0.53	0.59	1.85086e-59	3.71042e-29	-0.306147	0.358	0.556	1.27045e-24	DA only
	AC012404.1						3.05269e-46	-0.476336	0.361	0.609	1.04524e-41	DA only
	PRH1	3.29987e-07	-0.0340883	0.619	0.645	0.0112988	3.86529e-28	-0.26151	0.441	0.633	1.32348e-23	DA only
	KLKB1	4.10978e-32	-0.0944797	0.346	0.398	1.40719e-27	4.44319e-29	-0.273814	0.187	0.369	1.52135e-24	DA only
	ARMH1	4.56111e-68	-0.160406	0.513	0.592	1.56172e-63	4.61413e-32	-0.305624	0.34	0.546	1.57988e-27	DA only
	MAP2K6	4.38931e-44	-0.111375	0.211	0.267	1.5029e-39	2.77837e-38	-0.298413	0.065	0.235	9.51313e-34	DA only
	SMIM8	4.85497e-24	-0.080812	0.405	0.454	1.66234e-19	1.89067e-34	-0.25645	0.225	0.427	6.47366e-30	DA only
	ASAP3	1.71639e-48	0.129522	0.536	0.492	5.87693e-44	3.57936e-51	0.378012	0.571	0.519	1.22557e-46	DA only
	EMP1	2.36247e-82	0.215767	0.271	0.203	8.08909e-78	4.48119e-59	0.694674	0.397	0.243	1.53436e-54	DA only
	POLA1	1.44696e-09	0.0684434	0.509	0.493	4.9544e-05	3.21252e-36	0.274932	0.486	0.504	1.09997e-31	DA only
	ECE1	4.1303e-47	0.15407	0.661	0.621	1.41422e-42	1.94257e-36	0.329125	0.637	0.647	6.65137e-32	DA only
	ZC3HAV1	1.62342e-19	0.0646193	0.171	0.152	5.55858e-15	1.01887e-31	0.258454	0.219	0.163	3.48862e-27	DA only
	SH3BGRL	8.17355e-06	-0.0249591	0.516	0.54	0.279862	1.6472e-49	-0.319856	0.277	0.53	5.64e-45	DA only
	GABBR1	5.5555e-34	-0.0883988	0.807	0.847	1.9022e-29	2.68693e-42	-0.352707	0.628	0.826	9.20006e-38	DA only
	PPP1R1B	1.00536e-15	-0.0670372	0.477	0.513	3.44235e-11	1.17296e-41	-0.279423	0.265	0.495	4.01621e-37	DA only
	MIR29B2CHG	2.0837e-63	0.161982	0.743	0.705	7.13457e-59	9.58136e-42	0.324626	0.701	0.729	3.28066e-37	DA only
	PPARGC1A	1.02529e-26	-0.0546076	0.591	0.644	3.51059e-22	3.18904e-45	-0.32297	0.373	0.615	1.09193e-40	DA only
	LINC00894	0.0123391	-0.0101068	0.686	0.699	1	1.9909e-26	-0.252922	0.513	0.694	6.81684e-22	DA only
	AC091078.1	1.46263e-30	-0.0853215	0.54	0.597	5.00804e-26	4.06859e-19	-0.290014	0.405	0.564	1.39308e-14	DA only
	FSTL5	3.41909e-11	-0.0908809	0.216	0.233	1.1707e-06	2.55533e-22	-0.339725	0.094	0.225	8.74945e-18	DA only
	BAALC-AS1	1.83342e-43	0.229727	0.562	0.568	6.27765e-39	3.04475e-65	0.747576	0.586	0.564	1.04252e-60	DA only
	AL162511.1	0.0133644	-0.0249238	0.119	0.126	1	1.1847e-30	-0.264267	0.015	0.124	4.0564e-26	DA only
	UPP2	5.9683e-70	-0.167477	0.43	0.513	2.04355e-65	5.10922e-34	-0.403712	0.256	0.465	1.7494e-29	DA only
	BRD4	9.689e-68	0.150232	0.632	0.578	3.31751e-63	4.53338e-49	0.373788	0.666	0.611	1.55223e-44	DA only
	PEAK1	1.26167e-47	0.129332	0.794	0.753	4.31996e-43	7.4066e-26	0.280321	0.765	0.779	2.53602e-21	DA only
	EYA1	3.25445e-89	-0.162814	0.713	0.791	1.11432e-84	1.28864e-45	-0.273445	0.514	0.746	4.41232e-41	DA only
	AL157396.1	2.26398e-37	-0.078133	0.664	0.723	7.75188e-33	2.84316e-52	-0.326154	0.432	0.69	9.73499e-48	DA only
	C4orf19	5.01509e-55	0.186696	0.563	0.539	1.71717e-50	3.51118e-94	0.719726	0.628	0.553	1.20223e-89	DA only
	ZFPM2	2.40461e-21	-0.101869	0.616	0.653	8.23339e-17	7.38617e-20	-0.317811	0.474	0.633	2.52902e-15	DA only
	WDR17	9.44061e-87	-0.177276	0.717	0.773	3.23246e-82	6.566e-44	-0.380785	0.518	0.742	2.2482e-39	DA only
	RALGAPA2	3.57973e-12	-0.0243373	0.888	0.9	1.2257e-07	1.25175e-66	0.637006	0.877	0.893	4.28599e-62	DA only
	SLC35F1	5.02739e-07	-0.0110956	0.899	0.914	0.0172138	2.75758e-16	0.357297	0.898	0.905	9.44196e-12	DA only
	TSTD3	0.0201096	-0.0192393	0.601	0.615	1	3.28982e-37	-0.278795	0.39	0.611	1.12643e-32	DA only
	SYTL4	1.2201e-16	-0.0730537	0.506	0.509	4.17763e-12	1.29469e-41	-0.453932	0.277	0.511	4.43301e-37	DA only
	ATP6AP1L	4.02284e-10	-0.0512163	0.551	0.581	1.37742e-05	6.40857e-30	-0.271528	0.366	0.566	2.19429e-25	DA only
	CEBPD	1.34361e-29	0.12057	0.277	0.258	4.60051e-25	2.0266e-28	0.396786	0.367	0.268	6.93907e-24	DA only
	EMID1	9.34493e-57	-0.12932	0.596	0.668	3.1997e-52	1.77555e-57	-0.433507	0.351	0.628	6.07949e-53	DA only
	GPR158	0.0556328	0.0169753	0.081	0.086	1	2.58569e-16	0.354951	0.1	0.083	8.85342e-12	DA only
	RDX	2.94481e-20	-0.0881664	0.728	0.752	1.0083e-15	2.216e-29	-0.290071	0.556	0.74	7.58758e-25	DA only
	ABTB2	0.00347714	0.0346661	0.246	0.245	1	7.09352e-26	0.36742	0.319	0.244	2.42882e-21	DA only
	CSRP1	3.7687e-45	0.125908	0.754	0.742	1.2904e-40	7.575e-38	-0.292178	0.544	0.754	2.59368e-33	DA only
	ITSN1	2.18611e-41	0.11983	0.952	0.948	7.48525e-37	2.21132e-30	0.355997	0.953	0.951	7.57156e-26	DA only
	NDRG2	1.64792e-88	-0.182838	0.772	0.819	5.64249e-84	6.06558e-65	-0.485204	0.536	0.795	2.07686e-60	DA only
	NTM	3.10E-311	-0.226721	0.998	0.998	1.06099e-306	2.83411e-52	-0.25632	0.998	0.998	9.70398e-48	DA only
	LUC7L	6.51882e-09	0.0566047	0.6	0.584	0.000223204	2.04423e-31	0.252167	0.585	0.594	6.99944e-27	DA only
	AFF4	4.19151e-50	0.143564	0.771	0.735	1.43517e-45	4.90489e-56	0.422364	0.786	0.757	1.67943e-51	DA only
	LINC01266	6.04265e-19	-0.11788	0.271	0.307	2.069e-14	1.83291e-09	-0.274924	0.192	0.286	6.27588e-05	DA only
	ASAP1	8.94609e-91	0.182911	0.947	0.928	3.06314e-86	7.64373e-85	0.571326	0.957	0.939	2.61721e-80	DA only
	ZIC1	6.76132e-20	0.110417	0.57	0.572	2.31508e-15	2.09977e-35	0.300879	0.531	0.571	7.18962e-31	DA only
	C1orf198	4.32722e-58	0.141668	0.553	0.506	1.48164e-53	6.03187e-43	0.325771	0.569	0.535	2.06531e-38	DA only
	SLC16A9	2.29419e-38	-0.11507	0.583	0.643	7.85531e-34	1.06556e-89	-0.679485	0.269	0.612	3.64848e-85	DA only
	MEIS1	5.23674e-58	-0.138988	0.424	0.5	1.79306e-53	2.43616e-31	-0.296889	0.257	0.456	8.34141e-27	DA only
	RAMP1	3.41393e-162	0.231418	0.755	0.686	1.16893e-157	4.70041e-27	0.265804	0.725	0.729	1.60942e-22	DA only
	AL137139.2	3.24263e-120	-0.168403	0.961	0.973	1.11028e-115	1.27933e-125	-0.752926	0.884	0.967	4.38044e-121	DA only
	MTRNR2L8	2.18257e-53	0.158081	0.1	0.077	7.47313e-49	1.07067e-64	0.636877	0.226	0.089	3.66598e-60	DA only
	FYN	6.85303e-90	0.197511	0.99	0.986	2.34648e-85	2.34199e-28	0.40819	0.998	0.988	8.01898e-24	DA only
	PSD2						3.20392e-30	-0.260199	0.71	0.863	1.09702e-25	DA only
	YY1AP1	3.11716e-43	0.107708	0.443	0.405	1.06732e-38	6.61221e-46	0.317379	0.477	0.428	2.26402e-41	DA only
	SPON1	2.68199e-159	-0.199885	0.887	0.939	9.18313e-155	6.01326e-60	-0.454974	0.73	0.91	2.05894e-55	DA only
	NALCN	1.87191e-75	-0.176829	0.597	0.672	6.4094e-71	8.30921e-45	-0.431279	0.385	0.63	2.84507e-40	DA only
	AGO2	5.17774e-65	0.144378	0.781	0.727	1.77286e-60	1.07878e-32	0.280971	0.768	0.761	3.69375e-28	DA only
	RELL1	1.57845e-96	0.211427	0.408	0.361	5.40461e-92	2.29077e-61	0.511741	0.481	0.389	7.84359e-57	DA only
	LDLR	1.71838e-81	0.232931	0.293	0.257	5.88372e-77	3.97566e-77	0.742601	0.494	0.276	1.36127e-72	DA only
	ITGB1	1.80147e-66	0.155967	0.496	0.45	6.16824e-62	2.06644e-131	0.607654	0.544	0.478	7.0755e-127	DA only
	ASTN2	3.02928e-13	0.0713489	0.951	0.954	1.03723e-08	6.0318e-22	-0.263148	0.891	0.953	2.06529e-17	DA only
	SCRN1						1.31565e-31	-0.257563	0.464	0.666	4.5048e-27	DA only
	MIR100HG	2.31825e-95	0.186197	0.957	0.947	7.93768e-91	4.16528e-55	0.481688	0.953	0.953	1.42619e-50	DA only
	BRINP3	3.34892e-53	-0.104387	0.791	0.847	1.14667e-48	3.52198e-42	-0.330786	0.61	0.816	1.20592e-37	DA only
	SGK1	1.15663e-08	-0.0745405	0.205	0.223	0.000396031	2.25905e-17	-0.290888	0.1	0.214	7.73499e-13	DA only
	LINC01237	5.33219e-23	-0.0619809	0.296	0.342	1.82574e-18	3.88164e-39	-0.261458	0.124	0.317	1.32907e-34	DA only
	WARS	3.42703e-77	0.219907	0.192	0.159	1.17341e-72	5.88891e-82	0.754877	0.283	0.178	2.01636e-77	DA only
	CADPS	1.46872e-25	0.0942751	0.392	0.428	5.02888e-21	4.70289e-65	0.952568	0.45	0.405	1.61027e-60	DA only
	SNCAIP	5.74185e-74	-0.170527	0.454	0.535	1.96601e-69	1.4273e-45	-0.312748	0.251	0.489	4.88708e-41	DA only
	LINC01301	7.56169e-11	-0.0821536	0.451	0.482	2.58912e-06	2.43735e-27	-0.308823	0.28	0.466	8.34547e-23	DA only
	AC093879.1	1.42305e-24	-0.109973	0.501	0.541	4.87251e-20	1.22738e-35	-0.355034	0.302	0.52	4.20256e-31	DA only
	ITGAV	6.48528e-23	0.106948	0.784	0.767	2.22056e-18	1.17561e-40	0.388731	0.782	0.778	4.02527e-36	DA only
	DLGAP1	9.47756e-28	0.115752	0.776	0.743	3.24512e-23	2.1437e-09	-0.362662	0.688	0.765	7.34002e-05	DA only
	FGFR2	5.52584e-44	-0.0940177	0.882	0.905	1.89205e-39	1.34449e-27	0.317351	0.861	0.891	4.60354e-23	DA only
	PIP5K1A	0.00597852	0.0193749	0.582	0.585	1	1.56912e-38	0.287467	0.598	0.583	5.37267e-34	DA only
	GDAP1	1.46922e-13	-0.07517	0.602	0.635	5.03061e-09	6.61058e-32	-0.342612	0.412	0.618	2.26346e-27	DA only
	FAM193A	9.18998e-40	0.120225	0.729	0.687	3.14665e-35	2.1004e-41	0.347347	0.722	0.713	7.19177e-37	DA only
	REV3L	4.41082e-47	0.163452	0.957	0.945	1.51027e-42	4.60792e-18	0.34966	0.937	0.953	1.57775e-13	DA only
	PPP2CB	5.17462e-55	0.151096	0.672	0.631	1.77179e-50	2.74618e-33	0.299099	0.658	0.657	9.40291e-29	DA only
	LRBA	0.000307338	0.0199366	0.82	0.826	1	5.69691e-33	-0.280473	0.652	0.826	1.95062e-28	DA only
	MAML3	1.73568e-19	-0.0867141	0.257	0.297	5.94296e-15	2.64463e-19	-0.327055	0.141	0.274	9.0552e-15	DA only
	RGS7	3.59108e-101	-0.229183	0.691	0.762	1.22959e-96	3.66317e-21	-0.315694	0.564	0.72	1.25427e-16	DA only
	MAP7						1.33804e-29	-0.278623	0.697	0.852	4.58145e-25	DA only
	DSE	1.70008e-39	-0.11586	0.552	0.613	5.82108e-35	1.70929e-44	-0.405893	0.334	0.579	5.8526e-40	DA only
	FHIT	1.76932e-05	-0.0123271	0.967	0.974	0.605814	1.26775e-26	-0.275503	0.916	0.97	4.34078e-22	DA only
	AF117829.1	4.5489e-06	-0.0412404	0.829	0.844	0.155754	2.45662e-44	-0.453026	0.647	0.838	8.41147e-40	DA only
	HSPA6	1.15595e-61	0.109362	0.022	0.005	3.95797e-57	9.5517e-17	0.277515	0.06	0.015	3.2705e-12	DA only
	TEX9	2.92748e-55	-0.149936	0.323	0.394	1.00237e-50	9.07826e-33	-0.337472	0.164	0.353	3.1084e-28	DA only
	PHC2	9.81769e-43	0.115774	0.381	0.331	3.36158e-38	3.58465e-67	0.434099	0.436	0.361	1.22738e-62	DA only
	SUSD6	1.74642e-42	0.119776	0.291	0.251	5.97974e-38	5.82443e-27	0.288062	0.333	0.275	1.99428e-22	DA only
	ROBO1	0.0232897	0.0295764	0.573	0.57	1	2.06375e-41	0.504863	0.62	0.571	7.06628e-37	DA only
	BARD1	9.86198e-92	0.201625	0.37	0.298	3.37674e-87	3.75586e-30	0.347179	0.393	0.342	1.28601e-25	DA only
	SPATA6	1.09442e-163	-0.225243	0.761	0.822	3.74729e-159	4.50292e-45	-0.370494	0.569	0.788	1.5418e-40	DA only
	ICA1L	2.22439e-35	-0.10849	0.647	0.693	7.61631e-31	1.369e-26	-0.281748	0.483	0.668	4.68746e-22	DA only
	CRISPLD1	4.14711e-74	0.224141	0.186	0.131	1.41997e-69	2.04251e-37	0.573417	0.315	0.163	6.99356e-33	DA only
	EPS15	1.13748e-14	-0.0552118	0.864	0.874	3.89473e-10	3.3326e-28	-0.266094	0.731	0.87	1.14108e-23	DA only
	GRIA1	4.42421e-06	-0.0682849	0.139	0.138	0.151485	4.46727e-11	-0.298332	0.066	0.14	1.52959e-06	DA only
	CYP7B1	1.34278e-83	-0.170234	0.424	0.514	4.59768e-79	4.39265e-28	-0.291491	0.271	0.461	1.50404e-23	DA only
	DNAJA1	2.04518e-43	0.153676	0.352	0.303	7.00269e-39	2.72686e-18	0.2657	0.364	0.333	9.33676e-14	DA only
	KALRN	8.48511e-49	0.154089	0.905	0.89	2.9053e-44	4.94846e-64	0.553292	0.909	0.899	1.69435e-59	DA only
	INTS10	9.85032e-16	0.0564565	0.615	0.621	3.37275e-11	5.88739e-38	0.253718	0.581	0.618	2.01584e-33	DA only
	FAM198B-AS1	6.29375e-153	-0.230253	0.573	0.69	2.15498e-148	7.27915e-73	-0.615162	0.314	0.622	2.49238e-68	DA only
	DENND4A	5.66684e-95	0.222976	0.856	0.82	1.94032e-90	2.36791e-69	0.523886	0.859	0.842	8.10773e-65	DA only
	BMP7	7.21391e-64	-0.139917	0.672	0.731	2.47004e-59	1.65364e-38	-0.293998	0.477	0.698	5.66207e-34	DA only
	SUMF1	2.96486e-08	-0.0442354	0.709	0.733	0.00101517	1.4734e-31	-0.272386	0.526	0.721	5.04491e-27	DA only
	LHFPL6	1.91706e-25	0.123278	0.899	0.88	6.564e-21	1.17963e-13	0.308949	0.87	0.893	4.03906e-09	DA only
	UBE2D3	8.21967e-67	0.16775	0.799	0.766	2.81442e-62	1.34226e-32	0.329404	0.791	0.787	4.5959e-28	DA only
	SLC44A1	1.41336e-30	-0.113532	0.604	0.654	4.83935e-26	3.25382e-38	-0.437129	0.402	0.626	1.11411e-33	DA only
	RAB11FIP3	2.59438e-33	0.126561	0.515	0.484	8.88316e-29	1.36498e-42	0.409277	0.555	0.503	4.67369e-38	DA only
	NEGR1	8.07511e-81	-0.240573	0.54	0.615	2.76492e-76	2.09809e-14	-0.318519	0.436	0.571	7.18385e-10	DA only
	LINC00278	4.56491e-36	-0.109967	0.261	0.317	1.56302e-31	2.50927e-29	-0.362332	0.121	0.285	8.59173e-25	DA only
	TEX2	4.45562e-54	0.154001	0.444	0.397	1.5256e-49	4.57523e-50	0.4515	0.518	0.425	1.56656e-45	DA only
	CTXND1	2.49229e-06	-0.0299894	0.354	0.377	0.0853361	9.58064e-29	-0.301691	0.186	0.366	3.28041e-24	DA only
	SIPA1L3	7.8263e-45	0.132294	0.618	0.571	2.67973e-40	7.8931e-35	0.323351	0.607	0.601	2.7026e-30	DA only
	UBA6-AS1	1.99424e-12	0.0798367	0.683	0.659	6.82829e-08	3.68219e-20	-0.311958	0.519	0.678	1.26078e-15	DA only
	AC002460.2	3.02392e-77	-0.206405	0.674	0.744	1.03539e-72	9.93137e-23	-0.428124	0.543	0.703	3.4005e-18	DA only
	GALNT2	1.13629e-28	0.118525	0.791	0.781	3.89065e-24	1.72532e-85	0.580406	0.808	0.787	5.90751e-81	DA only
	ZBTB20-AS5						1.67085e-26	-0.298201	0.338	0.526	5.72099e-22	DA only
	PLD5	1.06971e-20	-0.079454	0.187	0.222	3.6627e-16	1.31696e-21	-0.306334	0.079	0.202	4.50927e-17	DA only
	SIPA1L1	2.28447e-57	0.146918	0.923	0.912	7.82204e-53	1.13307e-25	0.308537	0.896	0.92	3.87962e-21	DA only
	AC016831.7	2.15027e-125	0.223278	0.739	0.67	7.36253e-121	3.79022e-23	0.274021	0.735	0.713	1.29777e-18	DA only
	SNTA1	2.20146e-29	-0.0720391	0.702	0.75	7.5378e-25	1.2561e-58	-0.292108	0.457	0.725	4.30088e-54	DA only
	DGKB	1.47715e-26	-0.136717	0.266	0.312	5.05776e-22	9.30712e-26	-0.585061	0.143	0.286	3.18676e-21	DA only
	STK3	7.34769e-55	0.152462	0.877	0.86	2.51585e-50	2.65804e-46	0.363596	0.84	0.871	9.10114e-42	DA only
	AC027117.2	3.96331e-14	-0.049717	0.696	0.73	1.35704e-09	1.69211e-60	-0.517312	0.442	0.714	5.79378e-56	DA only
	GBP2	1.60155e-30	0.0839275	0.066	0.05	5.4837e-26	1.44837e-22	0.278536	0.141	0.059	4.95923e-18	DA only
	GARNL3	5.09921e-62	-0.148967	0.626	0.691	1.74597e-57	9.6449e-48	-0.421985	0.405	0.655	3.30241e-43	DA only
	AC114971.1	3.30293e-72	-0.198453	0.825	0.867	1.13092e-67	2.29399e-29	-0.41269	0.697	0.843	7.85462e-25	DA only
	AL590807.1	5.21588e-05	-0.0489755	0.189	0.205	1	5.2446e-18	-0.28191	0.085	0.197	1.79575e-13	DA only
	MIDN	3.13775e-49	0.112419	0.273	0.233	1.07437e-44	3.5076e-52	0.407106	0.425	0.255	1.201e-47	DA only
	HK1	1.67587e-39	0.135184	0.552	0.51	5.73819e-35	4.87685e-29	0.289772	0.578	0.536	1.66983e-24	DA only
	SFMBT2	0.182706	0.0307554	0.915	0.911	1	1.19767e-41	0.434019	0.919	0.913	4.10082e-37	DA only
	AC015983.2	5.7051e-70	-0.147397	0.506	0.587	1.95343e-65	2.88362e-41	-0.345637	0.306	0.54	9.8735e-37	DA only
	SEPTIN9	9.83663e-90	0.185415	0.535	0.455	3.36806e-85	3.61389e-32	0.290243	0.53	0.505	1.2374e-27	DA only
	CRIM1	4.23091e-60	0.189593	0.728	0.699	1.44866e-55	7.37723e-92	0.659312	0.741	0.717	2.52596e-87	DA only
	OBI1-AS1	4.47758e-107	-0.218754	0.916	0.943	1.53312e-102	1.78814e-29	-0.391789	0.84	0.928	6.12258e-25	DA only
	ABI3BP						2.16607e-15	-0.271547	0.06	0.148	7.41661e-11	DA only
	MTSS2	3.44226e-41	-0.0911263	0.889	0.912	1.17863e-36	2.40675e-106	-0.646132	0.671	0.902	8.2407e-102	DA only
	TOX	8.72615e-80	-0.152239	0.86	0.903	2.98783e-75	2.27446e-38	-0.369198	0.723	0.879	7.78775e-34	DA only
	ATM	8.22936e-07	-0.0463244	0.578	0.601	0.0281773	6.52886e-30	-0.282354	0.39	0.59	2.23548e-25	DA only
	RFX3-AS1	2.63987e-48	-0.131446	0.665	0.726	9.03891e-44	1.73171e-19	-0.304736	0.54	0.69	5.92939e-15	DA only
	STK33	3.05408e-55	-0.129775	0.828	0.868	1.04572e-50	9.23486e-59	-0.543869	0.646	0.847	3.16202e-54	DA only
	KLF12	6.25037e-120	-0.206877	0.783	0.845	2.14013e-115	2.42856e-40	-0.329351	0.609	0.81	8.31539e-36	DA only
	KCNN3	2.86801e-11	0.0399678	0.888	0.902	9.82006e-07	2.73128e-46	-0.355127	0.723	0.896	9.35189e-42	DA only
	WDR49	0.0126273	-0.0591033	0.349	0.352	1	1.9854e-26	-0.579002	0.192	0.353	6.79801e-22	DA only
	NFAT5	4.98409e-32	0.113779	0.969	0.959	1.70655e-27	1.03397e-18	0.285345	0.96	0.965	3.54032e-14	DA only
	EIF1B-AS1	7.09678e-21	-0.0910274	0.518	0.559	2.42994e-16	1.73705e-36	-0.378571	0.316	0.537	5.94767e-32	DA only
	RIMKLB	5.78453e-36	-0.102572	0.714	0.752	1.98062e-31	1.00946e-45	-0.335789	0.496	0.732	3.45638e-41	DA only
	MAN2A1						4.1443e-32	0.30099	0.656	0.713	1.41901e-27	DA only
	SIK2	4.34079e-49	0.154356	0.804	0.771	1.48629e-44	8.94157e-32	0.339937	0.777	0.792	3.06159e-27	DA only
	MEGF11	8.32808e-44	-0.0921629	0.125	0.174	2.85154e-39	1.18867e-29	0.357419	0.191	0.142	4.07001e-25	DA only
	AC093535.1	5.87647e-33	-0.14012	0.559	0.595	2.0121e-28	6.60708e-78	-0.678105	0.265	0.578	2.26227e-73	DA only
	LINC01376	1.22931e-143	-0.243071	0.388	0.505	4.20916e-139	2.02176e-28	-0.335405	0.246	0.435	6.9225e-24	DA only
	AC011346.1	3.46648e-06	-0.0288489	0.597	0.621	0.118692	1.39112e-29	-0.309826	0.411	0.609	4.7632e-25	DA only
	PNRC1	2.55005e-62	0.13941	0.411	0.348	8.73137e-58	4.87342e-50	0.338887	0.447	0.387	1.66866e-45	DA only
	PDE4D	4.9638e-204	-0.240598	0.925	0.948	1.69961e-199	1.03654e-85	-0.63607	0.886	0.934	3.5491e-81	DA only
	ALDH7A1	1.39102e-18	-0.0819523	0.689	0.719	4.76285e-14	6.09926e-45	-0.419262	0.469	0.705	2.08839e-40	DA only
	CDHR3	1.51601e-30	0.153589	0.882	0.886	5.19084e-26	9.56904e-79	0.600908	0.858	0.884	3.27644e-74	DA only
	LINC00882	4.83047e-06	-0.0183434	0.801	0.82	0.165395	1.05732e-25	-0.307593	0.658	0.811	3.62025e-21	DA only
	LRIG1	0.322438	0.0292402	0.961	0.961	1	1.13453e-27	0.363199	0.947	0.961	3.88463e-23	DA only
	ASRGL1	4.29794e-25	0.111894	0.624	0.603	1.47161e-20	6.15974e-60	0.529644	0.713	0.614	2.1091e-55	DA only
	RALGDS	7.52939e-69	0.177369	0.645	0.592	2.57806e-64	8.9571e-62	0.440132	0.646	0.625	3.06691e-57	DA only
	PDE3A	2.76749e-44	-0.12559	0.44	0.509	9.47588e-40	3.30281e-30	-0.354262	0.274	0.47	1.13088e-25	DA only
	AC007364.1	1.58229e-61	-0.192455	0.432	0.507	5.41775e-57	2.05214e-18	-0.345181	0.309	0.463	7.02652e-14	DA only
	AC005162.3	7.33328e-23	-0.0772707	0.454	0.504	2.51091e-18	9.72056e-54	-0.438558	0.216	0.478	3.32832e-49	DA only
	DMGDH	4.51128e-60	-0.143658	0.508	0.582	1.54466e-55	1.15759e-28	-0.279231	0.344	0.539	3.9636e-24	DA only
	PRUNE2	1.06671e-65	-0.161535	0.247	0.322	3.65243e-61	3.2195e-18	-0.272949	0.147	0.278	1.10236e-13	DA only
	TRIM9	5.63043e-09	0.0160786	0.93	0.944	0.000192786	6.70676e-46	0.495965	0.909	0.936	2.29639e-41	DA only
	HIPK3	4.4375e-55	0.148422	0.664	0.624	1.5194e-50	1.16921e-45	0.331134	0.645	0.65	4.00337e-41	DA only
	KY	0.0868293	0.0153071	0.303	0.295	1	1.2752e-41	-0.274338	0.107	0.304	4.3663e-37	DA only
	BCAR3	3.18584e-32	-0.0980499	0.752	0.793	1.09083e-27	1.95377e-44	-0.379214	0.55	0.771	6.6897e-40	DA only
	CASC2	3.68488e-64	-0.171283	0.462	0.543	1.2617e-59	1.49713e-22	-0.368083	0.325	0.495	5.12617e-18	DA only
	PROS1	4.89496e-21	0.0586724	0.237	0.243	1.67603e-16	4.09185e-38	0.456268	0.328	0.238	1.40105e-33	DA only
	VEGFA	7.69585e-12	0.111151	0.495	0.494	2.63506e-07	1.89721e-22	0.333439	0.495	0.495	6.49605e-18	DA only
	SREBF2	4.59189e-07	0.0633603	0.764	0.757	0.0157226	3.9915e-36	0.3963	0.79	0.761	1.36669e-31	DA only
	LIMS1	8.52211e-32	0.14486	0.683	0.681	2.91797e-27	3.62914e-100	0.73914	0.776	0.681	1.24262e-95	DA only
	PER3	2.10397e-05	-0.0329284	0.795	0.812	0.720398	1.19479e-31	-0.294459	0.627	0.805	4.09095e-27	DA only
	MFAP3L	0.0304876	0.0334126	0.75	0.756	1	1.13541e-66	0.457854	0.768	0.752	3.88765e-62	DA only
	CDH11	6.00539e-13	-0.0221874	0.648	0.683	2.05625e-08	2.96858e-34	0.337529	0.616	0.662	1.01644e-29	DA only
	SLC7A11	8.33853e-51	0.205756	0.902	0.906	2.85511e-46	8.40636e-25	0.340553	0.844	0.905	2.87834e-20	DA only
	PITPNM2	6.85301e-76	0.170299	0.617	0.551	2.34647e-71	1.52715e-36	0.32447	0.618	0.592	5.22896e-32	DA only
	L3MBTL4	0.322169	0.0267917	0.226	0.228	1	1.13962e-41	-0.773682	0.063	0.23	3.90206e-37	DA only
	VAV2	5.31159e-31	0.0942785	0.399	0.364	1.81869e-26	7.73505e-36	0.300751	0.441	0.385	2.64848e-31	DA only
	GLI3	3.34324e-150	-0.208619	0.89	0.928	1.14472e-145	1.13912e-57	-0.466683	0.751	0.907	3.90035e-53	DA only
	PTCH1	3.49902e-42	-0.11286	0.591	0.653	1.19806e-37	6.36214e-60	-0.48445	0.336	0.62	2.1784e-55	DA only
	DOCK4	3.4449e-67	0.124128	0.997	0.997	1.17953e-62	1.1978e-111	0.503236	1	0.997	4.10128e-107	DA only
	PCNX2	2.12848e-167	-0.247933	0.419	0.538	7.28791e-163	5.22974e-25	-0.250278	0.288	0.467	1.79066e-20	DA only
	MAST4	1.92161e-41	-0.0771732	0.961	0.971	6.5796e-37	4.65654e-29	0.39342	0.967	0.965	1.5944e-24	DA only
	CCDC14	2.06218e-46	-0.126112	0.38	0.444	7.06089e-42	2.19982e-31	-0.303762	0.213	0.408	7.53218e-27	DA only
	PTPA	6.73142e-36	0.0966371	0.316	0.27	2.30484e-31	6.83455e-49	0.335938	0.363	0.297	2.34015e-44	DA only
	NFIC	4.46667e-86	0.191202	0.737	0.674	1.52939e-81	1.82755e-43	0.35866	0.724	0.714	6.25752e-39	DA only
	ITPR2	0.466004	0.0329623	0.98	0.981	1	3.42918e-63	0.472797	0.962	0.981	1.17415e-58	DA only
	PRKAG2	1.52982e-05	-0.0264328	0.536	0.559	0.523811	3.95593e-34	-0.272373	0.339	0.549	1.35451e-29	DA only
	BRINP1	0.23355	0.0129533	0.742	0.749	1	2.25329e-28	0.318916	0.678	0.746	7.71526e-24	DA only
	PNPLA8	2.45683e-37	0.130458	0.693	0.663	8.41217e-33	3.97378e-57	0.461708	0.726	0.681	1.36062e-52	DA only
	NTRK3	1.09264e-53	0.156503	0.973	0.965	3.74119e-49	1.95674e-40	0.3808	0.948	0.971	6.69989e-36	DA only
	UBE2B	1.78014e-63	0.197047	0.576	0.538	6.0952e-59	3.14613e-61	0.498342	0.59	0.561	1.07724e-56	DA only
	SOCS3	1.20419e-140	0.130525	0.092	0.033	4.12314e-136	1.2145e-39	0.326038	0.198	0.067	4.15844e-35	DA only
	MT1X	5.41164e-41	0.153689	0.444	0.382	1.85295e-36	1.07357e-24	0.362672	0.441	0.421	3.67592e-20	DA only
	AC092924.2	2.09999e-36	-0.113329	0.43	0.49	7.19037e-32	4.1388e-25	-0.289604	0.277	0.455	1.41713e-20	DA only
	CCDC30						1.84468e-40	-0.287261	0.238	0.456	6.31618e-36	DA only
	WASF3	1.61989e-13	-0.0546416	0.804	0.828	5.5465e-09	9.60477e-49	-0.37121	0.597	0.817	3.28867e-44	DA only
	POU3F2	7.16949e-26	-0.0790037	0.436	0.487	2.45483e-21	3.14407e-39	-0.273516	0.239	0.459	1.07653e-34	DA only
	CSNK1A1	1.11202e-19	0.0793701	0.886	0.872	3.80754e-15	1.47408e-34	0.29838	0.859	0.881	5.04726e-30	DA only
	DYNC2H1	1.22584e-87	-0.163056	0.738	0.805	4.19726e-83	1.20572e-66	-0.487397	0.494	0.768	4.12839e-62	DA only
	HYDIN	2.99157e-26	-0.0884623	0.346	0.394	1.02431e-21	1.08453e-32	-0.275921	0.177	0.368	3.71341e-28	DA only
	CHKA	1.92289e-140	-0.196364	0.85	0.882	6.58396e-136	1.79598e-32	-0.303653	0.714	0.865	6.14942e-28	DA only
	RAB31	7.37555e-05	0.0423877	0.78	0.768	1	7.06114e-20	0.262264	0.77	0.776	2.41773e-15	DA only
	B3GLCT	7.012e-87	-0.183695	0.443	0.523	2.40091e-82	4.95356e-29	-0.304191	0.282	0.476	1.6961e-24	DA only
	CPQ	3.5751e-14	-0.0489829	0.867	0.89	1.22411e-09	1.07161e-30	-0.279463	0.736	0.878	3.66919e-26	DA only
	KCNIP1	5.24559e-08	-0.0336246	0.466	0.494	0.00179609	1.62731e-17	0.368367	0.559	0.474	5.57192e-13	DA only
	WDPCP	2.99099e-44	-0.131209	0.733	0.775	1.02412e-39	1.37594e-41	-0.393074	0.537	0.753	4.71122e-37	DA only
	UBAP1	3.14172e-51	0.138923	0.663	0.612	1.07572e-46	9.18552e-46	0.362579	0.685	0.643	3.14512e-41	DA only
	MAGI1	5.5853e-39	0.135857	0.857	0.837	1.91241e-34	2.68534e-42	0.450078	0.857	0.849	9.19462e-38	DA only
	GAB2	1.21417e-58	0.182763	0.591	0.524	4.15731e-54	1.83794e-44	0.517234	0.675	0.564	6.29309e-40	DA only
	BTBD8	1.0702e-23	-0.083003	0.583	0.627	3.66437e-19	1.30095e-44	-0.310592	0.36	0.604	4.45444e-40	DA only
	PANTR1	5.63535e-81	-0.154586	0.837	0.88	1.92954e-76	7.30585e-63	-0.476154	0.634	0.857	2.50152e-58	DA only
	HUNK	8.77378e-43	0.11708	0.18	0.136	3.00414e-38	1.51526e-44	0.432421	0.262	0.162	5.18824e-40	DA only
	AL132857.1	3.25841e-56	-0.139899	0.179	0.242	1.11568e-51	2.82368e-24	-0.287584	0.075	0.205	9.66826e-20	DA only
	ARNTL	5.81608e-17	0.076416	0.61	0.596	1.99142e-12	1.63416e-27	0.282259	0.603	0.605	5.59537e-23	DA only
	PCDH9-AS2	1.20705e-20	-0.110964	0.69	0.726	4.13295e-16	6.02766e-54	-0.54307	0.45	0.709	2.06387e-49	DA only
	TSPAN5						1.70435e-27	0.321422	0.667	0.707	5.8357e-23	DA only
	SNTB2	1.16725e-38	0.119118	0.386	0.335	3.99666e-34	4.00354e-28	0.298231	0.399	0.366	1.37081e-23	DA only
	GPM6A	6.09941e-241	-0.207822	0.996	0.997	2.08844e-236	3.15776e-87	-0.481913	0.999	0.996	1.08122e-82	DA only
	CNKSR2	3.39376e-32	-0.122519	0.557	0.607	1.16202e-27	2.06468e-42	-0.534845	0.348	0.58	7.06948e-38	DA only
	MAPK1IP1L	2.34439e-34	0.0986888	0.423	0.386	8.02719e-30	5.27508e-47	0.310116	0.455	0.409	1.80619e-42	DA only
	FUT8	3.84467e-40	-0.0973314	0.883	0.914	1.31642e-35	1.31113e-53	-0.406874	0.719	0.898	4.48929e-49	DA only
	FARS2	5.81633e-12	-0.0454709	0.749	0.778	1.99151e-07	2.60372e-36	-0.315734	0.562	0.764	8.91513e-32	DA only
	TXNIP	1.33451e-80	-0.178189	0.286	0.37	4.56936e-76	9.60666e-49	-0.437129	0.103	0.322	3.28932e-44	DA only
	ACTN2						1.57656e-21	0.308833	0.187	0.136	5.39814e-17	DA only
	DPH6-DT	8.37352e-43	0.151939	0.728	0.685	2.86709e-38	3.32405e-29	-0.312737	0.527	0.716	1.13816e-24	DA only
	ZC2HC1A	1.42519e-81	-0.171459	0.522	0.596	4.87986e-77	4.65212e-54	-0.445689	0.287	0.555	1.59289e-49	DA only
	SLC9B2	1.0533e-69	0.17721	0.274	0.22	3.60651e-65	2.03663e-34	0.410238	0.348	0.252	6.97341e-30	DA only
	CDH20	2.0408e-129	-0.143185	0.984	0.992	6.98769e-125	7.61015e-143	-0.631169	0.943	0.988	2.60572e-138	DA only
	ST6GALNAC3	1.95503e-56	-0.198584	0.515	0.582	6.69404e-52	7.62556e-66	-0.817237	0.258	0.545	2.61099e-61	DA only
	LAMC1	3.04492e-54	0.140137	0.403	0.341	1.04258e-49	1.35174e-25	0.259365	0.418	0.379	4.62835e-21	DA only
	CLASP2	1.98771e-126	-0.165455	0.918	0.95	6.80592e-122	3.73362e-66	-0.434766	0.781	0.933	1.27839e-61	DA only
	LRRFIP1	2.36061e-25	0.0991188	0.525	0.496	8.08274e-21	1.79483e-35	0.300874	0.52	0.514	6.1455e-31	DA only
	IGFBP5	2.26915e-08	0.0977254	0.111	0.095	0.000776955	1.98039e-11	-0.260293	0.04	0.106	6.78086e-07	DA only
	CAMK2G	3.08444e-185	-0.225038	0.938	0.966	1.05611e-180	6.73909e-115	-0.685334	0.783	0.952	2.30746e-110	DA only
	TLCD4	6.8725e-21	-0.0748184	0.485	0.529	2.35314e-16	4.73015e-43	-0.260192	0.276	0.506	1.6196e-38	DA only
	EPHB1	4.06383e-113	-0.222661	0.815	0.854	1.39146e-108	2.656e-26	-0.278812	0.679	0.832	9.09416e-22	DA only
	SSBP2	1.67222e-91	0.201133	0.951	0.94	5.72567e-87	9.8083e-24	0.29032	0.91	0.948	3.35836e-19	DA only
	COLEC12	4.54557e-62	0.246016	0.681	0.628	1.5564e-57	1.77627e-66	0.759225	0.745	0.659	6.08193e-62	DA only
	PRICKLE2	6.06166e-56	0.169172	0.796	0.781	2.07551e-51	2.08063e-43	0.448481	0.796	0.79	7.12409e-39	DA only
	CSRNP3	6.92886e-06	-0.0279806	0.534	0.557	0.237244	6.36665e-29	-0.328324	0.35	0.546	2.17994e-24	DA only
	ATF7IP	1.25239e-11	-0.0342095	0.682	0.713	4.28818e-07	2.24519e-40	-0.263288	0.475	0.698	7.68754e-36	DA only
	GALNT10	6.92884e-11	0.078195	0.345	0.331	2.37244e-06	1.75719e-25	0.321134	0.363	0.34	6.01663e-21	DA only
	CREM	7.66386e-23	0.0939779	0.442	0.417	2.62411e-18	2.87093e-42	0.412042	0.506	0.432	9.83007e-38	DA only
	SPRED3	3.10017e-53	0.0726814	0.108	0.069	1.0615e-48	6.57496e-79	0.389994	0.262	0.09	2.25127e-74	DA only
	STK39	1.38672e-54	-0.132126	0.385	0.459	4.74811e-50	7.73023e-27	-0.267347	0.236	0.416	2.64683e-22	DA only
	AC073941.1	0.00538453	-0.0774346	0.277	0.291	1	8.30877e-38	-0.821269	0.105	0.286	2.84492e-33	DA only
	KLHL32	2.01286e-153	-0.248542	0.689	0.779	6.89203e-149	1.98577e-39	-0.401961	0.512	0.726	6.79927e-35	DA only
	SMURF2	1.46716e-05	0.0407454	0.722	0.734	0.502354	5.39131e-65	0.479085	0.722	0.726	1.84599e-60	DA only
	HNRNPC	1.35617e-05	-0.034365	0.75	0.764	0.464353	6.66299e-42	0.285749	0.733	0.756	2.28141e-37	DA only
	LINC01088	4.81261e-14	0.213158	0.201	0.201	1.64784e-09	3.66773e-33	-0.935085	0.059	0.204	1.25583e-28	DA only
	MRO	1.9113e-82	-0.131637	0.267	0.353	6.54429e-78	2.51784e-49	-0.290877	0.091	0.303	8.6211e-45	DA only
	MVB12B	7.69264e-20	-0.0831932	0.69	0.724	2.63396e-15	7.45629e-32	-0.275646	0.508	0.707	2.55303e-27	DA only
	AVL9	1.99393e-31	0.110432	0.775	0.75	6.82722e-27	8.99578e-77	0.506306	0.795	0.765	3.08016e-72	DA only
	DAAM2	9.79764e-105	-0.229123	0.688	0.761	3.35471e-100	5.79917e-59	-0.567521	0.455	0.72	1.98564e-54	DA only
	ARHGAP8	2.10796e-38	0.0870099	0.18	0.152	7.21765e-34	1.65183e-28	0.263348	0.232	0.168	5.65585e-24	DA only
	ARMC2	3.7475e-31	-0.0999169	0.587	0.636	1.28315e-26	8.3704e-38	-0.31489	0.384	0.609	2.86602e-33	DA only
	FOXG1	1.55271e-28	-0.101543	0.606	0.652	5.31647e-24	3.6183e-39	-0.385424	0.399	0.627	1.2389e-34	DA only
	CACNA2D3	0.0106774	0.0171795	0.689	0.675	1	6.62147e-10	-0.429925	0.589	0.685	2.26719e-05	DA only
	FAM227B	7.83302e-61	-0.142132	0.401	0.478	2.68203e-56	3.77533e-48	-0.391141	0.192	0.434	1.29267e-43	DA only
	AC040168.1	1.44001e-78	-0.190254	0.326	0.408	4.93059e-74	2.82337e-14	-0.260118	0.232	0.359	9.66722e-10	DA only
	PHLPP1	4.96636e-127	-0.166599	0.94	0.962	1.70048e-122	7.43509e-51	-0.366002	0.86	0.95	2.54577e-46	DA only
	LYPD6	1.2382e-13	-0.0574541	0.469	0.507	4.23961e-09	1.52106e-34	-0.358324	0.275	0.487	5.20811e-30	DA only
	GALNT15	1.64384e-06	0.0644192	0.247	0.226	0.056285	1.06524e-30	-0.471662	0.086	0.242	3.64738e-26	DA only
	GLCCI1	2.80936e-25	-0.0922884	0.59	0.638	9.61924e-21	2.93031e-37	-0.407017	0.39	0.612	1.00334e-32	DA only
	OLFM2	9.52583e-07	0.0711244	0.771	0.754	0.0326164	6.70269e-30	0.422878	0.799	0.764	2.295e-25	DA only
	GRAMD1C	0.000166131	-0.0278327	0.859	0.868	1	8.43287e-28	-0.365563	0.761	0.864	2.88742e-23	DA only
	MYO1E	2.42583e-37	0.169416	0.403	0.373	8.30605e-33	3.07188e-56	0.585382	0.477	0.39	1.05181e-51	DA only
	RASSF8-AS1	1.90327e-65	-0.146569	0.417	0.49	6.51679e-61	8.90965e-31	-0.26395	0.252	0.448	3.05066e-26	DA only
	C2CD5	4.08991e-23	-0.0920519	0.489	0.53	1.40039e-18	6.62719e-28	-0.261679	0.316	0.508	2.26915e-23	DA only
	HDAC2-AS2	1.02608e-84	-0.187202	0.416	0.504	3.5133e-80	1.50316e-44	-0.403096	0.217	0.453	5.14681e-40	DA only
	AC007402.1	4.9193e-76	-0.230591	0.135	0.201	1.68437e-71	2.29177e-11	-0.254992	0.079	0.161	7.847e-07	DA only
	AL392086.3	1.90869e-26	-0.0971293	0.71	0.754	6.53535e-22	8.90239e-52	-0.516502	0.483	0.731	3.04818e-47	DA only
	GPR155	2.83198e-23	0.0783924	0.359	0.337	9.69671e-19	3.9795e-25	0.255154	0.393	0.35	1.36258e-20	DA only
	PRKCE	4.04645e-86	0.217037	0.768	0.719	1.3855e-81	1.59298e-26	0.356943	0.755	0.75	5.45437e-22	DA only
	STK24	3.1084e-72	0.184179	0.557	0.508	1.06432e-67	1.31918e-67	0.525009	0.641	0.537	4.51686e-63	DA only
	CFAP70	6.50951e-65	-0.146855	0.516	0.59	2.22886e-60	3.37185e-29	-0.306568	0.35	0.547	1.15452e-24	DA only
	NR3C2	3.85178e-85	-0.156084	0.877	0.916	1.31885e-80	1.02291e-46	-0.39068	0.732	0.894	3.50245e-42	DA only
	PTPRK	1.29729e-19	0.0752293	0.781	0.766	4.44191e-15	8.52087e-21	-0.250774	0.63	0.778	2.91755e-16	DA only
	INPP5F	9.07821e-101	0.223197	0.628	0.572	3.10838e-96	3.41105e-88	0.599851	0.684	0.606	1.16794e-83	DA only
	NEK11						1.06816e-31	-0.286438	0.396	0.6	3.65738e-27	DA only
	RTN4	2.04768e-09	0.065282	0.846	0.843	7.01126e-05	1.746e-24	0.252978	0.823	0.845	5.97831e-20	DA only
	DIAPH3	1.49542e-25	-0.0644885	0.26	0.306	5.12032e-21	6.47851e-47	-0.301829	0.084	0.281	2.21824e-42	DA only
	AL445259.1	1.90592e-33	-0.110195	0.245	0.297	6.52587e-29	6.44454e-41	-0.370864	0.082	0.268	2.20661e-36	DA only
	ARHGAP31						6.40431e-34	-0.25284	0.636	0.818	2.19283e-29	DA only
	ARHGEF11	5.15663e-45	0.143377	0.692	0.672	1.76563e-40	2.89286e-51	0.402511	0.675	0.685	9.90514e-47	DA only
	COL5A3	1.16463e-16	-0.10469	0.884	0.883	3.9877e-12	5.13486e-17	-0.315139	0.802	0.885	1.75818e-12	DA only
	PAM	1.76268e-67	0.206477	0.488	0.433	6.03542e-63	1.82558e-82	0.688792	0.575	0.465	6.25077e-78	DA only
	COL4A2	4.01621e-13	0.0955036	0.35	0.332	1.37515e-08	2.57289e-27	0.361833	0.36	0.343	8.80956e-23	DA only
	FOSL2	2.9651e-168	0.197374	0.157	0.073	1.01525e-163	1.16139e-46	0.401296	0.303	0.123	3.97659e-42	DA only
	PACRG	5.14413e-18	-0.0701557	0.427	0.47	1.76135e-13	1.27858e-20	-0.337946	0.284	0.446	4.37785e-16	DA only
	CFAP47	7.32489e-05	0.0309236	0.33	0.33	1	2.24791e-37	-0.485564	0.137	0.334	7.69686e-33	DA only
	TTC19	8.35019e-54	0.151319	0.766	0.732	2.85911e-49	3.38218e-43	0.36037	0.749	0.754	1.15806e-38	DA only
	AL391807.1	7.3112e-57	-0.150292	0.601	0.655	2.50335e-52	1.22652e-37	-0.302061	0.402	0.625	4.19962e-33	DA only
	FAM13C	3.21399e-66	-0.144682	0.514	0.594	1.10047e-61	1.06626e-78	-0.536376	0.227	0.55	3.65088e-74	DA only
	MOXD1	1.5407e-136	-0.23146	0.163	0.261	5.27536e-132	2.52569e-18	-0.287378	0.088	0.202	8.64796e-14	DA only
	CLSTN1	4.18983e-22	0.0851236	0.607	0.58	1.4346e-17	4.50972e-46	0.319981	0.602	0.597	1.54413e-41	DA only
	GRAMD1B	4.94043e-59	-0.133993	0.745	0.794	1.6916e-54	5.40692e-30	-0.260059	0.584	0.767	1.85133e-25	DA only
	FEM1C	5.12496e-26	0.0792377	0.402	0.387	1.75478e-21	3.79381e-60	0.343469	0.416	0.396	1.299e-55	DA only
	AC004158.1	6.48797e-111	-0.199844	0.288	0.381	2.22148e-106	4.53232e-47	-0.374801	0.11	0.327	1.55186e-42	DA only
	EPB41	7.38218e-77	0.183598	0.433	0.358	2.52766e-72	3.82974e-36	0.376542	0.462	0.404	1.3113e-31	DA only
	DENND5A	0.00102597	0.0346129	0.559	0.55	1	1.1823e-31	0.321625	0.596	0.555	4.04819e-27	DA only
	TMEM150C	3.80093e-35	-0.108406	0.44	0.496	1.30144e-30	1.17791e-40	-0.271803	0.246	0.465	4.03315e-36	DA only
	NUP98	1.1848e-19	0.0747526	0.493	0.473	4.05677e-15	4.02996e-42	0.272035	0.491	0.486	1.37986e-37	DA only
	GAREM1	6.66699e-09	0.0708899	0.911	0.907	0.000228278	1.36085e-32	0.393708	0.902	0.91	4.65955e-28	DA only
	TNC	5.33761e-11	-0.122551	0.162	0.163	1.8276e-06	6.84432e-16	-0.504963	0.069	0.164	2.34349e-11	DA only
	NOCT	2.40737e-45	0.108454	0.232	0.195	8.24284e-41	1.4231e-40	0.345249	0.316	0.216	4.87271e-36	DA only
	TMBIM1	3.90547e-44	0.118017	0.363	0.318	1.33723e-39	5.84987e-42	0.369359	0.462	0.344	2.003e-37	DA only
	PML	1.85925e-71	0.128828	0.224	0.175	6.36606e-67	1.14025e-67	0.440155	0.333	0.203	3.90422e-63	DA only
	LINC01503	1.19878e-48	0.0785577	0.085	0.054	4.10462e-44	3.79846e-37	0.309778	0.184	0.071	1.30059e-32	DA only
	SESN3	1.20982e-75	-0.152605	0.653	0.724	4.14243e-71	9.01551e-49	-0.434498	0.436	0.684	3.08691e-44	DA only
	NXN	2.63961e-67	0.221063	0.373	0.308	9.03803e-63	6.33657e-25	0.402432	0.372	0.348	2.16964e-20	DA only
	PPP1R12B	2.39992e-30	-0.103694	0.811	0.835	8.21732e-26	1.08898e-39	-0.381137	0.635	0.824	3.72866e-35	DA only
	CC2D2A	1.27134e-15	-0.0529775	0.559	0.598	4.35307e-11	7.54473e-48	-0.252132	0.333	0.578	2.58331e-43	DA only
	AC118549.1	1.16315e-23	-0.0883553	0.629	0.668	3.98264e-19	4.96238e-29	-0.2613	0.453	0.647	1.69912e-24	DA only
	FOXJ3	2.3844e-16	0.0725879	0.7	0.682	8.16419e-12	7.82645e-43	0.27659	0.672	0.694	2.67978e-38	DA only
	LRP6	1.26879e-29	-0.0989257	0.639	0.681	4.34434e-25	3.46299e-40	-0.323983	0.429	0.659	1.18573e-35	DA only
	TLE1	3.37475e-21	-0.0782016	0.718	0.75	1.15551e-16	1.90856e-34	-0.280726	0.531	0.734	6.53492e-30	DA only
	NCKAP5	6.51546e-72	-0.165146	0.909	0.937	2.23089e-67	1.68683e-72	-0.619506	0.773	0.922	5.77572e-68	DA only
	DNAH7	1.00648e-98	-0.234954	0.8	0.854	3.44619e-94	1.28097e-60	-0.796312	0.653	0.823	4.38606e-56	DA only
	LINC00609	9.73691e-10	-0.205218	0.386	0.399	3.33392e-05	1.82637e-59	-1.50136	0.154	0.396	6.2535e-55	DA only
	SASH1	6.82882e-69	0.225842	0.977	0.979	2.33819e-64	2.48814e-20	0.48727	0.944	0.978	8.51938e-16	DA only
	TAFA1						5.54563e-27	-0.582546	0.265	0.437	1.89882e-22	DA only
	STXBP5L	8.16593e-17	-0.1482	0.248	0.275	2.79601e-12	2.68161e-13	-0.414832	0.158	0.26	9.18185e-09	DA only
	PLCG2	4.63634e-83	-0.0373349	0.872	0.802	1.58748e-78	5.90705e-13	0.251211	0.858	0.846	2.02257e-08	DA only
	SLC22A23	3.88011e-14	0.0808707	0.663	0.65	1.32855e-09	9.72399e-31	0.340608	0.674	0.658	3.32949e-26	DA only
	KDM7A	1.28008e-67	0.163393	0.38	0.323	4.38299e-63	3.87994e-74	0.52723	0.459	0.357	1.32849e-69	DA only
	NFASC	0.000973762	0.0659407	0.342	0.337	1	5.47262e-20	-0.46839	0.201	0.343	1.87383e-15	DA only
	BBS9						2.36477e-36	-0.335588	0.653	0.833	8.09699e-32	DA only
	DDIT4	0.034536	-0.0114511	0.36	0.371	1	1.11005e-20	-0.265869	0.214	0.367	3.80082e-16	DA only
	CACNB4	8.86018e-47	-0.126073	0.468	0.538	3.03372e-42	1.43714e-39	-0.33571	0.273	0.498	4.92078e-35	DA only
	LONRF3	1.22243e-16	0.0767173	0.249	0.244	4.18561e-12	6.5947e-55	0.47602	0.296	0.246	2.25803e-50	DA only
	PLCH1	0.000472141	0.0398701	0.575	0.562	1	1.37301e-30	-0.250591	0.376	0.574	4.7012e-26	DA only
	C5orf64	9.51726e-34	-0.0966067	0.197	0.247	3.25871e-29	2.27273e-30	-0.267364	0.071	0.218	7.78182e-26	DA only
	SLC44A3	3.27486e-43	0.144383	0.446	0.409	1.12131e-38	1.50108e-45	0.455221	0.531	0.43	5.13971e-41	DA only
	ATP1A2	1.43839e-06	-0.0153075	0.971	0.975	0.0492506	1.48865e-56	-0.333381	0.889	0.974	5.09713e-52	DA only
	CCNL1	1.71868e-56	0.154347	0.415	0.376	5.88475e-52	4.78107e-31	0.262005	0.41	0.401	1.63704e-26	DA only
	LYN	1.62219e-05	0.0247335	0.332	0.341	0.555438	2.65872e-25	0.302609	0.361	0.335	9.10347e-21	DA only
	ADGRB3	1.69107e-51	-0.0792322	0.996	0.998	5.79024e-47	2.90049e-53	-0.340682	0.996	0.996	9.93129e-49	DA only
	HS3ST3B1	3.26016e-47	0.132022	0.161	0.123	1.11628e-42	3.58985e-29	0.37788	0.225	0.146	1.22916e-24	DA only
	CTNNA1	1.49261e-47	0.138283	0.736	0.695	5.11069e-43	4.74538e-25	0.276004	0.726	0.721	1.62482e-20	DA only
	INPP4B						7.63851e-29	-0.331199	0.558	0.74	2.61543e-24	DA only
	SPPL2A	3.42628e-27	0.0973068	0.479	0.46	1.17316e-22	1.46623e-86	0.520985	0.527	0.471	5.02036e-82	DA only
	BMPR2	8.45906e-39	0.152487	0.805	0.786	2.89638e-34	1.39928e-64	0.567503	0.787	0.798	4.79112e-60	DA only
	HIF1A-AS3	1.09292e-33	0.147227	0.253	0.228	3.74216e-29	7.76622e-27	0.364044	0.276	0.244	2.65915e-22	DA only
	IRAK2	6.85729e-87	0.125912	0.149	0.09	2.34794e-82	1.42732e-44	0.378558	0.243	0.125	4.88714e-40	DA only
	SERPINE2	3.21241e-18	-0.0341237	0.808	0.836	1.09993e-13	1.30552e-29	0.294669	0.767	0.82	4.47008e-25	DA only
	NTRK2	4.27418e-259	-0.233103	0.984	0.992	1.46348e-254	1.32882e-153	-0.661456	0.928	0.988	4.5499e-149	DA only
	PFKFB2	0.27509	0.020701	0.356	0.358	1	1.33657e-18	-0.294761	0.214	0.36	4.57643e-14	DA only
	HIVEP2	6.37027e-93	0.225431	0.712	0.654	2.18118e-88	5.82926e-51	0.519923	0.756	0.69	1.99594e-46	DA only
	LINC00513	2.37478e-92	0.249255	0.613	0.555	8.13124e-88	7.64574e-39	0.303618	0.507	0.593	2.6179e-34	DA only
	PYGB	4.8268e-18	-0.0614089	0.45	0.493	1.6527e-13	1.11514e-44	-0.263337	0.239	0.47	3.81824e-40	DA only
	NUBPL	4.30365e-10	-0.0426308	0.601	0.632	1.47357e-05	6.91852e-30	-0.307653	0.417	0.617	2.3689e-25	DA only
	ID4	6.88554e-108	-0.228704	0.568	0.638	2.35761e-103	4.06879e-41	-0.44183	0.366	0.598	1.39316e-36	DA only
	KIF6	5.33288e-32	-0.114022	0.229	0.277	1.82598e-27	1.29118e-36	-0.335588	0.078	0.25	4.42099e-32	DA only
	LINC00476	3.43469e-52	-0.141047	0.431	0.499	1.17604e-47	1.13997e-38	-0.340641	0.239	0.461	3.90327e-34	DA only
	TACC1	9.04945e-24	0.10415	0.676	0.652	3.09853e-19	4.1291e-30	0.316702	0.674	0.667	1.41381e-25	DA only
	RHOU	5.10001e-14	0.0628328	0.338	0.316	1.74624e-09	4.83024e-32	0.266704	0.355	0.329	1.65387e-27	DA only
	AL354740.1	6.18413e-56	0.149168	0.338	0.279	2.11745e-51	5.85136e-39	0.378232	0.397	0.314	2.00351e-34	DA only
	ARL17B	5.31145e-33	0.129409	0.37	0.348	1.81864e-28	1.20433e-71	0.629156	0.524	0.359	4.12363e-67	DA only
	HIBCH	1.23817e-13	-0.0448154	0.853	0.874	4.2395e-09	4.43773e-35	-0.329847	0.706	0.864	1.51948e-30	DA only
	UGGT2	1.36144e-13	-0.0615612	0.715	0.742	4.66158e-09	3.45417e-41	-0.356816	0.506	0.729	1.18271e-36	DA only
	DMXL2	1.10477e-38	-0.106965	0.533	0.586	3.78274e-34	3.42307e-30	-0.275505	0.355	0.557	1.17206e-25	DA only
	IQCA1	1.3614e-15	-0.0736613	0.821	0.841	4.66144e-11	3.35048e-57	-0.530505	0.617	0.832	1.1472e-52	DA only
	SLC7A5	1.09799e-82	0.198555	0.198	0.136	3.75951e-78	2.97173e-23	0.372514	0.259	0.173	1.01752e-18	DA only
	CCDC191	3.10603e-23	-0.0751831	0.404	0.452	1.0635e-18	3.11819e-41	-0.265184	0.207	0.426	1.06767e-36	DA only
	DIP2B	4.01843e-49	0.138532	0.837	0.805	1.37591e-44	1.80805e-31	0.35085	0.844	0.825	6.19077e-27	DA only
	ANOS1	5.19248e-37	0.177798	0.525	0.487	1.7779e-32	1.13731e-25	0.311428	0.487	0.511	3.89414e-21	DA only
	SORBS1	2.29948e-88	0.168945	0.997	0.997	7.8734e-84	4.45093e-40	0.426736	0.999	0.997	1.524e-35	DA only
	TDRD3	1.08116e-40	-0.107329	0.79	0.828	3.70188e-36	3.50489e-39	-0.360975	0.611	0.808	1.20007e-34	DA only
	AL136366.1	2.54862e-68	-0.144593	0.474	0.554	8.72648e-64	1.70767e-40	-0.33469	0.277	0.508	5.84707e-36	DA only
	NBEA	1.27862e-06	-0.0526912	0.748	0.765	0.04378	3.50797e-41	-0.397043	0.546	0.758	1.20113e-36	DA only
	RASL12	1.12061e-15	0.0757295	0.195	0.164	3.83697e-11	3.11062e-16	-0.253955	0.082	0.185	1.06508e-11	DA only
	ANKFN1	5.47262e-98	-0.214836	0.613	0.693	1.87383e-93	1.43575e-55	-0.5279	0.378	0.648	4.916e-51	DA only
	LIFR	5.85484e-09	-0.0291924	0.96	0.96	0.00020047	2.26208e-33	-0.319513	0.909	0.961	7.74535e-29	DA only
	ZMAT1	2.09255e-114	-0.190704	0.713	0.783	7.1649e-110	3.44215e-40	-0.361073	0.526	0.743	1.17859e-35	DA only
	STXBP6	1.36453e-06	0.0693202	0.567	0.556	0.0467214	3.06138e-56	0.581137	0.629	0.561	1.04822e-51	DA only
	NDRG1	4.61785e-75	0.202239	0.398	0.363	1.58115e-70	4.87009e-75	0.60187	0.467	0.384	1.66752e-70	DA only
	SP1	2.55583e-32	0.0904869	0.297	0.255	8.75116e-28	1.16301e-33	0.273823	0.344	0.28	3.98214e-29	DA only
	ENTPD1-AS1	4.75176e-40	-0.122844	0.799	0.833	1.627e-35	3.02557e-23	-0.282792	0.669	0.814	1.03596e-18	DA only
	PIP4K2A	2.93628e-26	0.132708	0.771	0.753	1.00538e-21	3.42124e-49	0.510345	0.788	0.764	1.17143e-44	DA only
	DENND1B	2.5527e-12	-0.0603494	0.435	0.469	8.74045e-08	7.2107e-35	-0.3036	0.243	0.452	2.46894e-30	DA only
	CHST9	0.0989075	-0.0294299	0.289	0.293	1	1.64927e-18	-0.303272	0.159	0.293	5.64709e-14	DA only
	MYLK	7.67893e-07	-0.01014	0.52	0.546	0.0262927	2.42831e-36	-0.321771	0.314	0.534	8.31453e-32	DA only
	RAB6A	1.42803e-06	0.0512007	0.71	0.701	0.0488958	6.30526e-28	0.251384	0.698	0.707	2.15892e-23	DA only
	UNC5C						1.08609e-20	0.364797	0.743	0.72	3.71879e-16	DA only
	BCR	9.21872e-13	0.0891947	0.755	0.739	3.15649e-08	2.16556e-30	0.271618	0.717	0.749	7.41488e-26	DA only
	MAGI2	4.47939e-140	-0.14437	0.997	0.998	1.53374e-135	2.43555e-58	-0.33272	0.995	0.998	8.33933e-54	DA only
	CFAP54						8.26324e-30	-0.35615	0.201	0.388	2.82933e-25	DA only
	UBAC2	1.13321e-26	0.115569	0.684	0.669	3.88012e-22	5.35367e-56	0.391082	0.664	0.679	1.83309e-51	DA only
	ANKRD36C						6.7188e-31	-0.261168	0.566	0.754	2.30052e-26	DA only
	DAB2IP	8.37574e-92	0.210648	0.496	0.43	2.86785e-87	2.88004e-79	0.574616	0.549	0.47	9.86124e-75	DA only
	KDM4C	4.18846e-49	0.147976	0.816	0.776	1.43413e-44	1.63038e-30	0.320245	0.794	0.801	5.58243e-26	DA only
	ARRDC3	3.77888e-40	0.0376502	0.128	0.146	1.29389e-35	5.30078e-31	0.33945	0.193	0.133	1.81499e-26	DA only
	CSGALNACT1	1.71471e-76	-0.125831	0.958	0.971	5.87118e-72	7.66941e-51	-0.391135	0.892	0.964	2.62601e-46	DA only
	CSMD2	7.64217e-16	0.0544437	0.094	0.072	2.61668e-11	3.8375e-20	0.265014	0.158	0.085	1.31396e-15	DA only
	PLCL1	3.9899e-20	-0.139596	0.318	0.356	1.36614e-15	1.50701e-11	-0.380041	0.224	0.334	5.15999e-07	DA only
	LGALS3	1.4249e-49	0.140413	0.422	0.409	4.87887e-45	1.18398e-90	0.651014	0.519	0.416	4.05394e-86	DA only
	FUT9	8.50007e-32	-0.0757234	0.971	0.978	2.91042e-27	1.02941e-61	-0.407648	0.922	0.975	3.52471e-57	DA only
	MOK	6.85749e-61	-0.132443	0.682	0.736	2.34801e-56	5.19866e-42	-0.283747	0.477	0.706	1.78002e-37	DA only
	PMP2	1.16521e-11	0.0253435	0.426	0.441	3.98968e-07	9.50058e-40	0.353254	0.463	0.431	3.253e-35	DA only
	ATP1A1-AS1	2.9068e-09	-0.0499295	0.364	0.392	9.95287e-05	3.86514e-40	-0.274702	0.168	0.378	1.32342e-35	DA only
	LIMCH1	5.19719e-09	0.0647423	0.903	0.899	0.000177952	1.28117e-15	0.271863	0.899	0.901	4.38671e-11	DA only
	P3H2	1.22648e-78	0.18152	0.194	0.129	4.19945e-74	3.63989e-14	0.28793	0.216	0.169	1.2463e-09	DA only
	LRRC49	3.75402e-87	-0.160363	0.443	0.533	1.28538e-82	1.51784e-31	-0.250751	0.281	0.48	5.19707e-27	DA only
	AC002463.1	0.287339	-0.013086	0.343	0.348	1	9.25396e-23	-0.251895	0.19	0.348	3.16856e-18	DA only
	CNTN1	7.63612e-59	-0.0824138	0.962	0.98	2.61461e-54	1.93499e-149	-0.782265	0.833	0.971	6.62541e-145	DA only
	TTC8	4.00404e-15	-0.0605514	0.392	0.43	1.37098e-10	3.30846e-44	-0.314455	0.182	0.41	1.13282e-39	DA only
	GMDS-DT	1.06493e-52	-0.130065	0.806	0.849	3.64634e-48	6.70468e-33	-0.330534	0.654	0.825	2.29568e-28	DA only
	POU6F2	1.44796e-67	-0.187775	0.444	0.525	4.95781e-63	1.16413e-27	-0.386566	0.288	0.478	3.986e-23	DA only
	AGL	1.24369e-30	-0.0949636	0.55	0.599	4.25838e-26	3.28737e-39	-0.274083	0.346	0.572	1.1256e-34	DA only
	MIR99AHG	2.81307e-115	-0.110311	0.995	0.997	9.63197e-111	1.66571e-79	-0.333295	0.994	0.996	5.70339e-75	DA only
	TENM3	2.70806e-06	-0.0588447	0.246	0.264	0.092724	2.56353e-15	-0.292308	0.139	0.255	8.77752e-11	DA only
	AKAP12	5.86429e-41	0.169743	0.584	0.557	2.00793e-36	1.84703e-91	0.737485	0.682	0.572	6.32424e-87	DA only
	FGF2	8.98037e-57	0.172717	0.823	0.793	3.07488e-52	1.13897e-31	0.391482	0.836	0.812	3.89984e-27	DA only
	GNPTAB	1.25117e-50	-0.132822	0.494	0.559	4.28401e-46	4.33835e-37	-0.295437	0.301	0.522	1.48545e-32	DA only
	PHYHIPL	2.18166e-70	-0.164291	0.77	0.814	7.47001e-66	9.03884e-71	-0.654927	0.537	0.791	3.0949e-66	DA only
	EPHA6	8.42404e-17	-0.107649	0.816	0.837	2.88439e-12	5.79173e-13	-0.30968	0.741	0.826	1.98309e-08	DA only
	LINC02328	7.15346e-39	-0.131301	0.282	0.338	2.44934e-34	1.06147e-15	-0.253158	0.179	0.305	3.63447e-11	DA only
	IARS	2.38133e-26	0.0960116	0.462	0.437	8.15366e-22	8.81917e-49	0.391309	0.506	0.452	3.01968e-44	DA only
	ARHGEF4	1.14963e-20	-0.0576239	0.928	0.944	3.93635e-16	1.03696e-106	-0.716757	0.743	0.938	3.55054e-102	DA only
	HELB	3.25746e-71	0.130308	0.166	0.112	1.11536e-66	4.40692e-24	0.278605	0.242	0.144	1.50893e-19	DA only
	DIRC3	2.16109e-05	-0.0589392	0.22	0.238	0.739959	1.20259e-11	-0.266657	0.132	0.228	4.11768e-07	DA only
	ARHGAP29	1.85929e-91	0.234771	0.455	0.384	6.36619e-87	1.22645e-77	0.686976	0.594	0.425	4.19937e-73	DA only
	LGI1	1.64008e-78	-0.129768	0.844	0.898	5.61562e-74	4.96828e-87	-0.545987	0.602	0.869	1.70114e-82	DA only
	PDE5A	0.00872024	-0.0264169	0.504	0.519	1	6.28606e-27	-0.289522	0.325	0.513	2.15235e-22	DA only
	AC105383.1	4.01554e-70	-0.155962	0.424	0.497	1.37492e-65	1.32981e-32	-0.284803	0.254	0.455	4.55327e-28	DA only
	SCARA3	3.15679e-47	0.153912	0.687	0.672	1.08088e-42	3.19371e-99	0.677266	0.781	0.679	1.09353e-94	DA only
	UBE2E1	1.63175e-19	0.089817	0.638	0.61	5.5871e-15	6.60333e-35	0.314802	0.634	0.628	2.26098e-30	DA only
	ENTPD3-AS1	1.65857e-36	-0.115226	0.492	0.545	5.67893e-32	9.69019e-29	-0.27459	0.321	0.515	3.31792e-24	DA only
	SLC30A10	9.73514e-157	-0.223843	0.314	0.428	3.33331e-152	1.77102e-27	-0.253632	0.185	0.359	6.06398e-23	DA only
	FOXG1-AS1	8.35864e-17	-0.0678283	0.383	0.422	2.862e-12	3.92606e-34	-0.275455	0.201	0.401	1.34428e-29	DA only
	IGF1R	3.66316e-76	0.195263	0.936	0.917	1.25427e-71	5.29967e-37	0.425216	0.911	0.929	1.81461e-32	DA only
	CPEB4	8.87011e-86	0.175695	0.956	0.942	3.03712e-81	4.27553e-30	0.339567	0.956	0.951	1.46394e-25	DA only
	IPO7	1.08273e-21	0.0695638	0.344	0.308	3.70726e-17	3.60164e-38	0.26411	0.386	0.329	1.2332e-33	DA only
	SLC7A14-AS1	6.81352e-33	-0.142002	0.147	0.186	2.33295e-28	9.52863e-17	-0.293794	0.065	0.163	3.2626e-12	DA only
	ABAT	1.22408e-20	-0.0751345	0.567	0.61	4.19123e-16	1.86504e-42	-0.308429	0.351	0.588	6.38589e-38	DA only
	PID1	1.35188e-06	-0.0240054	0.419	0.444	0.0462882	2.8106e-17	0.31984	0.45	0.428	9.62349e-13	DA only
	POT1-AS1	4.47799e-28	-0.141789	0.599	0.64	1.53326e-23	1.9415e-19	-0.367881	0.461	0.618	6.64768e-15	DA only
	CAMSAP2	6.98895e-20	0.0936079	0.818	0.798	2.39302e-15	4.2834e-28	0.252965	0.777	0.812	1.46663e-23	DA only
	SCLT1	1.22914e-34	-0.122518	0.527	0.581	4.20859e-30	7.16695e-25	-0.262887	0.37	0.55	2.45396e-20	DA only
	MTAP	2.64027e-45	-0.117149	0.521	0.586	9.04029e-41	1.99786e-28	-0.269975	0.354	0.549	6.84067e-24	DA only
	ABHD3	7.97239e-54	0.218748	0.487	0.47	2.72975e-49	2.0165e-40	0.486872	0.47	0.481	6.90451e-36	DA only
	IQSEC1						2.54295e-33	-0.286383	0.445	0.654	8.70705e-29	DA only
	NAV1	7.66382e-12	0.0830913	0.771	0.767	2.62409e-07	6.80222e-33	0.353986	0.746	0.77	2.32908e-28	DA only
	LINC00342	0.000573036	0.0303002	0.722	0.716	1	1.57683e-33	-0.305696	0.523	0.724	5.39907e-29	DA only
	UBE2H	8.29956e-60	0.168017	0.791	0.757	2.84177e-55	5.58699e-144	0.729585	0.845	0.777	1.91299e-139	DA only
	SRGAP1	6.30971e-12	0.076758	0.882	0.879	2.16044e-07	3.32035e-22	0.298085	0.853	0.881	1.13689e-17	DA only
	SHROOM3	2.22175e-74	-0.150291	0.866	0.905	7.60728e-70	4.7365e-38	-0.377351	0.738	0.883	1.62178e-33	DA only
	LINC01094	9.98618e-59	0.206288	0.381	0.32	3.41927e-54	2.49702e-22	-0.367396	0.203	0.362	8.54979e-18	DA only
	CAPS2	6.31662e-05	0.0286804	0.682	0.685	1	3.51637e-31	-0.287748	0.488	0.687	1.204e-26	DA only
	MICAL3	1.12263e-06	-0.0257461	0.642	0.666	0.0384388	5.55946e-39	-0.309644	0.429	0.655	1.90356e-34	DA only
	TMEM164	2.11624e-05	0.0480478	0.679	0.692	0.7246	1.03594e-24	0.320802	0.649	0.684	3.54707e-20	DA only
	LINC01411	9.46763e-24	-0.206647	0.102	0.127	3.24172e-19	4.19963e-20	-0.312402	0.026	0.113	1.43795e-15	DA only
	TNNI3K	6.02672e-30	-0.10265	0.363	0.416	2.06355e-25	1.03939e-23	-0.257331	0.22	0.386	3.55889e-19	DA only
	MRTFA	1.27127e-147	0.240737	0.724	0.651	4.35284e-143	2.20166e-54	0.477913	0.757	0.695	7.5385e-50	DA only
	STIP1	6.9711e-104	0.201688	0.298	0.22	2.38691e-99	1.89471e-34	0.375162	0.331	0.268	6.48748e-30	DA only
	CALN1	1.2847e-74	-0.10269	0.337	0.423	4.3988e-70	9.86599e-59	0.879051	0.488	0.367	3.37812e-54	DA only
	GRID2	2.04718e-16	-0.16778	0.179	0.205	7.00953e-12	1.22339e-12	-0.412015	0.101	0.19	4.18888e-08	DA only
	PPP1CB	1.42671e-45	0.129152	0.645	0.602	4.88504e-41	7.86164e-38	0.305089	0.632	0.629	2.69182e-33	DA only
	LINC00271	3.2285e-44	-0.126742	0.38	0.447	1.10544e-39	3.79514e-30	-0.357419	0.218	0.409	1.29946e-25	DA only
	HSP90AB1	8.37e-11	0.137921	0.579	0.577	2.86589e-06	1.81892e-28	0.364468	0.547	0.579	6.22797e-24	DA only
	SLC24A4	0.00172146	0.055956	0.371	0.365	1	1.40588e-29	-0.510227	0.193	0.373	4.81373e-25	DA only
	KCNJ3	0.0550817	0.0439114	0.197	0.189	1	8.76933e-20	-0.42609	0.083	0.196	3.00262e-15	DA only
	MTHFD1L	1.29922e-65	0.184209	0.555	0.495	4.44851e-61	2.7047e-25	0.347978	0.578	0.532	9.26089e-21	DA only
	EPM2A	2.38417e-81	-0.204683	0.463	0.54	8.16341e-77	2.87262e-25	-0.336278	0.313	0.495	9.83586e-21	DA only
	FER	0.000420478	0.0326489	0.901	0.9	1	8.14991e-27	-0.261896	0.791	0.903	2.79053e-22	DA only
	PDZRN4	3.94547e-19	0.166264	0.212	0.203	1.35093e-14	3.92253e-17	-0.386011	0.098	0.211	1.34307e-12	DA only
	DNM2	2.88698e-35	0.106643	0.525	0.477	9.88502e-31	1.43034e-41	0.327923	0.533	0.507	4.8975e-37	DA only
	SOX21-AS1	1.63704e-90	-0.193287	0.395	0.481	5.60521e-86	6.70995e-38	-0.389522	0.216	0.431	2.29749e-33	DA only
	HIF1A	0.0272621	0.0374056	0.712	0.714	1	9.90624e-37	0.334035	0.727	0.713	3.3919e-32	DA only
	RASD1	8.75602e-11	0.0547841	0.179	0.158	2.99806e-06	4.74698e-24	0.314856	0.278	0.169	1.62537e-19	DA only
	NR2F1-AS1	1.35086e-36	-0.103066	0.853	0.882	4.62534e-32	3.00389e-37	-0.37408	0.71	0.866	1.02853e-32	DA only
	ELF2	5.62488e-92	0.202749	0.785	0.738	1.92596e-87	1.85839e-29	0.318198	0.778	0.767	6.36313e-25	DA only
	SLX4IP	1.02489e-29	-0.0929397	0.534	0.588	3.50923e-25	3.96197e-27	-0.276666	0.367	0.558	1.35658e-22	DA only
	BANP	4.7571e-104	0.192926	0.518	0.427	1.62883e-99	1.50211e-39	0.333624	0.537	0.483	5.14324e-35	DA only
	IFT88	4.23538e-94	-0.186103	0.539	0.626	1.45019e-89	4.13287e-46	-0.427653	0.327	0.576	1.4151e-41	DA only
	LINC02615	3.16034e-10	-0.0569307	0.436	0.467	1.0821e-05	1.55366e-28	-0.289752	0.262	0.451	5.31975e-24	DA only
	MAP2	1.40333e-68	-0.158381	0.532	0.611	4.80501e-64	2.28646e-28	-0.301377	0.37	0.565	7.82885e-24	DA only
	ATP2B4	1.5196e-145	0.241025	0.887	0.853	5.20312e-141	2.68922e-21	0.272011	0.874	0.874	9.2079e-17	DA only
	AQP4-AS1	0.237194	-0.0176867	0.73	0.737	1	1.90645e-15	-0.438893	0.607	0.735	6.52769e-11	DA only
	STAU1	3.49463e-28	0.096193	0.55	0.513	1.19656e-23	3.55969e-37	0.261826	0.532	0.536	1.21884e-32	DA only
	FAM66C	2.42859e-101	-0.16931	0.434	0.524	8.3155e-97	1.75595e-33	-0.267796	0.264	0.471	6.01236e-29	DA only
	CAMK1D	1.64232e-39	0.170908	0.837	0.817	5.62329e-35	4.00878e-48	0.516285	0.854	0.829	1.37261e-43	DA only
	CACNB2	9.35371e-10	0.0814605	0.952	0.952	3.20271e-05	2.40999e-60	0.53144	0.993	0.951	8.25182e-56	DA only
	DZIP3	3.56837e-60	-0.138176	0.56	0.623	1.22181e-55	1.86957e-31	-0.283782	0.382	0.587	6.4014e-27	DA only
	STPG2	0.000120821	-0.0432536	0.377	0.396	1	5.79838e-19	-0.272041	0.237	0.387	1.98536e-14	DA only
	ZEB2	2.87208e-59	-0.15875	0.718	0.776	9.834e-55	4.77708e-27	-0.260825	0.566	0.743	1.63567e-22	DA only
	TMEM144	1.5396e-67	-0.178799	0.508	0.585	5.2716e-63	2.71094e-42	-0.449681	0.305	0.541	9.28227e-38	DA only
	SUCLG2-AS1	3.60332e-41	-0.107947	0.679	0.737	1.23378e-36	1.29382e-50	-0.47048	0.455	0.706	4.43005e-46	DA only
	MED15	1.22424e-29	0.0893483	0.494	0.468	4.19181e-25	2.7013e-56	0.368189	0.537	0.484	9.24926e-52	DA only
	WTAP	7.02366e-27	0.0946023	0.457	0.428	2.4049e-22	3.63399e-58	0.38393	0.498	0.445	1.24428e-53	DA only
	GPAM	8.55591e-82	-0.161771	0.48	0.558	2.92954e-77	1.36558e-33	-0.284316	0.302	0.513	4.67576e-29	DA only
	EFCAB6	3.29235e-61	-0.138397	0.334	0.408	1.1273e-56	2.72269e-35	-0.313532	0.167	0.365	9.32251e-31	DA only
	AL645568.1	1.33259e-42	-0.11228	0.669	0.728	4.5628e-38	7.8948e-80	-0.518965	0.376	0.697	2.70318e-75	DA only
	AL109809.5	1.44303e-22	-0.0719368	0.909	0.926	4.94092e-18	1.02338e-54	-0.531421	0.786	0.918	3.50405e-50	DA only
	GNG7	1.71799e-37	0.148406	0.712	0.677	5.88238e-33	8.3773e-28	0.320638	0.684	0.699	2.86839e-23	DA only
	FBXL7	1.34647e-09	-0.0312352	0.986	0.989	4.61033e-05	3.39288e-14	0.293214	0.991	0.987	1.16172e-09	DA only
	TAPT1-AS1	8.94903e-11	-0.0448273	0.783	0.809	3.06415e-06	8.32663e-33	-0.352786	0.622	0.796	2.85104e-28	DA only
	CADM1	2.34874e-17	0.0707801	0.993	0.991	8.0421e-13	1.2494e-37	0.324594	0.998	0.992	4.27794e-33	DA only
	SOX6	9.28822e-101	-0.150066	0.95	0.963	3.18029e-96	4.63679e-48	-0.364313	0.874	0.956	1.58764e-43	DA only
	ZFYVE16	5.31865e-22	-0.0795789	0.773	0.8	1.82111e-17	1.29166e-25	-0.262617	0.624	0.786	4.42264e-21	DA only
	CLIP4	1.10926e-09	-0.0525146	0.801	0.818	3.7981e-05	6.90187e-39	-0.356768	0.621	0.811	2.3632e-34	DA only
	ZFAND3	6.79719e-82	0.142922	0.968	0.954	2.32736e-77	2.89764e-22	0.269981	0.964	0.963	9.92152e-18	DA only
	FAM182A	1.80338e-19	0.075589	0.52	0.48	6.17478e-15	2.33596e-29	-0.258748	0.314	0.509	7.99834e-25	DA only
	SMTN	3.35091e-135	0.194097	0.321	0.219	1.14735e-130	4.37266e-26	0.281046	0.336	0.282	1.4972e-21	DA only
	HIP1R	8.31503e-109	-0.187173	0.686	0.762	2.84706e-104	1.9731e-71	-0.451682	0.419	0.72	6.75589e-67	DA only
	CLYBL	3.04109e-102	-0.209235	0.725	0.783	1.04127e-97	4.27006e-60	-0.537982	0.5	0.751	1.46207e-55	DA only
	OTUD7B	4.34758e-54	0.166612	0.785	0.747	1.48861e-49	2.4579e-34	0.339118	0.771	0.771	8.41584e-30	DA only
	MSRA	1.10286e-77	0.229166	0.827	0.809	3.7762e-73	4.44017e-138	0.849057	0.882	0.819	1.52031e-133	DA only
	APCDD1	1.58233e-80	-0.158371	0.667	0.743	5.41788e-76	1.19656e-79	-0.568538	0.385	0.701	4.09701e-75	DA only
	LINC01550	7.29437e-13	-0.0515994	0.272	0.305	2.49759e-08	4.71012e-32	-0.257158	0.115	0.287	1.61275e-27	DA only
	TLR4	8.67533e-07	-0.0258421	0.676	0.699	0.0297043	1.40854e-38	-0.316671	0.467	0.689	4.82284e-34	DA only
	RGS9	1.72142e-59	-0.144465	0.306	0.377	5.89413e-55	6.13253e-35	-0.326897	0.145	0.336	2.09978e-30	DA only
	ENO1	7.00175e-33	0.13134	0.648	0.63	2.3974e-28	1.02709e-30	0.308159	0.641	0.641	3.51674e-26	DA only
	OSBPL11	0.000207956	-0.0251766	0.744	0.739	1	1.02284e-36	-0.350774	0.54	0.746	3.50222e-32	DA only
	PCDH9	3.80784e-25	-0.0340554	0.999	0.999	1.3038e-20	5.42009e-49	-0.255004	1	0.999	1.85584e-44	DA only
	ATF6	1.3736e-29	0.178907	0.61	0.577	4.70321e-25	2.88047e-32	0.528737	0.602	0.598	9.86274e-28	DA only
	CEP126	0.000241519	-0.0278564	0.455	0.475	1	1.44056e-27	-0.258614	0.282	0.466	4.93247e-23	DA only
	ITFG1	2.02708e-36	-0.0976226	0.835	0.869	6.94072e-32	5.40943e-33	-0.31299	0.692	0.85	1.85219e-28	DA only
	TTYH1	1.82242e-52	-0.121769	0.821	0.859	6.23996e-48	1.33082e-39	-0.268818	0.648	0.838	4.55671e-35	DA only
	COL4A1	2.26729e-19	0.0829389	0.103	0.083	7.7632e-15	1.39453e-15	0.29871	0.155	0.094	4.77485e-11	DA only
	LMO3	2.01675e-179	-0.248838	0.824	0.884	6.90534e-175	4.92116e-96	-0.738406	0.6	0.851	1.685e-91	DA only
	VCAN	5.6294e-11	0.0748593	0.405	0.372	1.92751e-06	2.03858e-35	-0.783948	0.206	0.396	6.9801e-31	DA only
	RAVER2	2.7622e-10	-0.0310516	0.633	0.663	9.45779e-06	3.85373e-40	-0.305867	0.418	0.648	1.31952e-35	DA only
	NKAIN2	2.2636e-08	-0.0358187	0.615	0.642	0.000775058	2.93456e-17	-0.367875	0.481	0.628	1.00479e-12	DA only
	DOCK5	1.41167e-18	-0.0819661	0.694	0.729	4.83357e-14	9.02705e-40	-0.42536	0.492	0.711	3.09086e-35	DA only
	LINC02649	5.31315e-05	0.0377202	0.664	0.676	1	1.21431e-21	0.291217	0.652	0.669	4.15781e-17	DA only
	SLC1A3	3.63868e-134	-0.149126	0.991	0.993	1.24588e-129	8.10731e-12	0.291091	0.996	0.992	2.77594e-07	DA only
	ROBO2	2.2577e-05	-0.121165	0.291	0.308	0.773037	2.01169e-07	-0.423217	0.214	0.299	0.00688802	DA only
	RGS12	2.72088e-05	-0.0263633	0.618	0.639	0.931631	1.40286e-31	-0.284312	0.425	0.63	4.80338e-27	DA only
	NAV3						9.89309e-79	-0.48926	0.974	0.991	3.38739e-74	DA only
	MATN2	4.78744e-56	0.169849	0.226	0.172	1.63922e-51	7.48259e-42	0.533167	0.352	0.203	2.56204e-37	DA only
	ALKBH5	2.33318e-17	0.08436	0.289	0.265	7.9888e-13	5.74756e-26	0.264244	0.275	0.28	1.96797e-21	DA only
	NHSL1	7.93695e-162	-0.202453	0.943	0.963	2.71761e-157	5.87043e-36	-0.327801	0.886	0.952	2.01004e-31	DA only
	FGL1	6.30338e-52	-0.105114	0.271	0.34	2.15828e-47	1.2071e-29	-0.322836	0.13	0.3	4.1331e-25	DA only
	TTN	2.33641e-10	-0.0185623	0.269	0.295	7.99987e-06	1.72585e-22	-0.417533	0.137	0.281	5.90929e-18	DA only
	RGS6	0.000200694	-0.032399	0.307	0.316	1	7.52841e-27	0.792754	0.404	0.308	2.57773e-22	DA only
	SRGAP3	2.06487e-97	-0.152435	0.897	0.931	7.0701e-93	4.40451e-41	-0.289792	0.769	0.913	1.5081e-36	DA only
	PDK1	8.22177e-56	0.157458	0.181	0.148	2.81513e-51	8.5915e-20	0.303455	0.212	0.168	2.94173e-15	DA only
	YARS	1.19156e-94	0.170697	0.411	0.323	4.07991e-90	8.01765e-37	0.34213	0.463	0.377	2.74524e-32	DA only
	SULF1	4.39657e-56	0.148167	0.106	0.07	1.50539e-51	8.44049e-50	0.562765	0.248	0.09	2.89002e-45	DA only
	ZFYVE21	7.25441e-10	-0.0500244	0.593	0.619	2.48391e-05	6.03049e-46	-0.278786	0.363	0.607	2.06484e-41	DA only
	AKAP13	5.32171e-58	0.185237	0.758	0.742	1.82215e-53	9.09813e-118	0.720275	0.788	0.752	3.1152e-113	DA only
	WWTR1	2.64935e-63	0.228269	0.598	0.564	9.07138e-59	1.48137e-57	0.574986	0.6	0.585	5.07221e-53	DA only
	UNC80	5.72823e-120	-0.207146	0.294	0.396	1.96135e-115	3.86344e-30	-0.320583	0.156	0.335	1.32284e-25	DA only
	COBL	2.19072e-55	0.172042	0.651	0.605	7.50102e-51	1.5257e-27	0.338681	0.654	0.633	5.224e-23	DA only
	KIAA1211	3.78858e-35	-0.111639	0.496	0.555	1.29721e-30	4.59718e-42	-0.400063	0.286	0.522	1.57407e-37	DA only
	CCN1	4.2251e-19	0.0634932	0.101	0.077	1.44668e-14	4.90536e-26	0.371722	0.168	0.091	1.6796e-21	DA only
	AL512422.1	3.19718e-55	0.189153	0.287	0.25	1.09472e-50	5.4082e-56	0.54802	0.294	0.273	1.85177e-51	DA only
	OXSR1	1.87934e-30	0.108387	0.503	0.465	6.43485e-26	4.14365e-38	0.318623	0.498	0.489	1.41879e-33	DA only
	SLC38A1	0.00750813	-0.0673075	0.173	0.175	1	6.16413e-28	-0.679648	0.055	0.176	2.1106e-23	DA only
	KCTD8	0.00256646	0.0498346	0.637	0.629	1	9.74304e-14	0.278282	0.661	0.634	3.33602e-09	DA only
	AC023095.1	4.71686e-29	-0.0916011	0.542	0.596	1.61505e-24	8.03073e-45	-0.425867	0.321	0.567	2.74972e-40	DA only
	FTCDNL1	2.79561e-80	-0.16739	0.397	0.481	9.57218e-76	2.47571e-25	-0.269607	0.255	0.432	8.47685e-21	DA only
	PPFIA1	4.75986e-77	0.172873	0.882	0.849	1.62978e-72	1.46217e-32	0.286378	0.848	0.87	5.00647e-28	DA only
	RAB11A	3.39519e-45	0.174866	0.621	0.601	1.16251e-40	7.83171e-33	0.30535	0.55	0.615	2.68158e-28	DA only
	PPP2R2B	1.29994e-242	-0.209782	0.996	0.998	4.45098e-238	2.41256e-105	-0.464052	0.989	0.997	8.26061e-101	DA only
	KIAA0319	1.2199e-15	-0.030847	0.716	0.751	4.17695e-11	2.66529e-31	-0.256638	0.54	0.733	9.12594e-27	DA only
	FAM168A	2.97409e-57	0.145716	0.907	0.891	1.01833e-52	8.86052e-31	0.320257	0.884	0.902	3.03384e-26	DA only
	MYRIP	9.55132e-06	0.0454445	0.329	0.325	0.327037	6.62462e-26	-0.299314	0.167	0.331	2.26827e-21	DA only
	CATSPERE	8.51011e-101	-0.173087	0.22	0.309	2.91386e-96	3.88701e-25	-0.259364	0.109	0.256	1.33091e-20	DA only
	AC008014.1	6.32148e-12	-0.0172889	0.501	0.532	2.16447e-07	1.48974e-18	-0.355193	0.36	0.516	5.10087e-14	DA only
	KIAA1328	1.65887e-44	-0.131191	0.551	0.613	5.67998e-40	9.23767e-29	-0.262899	0.385	0.578	3.16298e-24	DA only
	NRCAM	9.51497e-05	0.0711303	0.99	0.99	1	1.12659e-76	0.575064	0.991	0.99	3.85743e-72	DA only
	HIPK2	3.38239e-09	0.0717049	0.853	0.842	0.000115813	5.49518e-45	0.399726	0.847	0.849	1.88155e-40	DA only
	ZMIZ1	1.03223e-15	0.0814246	0.842	0.815	3.53436e-11	5.07712e-23	0.268234	0.835	0.832	1.73841e-18	DA only
	CCND2	1.69742e-61	0.13225	0.258	0.205	5.81195e-57	2.14191e-38	0.350788	0.336	0.237	7.33391e-34	DA only
	DDX58	4.38569e-15	0.0700939	0.369	0.345	1.50166e-10	3.85029e-31	0.260283	0.372	0.36	1.31834e-26	DA only
	ZNF462	1.48727e-52	-0.124475	0.737	0.787	5.09242e-48	2.06788e-31	-0.310544	0.573	0.76	7.08042e-27	DA only
	ACACB	1.63306e-08	0.0177921	0.91	0.926	0.00055916	1.2488e-68	-0.297501	0.716	0.919	4.27589e-64	DA only
	DOK5	6.79503e-18	0.0977212	0.701	0.683	2.32662e-13	2.40242e-34	0.286517	0.647	0.695	8.2259e-30	DA only
	PTPRJ	2.08088e-86	0.225924	0.719	0.662	7.12495e-82	1.5745e-36	0.452618	0.739	0.697	5.39107e-32	DA only
	TET1	7.79884e-64	-0.131918	0.459	0.54	2.67032e-59	1.37622e-37	-0.261956	0.277	0.494	4.71219e-33	DA only
	DMD	3.03974e-147	-0.23844	0.729	0.804	1.04081e-142	5.16847e-37	-0.366362	0.558	0.76	1.76968e-32	DA only
	LINC00836	0.000678688	0.0571373	0.07	0.063	1	1.02837e-24	-0.332036	0.001	0.069	3.52112e-20	DA only
	CCDC171	4.45943e-19	-0.0877711	0.57	0.607	1.52691e-14	3.61368e-44	-0.43768	0.346	0.588	1.23733e-39	DA only
	RHPN2	0.000327031	0.0235969	0.441	0.441	1	2.66293e-51	0.377391	0.489	0.44	9.11786e-47	DA only
	ZRANB2-AS2	1.36258e-78	-0.191425	0.34	0.427	4.66547e-74	5.8426e-28	-0.403226	0.197	0.376	2.00051e-23	DA only
	DLC1	4.4307e-09	0.0630025	0.863	0.87	0.000151707	1.11546e-18	-0.48531	0.803	0.867	3.81933e-14	DA only
	CRYL1	7.81512e-45	-0.111775	0.552	0.615	2.6759e-40	2.15782e-39	-0.323297	0.35	0.58	7.38836e-35	DA only
	NEXMIF	7.65363e-06	0.0510737	0.265	0.259	0.26206	1.10588e-15	0.288214	0.295	0.262	3.78654e-11	DA only
	KCNQ3	3.99007e-17	0.164603	0.608	0.605	1.3662e-12	3.77727e-118	1.17026	0.782	0.604	1.29334e-113	DA only
	RAP2C-AS1	3.38581e-71	-0.152546	0.199	0.273	1.1593e-66	6.55918e-28	-0.300619	0.083	0.229	2.24586e-23	DA only
	NOVA1	2.3349e-42	-0.114099	0.815	0.852	7.99469e-38	1.51518e-51	-0.464995	0.629	0.832	5.18798e-47	DA only
	CCDC85A	0.919187	-0.0100468	0.093	0.093	1	5.84977e-09	-0.319031	0.046	0.094	0.000200296	DA only
	KATNAL2	1.12729e-18	-0.0835857	0.675	0.705	3.85984e-14	2.60403e-30	-0.316761	0.495	0.69	8.91618e-26	DA only
	PCSK5	3.62258e-62	0.175421	0.899	0.877	1.24037e-57	6.51338e-40	0.448091	0.906	0.89	2.23018e-35	DA only
	ELMSAN1	9.95794e-39	0.115358	0.353	0.312	3.4096e-34	1.2396e-28	0.275854	0.395	0.337	4.24438e-24	DA only
	WDR37	7.91499e-14	0.0764548	0.579	0.565	2.71009e-09	3.67719e-29	0.319287	0.594	0.574	1.25907e-24	DA only
	PAPLN	5.3565e-40	-0.0988866	0.787	0.819	1.83407e-35	1.0214e-76	-0.498796	0.523	0.804	3.49726e-72	DA only
	AL157871.4	9.89173e-47	0.0671227	0.059	0.032	3.38693e-42	1.54413e-29	0.255864	0.12	0.048	5.28711e-25	DA only
	DLG5	1.50391e-104	0.196196	0.56	0.487	5.14938e-100	3.8028e-71	0.494938	0.634	0.531	1.30208e-66	DA only
	PON2	2.74963e-42	-0.102118	0.897	0.914	9.41473e-38	3.07785e-58	-0.477322	0.769	0.906	1.05386e-53	DA only
	YAP1	2.67546e-21	0.100434	0.866	0.855	9.16079e-17	4.33468e-39	0.416424	0.891	0.861	1.48419e-34	DA only
	SHTN1	3.26865e-24	-0.14035	0.222	0.253	1.11919e-19	2.60864e-16	-0.275792	0.12	0.235	8.93197e-12	DA only
	TBCK	0.000239117	-0.0255088	0.782	0.798	1	1.83603e-32	-0.29431	0.608	0.791	6.28655e-28	DA only
	GPM6B	8.90663e-98	-0.161912	0.957	0.976	3.04963e-93	3.52551e-70	-0.525225	0.868	0.966	1.20713e-65	DA only
	LINC01748	1.33088e-84	-0.183647	0.803	0.853	4.55692e-80	1.31183e-46	-0.489325	0.632	0.825	4.49171e-42	DA only
	LRP4	1.78754e-16	-0.0583179	0.832	0.854	6.12053e-12	9.02943e-36	-0.303738	0.671	0.843	3.09168e-31	DA only
	SIK3	2.59019e-10	-0.0118732	0.973	0.976	8.86881e-06	5.92008e-19	0.38401	0.957	0.974	2.02704e-14	DA only
	ASTN1	2.34046e-67	-0.128019	0.851	0.895	8.01372e-63	3.416e-48	-0.35753	0.681	0.871	1.16964e-43	DA only
	ADAMTS9-AS2	2.03176e-43	0.234253	0.488	0.462	6.95676e-39	6.33097e-12	0.25583	0.581	0.476	2.16772e-07	DA only
	RUFY3	1.00236e-22	0.104528	0.934	0.927	3.43207e-18	1.97432e-50	0.406112	0.905	0.932	6.76008e-46	DA only
	TAPT1	5.81995e-16	0.0703518	0.562	0.542	1.99275e-11	1.54247e-35	0.286525	0.555	0.555	5.28142e-31	DA only
	AL138828.1	7.93635e-28	-0.113444	0.394	0.438	2.71741e-23	6.78574e-41	-0.350586	0.193	0.414	2.32344e-36	DA only
	ABCC1	3.72873e-35	0.10046	0.277	0.233	1.27672e-30	9.00198e-27	0.267385	0.305	0.26	3.08228e-22	DA only
	GFRA1	3.11974e-17	0.0923616	0.313	0.333	1.0682e-12	3.46804e-64	0.74536	0.338	0.32	1.18746e-59	DA only
	TMEM232	1.05572e-90	-0.18685	0.716	0.786	3.61478e-86	8.46392e-80	-0.701145	0.455	0.747	2.89805e-75	DA only
	SPATA13	4.18262e-96	0.223628	0.71	0.66	1.43213e-91	9.52192e-66	0.593255	0.771	0.69	3.2603e-61	DA only
	CLIP1	1.20094e-39	0.171253	0.843	0.834	4.11203e-35	6.21313e-124	0.783108	0.859	0.839	2.12737e-119	DA only
	PREX1	2.15404e-23	0.0995893	0.847	0.828	7.37543e-19	2.78176e-46	0.34946	0.832	0.84	9.52475e-42	DA only
	GNB1	3.51366e-05	0.0425909	0.671	0.662	1	1.14913e-39	0.298721	0.658	0.668	3.93461e-35	DA only
	KCND2	4.55407e-06	-0.108484	0.255	0.262	0.155931	2.69939e-14	-0.498327	0.15	0.26	9.24272e-10	DA only
	WIPF1	2.66299e-15	0.0734224	0.299	0.284	9.11808e-11	2.32224e-21	0.277665	0.329	0.293	7.95134e-17	DA only
	UST	1.31822e-15	0.102797	0.565	0.536	4.51358e-11	1.19104e-22	0.318546	0.559	0.554	4.07811e-18	DA only
	TMEM132B	6.75801e-48	-0.124524	0.68	0.742	2.31394e-43	1.58545e-37	-0.474718	0.501	0.707	5.42857e-33	DA only
	RFFL	8.93372e-57	0.138717	0.51	0.444	3.0589e-52	1.24111e-40	0.336613	0.512	0.485	4.24958e-36	DA only
	AIG1	1.71865e-55	-0.138106	0.68	0.736	5.88466e-51	1.43015e-29	-0.296373	0.513	0.704	4.89684e-25	DA only
	AL022068.1	7.33661e-80	-0.230748	0.444	0.526	2.51206e-75	6.34628e-17	-0.35618	0.331	0.477	2.17296e-12	DA only
	LARP4	5.87934e-89	0.176215	0.579	0.516	2.01309e-84	8.21704e-52	0.390914	0.607	0.555	2.81351e-47	DA only
	NLGN4Y	7.36491e-66	-0.194856	0.377	0.451	2.52174e-61	1.16828e-16	-0.359804	0.273	0.407	4.00019e-12	DA only
	EIF3E	8.66762e-66	-0.167654	0.627	0.684	2.96779e-61	1.14654e-29	-0.362058	0.457	0.652	3.92575e-25	DA only
	TESK2	3.02807e-21	-0.0898893	0.571	0.608	1.03681e-16	1.12073e-43	-0.294318	0.352	0.589	3.83737e-39	DA only
	CEMIP2	1.02371e-05	0.0331303	0.21	0.201	0.350518	4.82206e-29	0.286418	0.282	0.205	1.65107e-24	DA only
	AL133304.3	1.65833e-12	-0.0859881	0.15	0.17	5.67814e-08	6.16379e-38	-0.362919	0.024	0.16	2.11048e-33	DA only
	DDR2	2.92214e-93	0.244255	0.576	0.52	1.00054e-88	2.25483e-26	0.300075	0.525	0.556	7.72055e-22	DA only
	AC138627.1	1.39502e-119	-0.230312	0.454	0.564	4.77655e-115	6.20287e-20	-0.274109	0.336	0.498	2.12386e-15	DA only
	MPRIP	8.86932e-16	0.07587	0.8	0.791	3.03685e-11	3.4652e-73	0.463033	0.813	0.796	1.18648e-68	DA only
	AC097537.1	5.79864e-27	-0.0829933	0.245	0.287	1.98546e-22	2.53077e-33	-0.252073	0.095	0.264	8.66535e-29	DA only
	AGAP1	3.74021e-64	0.154027	0.886	0.86	1.28065e-59	2.02284e-19	0.253472	0.868	0.877	6.92619e-15	DA only
	GRAMD2B	2.67848e-44	-0.0780376	0.947	0.963	9.17112e-40	1.73149e-54	-0.381323	0.852	0.955	5.92862e-50	DA only
	RIPOR2	2.16868e-51	-0.139192	0.474	0.546	7.42557e-47	1.08821e-47	-0.381499	0.257	0.505	3.72605e-43	DA only
	GRIA4	9.32427e-22	-0.120713	0.375	0.417	3.19263e-17	1.08733e-16	-0.327866	0.255	0.393	3.72303e-12	DA only
	F3	4.92973e-35	0.0337233	0.677	0.729	1.68794e-30	2.55807e-79	0.608103	0.7	0.696	8.75883e-75	DA only
	EFR3A	0.183689	0.0168093	0.727	0.724	1	2.24935e-30	0.255716	0.714	0.726	7.70178e-26	DA only
	CERS6	9.10205e-05	-0.0350381	0.5	0.521	1	3.01768e-28	-0.53247	0.329	0.511	1.03325e-23	DA only
	MAP4K4	5.51759e-07	0.0785223	0.964	0.965	0.0188922	5.73695e-44	0.475994	0.947	0.965	1.96433e-39	DA only
	WDR11-AS1	9.01773e-51	-0.142588	0.46	0.526	3.08767e-46	1.859e-40	-0.360351	0.259	0.489	6.36521e-36	DA only
	EPAS1	4.00227e-53	0.145681	0.343	0.307	1.37038e-48	3.97577e-56	0.485796	0.442	0.327	1.3613e-51	DA only
	LMNA	8.52221e-96	0.185583	0.363	0.284	2.918e-91	4.15228e-42	0.348615	0.404	0.332	1.42174e-37	DA only
	CTNNA2						9.12235e-20	-0.280402	0.998	0.997	3.12349e-15	DA only
	ACTN1	1.03626e-104	0.248573	0.369	0.291	3.54815e-100	1.90244e-48	0.516298	0.477	0.338	6.51394e-44	DA only
	RNF13	3.04384e-28	-0.095334	0.646	0.684	1.04221e-23	2.23697e-40	-0.342746	0.435	0.664	7.65939e-36	DA only
	SPRED2	0.45032	0.0135304	0.733	0.737	1	2.21435e-25	0.30812	0.686	0.735	7.58195e-21	DA only
	PITPNC1	5.26635e-42	-0.0719867	0.995	0.995	1.8032e-37	1.45708e-22	0.275272	0.999	0.995	4.98905e-18	DA only
	FOXO3	2.68064e-16	0.0993175	0.847	0.828	9.17852e-12	1.04051e-23	0.299732	0.827	0.84	3.5627e-19	DA only
	BAALC	1.94012e-14	0.120859	0.812	0.825	6.64297e-10	1.33673e-93	0.789391	0.86	0.816	4.57696e-89	DA only
	KCTD3	3.70671e-27	0.0940755	0.467	0.452	1.26918e-22	1.23699e-50	0.348928	0.491	0.461	4.23545e-46	DA only
	TTPA	1.80849e-68	-0.138914	0.359	0.435	6.19226e-64	6.72166e-37	-0.308652	0.184	0.391	2.3015e-32	DA only
	APC	5.11683e-19	-0.031882	0.977	0.984	1.752e-14	2.3602e-12	0.302394	0.96	0.98	8.08132e-08	DA only
	HULC	3.01149e-07	-0.0104186	0.596	0.62	0.0103113	7.62641e-16	-0.28407	0.464	0.608	2.61128e-11	DA only
	PEX5L	1.98089e-57	-0.185261	0.332	0.405	6.78258e-53	2.3726e-07	-0.250138	0.271	0.361	0.00812378	DA only
	GPC6	1.27748e-17	-0.088281	0.221	0.258	4.3741e-13	9.23655e-16	-0.534115	0.128	0.237	3.16259e-11	DA only
	SNED1	9.7872e-11	0.0162213	0.43	0.458	3.35114e-06	3.06062e-31	-0.600599	0.248	0.444	1.04796e-26	DA only
	PVT1	2.09749e-37	0.143557	0.249	0.217	7.1818e-33	5.56068e-42	0.47231	0.358	0.235	1.90398e-37	DA only
	AC002451.1	3.61925e-31	-0.0803564	0.279	0.331	1.23923e-26	4.24993e-35	-0.253697	0.12	0.302	1.45518e-30	DA only
	DNER	3.85969e-17	0.126634	0.542	0.555	1.32156e-12	5.89307e-49	0.571728	0.565	0.546	2.01779e-44	DA only
	GNA12	7.89902e-122	0.246023	0.781	0.723	2.70462e-117	1.21328e-67	0.511733	0.793	0.759	4.15427e-63	DA only
	PDK3	7.13166e-43	0.146055	0.304	0.263	2.44188e-38	9.32596e-25	0.286387	0.316	0.288	3.19321e-20	DA only
	B4GALT5	6.83064e-71	0.162433	0.624	0.563	2.33881e-66	1.20953e-27	0.269413	0.623	0.601	4.14143e-23	DA only
	ADGRV1	2.88733e-124	-0.139549	0.991	0.992	9.88623e-120	1.03544e-90	-0.463391	0.993	0.991	3.54536e-86	DA only
	MFHAS1	2.18941e-28	0.147516	0.818	0.804	7.49652e-24	1.04172e-66	0.564041	0.814	0.813	3.56685e-62	DA only
	TRPS1	2.0922e-41	-0.0768289	0.982	0.984	7.1637e-37	6.83478e-47	-0.323328	0.964	0.983	2.34023e-42	DA only
	BNC2	9.77102e-10	0.0806387	0.263	0.237	3.3456e-05	1.88012e-13	-0.309104	0.147	0.255	6.43752e-09	DA only
	GAS6	1.18849e-40	0.0953458	0.292	0.245	4.06939e-36	2.53717e-37	0.259426	0.328	0.274	8.68726e-33	DA only
	AC007193.2	3.78911e-20	0.0692789	0.392	0.353	1.29739e-15	2.42246e-37	-0.270381	0.178	0.382	8.2945e-33	DA only
	ARMCX4	3.81624e-41	-0.115356	0.522	0.581	1.30668e-36	7.77074e-24	-0.250296	0.368	0.547	2.6607e-19	DA only
	RANBP2	2.64651e-75	0.203538	0.52	0.464	9.06163e-71	5.44811e-39	0.354414	0.511	0.499	1.86543e-34	DA only
	UAP1	8.80674e-55	0.179306	0.16	0.122	3.01543e-50	1.6697e-26	0.417813	0.225	0.144	5.71707e-22	DA only
	JUN	6.92308e-57	0.175945	0.366	0.293	2.37046e-52	5.23736e-18	0.253885	0.479	0.336	1.79327e-13	DA only
	PARD3	1.93541e-241	0.218024	0.993	0.986	6.62683e-237	6.9116e-14	0.311539	0.998	0.99	2.36653e-09	DA only
	SERPINI2	0.558239	-0.0147657	0.231	0.234	1	9.81093e-38	-0.406306	0.068	0.235	3.35926e-33	DA only
	CCDC7	6.36286e-64	-0.162055	0.581	0.647	2.17864e-59	2.53732e-47	-0.461517	0.361	0.61	8.68779e-43	DA only
	CTTNBP2NL	7.57498e-18	0.0667622	0.256	0.231	2.59367e-13	9.35085e-26	0.25518	0.302	0.246	3.20173e-21	DA only
	BACH2	3.58006e-45	0.206763	0.691	0.664	1.22581e-40	1.35584e-52	0.59463	0.724	0.68	4.64239e-48	DA only
	AC092802.1	3.77148e-54	-0.118995	0.292	0.361	1.29136e-49	2.10107e-38	-0.282227	0.126	0.321	7.19406e-34	DA only
	NPL	2.09543e-58	-0.137531	0.84	0.862	7.17474e-54	1.37004e-61	-0.497132	0.633	0.852	4.69102e-57	DA only
	ADAMTSL3						3.08623e-24	-0.651486	0.075	0.187	1.05673e-19	DA only
	EVA1C	5.85493e-80	0.206519	0.524	0.456	2.00473e-75	1.65257e-53	0.516309	0.576	0.497	5.65841e-49	DA only
	LGR4	0.00039089	-0.0110718	0.829	0.843	1	2.94925e-24	0.312419	0.812	0.835	1.00982e-19	DA only
	FBXO32	1.56568e-115	0.249926	0.265	0.184	5.36089e-111	4.07973e-32	0.371916	0.235	0.235	1.3969e-27	DA only
	GAB1	9.02633e-88	0.21027	0.813	0.776	3.09062e-83	2.02464e-12	0.25577	0.797	0.799	6.93236e-08	DA only
	SNHG14	4.83372e-30	-0.0921346	0.987	0.99	1.65506e-25	6.44119e-27	-0.274496	0.959	0.989	2.20546e-22	DA only
	PPP2R3A						5.15864e-23	-0.281264	0.372	0.547	1.76632e-18	DA only
	AC023421.2	1.35251e-14	-0.0679191	0.223	0.254	4.631e-10	2.10384e-45	-0.326399	0.055	0.238	7.20355e-41	DA only
	MAPK4	2.59376e-69	0.219952	0.92	0.899	8.88103e-65	2.76464e-59	0.586573	0.902	0.912	9.46613e-55	DA only
	SAMD4B	6.45081e-14	0.0663651	0.584	0.57	2.20876e-09	3.14409e-34	0.271657	0.584	0.579	1.07654e-29	DA only
	RASA3	1.50657e-23	0.0873267	0.395	0.372	5.15849e-19	2.13869e-44	0.377302	0.464	0.385	7.32286e-40	DA only
	CDH4	7.24887e-06	0.0201877	0.89	0.903	0.248201	1.84917e-43	-0.406748	0.741	0.898	6.33155e-39	DA only
	MAP2K3	3.17882e-80	0.112196	0.132	0.081	1.08843e-75	1.18364e-39	0.310086	0.233	0.111	4.05278e-35	DA only
	RND1	1.10019e-09	0.055606	0.08	0.076	3.76705e-05	1.13993e-25	0.307961	0.11	0.078	3.90313e-21	DA only
	MTRNR2L12	5.4525e-28	0.12279	0.235	0.207	1.86693e-23	2.3134e-22	0.339834	0.295	0.224	7.92107e-18	DA only
	CASK	0.309909	-0.0172937	0.646	0.649	1	2.56979e-28	-0.296217	0.459	0.65	8.79894e-24	DA only
	KAZN	0.0283239	0.0623964	0.427	0.424	1	5.67873e-10	-0.753032	0.338	0.428	1.9444e-05	DA only
	AL606923.2						2.92074e-20	-0.338931	0.047	0.148	1.00006e-15	DA only
	ADCY9	1.51994e-69	0.182086	0.635	0.569	5.20426e-65	8.18049e-23	0.310423	0.672	0.609	2.801e-18	DA only
	PTPN13	1.93908e-25	0.143234	0.889	0.882	6.6394e-21	1.97733e-34	0.465516	0.853	0.887	6.77039e-30	DA only
	DTNA	1.224e-92	0.166407	0.997	0.997	4.19096e-88	1.07885e-127	0.580276	1	0.997	3.69399e-123	DA only
	DAPK1	4.40221e-14	-0.0487869	0.859	0.879	1.50732e-09	9.21276e-69	-0.510869	0.649	0.871	3.15445e-64	DA only
	CRB1	1.68179e-190	-0.231191	0.915	0.951	5.75846e-186	2.60184e-60	-0.478054	0.796	0.931	8.90871e-56	DA only
	BCAS3	3.84055e-11	-0.0427723	0.913	0.927	1.315e-06	1.65345e-29	-0.259462	0.802	0.921	5.66142e-25	DA only
	GALNT16	2.16025e-49	0.139561	0.18	0.156	7.39668e-45	1.37674e-72	0.653369	0.345	0.168	4.71396e-68	DA only
	IL1R1	1.14467e-44	0.0998262	0.115	0.078	3.91935e-40	1.67398e-29	0.311544	0.193	0.099	5.73171e-25	DA only
	ATP10B	3.83987e-49	-0.157105	0.343	0.41	1.31477e-44	1.04156e-17	-0.306621	0.227	0.37	3.56631e-13	DA only
	RFTN2	1.33183e-33	-0.0588598	0.819	0.863	4.56018e-29	1.00104e-109	-0.635912	0.515	0.841	3.42757e-105	DA only
	NPAS3	1.49985e-08	-0.0254117	0.998	0.998	0.00051355	2.81035e-36	0.301553	1	0.998	9.62264e-32	DA only
	ADARB2	0.0326575	-0.0386415	0.327	0.323	1	3.99824e-37	-0.395987	0.134	0.329	1.369e-32	DA only
	PRKCA	6.64685e-149	0.231042	0.997	0.995	2.27588e-144	3.01223e-131	0.662665	1	0.996	1.03139e-126	DA only
	RANBP9	8.26356e-67	0.173543	0.644	0.601	2.82944e-62	1.18721e-37	0.301999	0.601	0.629	4.06502e-33	DA only
	LINC00472	4.16917e-113	0.23895	0.912	0.889	1.42752e-108	4.82637e-28	0.405346	0.899	0.904	1.65255e-23	DA only
	HGF	7.11437e-43	0.199722	0.455	0.411	2.43596e-38	1.25496e-30	0.526233	0.569	0.436	4.29698e-26	DA only
	MRTFB	3.55287e-33	0.122755	0.662	0.645	1.2165e-28	1.09976e-48	0.409929	0.668	0.656	3.76557e-44	DA only
	SLC18B1	1.7047e-13	-0.0618753	0.677	0.709	5.8369e-09	2.01246e-35	-0.317611	0.481	0.693	6.89065e-31	DA only
	MAT2A	9.09924e-26	-0.0769012	0.567	0.617	3.11558e-21	9.12601e-37	-0.291034	0.368	0.59	3.12474e-32	DA only
	ARL8B	2.06904e-10	0.0588177	0.571	0.554	7.08438e-06	1.94537e-45	0.303606	0.575	0.565	6.66096e-41	DA only
	TTC7B	1.4749e-13	0.069434	0.771	0.758	5.05004e-09	5.36488e-40	0.35071	0.782	0.766	1.83693e-35	DA only
	DPYSL3	0.000491164	0.0714316	0.428	0.413	1	5.55949e-31	-0.410775	0.231	0.426	1.90357e-26	DA only
	LYPLAL1	0.000367296	-0.0275696	0.667	0.685	1	1.14615e-31	-0.276041	0.476	0.678	3.92441e-27	DA only
	SNHG31	8.16961e-14	0.0711575	0.124	0.118	2.79727e-09	3.10274e-22	0.352062	0.212	0.12	1.06238e-17	DA only
	ELMOD1	2.74621e-17	0.0588697	0.204	0.194	9.40303e-13	2.98802e-37	0.339149	0.267	0.199	1.0231e-32	DA only
	VGLL4	7.90729e-37	0.132751	0.866	0.844	2.70746e-32	2.74462e-23	0.254549	0.846	0.858	9.39759e-19	DA only
	CHST3	9.86616e-24	0.0828169	0.351	0.323	3.37817e-19	8.82608e-35	0.260485	0.361	0.34	3.02205e-30	DA only
	XYLT1	0.000195735	0.0109688	0.402	0.419	1	8.50588e-49	0.520924	0.489	0.407	2.91241e-44	DA only
	KIAA0825	7.58189e-61	-0.150224	0.377	0.455	2.59604e-56	1.57363e-37	-0.402754	0.198	0.41	5.3881e-33	DA only
	BTAF1	2.65119e-15	0.0943	0.607	0.596	9.07766e-11	2.24593e-40	0.334111	0.583	0.603	7.69008e-36	DA only
	ZNF280D	1.79862e-45	-0.112677	0.829	0.859	6.15847e-41	1.86581e-29	-0.266457	0.685	0.843	6.38852e-25	DA only
	EFCAB11						9.21677e-23	-0.250555	0.145	0.292	3.15582e-18	DA only
	BCKDHB	3.24655e-62	-0.133662	0.908	0.917	1.11162e-57	1.95496e-66	-0.527935	0.748	0.915	6.69377e-62	DA only
	HHATL	6.38691e-104	-0.181358	0.359	0.454	2.18688e-99	2.00532e-50	-0.330421	0.16	0.399	6.86622e-46	DA only
	SYAP1	1.28256e-38	0.145286	0.219	0.193	4.39149e-34	3.98543e-21	0.254839	0.233	0.209	1.36461e-16	DA only
	PSD3	6.19969e-06	0.0502046	0.985	0.986	0.212277	7.81753e-44	0.403104	0.992	0.985	2.67672e-39	DA only
	MAMLD1	0.0366298	-0.0210616	0.378	0.39	1	9.0063e-27	-0.274313	0.21	0.385	3.08376e-22	DA only
	UBC	1.98062e-34	0.240371	0.47	0.46	6.78164e-30	2.35357e-17	0.400855	0.499	0.466	8.05861e-13	DA only
	FNBP1	0.0129304	0.0330214	0.986	0.982	1	1.63553e-69	0.492102	0.987	0.984	5.60007e-65	DA only
	BCL2L14	4.43283e-17	-0.0748093	0.302	0.336	1.5178e-12	7.51151e-41	-0.307269	0.118	0.318	2.57194e-36	DA only
	AC099792.1	2.66579e-141	-0.244557	0.723	0.8	9.12767e-137	1.59773e-60	-0.607678	0.507	0.756	5.47061e-56	DA only
	TMTC2	1.37816e-27	0.143639	0.914	0.923	4.71881e-23	2.34704e-75	0.705584	0.897	0.918	8.03627e-71	DA only
	RAB7A	9.88695e-61	0.184063	0.679	0.638	3.38529e-56	1.08663e-40	0.419473	0.707	0.663	3.72063e-36	DA only
	NADK2	1.43343e-37	-0.0989005	0.694	0.745	4.90808e-33	1.5406e-46	-0.374775	0.479	0.718	5.27501e-42	DA only
	HOPX	4.61118e-19	0.0707853	0.509	0.527	1.57887e-14	8.73682e-45	0.506968	0.563	0.515	2.99149e-40	DA only
	ARNT2	9.9322e-41	-0.0930192	0.903	0.928	3.40079e-36	3.57509e-44	-0.346932	0.769	0.915	1.22411e-39	DA only
	TOP1	1.40859e-26	0.10198	0.638	0.609	4.82302e-22	4.57844e-30	0.254229	0.611	0.628	1.56766e-25	DA only
	PGK1	7.53638e-50	0.16242	0.365	0.336	2.58046e-45	6.121e-38	0.367558	0.392	0.354	2.09583e-33	DA only
	SPOCK1	1.02938e-31	0.174802	0.713	0.701	3.52459e-27	2.49116e-70	0.757329	0.769	0.708	8.52972e-66	DA only
	HSPB8	1.93749e-89	0.286766	0.488	0.399	6.63397e-85	9.22009e-05	0.0589032	0.44	0.455	1	DX only
	RBFOX1	1.22242e-17	-0.262289	0.501	0.533	4.18556e-13	2.72005e-05	-0.107349	0.498	0.513	0.931347	DX only
	TSPAN7	9.1161e-246	-0.312469	0.77	0.85	3.12135e-241	2.43903e-15	-0.245133	0.688	0.802	8.35124e-11	DX only
	CST3	1.91501e-190	-0.316152	0.763	0.833	6.55698e-186	3.78485e-10	-0.233439	0.695	0.791	1.29593e-05	DX only
	ST8SIA1	2.6336e-141	0.281894	0.664	0.581	9.01744e-137	8.06214e-09	0.10242	0.598	0.634	0.000276048	DX only
	ZBTB16	1.46092e-206	0.290031	0.91	0.859	5.00219e-202	3.19282e-08	0.144437	0.863	0.891	0.00109322	DX only
	SLC38A2	2.38658e-204	0.258693	0.477	0.34	8.17164e-200	7.5749e-09	0.0606785	0.39	0.427	0.000259365	DX only
	FKBP5	1.41583e-186	0.283216	0.855	0.763	4.84782e-182	0.000195355	-0.0476714	0.769	0.822	1	DX only
	GABRA2	8.71765e-199	-0.269477	0.841	0.888	2.98492e-194	4.65678e-07	-0.0156921	0.791	0.86	0.0159448	DX only
	AC051619.5	1.24338e-261	-0.267991	0.202	0.344	4.25735e-257	2.25993e-12	-0.127636	0.159	0.257	7.73798e-08	DX only
	CSMD1	2.83819e-14	-0.251496	0.413	0.433	9.71795e-10	0.00207298	-0.226943	0.387	0.421	1	DX only
	SLC5A3	0	0.515929	0.64	0.468	0	7.50988e-28	0.233028	0.533	0.577	2.57138e-23	DX only
	NR4A3	1.46323e-70	0.428812	0.062	0.035	5.01009e-66	1.74011e-06	0.499307	0.072	0.052	0.0595815	DX only
	IL1RAPL1	4.76996e-21	-0.328872	0.282	0.302	1.63323e-16	0.019225	-0.568681	0.252	0.29	1	DX only
	IFRD1	5.98099e-253	0.366275	0.606	0.5	2.04789e-248	4.43206e-21	0.201471	0.539	0.567	1.51754e-16	DX only
	AL512662.2	2.67E-320	0.366965	0.642	0.515	9.14E-316	1.7342e-11	-0.0120938	0.512	0.596	5.93791e-07	DX only
	MRAS	7.7606e-211	0.336874	0.844	0.79	2.65723e-206	1.90483e-13	-0.211028	0.722	0.826	6.52214e-09	DX only
	LRRTM4	1.41665e-70	-0.300147	0.51	0.57	4.85061e-66	1.11991e-05	-0.382303	0.468	0.533	0.383458	DX only
	RANBP3L	3.86539e-221	0.359909	0.935	0.942	1.32351e-216	2.95776e-39	-0.172639	0.815	0.94	1.01274e-34	DX only
	MMD2	6.57087e-139	-0.314297	0.689	0.766	2.24986e-134	4.44585e-14	-0.0562124	0.613	0.719	1.52226e-09	DX only
	SLC6A1	1.02813e-200	-0.267281	0.819	0.87	3.52032e-196	1.64822e-15	-0.172569	0.727	0.84	5.64352e-11	DX only
	MIR4300HG	7.6279e-157	0.460273	0.711	0.629	2.61179e-152	3.51785e-05	-0.107496	0.613	0.682	1	DX only
	NR4A1	1.22673e-97	0.268311	0.103	0.054	4.20033e-93	7.00016e-07	0.250287	0.116	0.084	0.0239686	DX only
	FOS	3.08734e-60	0.254827	0.215	0.156	1.0571e-55	0.000439118	0.161812	0.241	0.192	1	DX only
	AL390755.1	8.17427e-306	0.353624	0.318	0.162	2.79887e-301	2.29198e-06	0.16331	0.328	0.258	0.0784773	DX only
	XIST	2.7969e-61	0.278457	0.455	0.377	9.57658e-57	3.19375e-10	0.18016	0.519	0.425	1.09354e-05	DX only
	LRRC7	8.46131e-115	-0.28552	0.375	0.467	2.89715e-110	2.52277e-10	-0.242352	0.3	0.411	8.63796e-06	DX only
	ERBIN	9.98227e-272	0.30248	0.978	0.958	3.41793e-267	1.25387e-12	0.249077	0.97	0.971	4.29324e-08	DX only
	BRINP2	2.89443e-183	-0.297411	0.539	0.657	9.91051e-179	1.60306e-27	-0.109901	0.411	0.586	5.48886e-23	DX only
	ZNF98	2.27488e-85	-0.282237	0.828	0.844	7.78918e-81	0.0174732	-0.135685	0.841	0.834	1	DX only
	PLPP1	2.55418e-108	0.256524	0.832	0.817	8.74553e-104	8.36456e-27	0.242312	0.731	0.828	2.86403e-22	DX only
	SLC39A11	0	0.489942	0.96	0.949	0	2.51838e-52	-0.0507062	0.815	0.959	8.62292e-48	DX only
	BNIP3L	4.12607e-106	0.314404	0.585	0.529	1.41277e-101	1.66137e-24	0.176759	0.462	0.566	5.68852e-20	DX only
	NRXN3	5.52278e-67	-0.3819	0.385	0.454	1.891e-62	1.60832e-05	-0.493896	0.334	0.412	0.550687	DX only
	CIRBP	0	-0.367991	0.511	0.652	0	2.02551e-29	-0.237231	0.371	0.567	6.93536e-25	DX only
	PTCHD1-AS	1.66273e-105	0.280015	0.851	0.817	5.69318e-101	1.25918e-07	0.22438	0.871	0.838	0.00431142	DX only
	MRPS6	0	0.452328	0.632	0.495	0	1.20385e-29	0.245874	0.54	0.582	4.122e-25	DX only
	ST6GAL1	9.03886e-94	0.258392	0.298	0.216	3.09491e-89	1.14732e-07	0.207	0.306	0.267	0.00392842	DX only
	KCNE4	1.8175e-165	0.285719	0.184	0.094	6.22312e-161	2.44149e-05	-0.160804	0.097	0.151	0.835965	DX only

## Sheet: Ex
		DX					DA
	symbol	p_val	avg_log2FC	pct.1	pct.2	p_val_adj	p_val	avg_log2FC	pct.1	pct.2	p_val_adj	significant
	ERBB4	0	-0.858913	0.448	0.516	0	0	1.85313	0.66	0.468	0	both
	C10orf90	0	-0.344456	0.084	0.149	0	0	0.9326	0.3	0.102	0	both
	TMSB10	0	-0.29406	0.554	0.56	0	0	0.266907	0.293	0.57	0	both
	RNF220	0	-0.578232	0.38	0.452	0	0	1.39963	0.512	0.406	0	both
	NCKAP5	0	-0.525048	0.157	0.252	0	0	1.28629	0.443	0.186	0	both
	ANO4	0	-0.254371	0.698	0.681	0	0	0.655711	0.507	0.7	0	both
	SYN3	0	0.393124	0.948	0.899	0	1.78962e-197	-0.624818	0.8	0.933	6.12765e-193	both
	PTGDS	0	-0.435615	0.363	0.423	0	0	1.07252	0.433	0.387	0	both
	KCNH8	0	-0.299709	0.087	0.139	0	0	0.844177	0.263	0.101	0	both
	PIP4K2A	0	-0.589357	0.663	0.695	0	0	1.38254	0.635	0.679	0	both
	ATP1B1	0	-0.330944	0.904	0.868	0	0	0.470175	0.684	0.899	0	both
	DOCK10	0	-0.425513	0.256	0.308	0	0	1.19311	0.463	0.269	0	both
	XIST	0	0.621032	0.516	0.35	0	4.40826e-156	-0.71665	0.26	0.454	1.50939e-151	both
	EPHA6	2.05829e-234	0.281118	0.774	0.694	7.0476e-230	8.66944e-123	-0.642088	0.602	0.747	2.96842e-118	both
	TF	0	-0.334187	0.356	0.37	0	0	1.01281	0.389	0.361	0	both
	LINC01608	0	-0.259881	0.052	0.105	0	0	0.757068	0.214	0.068	0	both
	SLC7A14-AS1	0	-0.432204	0.361	0.423	0	0	1.11381	0.416	0.386	0	both
	QKI	0	-0.640371	0.7	0.735	0	0	1.47494	0.734	0.714	0	both
	ERBIN	0	-0.308427	0.747	0.709	0	0	0.92113	0.553	0.74	0	both
	HSP90AB1	0	-0.297246	0.826	0.787	0	0	0.2862	0.521	0.824	0	both
	MOBP	0	-0.399165	0.228	0.277	0	0	1.07022	0.358	0.244	0	both
	NEAT1	0	-0.311757	0.399	0.386	0	0	1.09589	0.459	0.39	0	both
	ZBTB20	0	-0.413787	0.668	0.681	0	0	1.0646	0.602	0.677	0	both
	PDZD2	1.24182e-86	0.264282	0.861	0.821	4.25199e-82	4.09851e-123	-0.655124	0.701	0.851	1.40333e-118	both
	SOX2-OT	0	-0.360719	0.502	0.554	0	0	0.846283	0.492	0.526	0	both
	PALM2-AKAP2	0	-0.259146	0.887	0.84	0	0	0.605396	0.622	0.879	0	both
	TMEM144	0	-0.505346	0.229	0.313	0	0	1.30568	0.456	0.256	0	both
	TMEM165	0	-0.256484	0.69	0.651	0	0	0.860061	0.484	0.683	0	both
	PDE4B	0	-0.533807	0.681	0.747	0	0	1.17445	0.81	0.704	0	both
	FBXL7	0	-0.358281	0.116	0.168	0	0	0.918951	0.294	0.131	0	both
	FTL	0	-0.261182	0.589	0.584	0	0	0.565177	0.371	0.598	0	both
	SEPTIN7	0	-0.293825	0.926	0.886	0	0	0.563925	0.702	0.92	0	both
	DOCK5	0	-0.373817	0.122	0.176	0	0	1.03207	0.334	0.136	0	both
	FTH1	0	-0.591527	0.795	0.814	0	0	0.911186	0.738	0.807	0	both
	LINC02306	1.4049e-83	0.254216	0.571	0.506	4.81038e-79	4.38965e-128	-0.428733	0.371	0.552	1.50302e-123	both
	LMCD1-AS1	0	-0.325166	0.314	0.401	0	0	0.704787	0.363	0.351	0	both
	SGK1	0	-0.257691	0.622	0.634	0	0	0.49726	0.396	0.639	0	both
	TUBA1A	0	-0.25892	0.517	0.531	0	0	0.359588	0.263	0.536	0	both
	AC090709.1	0	-0.267574	0.575	0.578	0	0	0.40017	0.388	0.586	0	both
	MBP	0	-0.435188	0.758	0.739	0	0	1.15946	0.652	0.755	0	both
	DLC1	1.36729e-262	-0.364762	0.389	0.453	4.68161e-258	0	0.672	0.45	0.415	0	both
	CNP	0	-0.261839	0.229	0.269	0	0	0.725229	0.257	0.246	0	both
	SHTN1	0	-0.31294	0.838	0.805	0	0	0.831106	0.623	0.834	0	both
	LINC01378	5.10721e-175	0.270828	0.723	0.645	1.74871e-170	6.8003e-153	-0.448373	0.495	0.699	2.32842e-148	both
	MIR2052HG	0	0.268799	0.713	0.573	0	0	-0.299895	0.27	0.672	0	both
	SGCZ	2.04371e-163	-0.291356	0.457	0.5	6.99767e-159	1.03288e-241	0.744801	0.573	0.471	3.53659e-237	both
	LHFPL3	1.16331e-207	-0.267131	0.153	0.156	3.98318e-203	6.71e-236	0.679156	0.216	0.152	2.2975e-231	both
	MAN2A1	0	-0.268672	0.841	0.807	0	0	0.710049	0.658	0.835	0	both
	ZNF536	0	-0.512878	0.1	0.187	0	0	1.28342	0.423	0.122	0	both
	GAPDH	0	-0.340117	0.665	0.664	0	0	0.393858	0.377	0.679	0	both
	PLP1	0	-0.787683	0.365	0.461	0	0	1.71825	0.665	0.393	0	both
	AC090579.1	0	-0.254675	0.586	0.602	0	0	0.523243	0.479	0.599	0	both
	ENPP2	0	-0.323593	0.099	0.155	0	0	0.92159	0.292	0.114	0	both
	LPAR1	0	-0.250101	0.045	0.092	0	0	0.720741	0.204	0.059	0	both
	RASGRF2	4.81756e-168	0.258053	0.818	0.759	1.64953e-163	3.85736e-293	-0.291548	0.556	0.805	1.32076e-288	both
	NXPH1	5.11431e-304	-0.281165	0.075	0.108	1.75114e-299	0	0.844672	0.22	0.083	0	both
	CUX2	4.82082e-250	0.278442	0.675	0.568	1.65065e-245	3.87551e-216	-0.666965	0.394	0.641	1.32697e-211	both
	CTNNA3	0	-0.698061	0.748	0.804	0	0	1.45034	0.83	0.769	0	both
	PEBP1	0	-0.275137	0.717	0.684	0	0	0.288149	0.385	0.719	0	both
	CBLN2	7.93907e-112	0.302957	0.814	0.775	2.71834e-107	3.1971e-130	-0.654095	0.644	0.805	1.09469e-125	both
	PCDH9-AS2	1.55E-314	-0.264621	0.614	0.654	5.32Ee-310	0	0.707138	0.61	0.632	0	both
	NPAS3	1.09833e-228	-0.274128	0.813	0.825	3.76069e-224	0	0.764452	0.806	0.819	0	both
	ADARB2	0	-0.491746	0.167	0.204	0	0	1.30472	0.346	0.174	0	both
	ST18	0	-0.847976	0.106	0.233	0	0	1.83122	0.578	0.139	0	both
	FRMD4B	0	-0.38277	0.087	0.156	0	0	1.08396	0.343	0.105	0	both
	CREB5	7.94129e-307	-0.278945	0.285	0.348	2.7191e-302	0	0.6423	0.288	0.313	0	both
	HSP90AA1	0	-0.296674	0.882	0.848	0	0	0.535656	0.652	0.878	0	both
	TMTC2	3.86E-313	-0.328144	0.566	0.57	0	0	0.912549	0.593	0.567	0	both
	PHLPP1	0	-0.337768	0.807	0.768	0	0	0.906459	0.585	0.801	0	both
	PHLDB1	1.61104e-227	-0.131997	0.141	0.147	5.51621e-223	0	0.453539	0.154	0.143	0	DA only
	DNAJC6	0	-0.164386	0.956	0.894	0	0	0.349841	0.691	0.941	0	DA only
	CDK18	3.46061e-126	-0.0727729	0.347	0.313	1.18491e-121	0	0.268501	0.178	0.34	0	DA only
	HDAC2-AS2	0	-0.246992	0.493	0.498	0	0	0.679699	0.375	0.501	0	DA only
	MYCBP2-AS1	2.87278e-21	-0.0526653	0.447	0.435	9.8364e-17	0	0.334387	0.238	0.452	0	DA only
	COBLL1	1.31969e-101	0.0938066	0.287	0.223	4.51862e-97	2.07466e-254	-0.31099	0.071	0.269	7.10363e-250	DA only
	AL392086.3	4.5401e-111	-0.07843	0.11	0.116	1.55453e-106	0	0.255634	0.086	0.114	0	DA only
	AC108721.2	8.23255e-239	-0.13496	0.02	0.049	2.81882e-234	4.61399e-287	0.459693	0.129	0.027	1.57983e-282	DA only
	RYR3	2.15624e-191	-0.173482	0.474	0.447	7.38298e-187	0	0.326119	0.298	0.471	0	DA only
	MIR137HG	0	0.0938478	0.964	0.871	0	0	-0.347838	0.576	0.941	0	DA only
	KANK1	1.32779e-214	-0.192405	0.153	0.19	4.54634e-210	0	0.570093	0.204	0.167	0	DA only
	GSG1L						0	-0.261674	0.095	0.458	0	DA only
	AMER2	6.35022e-256	-0.145008	0.409	0.393	2.17432e-251	0	0.402525	0.204	0.412	0	DA only
	PNISR	0	0.118817	0.98	0.879	0	0	-0.252173	0.562	0.956	0	DA only
	KCNMA1	6.70057e-210	0.071189	0.999	0.987	2.29427e-205	0	-0.255806	0.953	0.996	0	DA only
	RALYL	3.86002e-128	0.0972539	0.999	0.997	1.32167e-123	3.9633e-267	-0.348358	0.991	0.999	1.35703e-262	DA only
	AL008633.1	0	0.198397	0.97	0.916	0	0	-0.390402	0.757	0.956	0	DA only
	PTN	4.21704e-201	-0.126257	0.158	0.157	1.44391e-196	0	0.405343	0.151	0.158	0	DA only
	KCNMB2-AS1	3.22243e-106	-0.114172	0.522	0.516	1.10336e-101	0	0.326483	0.381	0.527	0	DA only
	APBB2	0	-0.0693277	0.895	0.811	0	0	0.360009	0.55	0.875	0	DA only
	NR3C2	0	0.12093	0.955	0.858	0	0	-0.371546	0.554	0.932	0	DA only
	DOCK1	0	-0.24022	0.084	0.132	0	0	0.701432	0.223	0.099	0	DA only
	MTUS2	0	0.163427	0.994	0.95	0	0	-0.487371	0.813	0.983	0	DA only
	CRADD	6.94755e-144	-0.0909791	0.591	0.552	2.37884e-139	0	0.316653	0.354	0.585	0	DA only
	TNIK	0	-0.0919873	0.944	0.871	0	0	0.27725	0.643	0.926	0	DA only
	SLC5A11	3.95885e-281	-0.2004	0.09	0.115	1.35551e-276	0	0.679847	0.203	0.096	0	DA only
	CACNA1C	0	0.202945	0.998	0.976	0	0	-0.406053	0.91	0.992	0	DA only
	RTN4	0	-0.156574	0.954	0.914	0	0	0.312722	0.755	0.946	0	DA only
	PTMA	0	-0.191462	0.676	0.646	0	0	0.369437	0.366	0.678	0	DA only
	AC233296.1	2.25486e-104	-0.12578	0.208	0.216	7.72064e-100	0	0.409044	0.199	0.212	0	DA only
	AC110614.1						0	-0.391365	0.118	0.422	0	DA only
	AMPH	0	0.198335	0.977	0.893	0	0	-0.300137	0.639	0.956	0	DA only
	AC058791.1	6.71048e-304	-0.138802	0.468	0.442	2.29767e-299	0	0.321721	0.226	0.469	0	DA only
	TMEM178B	3.3478e-249	0.0581392	0.986	0.944	1.14629e-244	0	-0.395049	0.802	0.976	0	DA only
	SORCS1	2.82559e-246	0.0514123	0.942	0.877	9.67481e-242	1.29E-315	-0.30202	0.716	0.924	4.40E311	DA only
	PAM	0	0.107185	0.915	0.798	0	0	-0.288648	0.436	0.886	0	DA only
	DNM3	0	-0.159313	0.975	0.938	0	0	0.521297	0.828	0.966	0	DA only
	SYT1	1.41894e-52	0.053301	1	1	4.85844e-48	0	-0.31133	1	1	0	DA only
	ADD3	0	-0.0548276	0.835	0.742	0	0	0.332548	0.47	0.812	0	DA only
	PPP1R14A	1.4837e-180	-0.110926	0.044	0.067	5.08018e-176	2.3896e-277	0.327572	0.096	0.052	8.18199e-273	DA only
	LRRC63	2.55407e-136	-0.0833802	0.041	0.06	8.74514e-132	9.1428e-264	0.264891	0.08	0.047	3.13049e-259	DA only
	AC124852.1	0	0.0713462	0.894	0.776	0	0	-0.301998	0.376	0.867	0	DA only
	SLC8A1-AS1	2.2924e-127	-0.0847507	0.559	0.529	7.84918e-123	0	0.252914	0.29	0.559	0	DA only
	GNAL	6.2187e-97	0.166302	0.53	0.457	2.12928e-92	0	-0.327758	0.235	0.512	0	DA only
	FAM13C	0	-0.101951	0.769	0.684	0	0	0.289347	0.375	0.751	0	DA only
	MITF	2.99962e-104	-0.0943661	0.152	0.162	1.02707e-99	0	0.310777	0.128	0.158	0	DA only
	MAN1A1	0	0.0282906	0.81	0.694	0	0	-0.524439	0.285	0.784	0	DA only
	AP001011.1	3.01619e-47	-0.0625624	0.354	0.336	1.03274e-42	0	0.282461	0.159	0.356	0	DA only
	GPSM2	1.00116e-158	-0.108219	0.414	0.391	3.42798e-154	0	0.357951	0.204	0.414	0	DA only
	ALOX12-AS1	0	-0.107165	0.778	0.698	0	0	0.316735	0.401	0.761	0	DA only
	RBFOX3	0	0.167389	0.99	0.913	0	0	-0.511789	0.692	0.971	0	DA only
	UTY	7.67542e-161	-0.210325	0.46	0.543	2.62806e-156	0	0.275508	0.397	0.501	0	DA only
	EDIL3	1.99949e-276	-0.10121	0.877	0.811	6.84625e-272	0	0.35408	0.679	0.857	0	DA only
	DENND5A	4.68958e-302	-0.107956	0.663	0.599	1.60571e-297	0	0.328675	0.301	0.653	0	DA only
	CACNA2D1	8.26E-315	0.0914906	0.991	0.95	2.83E-310	0	-0.284413	0.812	0.981	0	DA only
	COL4A5	0	-0.212782	0.044	0.085	0	0	0.650734	0.189	0.055	0	DA only
	UBB	2.84328e-233	-0.167185	0.422	0.446	9.7354e-229	0	0.256727	0.187	0.445	0	DA only
	CAPN3	1.37533e-121	-0.0758411	0.189	0.179	4.70912e-117	0	0.260018	0.105	0.189	0	DA only
	LINC00276	1.20035e-64	0.111345	0.39	0.333	4.10998e-60	0	-0.345112	0.113	0.378	0	DA only
	AC073050.1	0	0.122885	0.946	0.852	0	0	-0.250721	0.574	0.923	0	DA only
	IKZF2	6.95122e-132	-0.0799921	0.385	0.358	2.3801e-127	0	0.250257	0.175	0.384	0	DA only
	ANKUB1	5.23883e-126	-0.142581	0.508	0.508	1.79377e-121	0	0.532177	0.352	0.516	0	DA only
	LRMDA	8.2464e-55	-0.118793	0.283	0.272	2.82357e-50	7.99422e-210	0.357237	0.24	0.28	2.73722e-205	DA only
	AC139720.1	2.99617e-76	-0.0705448	0.309	0.291	1.02589e-71	0	0.302808	0.166	0.308	0	DA only
	EFNA5	1.17932e-280	0.132069	0.987	0.945	4.038e-276	0	-0.42057	0.815	0.977	0	DA only
	CBFB	2.097e-122	-0.101842	0.278	0.289	7.18014e-118	0	0.25083	0.135	0.29	0	DA only
	AOPEP	0	-0.14802	0.953	0.882	0	0	0.266659	0.643	0.937	0	DA only
	LINC02822	2.00613e-61	0.159754	0.534	0.477	6.869e-57	8.54251e-301	-0.4632	0.245	0.523	2.92496e-296	DA only
	EPN2	0	-0.131933	0.826	0.737	0	0	0.413435	0.433	0.806	0	DA only
	AC110296.1	1.79798e-140	-0.120491	0.66	0.663	6.15628e-136	0	0.31944	0.522	0.668	0	DA only
	PDE1C	1.70496e-222	-0.214855	0.64	0.611	5.83778e-218	0	0.74652	0.6	0.629	0	DA only
	AC007098.1						0	0.261001	0.197	0.423	0	DA only
	RAD51B	1.50754e-122	-0.0973814	0.419	0.389	5.16181e-118	0	0.365161	0.246	0.414	0	DA only
	PDE2A	0	0.0489379	0.829	0.687	0	0	-0.324539	0.194	0.797	0	DA only
	AC118549.1	0	-0.0728501	0.846	0.753	0	0	0.257418	0.435	0.825	0	DA only
	PHYHIP	0	-0.0428447	0.702	0.606	0	0	-0.278012	0.152	0.687	0	DA only
	AC012459.1	8.13876e-117	-0.0811024	0.277	0.263	2.78671e-112	0	0.276968	0.135	0.278	0	DA only
	PTK2B	0	0.0810586	0.895	0.78	0	0	-0.320408	0.426	0.867	0	DA only
	UNC5A	0	0.0592307	0.823	0.671	0	0	-0.259458	0.199	0.786	0	DA only
	LINC00320	3.54118e-300	-0.202872	0.23	0.256	1.2125e-295	0	0.543012	0.229	0.242	0	DA only
	PLXNA2	0	0.0928843	0.944	0.814	0	0	-0.294184	0.439	0.911	0	DA only
	KNDC1	0	0.10551	0.845	0.682	0	0	-0.326177	0.186	0.805	0	DA only
	AC008574.1	1.22985e-248	0.123513	0.567	0.455	4.21101e-244	0	-0.466292	0.193	0.536	0	DA only
	SRP14	0	-0.219308	0.419	0.441	0	0	0.300412	0.2	0.44	0	DA only
	RORA	2.00943e-224	0.203189	0.992	0.965	6.88029e-220	1.23069e-204	-0.422917	0.893	0.985	4.21388e-200	DA only
	LINC00609	4.86766e-244	-0.195014	0.181	0.201	1.66669e-239	0	0.658245	0.234	0.187	0	DA only
	TAFA1	6.08778e-68	0.0600807	0.895	0.855	2.08446e-63	9.82992e-105	-0.364321	0.761	0.884	3.36576e-100	DA only
	PLCG2	3.98159e-272	0.162368	0.902	0.817	1.3633e-267	0	-0.274392	0.501	0.884	0	DA only
	NFIA	1.15757e-209	-0.203003	0.652	0.63	3.9635e-205	0	0.564567	0.564	0.646	0	DA only
	GPR37	2.3756e-118	-0.090455	0.094	0.12	8.13404e-114	0	0.279625	0.094	0.106	0	DA only
	LRRTM4	4.90943e-293	0.224678	0.984	0.982	1.68099e-288	6.74642e-137	-0.409245	0.992	0.983	2.30997e-132	DA only
	CDH13	5.51029e-175	0.0684485	0.816	0.738	1.88672e-170	5.23E-319	-0.642818	0.517	0.796	1.79E-314	DA only
	AC006115.2	0	-0.105876	0.743	0.669	0	0	0.361566	0.384	0.728	0	DA only
	PTPRN2	0	0.140657	0.997	0.965	0	0	-0.266868	0.868	0.989	0	DA only
	ST6GALNAC5	4.84051e-212	0.121649	0.954	0.898	1.65739e-207	2.63374e-282	-0.372772	0.757	0.938	9.01791e-278	DA only
	C5orf64	3.57819e-146	-0.0852672	0.06	0.067	1.22517e-141	0	0.346789	0.107	0.06	0	DA only
	AC002429.2	1.52535e-129	-0.129008	0.378	0.378	5.22279e-125	0	0.400585	0.212	0.386	0	DA only
	KCNT1	0	0.108661	0.823	0.664	0	0	-0.287428	0.186	0.784	0	DA only
	AC006059.1	4.28176e-107	-0.083076	0.44	0.405	1.46608e-102	0	0.36997	0.211	0.436	0	DA only
	ADGRB3	8.03578e-269	0.0961372	1	0.999	2.75145e-264	0	-0.306745	0.998	1	0	DA only
	LRFN5	0	0.179223	0.994	0.963	0	0	-0.486969	0.855	0.987	0	DA only
	DIAPH2	4.37249e-297	0.0907738	0.892	0.8	1.49714e-292	0	-0.258616	0.491	0.871	0	DA only
	AC104827.1	1.07397e-65	-0.059884	0.551	0.527	3.67728e-61	0	0.358412	0.324	0.552	0	DA only
	PTPRZ1	3.93336e-200	-0.178883	0.322	0.312	1.34678e-195	0	0.411201	0.207	0.324	0	DA only
	PRKCB	0	0.118804	0.996	0.966	0	0	-0.360026	0.861	0.989	0	DA only
	DPP10-AS3	7.78502e-158	-0.145705	0.135	0.175	2.66559e-153	0	0.403559	0.154	0.152	0	DA only
	MAP3K5	7.82457e-252	0.137133	0.865	0.775	2.67913e-247	0	-0.314048	0.482	0.844	0	DA only
	KAZN-AS1	2.23615e-168	-0.127492	0.388	0.377	7.65657e-164	0	0.411696	0.229	0.391	0	DA only
	SH3TC2	1.63999e-197	-0.114213	0.029	0.052	5.61532e-193	4.042e-290	0.40305	0.114	0.035	1.38398e-285	DA only
	AC073091.3	2.08314e-59	0.0257318	0.547	0.503	7.13266e-55	1.62448e-186	-0.26099	0.338	0.538	5.56223e-182	DA only
	CLDN11	0	-0.23831	0.067	0.113	0	0	0.746276	0.218	0.08	0	DA only
	CPEB2	1.71619e-304	-0.114026	0.646	0.587	5.87623e-300	0	0.335251	0.287	0.638	0	DA only
	LINC00513	2.3707e-292	-0.143601	0.718	0.681	8.11729e-288	0	0.327174	0.499	0.712	0	DA only
	ENOX2	1.58205e-115	-0.0891797	0.287	0.274	5.41693e-111	0	0.286124	0.156	0.288	0	DA only
	CHD7	1.33861e-164	-0.116247	0.087	0.102	4.58341e-160	0	0.381379	0.125	0.092	0	DA only
	AL160254.1	7.0292e-302	-0.185537	0.391	0.407	2.4068e-297	0	0.475606	0.261	0.405	0	DA only
	GRIK1	2.21189e-125	-0.208049	0.233	0.234	7.57352e-121	0	0.668252	0.263	0.232	0	DA only
	CLIC4	4.1477e-248	-0.144597	0.05	0.076	1.42017e-243	0	0.470126	0.14	0.058	0	DA only
	SLC8A1	2.552e-166	0.0336948	0.996	0.974	8.73804e-162	6.63972e-203	-0.26088	0.917	0.99	2.27344e-198	DA only
	CD55	2.1912e-155	-0.0975814	0.245	0.238	7.50267e-151	0	0.331479	0.137	0.247	0	DA only
	PLAAT3	9.53906e-271	-0.139845	0.284	0.269	3.26617e-266	0	0.43807	0.183	0.282	0	DA only
	EPB41L2	0	0.0883735	0.965	0.886	0	0	-0.252442	0.637	0.946	0	DA only
	CDH22	0	0.0699663	0.763	0.624	0	0	-0.352292	0.194	0.729	0	DA only
	KIF6	1.56544e-139	-0.147545	0.205	0.233	5.36005e-135	0	0.45207	0.173	0.22	0	DA only
	DSCAM	9.91004e-116	-0.0194873	0.998	0.984	3.3932e-111	1.13259e-282	-0.252183	0.936	0.995	3.87798e-278	DA only
	CECR2	4.57235e-170	-0.0946577	0.071	0.077	1.56557e-165	0	0.333373	0.103	0.072	0	DA only
	AC096576.2						0	0.31713	0.318	0.518	0	DA only
	SLC8A2	0	0.0601624	0.765	0.635	0	0	-0.265343	0.161	0.737	0	DA only
	AC008571.2	3.30591e-146	-0.140951	0.158	0.158	1.13194e-141	0	0.59674	0.212	0.155	0	DA only
	SLC6A1	2.95056e-229	-0.140668	0.112	0.124	1.01027e-224	0	0.467051	0.159	0.115	0	DA only
	ANLN	4.40379e-225	-0.132938	0.089	0.101	1.50786e-220	0	0.479001	0.153	0.091	0	DA only
	TBC1D12	2.05271e-224	-0.08812	0.56	0.504	7.02847e-220	0	0.316799	0.235	0.552	0	DA only
	PPP3CA	1.9738e-155	0.0689568	0.996	0.98	6.75828e-151	3.82656e-278	-0.28055	0.931	0.992	1.31021e-273	DA only
	DBNDD2	1.07909e-199	-0.131027	0.183	0.221	3.69479e-195	0	0.327615	0.124	0.204	0	DA only
	DIP2B	0	-0.182271	0.916	0.846	0	0	0.546675	0.603	0.9	0	DA only
	SLC2A13	0	0.0763159	0.975	0.899	0	0	-0.258681	0.674	0.956	0	DA only
	GUCY1A2	0	0.0529334	0.951	0.86	0	0	-0.331298	0.566	0.93	0	DA only
	AC079352.1	1.69E-320	-0.207646	0.05	0.099	5.79E-316	0	0.629583	0.179	0.066	0	DA only
	NDST3	7.61E-322	0.070927	0.893	0.799	2.61E-317	0	-0.468555	0.494	0.871	0	DA only
	AP001825.1	0	-0.188276	0.565	0.549	0	0	0.325686	0.32	0.57	0	DA only
	RFTN1	0	0.0225406	0.838	0.71	0	0	-0.291987	0.283	0.808	0	DA only
	GNAI1	0	-0.0902199	0.799	0.713	0	0	0.310894	0.393	0.781	0	DA only
	DYSF	2.46977e-199	-0.0883721	0.531	0.474	8.4565e-195	0	0.376316	0.269	0.519	0	DA only
	TAFA2	0	0.244088	0.953	0.9	0	8.50961e-239	-0.610188	0.798	0.937	2.91369e-234	DA only
	PPFIA2	8.41716e-262	0.14212	0.995	0.974	2.88203e-257	6.88395e-304	-0.343202	0.905	0.99	2.35706e-299	DA only
	LIFR	1.20604e-243	-0.0836544	0.589	0.516	4.12949e-239	0	0.357598	0.279	0.572	0	DA only
	ABR	0	0.144569	0.954	0.805	0	0	-0.393781	0.361	0.917	0	DA only
	TESPA1	1.83903e-185	0.109293	0.728	0.634	6.29683e-181	0	-0.302596	0.343	0.705	0	DA only
	CACNA1E	0	0.0290926	0.964	0.873	0	0	-0.261948	0.595	0.942	0	DA only
	NDRG1	1.01182e-213	-0.0724296	0.361	0.307	3.46446e-209	0	0.323676	0.174	0.346	0	DA only
	ENTPD1-AS1	7.70522e-204	-0.102017	0.599	0.55	2.63827e-199	0	0.29917	0.29	0.593	0	DA only
	CHST9	1.20903e-52	-0.0826459	0.278	0.276	4.13971e-48	0	0.382333	0.183	0.282	0	DA only
	CACNG8	0	0.0695156	0.856	0.712	0	0	-0.264624	0.241	0.822	0	DA only
	KCNAB2	0	0.0641181	0.88	0.732	0	0	-0.268872	0.266	0.844	0	DA only
	AC069437.1	1.19247e-110	-0.0747195	0.591	0.564	4.083e-106	0	0.286513	0.335	0.592	0	DA only
	SRRM3	0	0.182869	0.979	0.86	0	0	-0.376846	0.501	0.95	0	DA only
	SOD1	0	-0.197925	0.5	0.496	0	0	0.278157	0.216	0.513	0	DA only
	UNC5C	5.48491e-297	-0.113298	0.951	0.904	1.87803e-292	0	0.279956	0.758	0.939	0	DA only
	SNTG1	3.43167e-291	0.208036	0.996	0.98	1.175e-286	1.41876e-208	-0.504524	0.941	0.992	4.85784e-204	DA only
	EVI2A	7.1222e-141	-0.0840135	0.05	0.063	2.43864e-136	9.4473e-284	0.257656	0.076	0.055	3.23476e-279	DA only
	LPGAT1	0	-0.167514	0.749	0.683	0	0	0.486947	0.405	0.737	0	DA only
	FOLH1	2.79623e-204	-0.129211	0.027	0.055	9.5743e-200	3.7126e-287	0.445471	0.119	0.035	1.27119e-282	DA only
	CCDC18-AS1	2.32133e-304	-0.105139	0.694	0.629	7.94825e-300	0	0.252056	0.32	0.684	0	DA only
	LRRC8D	0	-0.0598627	0.771	0.677	0	0	0.265089	0.351	0.75	0	DA only
	AC104596.1	1.2666e-92	-0.0631645	0.391	0.358	4.33685e-88	0	0.253124	0.194	0.386	0	DA only
	MYO6	0	-0.0902648	0.876	0.791	0	0	0.276168	0.489	0.857	0	DA only
	MAG	2.99311e-191	-0.110979	0.042	0.062	1.02484e-186	4.38489e-308	0.372974	0.108	0.048	1.50139e-303	DA only
	ZNF385B	2.52187e-210	0.0442403	0.968	0.92	8.63489e-206	0	-0.299204	0.764	0.956	0	DA only
	ALK	1.71846e-79	-0.0791981	0.235	0.226	5.88401e-75	0	0.281122	0.126	0.237	0	DA only
	AC027288.3	8.31417e-156	-0.147434	0.633	0.641	2.84677e-151	0	0.499422	0.52	0.642	0	DA only
	RAP1GAP2	0	0.0929759	0.929	0.801	0	0	-0.259441	0.417	0.898	0	DA only
	POLR2F	7.80576e-256	-0.113584	0.612	0.552	2.67269e-251	0	0.376701	0.275	0.602	0	DA only
	C12orf40	8.06401e-84	-0.0763342	0.446	0.427	2.76112e-79	0	0.278024	0.222	0.449	0	DA only
	SDK1	3.21024e-86	-0.0233824	0.65	0.599	1.09919e-81	0	-0.472318	0.347	0.642	0	DA only
	QDPR	0	-0.134086	0.7	0.624	0	0	0.404563	0.323	0.685	0	DA only
	PLCL1	5.18806e-165	-0.0228798	0.933	0.881	1.77639e-160	0	0.387525	0.748	0.919	0	DA only
	CACNA1A	0	0.221162	0.986	0.927	0	0	-0.461992	0.75	0.972	0	DA only
	HNRNPDL	0	-0.130887	0.884	0.801	0	0	0.368806	0.517	0.865	0	DA only
	NECTIN3	0	0.0230274	0.832	0.717	0	0	-0.252477	0.323	0.806	0	DA only
	RIN2	1.18232e-185	-0.161309	0.093	0.129	4.04826e-181	0	0.474971	0.165	0.106	0	DA only
	TMEM98	8.90776e-150	-0.0844606	0.034	0.049	3.05002e-145	1.80294e-269	0.300583	0.084	0.038	6.17325e-265	DA only
	GALNTL6	1.19287e-87	0.108569	0.845	0.792	4.08439e-83	9.76731e-212	-0.485603	0.62	0.832	3.34433e-207	DA only
	MYT1L	0	0.201077	0.997	0.963	0	0	-0.45219	0.858	0.989	0	DA only
	AC009041.2	7.71913e-215	0.0586268	0.614	0.517	2.64303e-210	0	-0.38636	0.178	0.592	0	DA only
	AC096576.3	5.0411e-49	-0.0430803	0.468	0.438	1.72607e-44	0	0.2531	0.226	0.467	0	DA only
	GRIN1	0	0.119286	0.96	0.814	0	0	-0.43694	0.364	0.924	0	DA only
	TRIM2	0	-0.160392	0.963	0.904	0	0	0.420379	0.724	0.949	0	DA only
	IQGAP1	1.41049e-299	-0.110213	0.665	0.597	4.82953e-295	0	0.383043	0.317	0.652	0	DA only
	IQCJ-SCHIP1	2.92299e-308	0.184264	0.993	0.984	1.00083e-303	0	-0.687747	0.96	0.99	0	DA only
	AC012494.1	6.74799e-184	-0.152613	0.135	0.145	2.31051e-179	0	0.562024	0.187	0.137	0	DA only
	ZHX2	4.87856e-147	-0.137044	0.23	0.245	1.67042e-142	0	0.407459	0.182	0.239	0	DA only
	CRYAB	4.01442e-271	-0.216703	0.208	0.249	1.37454e-266	0	0.616826	0.233	0.225	0	DA only
	AC002463.1	2.37877e-45	-0.068519	0.383	0.376	8.14489e-41	0	0.260205	0.175	0.391	0	DA only
	RFX3	0	0.153841	0.97	0.9	0	0	-0.341859	0.667	0.954	0	DA only
	PCDH9-AS3	4.42938e-221	-0.130647	0.195	0.225	1.51662e-216	0	0.349344	0.137	0.211	0	DA only
	ASIC2	1.7116e-113	0.0551235	0.983	0.957	5.8605e-109	5.15596e-174	-0.324819	0.877	0.976	1.7654e-169	DA only
	RBFOX1	8.1365e-69	0.0602197	1	0.999	2.78594e-64	1.47694e-243	-0.259281	0.999	1	5.05704e-239	DA only
	FAM163A	9.79812e-81	0.0246808	0.288	0.238	3.35488e-76	0	-0.262254	0.03	0.279	0	DA only
	CNTN1	0	0.116499	0.997	0.977	0	0	-0.271938	0.914	0.992	0	DA only
	ENOSF1	6.52759e-188	-0.128648	0.11	0.133	2.23505e-183	0	0.361401	0.126	0.12	0	DA only
	POU6F2	4.80368e-47	-0.0135731	0.634	0.613	1.64478e-42	7.44611e-52	-0.305709	0.51	0.631	2.54955e-47	DA only
	STARD13	0	-0.12877	0.742	0.68	0	0	0.337461	0.459	0.729	0	DA only
	PCDH7	4.20058e-65	0.102731	0.953	0.928	1.43828e-60	3.3282e-120	-0.422853	0.866	0.946	1.13958e-115	DA only
	CAMK2A	0	0.0630216	0.986	0.908	0	0	-0.359063	0.664	0.967	0	DA only
	KCNQ2	0	0.122064	0.9	0.731	0	0	-0.396525	0.228	0.858	0	DA only
	LINGO2	8.6156e-114	0.1324	0.96	0.931	2.94998e-109	2.94943e-158	-0.431532	0.863	0.952	1.00988e-153	DA only
	HS6ST1	0	0.0937439	0.734	0.581	0	0	-0.250311	0.153	0.695	0	DA only
	ALCAM	1.57674e-128	-0.0578097	0.592	0.542	5.39875e-124	0	0.276866	0.438	0.577	0	DA only
	CEMIP	0	0.085805	0.735	0.61	0	0	-0.329872	0.211	0.706	0	DA only
	ATG4C	8.20456e-246	-0.0961311	0.615	0.55	2.80924e-241	0	0.35611	0.28	0.603	0	DA only
	EPCAM-DT	5.16302e-158	-0.0923537	0.111	0.115	1.76782e-153	0	0.303885	0.11	0.113	0	DA only
	CACNG3	0	0.0333862	0.901	0.789	0	0	-0.304562	0.401	0.876	0	DA only
	PDZRN3	0	0.0907154	0.9	0.797	0	0	-0.382532	0.49	0.874	0	DA only
	GLUL	5.83425e-127	-0.0931536	0.184	0.178	1.99765e-122	0	0.289356	0.119	0.185	0	DA only
	EFHD1	8.24316e-180	-0.105331	0.093	0.1	2.82246e-175	0	0.366872	0.12	0.095	0	DA only
	LINC00877	4.32607e-103	-0.0654087	0.095	0.093	1.48124e-98	0	0.269422	0.089	0.094	0	DA only
	CA10	2.15658e-82	0.0408809	0.797	0.744	7.38412e-78	1.29069e-226	-0.321513	0.557	0.785	4.41933e-222	DA only
	URI1	0	-0.161073	0.693	0.643	0	0	0.275515	0.319	0.69	0	DA only
	C1orf56	3.68547e-182	-0.109855	0.156	0.175	1.2619e-177	0	0.360433	0.121	0.166	0	DA only
	C12orf76	6.78904e-269	-0.125919	0.491	0.469	2.32457e-264	0	0.262942	0.191	0.497	0	DA only
	ST8SIA3	0	0.034876	0.826	0.686	0	0	-0.329675	0.201	0.795	0	DA only
	THRB	5.95167e-226	0.0663678	0.991	0.959	2.03785e-221	0	-0.266511	0.846	0.984	0	DA only
	FEZ1	0	-0.137155	0.661	0.603	0	0	0.318527	0.289	0.654	0	DA only
	APOD	2.07966e-188	-0.138398	0.171	0.185	7.12076e-184	0	0.449359	0.151	0.178	0	DA only
	SLC9A9	1.6331e-205	-0.137505	0.517	0.481	5.59175e-201	0	0.423598	0.327	0.511	0	DA only
	RAD9A	0	0.0932963	0.89	0.74	0	0	-0.311445	0.267	0.854	0	DA only
	PDE5A	6.06108e-101	-0.0916124	0.609	0.611	2.07531e-96	0	0.389287	0.448	0.618	0	DA only
	ENTPD3-AS1	6.49074e-127	-0.0669704	0.279	0.249	2.22243e-122	0	0.27831	0.129	0.273	0	DA only
	ARAP2	0	-0.0692509	0.945	0.877	0	0	0.335569	0.657	0.929	0	DA only
	LDB2	5.29695e-246	0.0812962	0.993	0.965	1.81367e-241	0	-0.550926	0.877	0.987	0	DA only
	AP003086.1	6.27295e-297	-0.189903	0.315	0.34	2.14786e-292	0	0.478183	0.218	0.331	0	DA only
	MFN1	0	-0.160643	0.646	0.594	0	0	0.377351	0.307	0.639	0	DA only
	CAMK2D	8.12541e-257	-0.118347	0.805	0.742	2.78214e-252	0	0.355229	0.587	0.787	0	DA only
	NRGN	0	-0.210529	0.89	0.801	0	0	-0.316928	0.436	0.873	0	DA only
	PLEKHH1	0	-0.234225	0.42	0.396	0	0	0.699213	0.305	0.415	0	DA only
	COL21A1						2.12403e-276	0.306043	0.17	0.202	7.27269e-272	DA only
	PID1	1.17098e-254	-0.222543	0.589	0.595	4.00945e-250	0	0.347707	0.411	0.601	0	DA only
	LINC00970	1.02997e-298	0.105643	0.679	0.553	3.52662e-294	0	-0.270726	0.183	0.647	0	DA only
	AC016687.2	1.00853e-42	0.201568	0.218	0.179	3.4532e-38	2.45025e-76	-0.636295	0.096	0.207	8.38965e-72	DA only
	SHISA9	0	0.0505969	0.959	0.888	0	0	-0.363049	0.653	0.943	0	DA only
	ZMYND8	0	0.105557	0.963	0.846	0	0	-0.27646	0.496	0.934	0	DA only
	MT3	3.11402e-271	-0.180356	0.398	0.411	1.06624e-266	0	0.370998	0.198	0.414	0	DA only
	HEPN1	1.00482e-141	-0.081567	0.027	0.043	3.44049e-137	3.48814e-233	0.285859	0.076	0.032	1.19434e-228	DA only
	SHOC1	2.44358e-68	-0.0242686	0.327	0.281	8.36683e-64	0	0.263212	0.148	0.316	0	DA only
	PRKD3	8.19825e-93	-0.0814489	0.328	0.321	2.80708e-88	0	0.268258	0.146	0.334	0	DA only
	AC093610.1	1.78342e-93	-0.0778091	0.165	0.168	6.10644e-89	0	0.271512	0.107	0.17	0	DA only
	PRR5L	3.08568e-157	-0.102638	0.061	0.077	1.05654e-152	0	0.379217	0.112	0.066	0	DA only
	CYP1B1-AS1	5.68445e-235	0.14989	0.552	0.436	1.94636e-230	0	-0.396113	0.14	0.521	0	DA only
	AL117329.1	3.47317e-173	0.23254	0.795	0.723	1.18921e-168	3.84705e-166	-0.598242	0.584	0.773	1.31723e-161	DA only
	SCN1A-AS1	2.33221e-43	-0.0105093	0.6	0.558	7.9855e-39	0	0.287984	0.353	0.594	0	DA only
	CALN1	1.80777e-210	0.0669654	0.814	0.728	6.18981e-206	0	-0.281024	0.467	0.793	0	DA only
	ELMO1	0	-0.245621	0.918	0.865	0	0	0.593405	0.689	0.906	0	DA only
	LRP2	7.77338e-160	-0.113195	0.041	0.066	2.66161e-155	2.29335e-308	0.407963	0.116	0.049	7.85245e-304	DA only
	UNC13A	0	0.121152	0.913	0.766	0	0	-0.329666	0.309	0.878	0	DA only
	SLC24A4	5.01627e-256	0.0787999	0.53	0.415	1.71757e-251	0	-0.280708	0.117	0.499	0	DA only
	TCF12	1.52672e-247	-0.171763	0.882	0.841	5.2275e-243	0	0.625588	0.659	0.875	0	DA only
	SEMA6D	7.67754e-220	0.0729004	0.74	0.641	2.62879e-215	0	-0.274366	0.387	0.714	0	DA only
	MOG	6.30965e-287	-0.178728	0.051	0.086	2.16042e-282	0	0.577996	0.175	0.06	0	DA only
	AP000943.2	4.94527e-164	-0.113168	0.391	0.365	1.69326e-159	0	0.365707	0.228	0.387	0	DA only
	AP001266.2	8.53486e-261	-0.124906	0.335	0.341	2.92234e-256	0	0.261237	0.148	0.347	0	DA only
	TTYH2	2.37009e-165	-0.0974272	0.047	0.063	8.11518e-161	3.12611e-264	0.312985	0.098	0.052	1.07038e-259	DA only
	SCD5	0	-0.217115	0.797	0.744	0	0	0.483923	0.489	0.789	0	DA only
	ADGRL2	1.39433e-239	0.0255566	0.971	0.922	4.77419e-235	0	-0.436799	0.773	0.959	0	DA only
	AC024901.1	3.81966e-146	0.0408192	0.746	0.666	1.30785e-141	0	0.333542	0.5	0.722	0	DA only
	MAL	1.11852e-218	-0.129455	0.046	0.071	3.8298e-214	0	0.428026	0.126	0.053	0	DA only
	AC107223.1	1.85318e-107	0.151854	0.859	0.804	6.3453e-103	1.48E-323	-0.25216	0.607	0.848	5.08E-319	DA only
	TENM2	7.80779e-174	0.149098	0.983	0.962	2.67339e-169	5.94906e-156	-0.378932	0.912	0.977	2.03696e-151	DA only
	CNTN2	3.13739e-171	-0.0654183	0.396	0.346	1.07424e-166	0	0.270138	0.154	0.386	0	DA only
	SMOC1	5.54674e-135	-0.0871787	0.048	0.056	1.8992e-130	1.8343e-267	0.319809	0.09	0.049	6.28064e-263	DA only
	FGF1	6.07709e-90	-0.0935643	0.135	0.171	2.0808e-85	0	0.282516	0.11	0.153	0	DA only
	TRPC6	6.78038e-121	0.129967	0.393	0.315	2.3216e-116	4.79048e-253	-0.254533	0.158	0.37	1.64026e-248	DA only
	NKX6-2	1.10039e-135	-0.0742528	0.036	0.047	3.76773e-131	1.28004e-263	0.276959	0.078	0.039	4.38285e-259	DA only
	PLD1	1.66733e-188	-0.128863	0.268	0.249	5.70895e-184	0	0.494183	0.214	0.262	0	DA only
	CST3	6.80943e-162	-0.151093	0.223	0.252	2.33155e-157	0	0.387619	0.153	0.239	0	DA only
	BCAS1	0	-0.242484	0.058	0.106	0	0	0.698938	0.212	0.072	0	DA only
	AP002370.2	2.77594e-299	-0.210046	0.505	0.514	9.50483e-295	0	0.489043	0.357	0.517	0	DA only
	TANC1	3.05122e-52	-0.0720176	0.162	0.164	1.04474e-47	2.58171e-296	0.253978	0.135	0.164	8.83979e-292	DA only
	AC119673.2	4.86676e-62	-0.0667318	0.539	0.533	1.66638e-57	0	-0.310627	0.101	0.558	0	DA only
	CNTNAP2	1.33097e-62	0.102252	1	0.998	4.55724e-58	1.17493e-79	-0.27915	0.997	0.999	4.02296e-75	DA only
	RASGRP3	4.20084e-101	-0.0763584	0.12	0.13	1.43837e-96	0	0.257189	0.091	0.126	0	DA only
	CACNA1B	0	0.18606	0.995	0.954	0	0	-0.278441	0.826	0.985	0	DA only
	EPHA4	0	0.0936449	0.965	0.868	0	0	-0.344634	0.553	0.943	0	DA only
	KCNQ5	2.60996e-178	0.123314	0.99	0.981	8.9365e-174	0	-0.522759	0.954	0.988	0	DA only
	CDH8	0	0.112555	0.928	0.828	0	0	-0.314052	0.535	0.903	0	DA only
	PICALM	0	-0.121077	0.92	0.852	0	0	0.447373	0.61	0.905	0	DA only
	SELENOP	1.16013e-243	-0.141371	0.058	0.078	3.97229e-239	0	0.455383	0.136	0.063	0	DA only
	PLPPR1	5.82986e-118	-0.144031	0.146	0.183	1.99615e-113	5.38881e-298	0.354464	0.158	0.162	1.84513e-293	DA only
	HTRA1	3.57677e-177	-0.110915	0.119	0.128	1.22469e-172	0	0.376288	0.127	0.123	0	DA only
	AP001021.3	2.74835e-63	-0.064928	0.161	0.16	9.41035e-59	0	0.265829	0.106	0.163	0	DA only
	OLFM1	0	-0.109589	0.884	0.767	0	0	-0.31097	0.341	0.859	0	DA only
	CAMK4	0	0.132828	0.936	0.819	0	0	-0.367387	0.464	0.907	0	DA only
	MMP17	2.37956e-241	0.0322139	0.651	0.546	8.1476e-237	0	-0.262409	0.097	0.632	0	DA only
	SLAIN1	0	-0.132491	0.83	0.753	0	0	0.562093	0.493	0.813	0	DA only
	AGTPBP1	0	-0.0107472	0.937	0.853	0	0	0.274438	0.599	0.916	0	DA only
	GALNT18	0	0.0611471	0.911	0.797	0	0	-0.314127	0.492	0.881	0	DA only
	KCNIP4	4.32529e-123	0.125537	0.993	0.993	1.48098e-118	1.55737e-105	-0.362975	0.999	0.993	5.33243e-101	DA only
	PCSK6	1.80437e-202	-0.147255	0.342	0.319	6.17816e-198	0	0.441736	0.235	0.337	0	DA only
	NAALADL2	4.11641e-91	-0.108144	0.634	0.615	1.40946e-86	0	0.308966	0.397	0.638	0	DA only
	MGST1	8.30912e-70	-0.0835164	0.522	0.508	2.84504e-65	0	0.358666	0.298	0.527	0	DA only
	MYO16	1.78198e-131	-0.158016	0.283	0.285	6.1015e-127	0	0.420948	0.218	0.287	0	DA only
	CAMK1D	0	0.113547	0.987	0.937	0	0	-0.452508	0.788	0.975	0	DA only
	TSHZ2	1.6456e-06	0.157581	0.423	0.406	0.0563453	1.134e-21	-0.803865	0.343	0.419	3.88283e-17	DA only
	FRYL	2.90135e-255	-0.118825	0.89	0.829	9.93423e-251	0	0.633678	0.627	0.876	0	DA only
	KIAA1755	3.10333e-132	-0.0811477	0.029	0.043	1.06258e-127	4.56201e-199	0.274207	0.078	0.033	1.56203e-194	DA only
	MGAT5B	0	0.15982	0.845	0.676	0	0	-0.357415	0.237	0.8	0	DA only
	FLRT2	0	0.126334	0.968	0.902	0	0	-0.661629	0.698	0.952	0	DA only
	FAT3	0	0.156865	0.966	0.897	0	0	-0.294027	0.706	0.949	0	DA only
	SLC12A2	3.61438e-304	-0.0318289	0.846	0.758	1.23756e-299	0	0.25717	0.462	0.826	0	DA only
	PDE10A	0	-0.153443	0.899	0.843	0	0	-0.389343	0.553	0.891	0	DA only
	CACNB2	1.03115e-298	0.127304	0.984	0.939	3.53066e-294	0	-0.324672	0.807	0.973	0	DA only
	LINC01170	1.64757e-257	-0.190195	0.053	0.085	5.64129e-253	0	0.595634	0.173	0.061	0	DA only
	CELF2	1.43637e-59	0.0190708	1	0.996	4.91814e-55	0	-0.368085	0.982	0.999	0	DA only
	ZEB2	0	-0.177332	0.925	0.87	0	0	0.39396	0.681	0.912	0	DA only
	AC021613.1	6.58599e-106	-0.025718	0.507	0.461	2.25504e-101	4.3367e-279	-0.529694	0.23	0.501	1.48489e-274	DA only
	TIAM1	1.07062e-261	-0.0156258	0.792	0.697	3.66582e-257	0	0.286236	0.459	0.766	0	DA only
	RTN4RL1	0	0.166211	0.801	0.648	0	0	-0.371243	0.198	0.763	0	DA only
	TTTY14	7.0904e-212	-0.229443	0.473	0.582	2.42775e-207	9.87025e-126	0.281126	0.51	0.52	3.37957e-121	DA only
	PCA3	5.74493e-211	-0.155661	0.228	0.238	1.96707e-206	0	0.493674	0.199	0.234	0	DA only
	KIAA1549L						0	-0.274954	0.645	0.961	0	DA only
	OSBPL9	0	-0.10964	0.768	0.69	0	0	0.309981	0.371	0.753	0	DA only
	RUNX2	3.4309e-94	-0.0963156	0.304	0.299	1.17474e-89	0	0.290797	0.161	0.309	0	DA only
	ZNF804B	2.61989e-135	-0.174131	0.625	0.598	8.97049e-131	3.59687e-174	-0.328194	0.421	0.624	1.23157e-169	DA only
	KCNH5	2.09617e-235	0.0412275	0.711	0.616	7.17729e-231	0	-0.26749	0.36	0.686	0	DA only
	ZCCHC24	2.58356e-192	-0.0921928	0.04	0.049	8.84612e-188	3.33332e-284	0.348827	0.097	0.041	1.14133e-279	DA only
	PHACTR1	2.39728e-70	0.012121	0.999	0.99	8.2083e-66	2.42031e-243	-0.264398	0.966	0.997	8.28715e-239	DA only
	COX5B	6.40165e-304	-0.163899	0.41	0.42	2.19193e-299	0	0.281197	0.179	0.427	0	DA only
	SORBS2	0	0.0359318	0.974	0.897	0	0	-0.500706	0.649	0.956	0	DA only
	CTDSPL	0	0.0910131	0.943	0.825	0	0	-0.297857	0.449	0.915	0	DA only
	SLC5A4-AS1	5.51841e-278	0.123783	0.722	0.605	1.8895e-273	0	-0.590934	0.185	0.696	0	DA only
	USP54	0	-0.157637	0.66	0.602	0	0	0.470813	0.341	0.65	0	DA only
	SOX6	4.8939e-225	-0.19006	0.13	0.141	1.67567e-220	0	0.648262	0.184	0.132	0	DA only
	ZFYVE16	0	-0.081267	0.834	0.739	0	0	0.317154	0.417	0.813	0	DA only
	ZNF708	0	-0.1709	0.608	0.564	0	0	0.44801	0.296	0.604	0	DA only
	KLHL29	0	0.0981775	0.945	0.821	0	0	-0.339933	0.443	0.915	0	DA only
	PTPRO	1.83283e-252	0.0388091	0.841	0.756	6.27561e-248	0	-0.295282	0.475	0.822	0	DA only
	MEGF10	1.76975e-90	-0.100794	0.142	0.148	6.05962e-86	6.00E-316	0.321847	0.137	0.145	2.05E-311	DA only
	AC063944.1	3.95797e-163	-0.129714	0.339	0.341	1.35521e-158	0	0.397002	0.195	0.347	0	DA only
	NEK7	1.72255e-170	-0.0757942	0.393	0.348	5.89802e-166	0	0.290399	0.174	0.384	0	DA only
	RHBDL2	1.47676e-223	-0.10529	0.367	0.348	5.05642e-219	0	0.254031	0.148	0.369	0	DA only
	LINC01725	1.03244e-90	0.0712308	0.626	0.56	3.53509e-86	0	-0.311754	0.298	0.613	0	DA only
	DDX17	0	-0.0683394	0.939	0.877	0	0	0.266776	0.636	0.927	0	DA only
	TCERG1L	3.2686e-193	0.0715533	0.659	0.563	1.11917e-188	0	-0.260321	0.229	0.638	0	DA only
	FSTL4	3.99537e-282	0.0321638	0.945	0.878	1.36801e-277	0	-0.354024	0.684	0.928	0	DA only
	ZDHHC14	0	0.0388578	0.946	0.837	0	0	-0.2717	0.494	0.92	0	DA only
	AC004594.1	1.19567e-28	-0.0324696	0.476	0.468	4.09398e-24	0	0.335293	0.331	0.48	0	DA only
	LRRC1	3.18986e-208	-0.11149	0.217	0.2	1.09221e-203	0	0.427175	0.173	0.211	0	DA only
	KIF13B	1.42435e-225	-0.0309433	0.613	0.519	4.87698e-221	0	0.351117	0.294	0.587	0	DA only
	PRKAR1B						0	-0.2667	0.352	0.891	0	DA only
	ADGRL1	0	0.151729	0.902	0.732	0	0	-0.36172	0.24	0.859	0	DA only
	JPX	0	-0.0419236	0.889	0.815	1.29711e-304	0	0.305745	0.556	0.873	0	DA only
	ABCA8	6.08004e-225	-0.148112	0.037	0.068	2.08181e-220	1.10E-315	0.488661	0.145	0.046	3.75E-311	DA only
	KCNJ6	0	0.106838	0.939	0.815	0	0	-0.371635	0.44	0.908	0	DA only
	SEZ6L	0	0.138547	0.928	0.814	0	0	-0.542703	0.431	0.902	0	DA only
	RNASE1	2.55024e-155	-0.0955252	0.042	0.06	8.73201e-151	4.0267e-264	0.29683	0.086	0.048	1.37874e-259	DA only
	GRM7	3.06526e-223	0.195842	0.97	0.938	1.04954e-218	1.01626e-221	-0.415357	0.837	0.962	3.47966e-217	DA only
	NDUFA13	1.87E-318	-0.151628	0.437	0.429	6.39E-314	0	0.287287	0.18	0.446	0	DA only
	LURAP1L-AS1	4.33618e-126	-0.0960709	0.168	0.166	1.48471e-121	0	0.356477	0.128	0.169	0	DA only
	BACH1	9.13053e-104	-0.0944468	0.205	0.205	3.12629e-99	0	0.338869	0.139	0.208	0	DA only
	CNTNAP5	1.02452e-279	0.167743	0.975	0.932	3.50797e-275	9.75553e-276	-0.436606	0.815	0.964	3.34029e-271	DA only
	SLC1A3	2.63504e-285	-0.226709	0.125	0.14	9.02239e-281	0	0.685684	0.207	0.127	0	DA only
	RBMS3	1.33198e-182	-0.0908982	0.701	0.642	4.56068e-178	0	0.391299	0.415	0.689	0	DA only
	TPT1	1.54223e-253	-0.140083	0.51	0.493	5.2806e-249	0	0.286012	0.217	0.518	0	DA only
	SHROOM4	1.54449e-279	-0.170019	0.058	0.084	5.28832e-275	0	0.582593	0.171	0.064	0	DA only
	CAMKK1	0	0.0830466	0.805	0.663	0	0	-0.256712	0.203	0.772	0	DA only
	LINC01322	5.90989e-179	0.191526	0.745	0.654	2.02355e-174	0	-0.380945	0.349	0.724	0	DA only
	RORB	3.56497e-80	0.152297	0.575	0.509	1.22065e-75	8.29319e-88	-0.550722	0.393	0.555	2.83959e-83	DA only
	PIEZO2	8.06282e-263	-0.177611	0.067	0.102	2.76071e-258	0	0.597858	0.175	0.078	0	DA only
	SATB2	0	0.0582099	0.977	0.902	0	0	-0.295064	0.661	0.959	0	DA only
	ROBO2	1.73077e-75	-0.152456	0.925	0.936	5.92616e-71	1.46373e-156	0.510598	0.962	0.928	5.01182e-152	DA only
	FAU	2.37661e-278	-0.176273	0.301	0.343	8.13752e-274	0	0.296885	0.15	0.328	0	DA only
	VRK2	8.80E-316	-0.189089	0.052	0.089	3.01E-311	0	0.607168	0.173	0.062	0	DA only
	RDX	4.99154e-304	-0.0933806	0.675	0.595	1.7091e-299	0	0.377476	0.332	0.657	0	DA only
	KCNIP4-IT1	0	0.102573	0.903	0.757	0	0	-0.382046	0.324	0.867	0	DA only
	GABRB1	0	0.0752449	0.991	0.943	0	0	-0.251691	0.797	0.979	0	DA only
	TMOD1	0	0.179823	0.796	0.642	0	0	-0.326436	0.208	0.756	0	DA only
	SLC25A13	2.13106e-209	-0.120032	0.46	0.426	7.29674e-205	0	0.418734	0.23	0.457	0	DA only
	RAB40C	0	0.0821084	0.799	0.651	0	0	-0.302769	0.172	0.764	0	DA only
	NDRG2	7.85298e-101	-0.0747238	0.063	0.075	2.68886e-96	0	0.25588	0.078	0.067	0	DA only
	CAMK2B	0	0.034362	0.95	0.814	0	0	-0.426808	0.385	0.918	0	DA only
	CELF5	0	0.0803929	0.929	0.776	0	0	-0.400768	0.291	0.892	0	DA only
	CDH18	4.1136e-308	0.177489	0.995	0.97	1.4085e-303	0	-0.498177	0.895	0.988	0	DA only
	SCHLAP1	7.03011e-49	0.0785499	0.375	0.326	2.40711e-44	0	-0.353271	0.113	0.367	0	DA only
	NTM	4.76327e-130	-0.106625	0.936	0.914	1.63094e-125	4.67875e-155	0.269917	0.886	0.928	1.602e-150	DA only
	AC073167.1	6.06614e-19	-0.0532238	0.44	0.435	2.07705e-14	0	0.314336	0.236	0.448	0	DA only
	RGS6	1.21519e-106	0.131174	0.909	0.882	4.16082e-102	2.30353e-73	-0.277337	0.838	0.9	7.88728e-69	DA only
	PLLP	5.28398e-201	-0.113173	0.055	0.074	1.80923e-196	0	0.355925	0.105	0.061	0	DA only
	DIXDC1	2.34631e-255	-0.0817973	0.649	0.582	8.03375e-251	0	0.260392	0.292	0.637	0	DA only
	FA2H	3.75569e-232	-0.137284	0.038	0.064	1.28595e-227	2.58E-311	0.448278	0.13	0.045	8.81725e-307	DA only
	TTLL7	0	-0.167294	0.97	0.928	0	0	0.41649	0.781	0.961	0	DA only
	SPOCK3						9.565e-305	0.623392	0.634	0.575	3.27505e-300	DA only
	GSN	7.71698e-129	-0.0843026	0.283	0.266	2.6423e-124	0	0.277888	0.142	0.282	0	DA only
	AL583808.1	1.46007e-62	-0.0688421	0.361	0.344	4.99926e-58	0	0.30689	0.191	0.362	0	DA only
	GLDN	3.38775e-180	-0.125657	0.287	0.275	1.15997e-175	0	0.419402	0.195	0.286	0	DA only
	LINC02055	2.44983e-35	-0.146671	0.455	0.476	8.38823e-31	1.70445e-54	-0.36651	0.354	0.47	5.83605e-50	DA only
	AC098617.1	1.48635e-250	-0.159919	0.301	0.315	5.08926e-246	0	0.39549	0.184	0.313	0	DA only
	ATP2B2	0	0.0921508	0.988	0.909	0	0	-0.252868	0.672	0.969	0	DA only
	HHIP	4.35474e-289	-0.220907	0.323	0.353	1.49106e-284	0	0.578597	0.253	0.34	0	DA only
	LINC00639	1.21136e-295	-0.175487	0.042	0.075	4.1477e-291	0	0.556687	0.164	0.051	0	DA only
	MEG3	2.74713e-96	0.0880539	0.999	0.994	9.40617e-92	2.3688e-190	-0.290019	0.981	0.998	8.11077e-186	DA only
	MTRNR2L8	3.65944e-78	0.213543	0.174	0.166	1.25299e-73	5.36053e-237	-0.26768	0.018	0.179	1.83544e-232	DA only
	PDE8A	0	-0.245105	0.624	0.598	0	0	0.757246	0.444	0.621	0	DA only
	AL136456.1	2.20809e-105	-0.150823	0.219	0.242	7.56051e-101	0	0.361944	0.194	0.231	0	DA only
	MTSS1	3.14754e-276	-0.0614317	0.645	0.556	1.07772e-271	0	0.390342	0.341	0.62	0	DA only
	MARCKSL1	7.11758e-172	-0.112763	0.116	0.136	2.43706e-167	0	0.31555	0.11	0.125	0	DA only
	AC012358.3	7.57811e-58	-0.037737	0.361	0.324	2.59474e-53	0	0.257827	0.149	0.356	0	DA only
	AC090015.1	3.13829e-125	-0.141904	0.103	0.132	1.07455e-120	1.18513e-228	0.360615	0.136	0.114	4.05788e-224	DA only
	KCND3	0	0.104796	0.973	0.87	0	0	-0.397836	0.553	0.948	0	DA only
	SH3GL3	1.29237e-201	0.0444748	0.963	0.913	4.42506e-197	0	0.259435	0.737	0.952	0	DA only
	PREX2	5.32915e-129	-0.0915922	0.075	0.083	1.8247e-124	2.00E-313	0.319158	0.104	0.077	0	DA only
	CENPP	2.35032e-194	-0.0797657	0.7	0.639	8.04749e-190	0	0.271465	0.374	0.689	0	DA only
	KCTD8	3.24498e-254	0.0910869	0.851	0.759	1.11108e-249	0	-0.25448	0.491	0.828	0	DA only
	ASTN2	2.40376e-308	-0.133954	0.892	0.833	8.23046e-304	0	0.515215	0.687	0.876	0	DA only
	LAMP2	0	-0.198547	0.506	0.471	0	0	0.613992	0.3	0.501	0	DA only
	RAB11A	1.40742e-145	-0.0787962	0.744	0.711	4.819e-141	0	0.343417	0.496	0.741	0	DA only
	ELAVL2	0	-0.142154	0.652	0.598	0	0	0.337084	0.392	0.641	0	DA only
	PCDH9-AS4	6.69654e-46	-0.0615625	0.255	0.248	2.2929e-41	0	0.260222	0.123	0.259	0	DA only
	BRINP3	9.63463e-153	-0.0445491	0.762	0.71	3.2989e-148	0	-0.264226	0.461	0.754	0	DA only
	SLC1A2	3.54E-319	-0.208382	0.652	0.607	1.21E-314	0	0.353947	0.3	0.649	0	DA only
	PTPRM	2.64997e-148	-0.165283	0.489	0.486	9.07351e-144	0	0.499219	0.36	0.494	0	DA only
	PTBP2	0	-0.0792678	0.895	0.807	0	0	0.32601	0.514	0.875	0	DA only
	CGGBP1	1.52507e-195	-0.0855637	0.566	0.519	5.22186e-191	0	0.259842	0.235	0.561	0	DA only
	PPP2R2B	4.15549e-43	-0.0186983	0.998	0.991	1.42284e-38	1.38837e-194	0.279297	0.967	0.996	4.75378e-190	DA only
	CPB2-AS1	1.01382e-196	-0.155021	0.416	0.413	3.47133e-192	0	0.415409	0.227	0.424	0	DA only
	UNC5D	1.14123e-76	0.108792	0.926	0.889	3.90757e-72	1.24838e-198	-0.418155	0.754	0.918	4.27445e-194	DA only
	CHD5	0	0.133039	0.951	0.794	0	0	-0.449555	0.33	0.912	0	DA only
	AL391840.1	0	0.0733534	0.918	0.816	0	0	-0.285236	0.458	0.895	0	DA only
	AP001977.1	7.20575e-289	0.171035	0.409	0.288	2.46725e-284	0	-0.313723	0.073	0.371	0	DA only
	RASA1	3.48561e-279	-0.0411109	0.923	0.859	1.19347e-274	0	0.340592	0.645	0.908	0	DA only
	AC093879.1	0	-0.207435	0.528	0.533	1.43284e-304	0	0.494299	0.361	0.539	0	DA only
	SLC39A11	1.76391e-294	-0.165909	0.694	0.656	6.03964e-290	0	0.416295	0.451	0.69	0	DA only
	CSMD3	4.64451e-205	0.0800397	0.995	0.977	1.59028e-200	2.17111e-300	-0.268788	0.917	0.991	7.43388e-296	DA only
	ASPA	8.63392e-226	-0.128052	0.03	0.059	2.95626e-221	8.73E-315	0.42679	0.119	0.039	2.99E-310	DA only
	FGFR2	1.4958e-306	-0.157454	0.315	0.293	5.12161e-302	0	0.505612	0.226	0.31	0	DA only
	CLDND1	0	-0.1827	0.449	0.424	0	0	0.559563	0.266	0.447	0	DA only
	FAM78B	0	0.104947	0.722	0.584	0	0	-0.257406	0.153	0.688	0	DA only
	CDK19						0	0.293795	0.487	0.834	0	DA only
	HTR1E	0	0.172553	0.901	0.768	0	0	-0.402173	0.368	0.868	0	DA only
	ERMN	5.94777e-138	-0.088086	0.036	0.053	2.03652e-133	2.65043e-263	0.325806	0.093	0.041	9.07507e-259	DA only
	KCNB1	0	0.0581483	0.973	0.87	0	0	-0.259536	0.549	0.948	0	DA only
	CNDP1	1.94173e-213	-0.125543	0.074	0.082	6.64849e-209	0	0.447102	0.137	0.074	0	DA only
	ABCA2	1.02153e-219	-0.0785052	0.487	0.425	3.49773e-215	0	0.25522	0.177	0.475	0	DA only
	AC008269.1	0	0.0488343	0.903	0.773	0	0	-0.28215	0.361	0.872	0	DA only
	GABRB2	0	0.134244	0.992	0.942	0	0	-0.300074	0.784	0.98	0	DA only
	HIPK2	3.47735e-305	-0.2054	0.473	0.467	1.19064e-300	0	0.576173	0.3	0.479	0	DA only
	RGS7	3.21192e-206	0.105227	0.995	0.982	1.09976e-201	9.98463e-304	-0.318724	0.948	0.992	3.41874e-299	DA only
	ENO4	5.07481e-204	-0.135286	0.305	0.302	1.73761e-199	0	0.426241	0.183	0.31	0	DA only
	SCD	2.0992e-173	-0.104794	0.137	0.134	7.18765e-169	0	0.355829	0.125	0.136	0	DA only
	AC023509.6	3.56075e-154	-0.099815	0.25	0.259	1.2192e-149	0	0.274687	0.126	0.26	0	DA only
	FHIT	4.2355e-86	-0.0379542	0.892	0.858	1.45023e-81	0	0.306128	0.731	0.885	0	DA only
	ADIPOR2	0	-0.198422	0.515	0.507	0	0	0.522457	0.289	0.523	0	DA only
	ZNF462	5.62708e-129	-0.108996	0.317	0.324	1.92671e-124	0	0.282559	0.165	0.328	0	DA only
	MAN1C1	0	0.126068	0.912	0.776	0	0	-0.280451	0.384	0.878	0	DA only
	RIMS2	1.23016e-177	0.0717149	0.999	0.991	4.21208e-173	0	-0.270972	0.969	0.997	0	DA only
	NPTX1						0	-0.346117	0.161	0.725	0	DA only
	ANKIB1	0	-0.0360366	0.94	0.864	0	0	0.308984	0.615	0.922	0	DA only
	STXBP1	0	0.0228657	0.983	0.893	0	0	-0.335061	0.61	0.961	0	DA only
	USP9Y	6.39096e-217	-0.222545	0.475	0.585	2.18827e-212	1.22815e-232	0.359354	0.509	0.523	4.2052e-228	DA only
	LIN7A	0	0.135104	0.89	0.758	0	0	-0.282848	0.353	0.858	0	DA only
	AC015923.1	1.07157e-67	-0.0856717	0.471	0.468	3.66904e-63	0	0.293164	0.271	0.48	0	DA only
	TMEFF1	4.73E-320	-0.0603164	0.686	0.6	1.62E-315	0	0.258157	0.293	0.667	0	DA only
	ADCY2	0	-0.0223344	0.975	0.888	0	0	-0.270336	0.613	0.954	0	DA only
	AL354809.1	4.07494e-186	-0.0825931	0.194	0.166	1.39526e-181	0	0.306673	0.111	0.185	0	DA only
	ZRANB2-AS2	2.93946e-114	-0.0698113	0.493	0.454	1.00647e-109	0	0.271518	0.231	0.489	0	DA only
	SPP1	0	-0.18827	0.146	0.144	0	0	0.679674	0.224	0.141	0	DA only
	CD22	2.54116e-139	-0.0857131	0.029	0.045	8.70092e-135	7.51066e-227	0.308136	0.085	0.034	2.57165e-222	DA only
	AC090578.1	0	0.0302471	0.89	0.801	3.26747e-304	0	-0.403418	0.486	0.87	0	DA only
	KLHL5	6.80947e-189	-0.112396	0.387	0.359	2.33156e-184	0	0.312411	0.214	0.383	0	DA only
	SPATA6	2.47965e-234	-0.0916762	0.473	0.408	8.49031e-230	0	0.428025	0.255	0.455	0	DA only
	ANKRD30BL	0	0.137741	0.878	0.756	0	0	-0.347154	0.382	0.848	0	DA only
	GABRG3-AS1	0	-0.210322	0.36	0.406	0	0	0.277281	0.196	0.389	0	DA only
	EPS15	0	-0.107115	0.773	0.691	0	0	0.319585	0.383	0.756	0	DA only
	ZFHX3	2.62921e-184	-0.219573	0.394	0.396	9.0024e-180	0	0.508429	0.261	0.401	0	DA only
	PCSK5	1.92509e-149	-0.203428	0.164	0.181	6.59152e-145	0	0.582707	0.192	0.171	0	DA only
	KCNH7	8.56084e-35	0.12833	0.862	0.836	2.93123e-30	1.54138e-79	-0.368483	0.743	0.857	5.2777e-75	DA only
	CDH19	1.17091e-136	-0.0963751	0.044	0.063	4.0092e-132	3.7892e-276	0.344834	0.106	0.049	1.29742e-271	DA only
	KCTD16	7.23688e-219	0.112804	0.973	0.929	2.47791e-214	0	-0.491828	0.787	0.963	0	DA only
	NDUFA4	0	-0.241701	0.556	0.557	0	0	0.404537	0.298	0.57	0	DA only
	HS6ST3	2.51103e-88	0.162723	0.95	0.926	8.59775e-84	1.87944e-126	-0.652362	0.865	0.943	6.43522e-122	DA only
	ITPR1	0	0.16204	0.974	0.888	0	0	-0.342766	0.629	0.953	0	DA only
	TAFA5	0	0.135989	0.884	0.741	0	0	-0.321262	0.321	0.848	0	DA only
	SUMF1	2.73762e-143	0.0145389	0.849	0.786	9.3736e-139	0	0.275894	0.549	0.836	0	DA only
	AC023590.1	2.76868e-101	-0.110276	0.502	0.502	9.47997e-97	0	0.42214	0.321	0.512	0	DA only
	B2M	8.81462e-125	-0.0795326	0.125	0.12	3.01813e-120	0	0.311106	0.101	0.124	0	DA only
	COL26A1	0	0.156802	0.852	0.697	0	0	-0.372783	0.253	0.812	0	DA only
	CUX1	0	0.113738	0.906	0.784	0	0	-0.284895	0.408	0.876	0	DA only
	PON2	4.09534e-154	-0.0919634	0.04	0.057	1.40225e-149	5.83244e-245	0.284956	0.084	0.045	1.99703e-240	DA only
	SLC44A1	0	-0.192465	0.939	0.903	5.20824e-305	0	0.691758	0.758	0.932	0	DA only
	RAB11FIP3	0	0.11214	0.888	0.732	0	0	-0.264728	0.271	0.849	0	DA only
	NEGR1	2.37694e-78	0.0986372	0.999	0.995	8.13863e-74	9.6937e-183	-0.326735	0.985	0.998	3.31912e-178	DA only
	SIK3	0	-0.243419	0.976	0.935	0	0	0.51995	0.793	0.967	0	DA only
	TMTC4	8.21723e-169	-0.104225	0.182	0.179	2.81358e-164	0	0.377671	0.143	0.183	0	DA only
	DLGAP2	5.15757e-239	0.0893816	0.999	0.989	1.76595e-234	0	-0.409613	0.963	0.996	0	DA only
	MIF	2.35981e-196	-0.149732	0.356	0.381	8.07999e-192	0	0.255265	0.158	0.377	0	DA only
	PLD5	4.14275e-110	-0.130928	0.199	0.202	1.41848e-105	6.87E-313	0.351115	0.179	0.202	2.35135e-308	DA only
	CNTNAP4	6.12709e-241	-0.0397277	0.735	0.648	2.09791e-236	0	0.363536	0.472	0.709	0	DA only
	SIPA1L1	3.54221e-246	0.0951817	0.992	0.96	1.21285e-241	0	-0.316213	0.845	0.985	0	DA only
	KCNMB2	2.11562e-58	0.104766	0.728	0.676	7.2439e-54	1.97146e-120	-0.35042	0.538	0.715	6.75028e-116	DA only
	DGKB	1.03364e-113	0.195739	0.929	0.916	3.53919e-109	3.82982e-69	-0.43694	0.88	0.926	1.31133e-64	DA only
	STK3	1.89111e-238	-0.0437002	0.632	0.543	6.47515e-234	0	0.279404	0.284	0.609	0	DA only
	CACNG2	0	0.0604776	0.863	0.737	0	0	-0.250535	0.295	0.835	0	DA only
	PPP2R2C	0	0.0875831	0.985	0.893	0	0	-0.348891	0.614	0.962	0	DA only
	AC027018.1	5.74565e-161	-0.139087	0.392	0.399	1.96731e-156	0	0.37396	0.214	0.405	0	DA only
	RGCC	2.49602e-148	-0.100655	0.084	0.099	8.54638e-144	0	0.328164	0.107	0.09	0	DA only
	SPATA13	4.34373e-123	-0.102262	0.162	0.168	1.48729e-118	0	0.303296	0.128	0.167	0	DA only
	PWRN1	2.592e-125	-0.125078	0.374	0.346	8.87502e-121	8.50291e-265	0.318923	0.286	0.366	2.91139e-260	DA only
	AC098829.1	2.41412e-43	-0.092818	0.39	0.394	8.26596e-39	0	0.380813	0.264	0.399	0	DA only
	CDH12	7.28405e-61	0.0469595	0.89	0.854	2.49406e-56	1.50576e-111	-0.403781	0.752	0.881	5.15572e-107	DA only
	BTBD9	0	0.0795137	0.982	0.922	0	0	-0.369526	0.722	0.968	0	DA only
	ZMAT4	0	0.125138	0.929	0.82	0	0	-0.344584	0.516	0.901	0	DA only
	CHRM3	1.45577e-108	0.0544131	0.973	0.943	4.98456e-104	2.46801e-228	-0.376181	0.872	0.964	8.45047e-224	DA only
	FOXN2	9.68771e-258	-0.167023	0.386	0.397	3.31707e-253	0	0.396846	0.213	0.4	0	DA only
	PREX1	7.6996e-250	-0.0868149	0.416	0.355	2.63634e-245	0	0.358179	0.202	0.399	0	DA only
	GABBR2	0	0.0725184	0.993	0.933	0	0	-0.331782	0.747	0.979	0	DA only
	PDE8B	4.49033e-149	0.069295	0.8	0.728	1.53749e-144	0	-0.452224	0.393	0.789	0	DA only
	COL19A1	1.27052e-175	-0.0931276	0.486	0.446	4.35027e-171	0	0.280723	0.24	0.481	0	DA only
	KCND2	2.90678e-276	0.226645	0.971	0.922	9.95281e-272	0	-0.830608	0.744	0.96	0	DA only
	LINGO1	0	0.0477719	0.873	0.729	0	0	-0.364827	0.23	0.841	0	DA only
	GAD2	1.42168e-94	-0.0682769	0.04	0.051	4.86784e-90	6.56316e-266	0.257637	0.07	0.044	2.24722e-261	DA only
	LINC01250	0	0.0501546	0.945	0.859	0	0	-0.373721	0.578	0.925	0	DA only
	MAK	0	-0.185255	0.514	0.501	0	0	0.342687	0.265	0.521	0	DA only
	WIPF1	3.49432e-123	-0.0950348	0.074	0.091	1.19646e-118	0	0.353506	0.113	0.08	0	DA only
	LRFN2	0	0.0558663	0.939	0.816	0	0	-0.357137	0.421	0.91	0	DA only
	LY86-AS1	2.37204e-247	0.0618108	0.841	0.751	8.12186e-243	0	-0.459441	0.418	0.822	0	DA only
	SILC1	4.16255e-169	-0.146177	0.096	0.125	1.42526e-164	0	0.448267	0.153	0.106	0	DA only
	RFFL	2.27393e-254	-0.0650107	0.596	0.514	7.78593e-250	0	0.288332	0.241	0.577	0	DA only
	BTD	1.1155e-151	-0.054847	0.574	0.512	3.81947e-147	0	0.258697	0.243	0.563	0	DA only
	CALD1	5.75836e-270	-0.040988	0.689	0.6	1.97166e-265	0	0.259622	0.324	0.667	0	DA only
	AC008056.1	4.56027e-48	-0.0754064	0.404	0.401	1.56144e-43	0	0.311137	0.229	0.412	0	DA only
	STMN4	7.7264e-239	-0.0930127	0.564	0.509	2.64552e-234	0	0.264548	0.223	0.556	0	DA only
	COX4I1	0	-0.214777	0.447	0.463	0	0	0.380087	0.224	0.466	0	DA only
	ZBTB7A	0	0.0463896	0.782	0.653	0	0	-0.27479	0.182	0.755	0	DA only
	S100B	1.5575e-187	-0.115307	0.046	0.075	5.33287e-183	8.45E-318	0.353027	0.107	0.056	2.89Ee-313	DA only
	ADSS	3.50069e-271	-0.0608757	0.648	0.567	1.19864e-266	0	0.259751	0.26	0.631	0	DA only
	PCDH15	4.26621e-61	-0.103233	0.308	0.297	1.46075e-56	5.11895e-206	0.413815	0.285	0.304	1.75273e-201	DA only
	GPRC5B	1.27137e-264	-0.177751	0.142	0.164	4.35317e-260	0	0.525699	0.178	0.15	0	DA only
	SYT7	0	0.122303	0.913	0.759	0	0	-0.275348	0.298	0.875	0	DA only
	ARHGAP12	2.47223e-134	-0.0803017	0.437	0.401	8.4649e-130	0	0.275355	0.218	0.432	0	DA only
	CERCAM	8.31576e-214	-0.135692	0.133	0.143	2.84732e-209	0	0.42675	0.145	0.137	0	DA only
	UBE3A	6.34E-315	-0.162758	0.895	0.863	2.17E-310	0	0.52504	0.723	0.889	0	DA only
	SLCO1A2	0	-0.240837	0.043	0.09	0	0	0.72695	0.212	0.055	0	DA only
	KCNK1	0	-0.0171445	0.868	0.751	0	0	-0.260244	0.314	0.843	0	DA only
	FKBP5	7.2352e-120	0.0565303	0.576	0.497	2.47733e-115	0	0.269419	0.362	0.552	0	DA only
	AL078590.2	4.08874e-134	-0.093224	0.048	0.063	1.39999e-129	2.25963e-241	0.289604	0.088	0.052	7.73698e-237	DA only
	EIF1B-AS1	2.447e-99	-0.0920779	0.492	0.467	8.37852e-95	0	0.441307	0.289	0.491	0	DA only
	AL133304.3	1.50001e-91	-0.0479048	0.144	0.125	5.13604e-87	0	0.256626	0.098	0.138	0	DA only
	KCNIP2	1.81307e-231	0.071735	0.489	0.378	6.20794e-227	0	-0.253954	0.066	0.46	0	DA only
	CRTC1	0	0.124546	0.855	0.691	0	0	-0.29287	0.21	0.814	0	DA only
	FAM107B	0	-0.243229	0.067	0.109	0	0	0.742642	0.221	0.078	0	DA only
	GABRA2	0	0.0462684	0.876	0.756	0	0	-0.255365	0.372	0.848	0	DA only
	JPH4	0	0.139696	0.911	0.753	0	0	-0.309683	0.305	0.87	0	DA only
	AL357873.1	1.74776e-111	-0.106689	0.397	0.394	5.98434e-107	0	0.309355	0.23	0.404	0	DA only
	AC245060.5	5.70431e-223	0.0719746	0.572	0.462	1.95316e-218	0	-0.288444	0.108	0.546	0	DA only
	ZSWIM6	0	-0.0954189	0.944	0.879	0	0	0.303565	0.651	0.93	0	DA only
	GRIA4	2.96994e-285	0.191823	0.973	0.925	1.01691e-280	0	-0.640656	0.8	0.96	0	DA only
	TMEM132D	2.70267e-107	0.110806	0.95	0.915	9.25394e-103	6.84628e-213	-0.306502	0.791	0.942	2.34417e-208	DA only
	AL139294.1	2.03887e-223	-0.158107	0.369	0.387	6.98108e-219	0	0.330498	0.196	0.386	0	DA only
	DCC	0.155975	0.0592339	0.591	0.595	1	2.71817e-13	-0.532044	0.582	0.594	9.30702e-09	DA only
	FAM155A	1.16107e-115	0.0963302	0.999	0.998	3.9755e-111	4.77966e-234	-0.270965	0.993	0.999	1.63655e-229	DA only
	MAP4K4	0	-0.145944	0.938	0.868	0	0	0.377824	0.624	0.922	0	DA only
	CLMN	2.48243e-305	-0.236623	0.272	0.278	8.49985e-301	0	0.753523	0.304	0.273	0	DA only
	GRM1	0	0.0670024	0.876	0.768	0	0	-0.391144	0.491	0.846	0	DA only
	MTERF1	7.18115e-201	0.0199896	0.739	0.644	2.45882e-196	0	0.326865	0.396	0.714	0	DA only
	CD9	5.37794e-152	-0.0811561	0.032	0.043	1.84141e-147	2.1417e-225	0.286562	0.082	0.034	7.33317e-221	DA only
	ACTN1	0	0.137939	0.922	0.781	0	0	-0.319209	0.355	0.887	0	DA only
	LINC-PINT	0	-0.0759035	0.767	0.674	0	0	0.290096	0.352	0.746	0	DA only
	RNF13	0	-0.120084	0.851	0.775	0	0	0.392849	0.486	0.835	0	DA only
	R3HDM1	0	0.169467	0.997	0.974	0	0	-0.482431	0.897	0.992	0	DA only
	PRICKLE1	0	-0.0484509	0.954	0.848	0	0	-0.349469	0.477	0.93	0	DA only
	PITPNC1	1.05365e-239	-0.163812	0.551	0.509	3.60769e-235	0	0.39548	0.309	0.545	0	DA only
	TRHDE	1.01912e-287	0.128562	0.841	0.739	3.48948e-283	0	-0.50948	0.448	0.815	0	DA only
	TRIM59	4.09259e-230	-0.12829	0.058	0.08	1.4013e-225	0	0.420156	0.121	0.065	0	DA only
	PRUNE2	0	-0.152743	0.88	0.819	0	0	0.557299	0.647	0.864	0	DA only
	HS3ST5	1.04836e-170	-0.166663	0.523	0.516	3.5896e-166	0	0.469562	0.393	0.527	0	DA only
	PSEN1	0	-0.105817	0.683	0.601	0	0	0.412118	0.311	0.665	0	DA only
	PMP22	2.08759e-119	-0.0789973	0.092	0.102	7.14792e-115	0	0.269532	0.088	0.097	0	DA only
	WSB1	0	-0.238022	0.77	0.729	0	0	0.434246	0.45	0.768	0	DA only
	ZNF804A	5.59472e-116	0.072316	0.694	0.624	1.91563e-111	0	-0.420407	0.364	0.679	0	DA only
	CSMD1	1.82E310	0.141163	1	0.999	6.23845e-306	0	-0.44466	0.998	1	0	DA only
	GPC6	2.4992e-49	0.0168229	0.682	0.643	8.55726e-45	1.30098e-175	-0.376965	0.465	0.675	4.45455e-171	DA only
	FCHSD2	3.06195e-223	-0.149623	0.683	0.637	1.04841e-218	0	0.572363	0.476	0.673	0	DA only
	AC092691.3	2.88946e-98	-0.0849795	0.303	0.301	9.89351e-94	0	0.26797	0.148	0.31	0	DA only
	KCNMB4	0	-0.116516	0.826	0.742	0	0	0.407362	0.481	0.805	0	DA only
	HIP1	4.79608e-226	-0.20824	0.172	0.208	1.64218e-221	0	0.620972	0.226	0.185	0	DA only
	PVT1	6.13504e-307	0.0246344	0.754	0.653	2.10064e-302	0	-0.250442	0.299	0.732	0	DA only
	AC069228.1	5.13461e-19	0.0150255	0.616	0.628	1.75809e-14	0	0.337093	0.491	0.628	0	DA only
	TRERF1	0	0.0967407	0.877	0.737	0	0	-0.298755	0.315	0.842	0	DA only
	SLC24A2	1.3777e-190	-0.105414	0.974	0.947	4.71725e-186	0	0.401807	0.879	0.967	0	DA only
	PARD3B	7.81884e-129	-0.0877438	0.108	0.105	2.67717e-124	0	0.316799	0.105	0.106	0	DA only
	PITPNM2	0	0.0873566	0.848	0.697	0	0	-0.266079	0.231	0.811	0	DA only
	ANKRD24	0	0.0493027	0.763	0.631	0	0	-0.266435	0.163	0.734	0	DA only
	L3MBTL4	4.56129e-152	-0.134821	0.476	0.454	1.56179e-147	0	0.550484	0.418	0.469	0	DA only
	DNER	1.54239e-275	-0.0900333	0.516	0.442	5.28113e-271	0	0.398751	0.28	0.495	0	DA only
	PLEKHA5	0	0.211395	0.993	0.96	0	0	-0.273518	0.856	0.985	0	DA only
	TMSB4X	0	-0.249383	0.566	0.557	0	0	0.295218	0.264	0.578	0	DA only
	ITGA2	2.44814e-184	-0.0990975	0.048	0.06	8.38242e-180	1.35E-316	0.349113	0.101	0.051	4.62E-312	DA only
	GRIN2A	8.21961e-202	0.0452116	0.996	0.973	2.81439e-197	0	-0.280983	0.891	0.991	0	DA only
	SPTBN4	0	0.143128	0.982	0.882	0	0	-0.422255	0.553	0.959	0	DA only
	FMNL2	0	-0.169123	0.988	0.964	0	0	0.364699	0.896	0.981	0	DA only
	CAMK2N1	0	-0.104166	0.843	0.749	0	0	-0.286314	0.351	0.826	0	DA only
	BRINP1						0	-0.278356	0.494	0.927	0	DA only
	AC016042.1	8.9031e-36	-0.0647862	0.537	0.555	3.04842e-31	0	0.40532	0.414	0.552	0	DA only
	PARD3	4.18474e-63	-0.0932987	0.137	0.136	1.43285e-58	1.83822e-160	0.290379	0.136	0.136	6.29407e-156	DA only
	NTRK3	2.44777e-197	0.131698	0.952	0.901	8.38116e-193	1.35889e-276	-0.377664	0.762	0.939	4.65285e-272	DA only
	CCDC7	9.92251e-252	-0.0515833	0.775	0.693	3.39747e-247	0	0.297771	0.404	0.757	0	DA only
	TMEFF2	0	-0.154004	0.926	0.881	0	0	0.284779	0.734	0.915	0	DA only
	AGBL1	1.073e-59	-0.110695	0.127	0.151	3.67396e-55	1.05163e-294	0.329286	0.104	0.139	3.60077e-290	DA only
	NRG1	4.51234e-75	-0.116147	0.753	0.771	1.54503e-70	6.63584e-179	0.503773	0.857	0.756	2.27211e-174	DA only
	AC053513.1	9.58539e-22	-0.0619002	0.512	0.502	3.28204e-17	0	0.419207	0.304	0.518	0	DA only
	ABLIM2	0	0.090664	0.951	0.816	0	0	-0.366863	0.388	0.919	0	DA only
	AC087564.1	6.20986e-198	-0.126273	0.035	0.059	2.12626e-193	2.03013e-276	0.414051	0.117	0.042	6.95115e-272	DA only
	EVA1C	2.70947e-209	-0.0360665	0.6	0.514	9.27724e-205	0	0.251823	0.24	0.58	0	DA only
	MIAT	0	0.0555325	0.983	0.898	0	0	-0.363024	0.638	0.962	0	DA only
	SLC35F3	0	0.0513	0.973	0.912	0	0	-0.278062	0.718	0.958	0	DA only
	WWOX	1.23246e-100	-0.0444569	0.903	0.867	4.21995e-96	0	0.338979	0.763	0.894	0	DA only
	SNHG14	0	0.177198	1	1	0	0	-0.328655	1	1	0	DA only
	PPP2R3A	1.66611e-119	-0.0324131	0.622	0.557	5.70478e-115	0	0.360016	0.327	0.607	0	DA only
	UGT8	4.06099e-295	-0.187125	0.043	0.082	1.39048e-290	0	0.587042	0.176	0.054	0	DA only
	PLEKHA6	0	0.0934102	0.95	0.817	0	0	-0.251432	0.415	0.918	0	DA only
	MAPK4						0	-0.334949	0.22	0.733	0	DA only
	MTUS1	0	-0.212883	0.214	0.217	0	0	0.693394	0.251	0.213	0	DA only
	HINT1	0	-0.183364	0.463	0.459	0	0	0.260595	0.197	0.475	0	DA only
	HYDIN	0	0.118108	0.741	0.583	0	0	-0.294282	0.143	0.7	0	DA only
	FIGN	6.54348e-258	-0.189791	0.397	0.394	2.24049e-253	0	0.46872	0.319	0.4	0	DA only
	KHDRBS2	0	0.200711	0.997	0.981	0	0	-0.48724	0.923	0.994	0	DA only
	PCSK2	0	0.0889521	0.965	0.894	0	0	-0.27463	0.654	0.949	0	DA only
	ARHGEF10	1.55671e-150	-0.0865331	0.397	0.365	5.33018e-146	0	0.307969	0.182	0.394	0	DA only
	GAD1	6.60934e-121	-0.0780379	0.069	0.075	2.26304e-116	0	0.290797	0.085	0.071	0	DA only
	CPQ	4.76209e-147	-0.116206	0.455	0.425	1.63054e-142	0	0.473165	0.276	0.451	0	DA only
	DLEU1	5.63977e-204	-0.130634	0.494	0.465	1.93106e-199	0	0.366978	0.263	0.493	0	DA only
	IL1RAPL1	7.29102e-53	-0.0960971	0.996	0.994	2.49644e-48	9.40436e-185	0.375766	0.988	0.995	3.22005e-180	DA only
	AC092939.1	1.95352e-160	-0.115329	0.253	0.271	6.68886e-156	0	0.298915	0.14	0.267	0	DA only
	MTRNR2L12	1.12024e-143	0.16003	0.465	0.377	3.8357e-139	0	-0.472318	0.071	0.446	0	DA only
	SLC22A10	6.95378e-189	0.0760306	0.685	0.591	2.38097e-184	0	-0.288612	0.298	0.662	0	DA only
	PXK	0	-0.148575	0.7	0.622	0	0	0.489104	0.349	0.682	0	DA only
	GAB2	0	-0.183388	0.701	0.66	0	0	0.464269	0.434	0.696	0	DA only
	LINC02821	2.57287e-106	-0.0661577	0.105	0.105	8.80952e-102	0	0.269672	0.086	0.106	0	DA only
	ADCY9	0	0.114417	0.94	0.808	0	0	-0.261429	0.415	0.907	0	DA only
	DPP10	1.9308e-78	-0.122433	0.996	0.993	6.61106e-74	1.18367e-226	0.463271	0.987	0.995	4.05287e-222	DA only
	ARHGAP23	1.24714e-141	-0.0585217	0.372	0.325	4.27019e-137	0	0.26955	0.155	0.362	0	DA only
	GCNT1	1.24479e-206	-0.0288983	0.516	0.433	4.26215e-202	0	0.269799	0.219	0.494	0	DA only
	ZFPM2-AS1	6.74914e-178	-0.167939	0.485	0.487	2.31091e-173	0	0.467149	0.321	0.494	0	DA only
	STXBP3	1.09761e-275	-0.109043	0.547	0.494	3.75823e-271	0	0.359997	0.243	0.538	0	DA only
	ADAMTS17	1.92199e-161	-0.0355667	0.274	0.219	6.5809e-157	0	0.283321	0.152	0.255	0	DA only
	ATP10B	1.78938e-249	-0.163554	0.092	0.128	6.12682e-245	0	0.518012	0.162	0.104	0	DA only
	RFTN2	5.34E-315	-0.193674	0.054	0.09	1.83E-310	0	0.586069	0.174	0.064	0	DA only
	LANCL1-AS1	1.44067e-116	-0.0845551	0.23	0.219	4.93286e-112	0	0.334079	0.133	0.23	0	DA only
	CNKSR2	0	0.190855	0.991	0.937	0	0	-0.410075	0.772	0.978	0	DA only
	CRLF3	0	-0.222011	0.738	0.683	0	0	0.414791	0.424	0.729	0	DA only
	FUT8	0	-0.157744	0.901	0.841	0	0	0.475411	0.614	0.888	0	DA only
	NPC1	2.8691e-213	-0.0746383	0.502	0.44	9.82379e-209	0	0.284217	0.197	0.489	0	DA only
	BAIAP2						0	-0.303333	0.228	0.812	0	DA only
	WWP1	0	-0.0966363	0.707	0.625	0	0	0.300893	0.309	0.69	0	DA only
	CDH20	2.20782e-123	-0.0836811	0.576	0.53	7.55959e-119	0	0.495038	0.469	0.56	0	DA only
	ST6GALNAC3	2.70185e-143	-0.0571465	0.732	0.675	9.25115e-139	0	0.258696	0.468	0.72	0	DA only
	CCND3	4.70186e-259	0.104181	0.716	0.602	1.60992e-254	0	-0.300982	0.172	0.693	0	DA only
	ARGLU1	0	-0.148105	0.961	0.897	0	0	0.29462	0.676	0.947	0	DA only
	AC009063.2	7.1536e-140	-0.0795114	0.106	0.107	2.44939e-135	0	0.304999	0.103	0.107	0	DA only
	OPALIN	0	-0.184352	0.032	0.069	0	0	0.533808	0.148	0.042	0	DA only
	MBOAT2	0	-0.0891971	0.82	0.744	0	0	0.358868	0.507	0.801	0	DA only
	MARCH1	0.355193	-0.0237458	0.867	0.865	1	1.18514e-107	0.327555	0.878	0.865	4.0579e-103	DA only
	AC110285.1	2.49616e-201	-0.0993532	0.066	0.072	8.54684e-197	0	0.343767	0.103	0.067	0	DA only
	NPTXR	0	-0.0417814	0.629	0.542	0	0	-0.252242	0.111	0.616	0	DA only
	FGF14	3.51341e-294	0.122204	0.999	0.997	1.20299e-289	0	-0.268015	0.99	0.999	0	DA only
	IL7	2.75647e-83	-0.101306	0.389	0.388	9.43817e-79	0	0.37984	0.227	0.397	0	DA only
	AL359091.1	4.76863e-143	-0.0818846	0.03	0.044	1.63278e-138	3.30505e-212	0.279361	0.08	0.034	1.13165e-207	DA only
	SLIT1						0	-0.274957	0.411	0.894	0	DA only
	KAT2B	5.84286e-283	-0.101451	0.535	0.463	2.0006e-278	0	0.433541	0.264	0.516	0	DA only
	DPP6	5.30933e-302	0.131469	0.992	0.958	1.81791e-297	0	-0.461709	0.849	0.984	0	DA only
	AC077690.1	2.64341e-78	-0.0806353	0.487	0.47	9.05104e-74	0	0.306862	0.275	0.49	0	DA only
	SEMA6A	7.66187e-249	-0.0733159	0.434	0.364	2.62342e-244	0	0.39185	0.257	0.411	0	DA only
	ABLIM1	0	0.108045	0.952	0.871	0	0	-0.279207	0.605	0.933	0	DA only
	AC008771.1	9.79816e-165	-0.0879641	0.531	0.488	3.35489e-160	0	0.289887	0.224	0.528	0	DA only
	LANCL1	0	-0.152053	0.703	0.642	0	0	0.344518	0.308	0.695	0	DA only
	KANSL1L	1.18609e-300	-0.0663516	0.761	0.676	4.06119e-296	0	0.32977	0.38	0.742	0	DA only
	ELAVL3	0	0.157299	0.95	0.805	0	0	-0.325878	0.381	0.914	0	DA only
	HHAT	4.17404e-222	0.137967	0.652	0.542	1.42919e-217	0	-0.35346	0.212	0.625	0	DA only
	KLHL32	0	-0.114059	0.892	0.824	0	0	0.340511	0.601	0.876	0	DA only
	RYBP	0	-0.154547	0.637	0.598	0	0	0.375906	0.296	0.637	0	DA only
	FHOD3	0	0.0690374	0.868	0.742	0	0	-0.253967	0.364	0.837	0	DA only
	LINC01630	2.28486e-166	-0.0946529	0.158	0.146	7.82336e-162	0	0.359996	0.141	0.154	0	DA only
	LINC00632	0	0.129896	0.995	0.955	0	0	-0.257149	0.837	0.985	0	DA only
	ACER3	0	-0.109298	0.661	0.593	0	0	0.279801	0.286	0.65	0	DA only
	NWD2	0	0.0627632	0.808	0.68	0	0	-0.345835	0.287	0.777	0	DA only
	AC068282.1	1.13672e-59	-0.0534201	0.41	0.383	3.89214e-55	0	0.250228	0.182	0.409	0	DA only
	TMEM63A	2.47691e-198	-0.103637	0.049	0.064	8.48095e-194	9.88E-324	0.349824	0.103	0.053	3.38E-319	DA only
	RNF217-AS1	3.73511e-51	-0.0671566	0.451	0.429	1.2789e-46	0	0.432628	0.276	0.45	0	DA only
	PDE7B						0	-0.350034	0.178	0.56	0	DA only
	FNBP1	0	-0.052277	0.868	0.758	0	0	0.375398	0.45	0.84	0	DA only
	LINC02253	8.72522e-42	-0.075988	0.207	0.214	2.98751e-37	0	0.26584	0.138	0.214	0	DA only
	DAAM2	9.40728e-308	-0.188587	0.063	0.098	3.22105e-303	0	0.550637	0.172	0.074	0	DA only
	BCL2L14	5.22165e-92	-0.0945918	0.319	0.325	1.78789e-87	0	0.274113	0.145	0.33	0	DA only
	AL591501.1	2.94401e-199	0.0877905	0.866	0.788	1.00803e-194	0	-0.29389	0.482	0.851	0	DA only
	ZNF652	0	-0.0905651	0.682	0.601	0	0	0.311515	0.294	0.665	0	DA only
	ZNF608	1.90215e-217	-0.119933	0.403	0.378	6.51296e-213	0	0.275828	0.202	0.402	0	DA only
	MEF2C	3.96682e-254	0.0814008	0.994	0.964	1.35824e-249	0	-0.263758	0.864	0.987	0	DA only
	PLXNA4	0	0.0437976	0.952	0.848	0	0	-0.403507	0.507	0.927	0	DA only
	ARNT2	0	0.0447282	0.954	0.865	0	0	-0.28842	0.583	0.932	0	DA only
	AC091885.2	0	-0.224017	0.44	0.453	0	0	0.473405	0.313	0.452	0	DA only
	IGSF21	0	-0.0164613	0.834	0.723	0	0	-0.284498	0.295	0.811	0	DA only
	KCTD1	0	0.013781	0.947	0.861	0	0	-0.258871	0.591	0.926	0	DA only
	MOB3B	1.75334e-299	-0.123423	0.653	0.601	6.00344e-295	0	0.272617	0.34	0.645	0	DA only
	AC016597.1	2.85257e-177	-0.106044	0.1	0.116	9.76721e-173	0	0.359569	0.112	0.107	0	DA only
	AFF3	0	0.170972	0.994	0.95	0	0	-0.339192	0.828	0.983	0	DA only
	SPOCK1	2.18884e-78	-0.0774352	0.889	0.863	7.49459e-74	1.03547e-247	0.300988	0.803	0.881	3.54545e-243	DA only
	MYO1E	5.52916e-177	-0.132592	0.202	0.207	1.89318e-172	0	0.438348	0.172	0.206	0	DA only
	TP53TG5	1.24669e-150	-0.0980668	0.236	0.232	4.26866e-146	0	0.344187	0.134	0.239	0	DA only
	LINC00844	1.13548e-142	-0.0853347	0.06	0.07	3.8879e-138	3.21986e-306	0.279101	0.089	0.063	1.10248e-301	DA only
	VAMP2	0	-0.298631	0.738	0.68	0	0	-0.164657	0.285	0.735	0	DX only
	TUBB2A	0	-0.269155	0.366	0.405	0	0	0.135512	0.144	0.395	0	DX only
	DYNLL1	0	-0.291428	0.641	0.617	0	0	0.211659	0.293	0.648	0	DX only
	BEX1	0	-0.300551	0.519	0.528	0	0	0.147259	0.225	0.538	0	DX only
	TUBA1B	0	-0.359711	0.722	0.675	0	0	0.0402306	0.361	0.719	0	DX only
	SELENOW	0	-0.25997	0.628	0.598	0	0	0.135372	0.263	0.633	0	DX only
	NEFL	0	-0.251934	0.609	0.595	0	0	0.168558	0.272	0.62	0	DX only
	CALM1	0	-0.323109	0.953	0.915	0	0	-0.043162	0.75	0.946	0	DX only
	CALM2	0	-0.347829	0.9	0.85	0	0	0.194571	0.624	0.892	0	DX only
	STMN1	0	-0.295054	0.666	0.654	0	0	0.230023	0.343	0.677	0	DX only

## Sheet: In
		DX					DA
	symbol	p_val	avg_log2FC	pct.1	pct.2	p_val_adj	p_val	avg_log2FC	pct.1	pct.2	p_val_adj	significant
	FTH1	1.35859e-250	-0.335246	0.653	0.699	4.6518e-246	3.21504e-230	1.24083	0.765	0.671	1.10083e-225	both
	CTNNA3	1.326e-85	-0.309508	0.589	0.64	4.54022e-81	0	2.04961	0.914	0.607	0	both
	RNF220	9.88486e-95	-0.272157	0.26	0.306	3.38457e-90	5.46725e-254	1.78595	0.642	0.276	1.87199e-249	both
	PIP4K2A	6.98547e-92	-0.289426	0.451	0.495	2.39183e-87	0	1.95712	0.782	0.466	0	both
	XIST	0	0.498658	0.487	0.327	0	8.28019e-19	-0.560566	0.222	0.424	2.83514e-14	both
	GAPDH	8.59925e-277	-0.292388	0.535	0.596	2.94438e-272	7.78568e-124	0.600468	0.442	0.56	2.66582e-119	both
	PLP1	2.64822e-166	-0.372524	0.332	0.387	9.06749e-162	0	1.98731	0.754	0.351	0	both
	ST18	1.29946e-120	-0.401355	0.124	0.172	4.44936e-116	7.50593e-272	2.30073	0.736	0.138	2.57003e-267	both
	MYCBP2-AS1						4.82719e-99	0.398605	0.235	0.305	1.65283e-94	DA only
	AC092691.1	4.17811e-24	0.107632	0.935	0.921	1.43058e-19	2.52228e-14	-0.494491	0.846	0.93	8.6363e-10	DA only
	RIT2	0.00746961	-0.015136	0.171	0.172	1	5.1029e-19	0.479279	0.275	0.171	1.74723e-14	DA only
	PLCE1	0.00340693	0.0291143	0.371	0.357	1	2.5208e-20	-0.456435	0.167	0.367	8.63121e-16	DA only
	TRAF3IP2-AS1	2.02785e-37	0.0289859	0.936	0.907	6.94335e-33	2.35885e-108	-0.476686	0.547	0.928	8.07672e-104	DA only
	ERBB4	1.86038e-11	0.109364	0.908	0.905	6.36992e-07	2.19238e-26	-0.730216	0.996	0.906	7.5067e-22	DA only
	KANK1	6.40145e-06	-0.0520543	0.245	0.257	0.219186	1.88362e-28	0.368778	0.264	0.25	6.44952e-24	DA only
	DLG1	1.02052e-14	-0.0787183	0.776	0.782	3.49428e-10	4.76879e-136	0.851435	0.765	0.779	1.63283e-131	DA only
	AMER2	4.3058e-17	-0.0469934	0.353	0.353	1.4743e-12	1.5337e-144	0.520045	0.292	0.354	5.25139e-140	DA only
	SMARCD3	7.03976e-27	0.0537445	0.563	0.519	2.41041e-22	1.70323e-98	-0.252799	0.145	0.548	5.83185e-94	DA only
	MAP4	4.38697e-15	-0.0380369	0.699	0.691	1.5021e-10	7.72764e-134	0.259918	0.418	0.698	2.64594e-129	DA only
	C10orf90	1.09601e-61	-0.151663	0.07	0.099	3.75273e-57	1.36808e-137	1.32768	0.435	0.079	4.68431e-133	DA only
	PKNOX2	1.4678e-60	0.137919	0.876	0.834	5.02576e-56	4.19926e-56	-0.355502	0.563	0.861	1.43783e-51	DA only
	KIF26B	0.766793	0.0151228	0.732	0.734	1	3.72824e-37	-0.902988	0.448	0.735	1.27655e-32	DA only
	RALYL	1.80108e-12	-0.0507642	0.63	0.638	6.16688e-08	2.37708e-32	0.442203	0.826	0.631	8.13913e-28	DA only
	LINC00326	1.00127e-37	-0.0482306	0.027	0.036	3.42833e-33	1.92042e-33	0.328792	0.086	0.03	6.57551e-29	DA only
	PTN	2.59958e-07	-0.0217562	0.233	0.228	0.00890095	2.26707e-35	0.311288	0.207	0.231	7.76246e-31	DA only
	APBB2	2.68693e-06	-0.0186073	0.843	0.832	0.0920004	9.02433e-107	0.387841	0.635	0.84	3.08993e-102	DA only
	KLHL13	9.10558e-10	0.0396441	0.315	0.29	3.11775e-05	3.11931e-42	-0.327565	0.059	0.307	1.06805e-37	DA only
	TACC2	6.70289e-31	0.0491543	0.703	0.657	2.29507e-26	5.8148e-134	-0.436375	0.171	0.688	1.99099e-129	DA only
	AC006355.2	5.72655e-22	-0.04047	0.183	0.192	1.96077e-17	2.28584e-125	0.35675	0.158	0.187	7.82673e-121	DA only
	TNIK						1.97135e-34	-0.280929	0.705	0.91	6.74989e-30	DA only
	SLC5A11	1.40069e-40	-0.086377	0.064	0.077	4.79596e-36	9.96164e-120	1.06261	0.299	0.067	3.41087e-115	DA only
	AC011246.1	7.35109e-26	-0.0708589	0.043	0.052	2.51701e-21	1.39673e-36	0.511143	0.143	0.046	4.78242e-32	DA only
	GARS-DT	2.86105e-41	-0.0785029	0.635	0.644	9.79625e-37	1.95443e-158	0.264525	0.352	0.641	6.69196e-154	DA only
	AC076968.2	2.64515e-09	0.0360724	0.28	0.257	9.05701e-05	5.91612e-40	-0.35244	0.046	0.273	2.02568e-35	DA only
	KLHL2	2.46467e-17	-0.0492951	0.335	0.338	8.43903e-13	2.27561e-144	0.514078	0.295	0.337	7.7917e-140	DA only
	PTPRR	2.08852e-14	-0.0601829	0.72	0.717	7.15108e-10	1.67801e-64	-0.251906	0.376	0.721	5.74551e-60	DA only
	LINC02073	1.11678e-13	-0.0233484	0.04	0.042	3.82384e-09	5.99991e-39	0.291876	0.09	0.04	2.05437e-34	DA only
	CXCL14	7.88551e-43	-0.185949	0.375	0.35	2.7e-38	7.15544e-29	-0.902376	0.13	0.367	2.45002e-24	DA only
	IGF1	1.03603e-17	-0.0665078	0.531	0.549	3.54735e-13	3.54194e-83	-0.476817	0.13	0.541	1.21276e-78	DA only
	TMSB10	4.6659e-130	-0.166414	0.252	0.292	1.5976e-125	4.05731e-89	0.508197	0.24	0.269	1.38922e-84	DA only
	AC058791.1	4.3464e-26	-0.0377996	0.229	0.226	1.48821e-21	5.57913e-141	0.424632	0.204	0.228	1.9103e-136	DA only
	NT5DC1	1.43612e-10	-0.0536695	0.468	0.48	4.91728e-06	3.43619e-88	0.359384	0.341	0.474	1.17655e-83	DA only
	LCORL	6.15239e-33	0.0829264	0.77	0.727	2.10658e-28	4.25826e-84	-0.263575	0.371	0.756	1.45803e-79	DA only
	RAC1	3.76218e-42	-0.0859956	0.449	0.47	1.28817e-37	1.55124e-139	0.332557	0.268	0.459	5.31144e-135	DA only
	LDB3	2.2361e-19	-0.0377225	0.06	0.07	7.65641e-15	2.19703e-81	0.485714	0.152	0.063	7.52263e-77	DA only
	LAMA2	1.88719e-27	-0.082532	0.195	0.204	6.46175e-23	1.69859e-123	0.926322	0.36	0.197	5.81597e-119	DA only
	TOMM20	6.11572e-77	-0.118342	0.454	0.486	2.09402e-72	2.79962e-116	0.256511	0.275	0.468	9.5859e-112	DA only
	PCMTD2	6.86006e-09	-0.029309	0.466	0.463	0.000234888	5.01549e-145	0.252347	0.253	0.467	1.7173e-140	DA only
	ZDHHC2	2.65526e-05	-0.0103615	0.308	0.298	0.909162	2.32844e-93	0.252452	0.187	0.305	7.97259e-89	DA only
	MBNL2	1.42368e-24	-0.0766857	0.699	0.695	4.87467e-20	2.58203e-222	0.927997	0.657	0.698	8.84088e-218	DA only
	ADD3	1.01391e-12	-0.0107392	0.776	0.756	3.47162e-08	1.30042e-98	0.315099	0.556	0.77	4.45265e-94	DA only
	PPP1R14A	3.42104e-41	-0.0532397	0.048	0.063	1.17136e-36	7.01879e-59	0.412453	0.138	0.054	2.40323e-54	DA only
	DNAH14						5.99028e-28	-0.271103	0.13	0.333	2.05107e-23	DA only
	FRMD3	0.00021508	-0.0381207	0.503	0.514	1	1.05369e-64	-0.525485	0.141	0.51	3.60784e-60	DA only
	AFF1	1.98971e-06	-0.0276423	0.377	0.371	0.0681277	5.85665e-77	0.546645	0.382	0.374	2.00532e-72	DA only
	ZNF189	8.89719e-07	-0.0105604	0.221	0.213	0.030464	2.65266e-121	0.304207	0.163	0.218	9.0827e-117	DA only
	DLEU7	0.0230668	-0.014363	0.474	0.473	1	6.37605e-54	-0.260055	0.169	0.476	2.18316e-49	DA only
	SLC6A11						9.52528e-49	-0.314393	0.075	0.36	3.26146e-44	DA only
	AC079296.1	4.19813e-11	0.0445303	0.523	0.495	1.43744e-06	4.72031e-78	-0.344625	0.136	0.515	1.61623e-73	DA only
	AL163541.1	2.61998e-05	-0.025694	0.043	0.047	0.897082	4.37379e-14	0.253186	0.079	0.044	1.49759e-09	DA only
	GNAL	5.34095e-41	0.128816	0.721	0.678	1.82874e-36	1.20015e-47	-0.27901	0.407	0.706	4.10931e-43	DA only
	ATP1A3	3.58145e-28	-0.0192649	0.737	0.709	1.22629e-23	3.09927e-124	-0.301099	0.264	0.729	1.06119e-119	DA only
	TRIO						1.60432e-56	-0.254333	0.82	0.984	5.4932e-52	DA only
	AP001011.1	0.131574	-0.0175477	0.244	0.245	1	1.5622e-102	0.370277	0.198	0.245	5.34898e-98	DA only
	AL356124.1	9.63681e-28	0.122319	0.32	0.28	3.29964e-23	8.46629e-13	-0.2776	0.163	0.305	2.89886e-08	DA only
	ZNF385D						3.32947e-17	-0.871529	0.857	0.93	1.14001e-12	DA only
	GPSM2	1.37654e-10	-0.0395591	0.382	0.383	4.71327e-06	6.43214e-113	0.384297	0.286	0.383	2.20236e-108	DA only
	RBFOX3	7.71806e-60	0.121223	0.924	0.887	2.64266e-55	8.95216e-71	-0.44547	0.6	0.911	3.06522e-66	DA only
	UTY	4.11007e-203	-0.212508	0.445	0.575	1.40729e-198	3.03793e-53	0.372663	0.446	0.498	1.04019e-48	DA only
	AC005400.1	8.41404e-05	-0.0128196	0.166	0.16	1	8.478e-80	0.278256	0.134	0.164	2.90287e-75	DA only
	IQCK	9.70722e-06	-0.0357457	0.468	0.472	0.332375	1.16946e-101	0.27581	0.27	0.471	4.00424e-97	DA only
	CACNA2D1	0.00110096	-0.0285976	0.541	0.551	1	1.00025e-16	0.292322	0.684	0.544	3.42485e-12	DA only
	COL4A5	4.26827e-56	-0.0858233	0.043	0.06	1.46145e-51	8.03477e-123	0.981567	0.297	0.048	2.7511e-118	DA only
	UBB	9.0005e-86	-0.130687	0.3	0.357	3.08177e-81	1.29014e-95	0.343643	0.207	0.324	4.41743e-91	DA only
	CAPN3	6.35963e-12	-0.0182161	0.17	0.161	2.17754e-07	1.04889e-73	0.294311	0.145	0.166	3.5914e-69	DA only
	CDK14	1.46605e-45	0.0662386	0.958	0.931	5.01976e-41	6.83203e-67	-0.281604	0.695	0.949	2.33929e-62	DA only
	FAT4	0.000226172	0.0185569	0.332	0.316	1	9.20239e-39	-0.424864	0.079	0.328	3.1509e-34	DA only
	AC073050.1	4.07249e-15	0.120614	0.88	0.865	1.39442e-10	1.65428e-37	-0.760406	0.646	0.876	5.66426e-33	DA only
	SOD2	5.40424e-15	-0.0358125	0.422	0.42	1.85041e-10	1.33971e-138	0.259618	0.224	0.423	4.58716e-134	DA only
	PPP1R13B	3.74163e-38	0.0686687	0.832	0.791	1.28114e-33	4.44357e-147	-0.313499	0.33	0.819	1.52148e-142	DA only
	HCN1	1.43445e-11	-0.0170491	0.952	0.944	4.91157e-07	1.83734e-25	-0.278236	0.809	0.95	6.29106e-21	DA only
	LRMDA	1.86675e-12	-0.0676821	0.084	0.094	6.39176e-08	8.38986e-34	0.709678	0.198	0.087	2.87269e-29	DA only
	AMBRA1	1.09569e-14	-0.0106403	0.759	0.736	3.75163e-10	5.37e-158	0.266912	0.446	0.752	1.83869e-153	DA only
	AC060765.2	1.7169e-38	-0.057911	0.058	0.062	5.87866e-34	1.16552e-79	0.6138	0.182	0.059	3.99073e-75	DA only
	EPN2	1.84849e-17	0.0120225	0.742	0.709	6.32925e-13	1.01817e-149	0.513938	0.523	0.731	3.48623e-145	DA only
	AC110296.1	8.88229e-20	-0.0674604	0.178	0.188	3.0413e-15	5.64276e-64	0.651667	0.288	0.181	1.93208e-59	DA only
	NETO2	2.38639e-15	-0.0568633	0.703	0.698	8.171e-11	4.21976e-90	-0.556668	0.262	0.705	1.44484e-85	DA only
	PDE1C	4.02463e-05	-0.0352726	0.639	0.654	1	7.55054e-15	0.373862	0.686	0.645	2.5853e-10	DA only
	SEMA4D						9.10946e-148	0.44906	0.312	0.443	3.11908e-143	DA only
	RAD51B	3.24195e-05	-0.020988	0.278	0.27	1	3.71929e-46	0.492609	0.305	0.275	1.27348e-41	DA only
	COX6C	9.51098e-50	-0.0903381	0.438	0.457	3.25656e-45	5.69069e-134	0.291499	0.251	0.447	1.94849e-129	DA only
	FXYD6	3.48304e-42	-0.0787908	0.707	0.699	1.19259e-37	5.71013e-66	-0.403939	0.338	0.707	1.95515e-61	DA only
	PTPRE	1.38939e-06	0.0119676	0.753	0.736	0.0475728	5.91195e-45	-0.358065	0.448	0.749	2.02425e-40	DA only
	NSMCE2	1.29287e-14	-0.0482642	0.765	0.764	4.4268e-10	3.02516e-94	0.26321	0.536	0.767	1.03582e-89	DA only
	AC012459.1	2.31788e-15	-0.0437009	0.144	0.157	7.9364e-11	1.5359e-106	0.455204	0.185	0.149	5.25892e-102	DA only
	ZNF208	1.23141e-07	-0.022581	0.038	0.044	0.00421634	1.50853e-29	0.336852	0.11	0.04	5.16521e-25	DA only
	PTK2B	0.0002402	-0.0253894	0.212	0.215	1	9.50604e-67	0.411325	0.222	0.213	3.25487e-62	DA only
	NINL	3.24529e-25	0.0536296	0.589	0.545	1.11119e-20	1.0037e-93	-0.272172	0.174	0.574	3.43666e-89	DA only
	MAX	0.000469915	0.014186	0.518	0.502	1	6.61815e-115	0.268687	0.301	0.513	2.26605e-110	DA only
	RAB40B	6.90272e-10	-0.0285031	0.334	0.328	2.36349e-05	4.18119e-103	0.289279	0.202	0.333	1.43164e-98	DA only
	OSBPL8						2.00325e-80	-0.253626	0.596	0.913	6.85913e-76	DA only
	ST7-AS2	9.78533e-10	-0.0333392	0.173	0.182	3.3505e-05	1.54085e-93	0.346733	0.145	0.177	5.27585e-89	DA only
	KNDC1	5.87273e-32	0.0543159	0.638	0.589	2.01082e-27	1.55832e-112	-0.288299	0.178	0.622	5.3357e-108	DA only
	PRSS51						1.07596e-85	0.29806	0.13	0.149	3.68407e-81	DA only
	MFSD6	1.75837e-07	-0.017927	0.532	0.521	0.00602066	4.07959e-128	0.260168	0.295	0.529	1.39685e-123	DA only
	LRRN2	7.49725e-46	0.0817755	0.756	0.704	2.56706e-41	7.96947e-113	-0.29723	0.29	0.738	2.72875e-108	DA only
	RAB3C	8.53137e-14	0.0114923	0.926	0.909	2.92114e-09	4.41481e-77	-0.612608	0.602	0.922	1.51163e-72	DA only
	SH3RF3	3.28265e-09	0.0362923	0.802	0.78	0.000112398	1.89534e-29	-0.338613	0.558	0.795	6.48965e-25	DA only
	AL596451.1	3.27607e-13	-0.0129954	0.03	0.029	1.12173e-08	3.60318e-43	0.25857	0.079	0.029	1.23373e-38	DA only
	SORL1						3.05688e-101	0.327794	0.415	0.604	1.04668e-96	DA only
	NFIA	5.08906e-11	-0.0198655	0.572	0.551	1.7425e-06	6.4522e-55	0.63718	0.607	0.563	2.20923e-50	DA only
	AC007389.1	5.67254e-80	-0.132331	0.204	0.272	1.94228e-75	4.37273e-23	0.269545	0.218	0.232	1.49722e-18	DA only
	SYN3	7.38664e-71	0.190197	0.869	0.843	2.52918e-66	8.95604e-12	-0.254694	0.732	0.859	3.06655e-07	DA only
	AC034268.2	2.7251e-10	-0.0329341	0.086	0.083	9.33075e-06	1.40631e-62	0.6877	0.209	0.083	4.81522e-58	DA only
	JAM3						4.07596e-104	0.308473	0.374	0.577	1.39561e-99	DA only
	AC002429.2	2.02985e-09	-0.0436103	0.205	0.218	6.9502e-05	5.6677e-82	0.376797	0.176	0.211	1.94062e-77	DA only
	EPS8	1.44595e-10	0.0399447	0.316	0.29	4.95095e-06	1.92863e-30	-0.282563	0.101	0.307	6.60363e-26	DA only
	ARHGAP21	9.36259e-25	0.038642	0.913	0.887	3.20575e-20	7.18266e-85	0.29056	0.692	0.904	2.45934e-80	DA only
	KCNT1	1.33651e-34	0.0645019	0.678	0.628	4.57621e-30	8.73833e-116	-0.27898	0.211	0.661	2.992e-111	DA only
	AC006059.1	1.25549e-06	-0.0209238	0.347	0.339	0.0429879	3.91048e-135	0.442643	0.266	0.344	1.33895e-130	DA only
	ZNF506	4.0863e-11	-0.0249024	0.542	0.528	1.39915e-06	2.58284e-171	0.259776	0.255	0.539	8.84365e-167	DA only
	AC104827.1	0.00113954	-0.031911	0.3	0.31	1	8.45209e-143	0.613756	0.299	0.304	2.89399e-138	DA only
	ITM2B	1.75697e-61	-0.105368	0.731	0.73	6.01586e-57	1.90434e-118	0.319708	0.492	0.732	6.52045e-114	DA only
	PRKCB	4.43454e-11	0.023977	0.862	0.841	1.51838e-06	6.81849e-38	0.274649	0.741	0.855	2.33465e-33	DA only
	DPP10-AS3	4.44854e-15	-0.0606361	0.144	0.164	1.52318e-10	2.18765e-26	0.496563	0.251	0.151	7.49053e-22	DA only
	RXRA	6.02103e-40	0.0764739	0.494	0.439	2.0616e-35	1.76952e-84	-0.31539	0.095	0.475	6.05885e-80	DA only
	ENTPD3	3.4284e-11	0.0186429	0.692	0.666	1.17388e-06	6.39412e-109	-0.35293	0.235	0.685	2.18935e-104	DA only
	NASP	2.00181e-20	-0.05574	0.408	0.421	6.85421e-16	2.23514e-131	0.263332	0.215	0.415	7.65311e-127	DA only
	KAZN-AS1	0.0284871	-0.0185594	0.408	0.417	1	1.42884e-84	0.402178	0.312	0.412	4.89234e-80	DA only
	CLDN11	2.21504e-63	-0.0922603	0.1	0.108	7.58428e-59	2.223e-139	0.967309	0.323	0.102	7.61155e-135	DA only
	ACSL3	1.22109e-12	-0.0257799	0.741	0.728	4.18103e-08	6.15377e-125	0.290381	0.488	0.738	2.10705e-120	DA only
	TIMP3	2.32547e-05	-0.0131161	0.26	0.252	0.79624	6.04354e-73	0.284046	0.169	0.257	2.06931e-68	DA only
	ARPP21	0.0843564	0.0217542	0.409	0.401	1	1.99196e-13	0.267431	0.574	0.405	6.82048e-09	DA only
	PHACTR3	1.1269e-18	-0.0201652	0.836	0.815	3.8585e-14	5.29095e-103	0.394974	0.629	0.829	1.81162e-98	DA only
	GPC5	7.51146e-07	-0.0826008	0.243	0.252	0.0257192	1.82088e-25	0.667729	0.407	0.246	6.23469e-21	DA only
	MAML2	0.000897897	0.0252125	0.248	0.236	1	2.39921e-08	0.296994	0.251	0.243	0.000821488	DA only
	TENM4	3.02823e-11	0.0623361	0.891	0.873	1.03687e-06	4.83196e-25	-0.515684	0.701	0.885	1.65446e-20	DA only
	AL160254.1	4.07646e-34	-0.0598062	0.158	0.17	1.39578e-29	1.50167e-142	0.626893	0.244	0.162	5.1417e-138	DA only
	SEC14L5	8.09633e-18	-0.0263193	0.187	0.179	2.77218e-13	3.32213e-81	0.410625	0.196	0.184	1.1375e-76	DA only
	CPNE4	5.04299e-09	-0.0622424	0.212	0.221	0.000172672	6.30413e-49	0.660826	0.295	0.215	2.15853e-44	DA only
	DUXAP8	5.96286e-07	-0.0115388	0.024	0.025	0.0204168	3.48653e-37	0.260489	0.079	0.024	1.19379e-32	DA only
	GRK5	4.5186e-08	0.0240234	0.489	0.464	0.00154717	3.15259e-71	-0.278352	0.134	0.482	1.07945e-66	DA only
	CD55	5.49524e-09	-0.0328266	0.262	0.263	0.000188157	1.27439e-110	0.415853	0.22	0.263	4.36352e-106	DA only
	LINC01138	3.22689e-10	-0.0151234	0.692	0.676	1.10489e-05	5.64573e-117	-0.302901	0.233	0.689	1.9331e-112	DA only
	CECR2	6.24154e-15	-0.0270866	0.098	0.095	2.1371e-10	1.50309e-62	0.416909	0.149	0.096	5.14658e-58	DA only
	DACH1	5.11381e-06	-0.0308232	0.099	0.105	0.175097	5.8468e-15	0.259256	0.116	0.102	2.00194e-10	DA only
	AC096576.2	5.72506e-09	-0.0273843	0.114	0.114	0.000196026	3.10735e-75	0.569279	0.207	0.113	1.06396e-70	DA only
	AC008571.2	1.2229e-05	-0.0423449	0.164	0.168	0.418722	1.36548e-42	0.711758	0.308	0.164	4.6754e-38	DA only
	SMAD3	7.39737e-13	-0.012592	0.136	0.127	2.53286e-08	1.61503e-51	0.304336	0.147	0.132	5.52987e-47	DA only
	ANLN	3.09425e-19	-0.0292234	0.155	0.147	1.05947e-14	1.09068e-107	0.651257	0.231	0.151	3.73448e-103	DA only
	TBC1D12	1.10574e-11	-0.0418576	0.497	0.498	3.78607e-07	3.16801e-148	0.424741	0.336	0.499	1.08473e-143	DA only
	NAPG	1.54732e-35	-0.0692167	0.452	0.466	5.29802e-31	1.40066e-142	0.25731	0.246	0.459	4.79585e-138	DA only
	UCHL1	1.25382e-70	-0.121808	0.67	0.679	4.29308e-66	1.18376e-134	0.292935	0.404	0.676	4.05319e-130	DA only
	SMYD3	2.07377e-10	0.0280202	0.985	0.978	7.1006e-06	3.51447e-24	-0.262177	0.89	0.982	1.20335e-19	DA only
	PRR16	1.80412e-12	0.0804485	0.525	0.494	6.1773e-08	3.11051e-09	-0.539362	0.367	0.513	0.000106504	DA only
	PPP3CA	1.67643e-13	-0.020014	0.961	0.952	5.74008e-09	8.43531e-61	0.352861	0.853	0.958	2.88825e-56	DA only
	DBNDD2	1.51491e-42	-0.0676112	0.128	0.157	5.18705e-38	2.23479e-90	0.419679	0.165	0.14	7.65192e-86	DA only
	ARHGEF26-AS1	3.53032e-09	0.0532684	0.316	0.292	0.000120878	5.56719e-41	-0.43794	0.057	0.308	1.90621e-36	DA only
	MPP7						1.31771e-84	0.321471	0.24	0.34	4.51182e-80	DA only
	SH3TC2-DT	3.10137e-24	-0.0276031	0.011	0.018	1.06191e-19	9.14097e-47	0.372806	0.11	0.013	3.12987e-42	DA only
	CCDC39	5.51182e-08	-0.0178839	0.096	0.096	0.00188725	2.89499e-64	0.26556	0.101	0.096	9.91245e-60	DA only
	RAPGEF6	1.48923e-08	-0.0226172	0.83	0.82	0.000509913	2.70436e-95	0.306984	0.607	0.828	9.25972e-91	DA only
	SLC2A13	1.01973e-31	0.039906	0.949	0.924	3.49156e-27	1.07183e-83	-0.388327	0.633	0.941	3.66994e-79	DA only
	ANKRD10	1.1011e-37	-0.0704609	0.54	0.548	3.77018e-33	4.57258e-202	0.41654	0.336	0.545	1.56565e-197	DA only
	LINC01792	6.90031e-27	-0.0261858	0.011	0.018	2.36267e-22	6.84505e-38	0.307086	0.081	0.013	2.34375e-33	DA only
	RERG	5.613e-25	0.107236	0.56	0.519	1.92189e-20	2.19837e-57	-0.908472	0.178	0.546	7.52723e-53	DA only
	FBN2	0.544953	0.0157882	0.169	0.17	1	1.6938e-14	-0.452078	0.048	0.171	5.79957e-10	DA only
	ANKRD6	2.91056e-31	0.0718677	0.604	0.554	9.96575e-27	3.90353e-79	-0.264813	0.213	0.587	1.33657e-74	DA only
	DAB1	3.37485e-11	0.019964	0.988	0.982	1.15555e-06	1.55146e-84	-0.962178	0.908	0.986	5.3122e-80	DA only
	ATP5MC1	1.30264e-34	-0.0543874	0.161	0.192	4.46023e-30	5.42936e-90	0.261974	0.127	0.174	1.85901e-85	DA only
	LINC00499	3.24293e-07	-0.0161738	0.047	0.045	0.0111038	1.87171e-32	0.289876	0.086	0.046	6.40874e-28	DA only
	GALNT13	3.80367e-07	0.0721406	0.776	0.759	0.0130238	2.54253e-22	-0.593	0.558	0.771	8.70561e-18	DA only
	RFTN1	0.000190684	-0.0118088	0.246	0.238	1	2.0457e-54	0.311431	0.207	0.243	7.00446e-50	DA only
	DYSF	4.70885e-36	-0.0660384	0.158	0.164	1.61231e-31	8.95893e-113	0.674148	0.257	0.16	3.06754e-108	DA only
	AL133166.1	2.95547e-20	-0.0330875	0.034	0.042	1.01195e-15	1.16718e-31	0.317955	0.099	0.037	3.99643e-27	DA only
	MDH1	4.36324e-95	-0.131361	0.551	0.572	1.49397e-90	2.04258e-149	0.392866	0.356	0.561	6.9938e-145	DA only
	ZRANB3	0.000138068	-0.0182037	0.537	0.53	1	4.94489e-97	0.32236	0.36	0.535	1.69313e-92	DA only
	KLHL23	9.59585e-12	-0.0365996	0.675	0.672	3.28562e-07	4.50792e-112	-0.298598	0.233	0.677	1.54351e-107	DA only
	CACNA1E	4.93686e-12	0.059756	0.778	0.754	1.69038e-07	9.23214e-49	-0.481909	0.451	0.771	3.16108e-44	DA only
	SIAH3	3.69732e-08	0.024028	0.545	0.52	0.00126596	7.3893e-84	-0.319432	0.152	0.538	2.5301e-79	DA only
	PAFAH1B1						2.41063e-113	0.257039	0.657	0.892	8.25399e-109	DA only
	OSTF1	4.27012e-08	-0.0167018	0.183	0.176	0.00146209	1.56119e-63	0.254196	0.141	0.181	5.3455e-59	DA only
	AC069437.1	4.94871e-10	-0.0413257	0.294	0.295	1.69444e-05	5.87588e-87	0.399833	0.233	0.295	2.0119e-82	DA only
	CCNY	2.44854e-28	-0.0554217	0.794	0.784	8.38379e-24	5.49262e-147	0.467196	0.596	0.792	1.88067e-142	DA only
	SNTG1	5.29912e-32	0.123514	0.967	0.962	1.81442e-27	1.47458e-25	-0.772925	0.919	0.965	5.04897e-21	DA only
	EVI2A	3.60509e-27	-0.0353903	0.047	0.053	1.23438e-22	1.37229e-80	0.462542	0.13	0.049	4.69871e-76	DA only
	LPGAT1	5.33469e-12	-0.0449486	0.684	0.677	1.8266e-07	1.12447e-161	0.629591	0.556	0.682	3.85019e-157	DA only
	FOLH1	3.73067e-38	-0.0564639	0.038	0.05	1.27738e-33	2.46543e-58	0.537825	0.143	0.042	8.44163e-54	DA only
	CTIF	2.94827e-62	0.0855843	0.901	0.858	1.00949e-57	7.91451e-151	-0.37906	0.411	0.887	2.70993e-146	DA only
	CNTN4	3.21745e-19	0.103429	0.94	0.935	1.10166e-14	9.86951e-35	-0.837697	0.818	0.939	3.37932e-30	DA only
	RBPJ	7.79801e-14	-0.0141917	0.715	0.693	2.67004e-09	7.69788e-120	0.324423	0.468	0.708	2.63575e-115	DA only
	AC104596.1	0.00318496	-0.0297263	0.347	0.357	1	2.25095e-46	0.257511	0.264	0.352	7.70726e-42	DA only
	MYO6	3.66089e-33	-0.0698396	0.762	0.757	1.25349e-28	4.36815e-137	0.408532	0.556	0.762	1.49565e-132	DA only
	NPAS1	7.8152e-10	0.0371969	0.332	0.306	2.67592e-05	7.02705e-59	-0.416692	0.029	0.324	2.40606e-54	DA only
	EXOC6B	7.19553e-12	-0.0239272	0.971	0.963	2.46375e-07	9.03135e-52	0.268536	0.859	0.969	3.09234e-47	DA only
	ATP11A	1.44265e-05	-0.0114592	0.521	0.508	0.493965	6.3114e-112	0.272725	0.308	0.518	2.16102e-107	DA only
	PCMT1	1.49326e-15	-0.0367294	0.51	0.501	5.11292e-11	5.1234e-166	0.369105	0.29	0.508	1.75425e-161	DA only
	CABP1						1.26001e-125	0.457467	0.411	0.572	4.31426e-121	DA only
	DSTN	2.78811e-30	-0.0703301	0.499	0.505	9.54648e-26	3.60145e-155	0.38686	0.305	0.503	1.23314e-150	DA only
	HECTD2	6.12872e-09	0.0253043	0.665	0.64	0.000209847	1.82601e-112	-0.319279	0.207	0.659	6.25224e-108	DA only
	C12orf40	0.00468325	-0.0278791	0.278	0.286	1	2.23609e-72	0.372434	0.215	0.281	7.65636e-68	DA only
	YWHAE	1.40329e-23	-0.0481863	0.664	0.653	4.80486e-19	1.89501e-149	0.277355	0.38	0.662	6.48852e-145	DA only
	ATP1B1	8.58646e-126	-0.202965	0.881	0.894	2.94e-121	7.02342e-67	0.474986	0.789	0.887	2.40482e-62	DA only
	CDK8						9.12623e-102	-0.263466	0.426	0.831	3.12482e-97	DA only
	AC092902.4	1.00109e-10	-0.0397368	0.145	0.16	3.42773e-06	1.62493e-53	0.298198	0.134	0.151	5.56376e-49	DA only
	AC044781.1	1.7695e-12	-0.0289239	0.182	0.187	6.05875e-08	6.61661e-107	0.252146	0.123	0.184	2.26553e-102	DA only
	QDPR	4.19346e-19	-0.0555064	0.481	0.472	1.43584e-14	4.82772e-166	0.618505	0.391	0.478	1.65301e-161	DA only
	KIAA1211L	1.0051e-33	-0.101743	0.196	0.218	3.44147e-29	2.33028e-105	0.893071	0.358	0.204	7.97887e-101	DA only
	AP001831.1	2.97876e-05	-0.0329617	0.379	0.394	1	5.94776e-97	0.339556	0.262	0.386	2.03651e-92	DA only
	GLRA2	3.43169e-09	0.0198693	0.544	0.519	0.000117501	2.01859e-60	-0.346936	0.196	0.537	6.91164e-56	DA only
	AL078459.1	1.27423e-10	-0.0300144	0.112	0.121	4.36295e-06	7.72611e-50	0.276156	0.121	0.116	2.64542e-45	DA only
	AL158077.2	3.44038e-05	-0.0361722	0.345	0.349	1	6.75389e-47	0.429829	0.332	0.347	2.31253e-42	DA only
	ATP5F1D	2.68818e-38	-0.0720606	0.258	0.289	9.20432e-34	3.81364e-109	0.310431	0.185	0.271	1.30579e-104	DA only
	REEP3	6.00676e-08	-0.0289796	0.351	0.345	0.00205672	6.3107e-120	0.448471	0.255	0.349	2.16078e-115	DA only
	LINC02232	0.000255211	-0.0191238	0.028	0.033	1	1.61286e-17	0.306386	0.088	0.029	5.52242e-13	DA only
	CNKSR3	1.4018e-20	-0.0300263	0.048	0.054	4.79976e-16	8.461e-47	0.331528	0.105	0.05	2.89705e-42	DA only
	EIF1	3.11344e-80	-0.126064	0.415	0.452	1.06604e-75	8.64494e-106	0.250929	0.233	0.431	2.96003e-101	DA only
	CHST15	1.26037e-12	0.0660372	0.474	0.443	4.3155e-08	1.6708e-45	-0.518977	0.154	0.464	5.72083e-41	DA only
	TMEM98	2.35578e-27	-0.0395446	0.023	0.032	8.0662e-23	6.46147e-64	0.528841	0.158	0.026	2.21241e-59	DA only
	N4BP2L2	1.50589e-11	0.0135863	0.954	0.941	5.15618e-07	9.23212e-73	0.288284	0.809	0.95	3.16108e-68	DA only
	SEMA3A	5.39494e-22	-0.0476179	0.086	0.09	1.84723e-17	5.93503e-49	0.489759	0.167	0.087	2.03215e-44	DA only
	PTK2	1.19354e-17	-0.0521012	0.945	0.939	4.08668e-13	1.3966e-131	0.633042	0.864	0.943	4.78196e-127	DA only
	TRIM2	1.16349e-31	-0.0773992	0.9	0.9	3.98379e-27	1.38059e-126	0.52167	0.749	0.902	4.72713e-122	DA only
	DDAH1	0.30827	-0.0109143	0.326	0.325	1	2.66153e-52	0.270193	0.244	0.326	9.11309e-48	DA only
	AC012494.1	1.04239e-35	-0.0857977	0.05	0.068	3.56914e-31	1.51937e-76	0.886748	0.235	0.056	5.20233e-72	DA only
	DLX6-AS1	1.23305e-40	-0.0963732	0.795	0.767	4.22196e-36	4.66315e-99	-0.909931	0.321	0.787	1.59666e-94	DA only
	SEMA3E	1.50298e-15	-0.0387729	0.039	0.049	5.14619e-11	8.23291e-19	0.265031	0.084	0.043	2.81895e-14	DA only
	SORT1	1.01602e-12	0.0169207	0.709	0.68	3.47886e-08	6.42173e-151	0.73375	0.607	0.698	2.1988e-146	DA only
	SLC8A3	3.86578e-14	-0.0193976	0.763	0.748	1.32364e-09	1.2125e-98	-0.46381	0.314	0.76	4.1516e-94	DA only
	CRYAB	7.62684e-24	-0.0768931	0.236	0.256	2.61143e-19	3.34305e-125	0.765731	0.323	0.243	1.14466e-120	DA only
	PCDH9-AS3	5.14442e-47	-0.0444596	0.058	0.07	1.76145e-42	1.08882e-85	0.355927	0.114	0.062	3.72814e-81	DA only
	COPA						2.55363e-161	0.315358	0.356	0.602	8.74361e-157	DA only
	MEIS2	1.88009e-26	-0.0771456	0.084	0.098	6.43743e-22	1.91654e-76	0.851832	0.299	0.088	6.56223e-72	DA only
	ENOSF1	1.67013e-30	-0.067432	0.163	0.175	5.71852e-26	1.98649e-79	0.557085	0.229	0.167	6.80173e-75	DA only
	CKB	1.03802e-119	-0.16442	0.513	0.538	3.55417e-115	6.27978e-112	0.332896	0.321	0.525	2.1502e-107	DA only
	CARMIL1	2.96244e-14	-0.0615624	0.398	0.399	1.01434e-09	7.86841e-59	0.580831	0.418	0.398	2.69414e-54	DA only
	CPEB3	7.20689e-39	0.0413037	0.961	0.937	2.46764e-34	3.71778e-110	-0.282054	0.622	0.954	1.27297e-105	DA only
	AL513166.1	2.01246e-05	-0.0284996	0.629	0.644	0.689066	3.77198e-35	0.316805	0.556	0.636	1.29153e-30	DA only
	MMP16	1.64486e-07	-0.0533228	0.746	0.754	0.005632	3.12101e-36	0.299234	0.655	0.75	1.06864e-31	DA only
	KCNMA1-AS1						1.56695e-97	0.302671	0.121	0.142	5.36525e-93	DA only
	PART1	2.22533e-31	-0.0360532	0.03	0.041	7.61954e-27	3.25321e-56	0.384218	0.132	0.033	1.1139e-51	DA only
	LRRC75A	9.76203e-13	-0.0224114	0.114	0.114	3.34252e-08	4.4133e-93	0.275158	0.101	0.114	1.51111e-88	DA only
	CDH10	3.43359e-06	-0.0262517	0.716	0.707	0.117566	1.22403e-31	-0.434015	0.453	0.715	4.1911e-27	DA only
	PTP4A2	3.35948e-20	-0.0344671	0.372	0.364	1.15029e-15	1.27982e-126	0.264997	0.209	0.37	4.38209e-122	DA only
	WDFY2	5.60784e-17	-0.0125376	0.535	0.508	1.92012e-12	3.40703e-123	0.323191	0.325	0.526	1.16657e-118	DA only
	EPCAM-DT	9.42365e-34	-0.0435874	0.055	0.059	3.22666e-29	5.23207e-54	0.444251	0.141	0.056	1.79146e-49	DA only
	UBXN4	2.25253e-15	-0.0169729	0.688	0.665	7.71266e-11	4.26303e-161	0.283847	0.396	0.681	1.45966e-156	DA only
	MYH9	1.0826e-07	-0.015383	0.151	0.145	0.00370684	1.3926e-77	0.349237	0.169	0.148	4.76826e-73	DA only
	RHEB	5.2846e-12	-0.035362	0.466	0.464	1.80945e-07	5.84444e-147	0.323434	0.27	0.467	2.00114e-142	DA only
	CCSER1	7.6788e-41	0.0685125	0.999	0.996	2.62922e-36	2.78659e-71	-0.570468	0.956	0.998	9.54128e-67	DA only
	PDZRN3	3.3256e-07	0.0756257	0.839	0.824	0.0113869	1.35384e-28	-0.453011	0.611	0.835	4.63555e-24	DA only
	HSD17B4	1.50307e-09	-0.0192076	0.698	0.684	5.14652e-05	3.65361e-140	0.285504	0.435	0.695	1.25099e-135	DA only
	EFHD1						1.48796e-86	0.473089	0.191	0.168	5.09476e-82	DA only
	RNF180						1.22671e-127	-0.33666	0.341	0.809	4.20025e-123	DA only
	C1orf56	2.07918e-42	-0.0495248	0.087	0.101	7.1191e-38	2.16995e-115	0.398697	0.13	0.092	7.4299e-111	DA only
	TOX3	0.00698851	-0.0167178	0.636	0.633	1	4.58499e-50	-0.371293	0.312	0.638	1.5699e-45	DA only
	TF	4.97703e-52	-0.132751	0.268	0.28	1.70414e-47	2.29151e-229	1.28748	0.495	0.271	7.84615e-225	DA only
	C12orf76	6.95608e-27	-0.0636973	0.357	0.373	2.38176e-22	6.81447e-137	0.376013	0.242	0.364	2.33328e-132	DA only
	CHST11	1.97761e-48	0.134852	0.733	0.678	6.77132e-44	8.70863e-41	-0.421577	0.418	0.713	2.98184e-36	DA only
	THRB	3.22238e-48	-0.0359132	0.978	0.961	1.10334e-43	6.89398e-65	-0.500735	0.767	0.973	2.3605e-60	DA only
	NEFM	1.08502e-47	-0.0834171	0.21	0.232	3.71511e-43	2.77907e-95	0.407112	0.196	0.219	9.51552e-91	DA only
	NDST4						2.22e-33	-0.353074	0.075	0.294	7.60128e-29	DA only
	EDNRA	0.07798	-0.0153343	0.138	0.138	1	1.67339e-20	-0.322333	0.015	0.139	5.72969e-16	DA only
	ADAM23	2.93834e-06	-0.0210864	0.81	0.801	0.100609	4.12444e-107	0.562641	0.695	0.807	1.41221e-102	DA only
	POGZ	4.78423e-20	-0.0479028	0.82	0.81	1.63812e-15	1.69894e-153	0.352813	0.556	0.818	5.81716e-149	DA only
	LUC7L2	1.27044e-92	-0.109756	0.793	0.794	4.34997e-88	5.68131e-128	0.275417	0.532	0.795	1.94528e-123	DA only
	AL356295.1	1.37931e-18	-0.0555124	0.079	0.094	4.72277e-14	3.1061e-19	0.277697	0.11	0.085	1.06353e-14	DA only
	SNAP25-AS1						2.3301e-96	0.552228	0.501	0.596	7.97825e-92	DA only
	TSPAN7	1.55366e-27	-0.040186	0.854	0.838	5.31973e-23	1.03853e-98	-0.273481	0.462	0.851	3.55593e-94	DA only
	TRMT10B	1.55047e-15	-0.040368	0.317	0.322	5.30879e-11	1.59286e-154	0.368063	0.198	0.32	5.45396e-150	DA only
	COL21A1	1.36985e-15	0.0754388	0.448	0.413	4.69038e-11	5.06258e-64	-0.93513	0.077	0.437	1.73343e-59	DA only
	AL121578.3	9.2969e-05	0.0178053	0.304	0.287	1	8.0122e-48	-0.251899	0.053	0.299	2.74338e-43	DA only
	DPYD-AS1	3.27948e-20	-0.0300921	0.037	0.041	1.12289e-15	2.18802e-87	0.546904	0.165	0.037	7.49178e-83	DA only
	DYNC1LI2	1.14223e-19	-0.0393131	0.566	0.556	3.91099e-15	1.85442e-160	0.315624	0.323	0.564	6.34952e-156	DA only
	GRIK2						5.56374e-101	-1.20846	0.945	0.996	1.90502e-96	DA only
	IGSF11	1.5103e-23	-0.0600475	0.621	0.606	5.17125e-19	7.75336e-53	0.370659	0.503	0.616	2.65475e-48	DA only
	RYR1	8.54499e-33	0.0776313	0.428	0.378	2.92581e-28	2.28589e-48	-0.303125	0.119	0.41	7.82688e-44	DA only
	CDK17	1.52214e-14	0.0101014	0.613	0.582	5.2118e-10	1.13323e-132	0.361716	0.387	0.602	3.88018e-128	DA only
	VSNL1	2.79068e-83	-0.144897	0.763	0.781	9.55528e-79	1.01106e-68	0.261372	0.587	0.772	3.46187e-64	DA only
	UNC13B	1.24083e-13	-0.0473346	0.227	0.244	4.24862e-09	1.32938e-68	0.319539	0.189	0.234	4.55179e-64	DA only
	MT3	2.48899e-29	-0.0783582	0.252	0.275	8.5223e-25	7.37849e-98	0.451832	0.218	0.262	2.5264e-93	DA only
	DPYD	2.05076e-39	-0.166724	0.379	0.393	7.02182e-35	5.96647e-263	1.70321	0.745	0.382	2.04292e-258	DA only
	HEPN1	8.38123e-19	-0.0228016	0.042	0.043	2.86973e-14	3.49798e-41	0.256672	0.079	0.042	1.19771e-36	DA only
	DLGAP4	2.26704e-37	0.0831401	0.854	0.817	7.76235e-33	5.01407e-148	-0.52036	0.323	0.843	1.71682e-143	DA only
	SHOC1						2.0997e-97	0.376506	0.174	0.202	7.18937e-93	DA only
	ARHGEF2						2.74001e-103	0.289058	0.191	0.276	9.38179e-99	DA only
	NKAIN3	0.521356	-0.0213453	0.439	0.442	1	5.39403e-13	-0.489583	0.273	0.441	1.84691e-08	DA only
	PRKD3	1.30813e-12	-0.0290401	0.168	0.172	4.47905e-08	4.6716e-109	0.344933	0.167	0.17	1.59956e-104	DA only
	AL445250.1	1.36061e-44	0.182832	0.395	0.343	4.65873e-40	2.42278e-13	-0.286378	0.222	0.375	8.29559e-09	DA only
	AF279873.3	9.04894e-14	0.059427	0.302	0.273	3.09836e-09	2.44299e-32	-0.278094	0.081	0.292	8.36479e-28	DA only
	N4BP2	4.13006e-42	0.0678534	0.627	0.57	1.41413e-37	1.5456e-104	-0.376217	0.158	0.608	5.29213e-100	DA only
	USP32	4.14563e-18	-0.0355373	0.758	0.745	1.41946e-13	2.51546e-146	0.304364	0.484	0.755	8.61293e-142	DA only
	QKI	7.52237e-44	-0.0949276	0.975	0.968	2.57566e-39	8.78965e-77	0.664067	0.919	0.973	3.00958e-72	DA only
	KDM6A	5.6752e-20	0.0386429	0.715	0.678	1.94319e-15	9.38748e-117	0.343694	0.473	0.702	3.21427e-112	DA only
	ITGA1						2.65902e-27	-0.290816	0.015	0.174	9.10449e-23	DA only
	EPHA5	2.65702e-12	0.0218962	0.623	0.596	9.09762e-08	2.52842e-36	-0.256421	0.352	0.614	8.65732e-32	DA only
	PDP1	8.79452e-17	-0.0459846	0.234	0.253	3.01124e-12	6.50391e-86	0.251115	0.163	0.242	2.22694e-81	DA only
	CLSTN2	1.14329e-07	-0.0723865	0.458	0.47	0.00391461	1.3192e-26	0.512652	0.508	0.462	4.51694e-22	DA only
	TCF12	8.69593e-13	-0.0392884	0.931	0.923	2.97749e-08	1.39422e-43	0.32222	0.837	0.929	4.77382e-39	DA only
	DPP10-AS1	0.0733404	-0.0172837	0.215	0.223	1	8.18725e-63	0.397924	0.213	0.218	2.80331e-58	DA only
	MOG	3.58907e-42	-0.0775093	0.051	0.07	1.2289e-37	7.08161e-112	0.871049	0.27	0.057	2.42474e-107	DA only
	SIPA1L2	1.29245e-07	0.0474651	0.609	0.586	0.00442534	8.73349e-80	-0.501596	0.187	0.603	2.99035e-75	DA only
	CCNG2						3.86303e-38	-0.277256	0.114	0.362	1.3227e-33	DA only
	ARL4C	4.6912e-44	-0.0907348	0.598	0.602	1.60627e-39	8.73461e-85	-0.395996	0.189	0.603	2.99073e-80	DA only
	SCD5	6.65354e-31	-0.0881964	0.735	0.744	2.27817e-26	5.29418e-144	0.593219	0.576	0.74	1.81273e-139	DA only
	GNG12	1.5025e-15	0.0631841	0.234	0.208	5.14455e-11	1.53082e-30	-0.317455	0.04	0.225	5.24154e-26	DA only
	MAL	3.73115e-44	-0.0621349	0.044	0.057	1.27755e-39	1.26279e-90	0.676532	0.202	0.048	4.32378e-86	DA only
	CNTN2	1.57642e-13	-0.0335099	0.247	0.244	5.39767e-09	1.41132e-133	0.504976	0.235	0.246	4.83236e-129	DA only
	FGF1	2.80172e-13	-0.040229	0.118	0.138	9.59308e-09	2.58945e-78	0.515863	0.207	0.126	8.86627e-74	DA only
	PLD1	1.74225e-34	-0.0706245	0.121	0.127	5.96546e-30	8.03747e-96	0.77391	0.292	0.122	2.75203e-91	DA only
	CST3	2.54545e-37	-0.0833005	0.205	0.241	8.71563e-33	2.65427e-77	0.379272	0.191	0.22	9.08821e-73	DA only
	ARMC8	6.47793e-22	-0.0515559	0.669	0.664	2.21804e-17	4.22145e-156	0.312213	0.415	0.669	1.44542e-151	DA only
	SEZ6	1.59359e-08	0.0394746	0.358	0.335	0.000545644	1.74751e-56	-0.424138	0.048	0.351	5.98348e-52	DA only
	AEBP2	2.40135e-05	0.0211494	0.918	0.909	0.822221	1.30561e-66	0.26146	0.749	0.916	4.4704e-62	DA only
	CACNA1B	2.73419e-107	0.125163	0.987	0.968	9.36188e-103	3.49958e-106	-0.511644	0.721	0.981	1.19826e-101	DA only
	RNF144A						1.11595e-139	0.494545	0.58	0.752	3.82102e-135	DA only
	NEAT1	6.98566e-14	0.193394	0.612	0.587	2.39189e-09	2.16305e-22	0.449797	0.666	0.601	7.40627e-18	DA only
	EPHA4	1.00939e-10	-0.0124244	0.507	0.489	3.45616e-06	3.58966e-58	0.255242	0.36	0.501	1.2291e-53	DA only
	LINC01572	4.31734e-12	-0.05258	0.235	0.255	1.47826e-07	2.75e-81	0.443661	0.218	0.243	9.41601e-77	DA only
	CBR4						7.60188e-110	0.268658	0.426	0.655	2.60288e-105	DA only
	MEG8	9.57242e-33	-0.053097	0.956	0.947	3.2776e-28	1.76937e-56	-0.289008	0.73	0.954	6.05833e-52	DA only
	TTLL11	8.86361e-35	-0.0683249	0.747	0.74	3.0349e-30	2.44163e-152	0.396795	0.499	0.746	8.36015e-148	DA only
	EVI5	4.7226e-13	-0.0333631	0.801	0.79	1.61702e-08	2.16525e-120	0.300804	0.556	0.799	7.4138e-116	DA only
	NEBL	4.05378e-52	0.0784496	0.978	0.961	1.38801e-47	3.08558e-59	-0.30895	0.774	0.973	1.0565e-54	DA only
	HSPA8	3.08741e-72	-0.100407	0.233	0.282	1.05713e-67	3.07498e-90	0.292989	0.165	0.253	1.05287e-85	DA only
	ITGA8	6.53969e-14	0.0786591	0.29	0.261	2.23919e-09	1.75621e-18	-0.344735	0.119	0.28	6.01326e-14	DA only
	AP000787.1	2.14269e-05	-0.0178447	0.219	0.216	0.733655	3.61721e-78	0.279428	0.167	0.218	1.23853e-73	DA only
	NDUFB4	1.07638e-18	-0.048281	0.238	0.253	3.68552e-14	5.60216e-99	0.260808	0.154	0.245	1.91818e-94	DA only
	IFT80	4.4843e-10	-0.0450908	0.444	0.45	1.53542e-05	1.51474e-117	0.313365	0.279	0.447	5.18646e-113	DA only
	CDH8						1.34526e-21	-0.733017	0.376	0.602	4.60617e-17	DA only
	PICALM	2.27285e-25	-0.0637756	0.82	0.814	7.78225e-21	6.13014e-183	0.645984	0.668	0.818	2.09896e-178	DA only
	SELENOP	9.69934e-44	-0.0604783	0.059	0.066	3.32105e-39	2.82291e-77	0.616348	0.187	0.061	9.66565e-73	DA only
	AC073365.1	3.64432e-22	-0.0228656	0.036	0.035	1.24782e-17	2.5946e-43	0.36628	0.114	0.035	8.88392e-39	DA only
	CACNG4	2.12923e-20	0.0524911	0.535	0.495	7.29047e-16	2.60538e-95	-0.430928	0.095	0.522	8.92081e-91	DA only
	PRRG1						1.59765e-56	0.31988	0.204	0.224	5.47037e-52	DA only
	WDR12	5.03579e-05	-0.0208822	0.364	0.362	1	1.94021e-147	0.268399	0.189	0.365	6.64327e-143	DA only
	PJA2	2.47298e-46	-0.0817012	0.728	0.731	8.46748e-42	2.98825e-156	0.311585	0.457	0.731	1.02318e-151	DA only
	AC106795.3	2.43615e-26	0.062845	0.287	0.247	8.34137e-22	3.85323e-41	-0.359258	0.035	0.273	1.31934e-36	DA only
	HSPA4L	2.29427e-17	0.0345922	0.725	0.692	7.85557e-13	7.80727e-118	-0.277117	0.27	0.715	2.67321e-113	DA only
	TCF4	3.20617e-39	0.0521744	0.999	0.996	1.09779e-34	1.17067e-138	-0.62277	0.96	0.998	4.00837e-134	DA only
	SLAIN1	8.65169e-22	-0.0653973	0.749	0.74	2.96234e-17	6.82916e-230	0.836546	0.613	0.746	2.3383e-225	DA only
	AGTPBP1	2.5235e-07	-0.0100342	0.852	0.838	0.00864048	8.90244e-120	0.386019	0.637	0.848	3.0482e-115	DA only
	GALNT18	4.33555e-21	0.0755579	0.804	0.772	1.48449e-16	9.06812e-35	-0.272098	0.545	0.793	3.10493e-30	DA only
	PCSK6	2.32809e-19	-0.0861622	0.315	0.334	7.97138e-15	4.98824e-124	0.819567	0.365	0.322	1.70797e-119	DA only
	MGST1	6.37248e-23	-0.0437176	0.132	0.134	2.18194e-18	1.79971e-89	0.494503	0.193	0.133	6.1622e-85	DA only
	LINC00535	1.27895e-07	0.0912203	0.412	0.402	0.00437914	4.71486e-32	-0.450912	0.158	0.41	1.61437e-27	DA only
	SCRG1	3.04907e-14	-0.035425	0.161	0.169	1.044e-09	5.27542e-111	0.366972	0.154	0.164	1.80631e-106	DA only
	WASHC3	1.24841e-10	-0.0330073	0.217	0.224	4.27454e-06	1.31786e-93	0.271524	0.152	0.22	4.51234e-89	DA only
	FRYL	5.18991e-09	-0.039906	0.871	0.865	0.000177702	1.42252e-142	0.613017	0.727	0.87	4.87072e-138	DA only
	KIAA1755	1.14129e-25	-0.0362739	0.024	0.033	3.90779e-21	1.11832e-70	0.5096	0.147	0.027	3.82911e-66	DA only
	ADRA1A	6.75306e-20	0.0517109	0.573	0.534	2.31225e-15	1.41374e-66	-0.766235	0.167	0.561	4.84065e-62	DA only
	LINC00862	2.44742e-31	0.0465458	0.327	0.28	8.37997e-27	9.01514e-100	0.292313	0.178	0.309	3.08678e-95	DA only
	SLC12A2	7.22345e-11	-0.027181	0.568	0.553	2.47331e-06	4.29667e-141	0.478256	0.411	0.563	1.47118e-136	DA only
	BMERB1	1.14718e-65	0.0906126	0.921	0.881	3.92796e-61	1.34169e-108	-0.323311	0.523	0.908	4.59393e-104	DA only
	PALM2-AKAP2	1.89586e-26	-0.102164	0.816	0.821	6.49143e-22	9.34537e-72	0.514396	0.688	0.819	3.19986e-67	DA only
	HDAC9						9.24056e-47	-0.552565	0.659	0.908	3.16397e-42	DA only
	AP3B1	1.28236e-05	-0.0210475	0.508	0.5	0.439079	1.88031e-135	0.41848	0.343	0.506	6.43818e-131	DA only
	APLP1	3.15951e-32	-0.0727893	0.379	0.387	1.08182e-27	1.26208e-122	0.302932	0.215	0.384	4.32136e-118	DA only
	TMEM165	2.39782e-30	-0.111263	0.58	0.592	8.21013e-26	1.67344e-274	1.08939	0.589	0.585	5.72987e-270	DA only
	TIAM1	9.43966e-33	0.0192033	0.966	0.945	3.23214e-28	1.19209e-94	-0.661023	0.666	0.96	4.0817e-90	DA only
	TUBA1B	1.07134e-157	-0.194075	0.46	0.486	3.66827e-153	7.65289e-108	0.469124	0.367	0.471	2.62035e-103	DA only
	CDR2	1.621e-47	0.0958687	0.794	0.745	5.5503e-43	7.9045e-118	-0.599222	0.281	0.778	2.7065e-113	DA only
	AL049828.1						8.76495e-41	0.366419	0.569	0.634	3.00112e-36	DA only
	PCA3	1.89595e-28	-0.043322	0.089	0.09	6.49175e-24	9.09936e-63	0.477267	0.182	0.089	3.11562e-58	DA only
	CNR1	2.09005e-12	-0.0892084	0.535	0.52	7.15634e-08	7.11656e-57	-0.834871	0.169	0.532	2.43671e-52	DA only
	PPP1R12A	3.35321e-27	-0.0594126	0.793	0.785	1.14814e-22	7.90741e-166	0.446838	0.558	0.791	2.7075e-161	DA only
	FAM171A1	1.66819e-13	-0.01186	0.722	0.699	5.71189e-09	5.19499e-137	0.302485	0.451	0.715	1.77877e-132	DA only
	ZCCHC24	8.76691e-39	-0.0384606	0.045	0.045	3.00179e-34	2.07271e-59	0.483819	0.138	0.044	7.09695e-55	DA only
	MLIP	1.61567e-45	-0.0770176	0.06	0.072	5.53205e-41	3.26614e-92	0.808628	0.27	0.063	1.11833e-87	DA only
	ELOVL7	3.76305e-10	-0.0395833	0.243	0.258	1.28847e-05	1.17881e-66	0.269508	0.189	0.25	4.03625e-62	DA only
	AP000282.1						8.97024e-40	0.250087	0.088	0.06	3.07141e-35	DA only
	ELFN1						7.88706e-70	-0.450772	0.033	0.359	2.70053e-65	DA only
	NMNAT2	2.75837e-53	0.0594401	0.963	0.936	9.44466e-49	1.16515e-83	-0.394232	0.666	0.955	3.98946e-79	DA only
	SORBS2	1.11782e-18	0.01079	0.914	0.892	3.82741e-14	2.98673e-71	-0.328389	0.602	0.907	1.02266e-66	DA only
	FRMPD3	0.000186298	0.0178831	0.353	0.336	1	5.09742e-61	-0.266717	0.059	0.348	1.74536e-56	DA only
	VAPA	1.55827e-17	-0.0426472	0.708	0.701	5.33553e-13	1.70375e-167	0.369431	0.455	0.707	5.83364e-163	DA only
	SLC5A4-AS1	0.0725444	-0.0192437	0.406	0.407	1	2.20391e-45	-0.383441	0.123	0.408	7.54619e-41	DA only
	FTL	1.61583e-98	-0.164166	0.477	0.514	5.53259e-94	1.26797e-131	0.710867	0.451	0.492	4.34154e-127	DA only
	PCLO	8.69204e-25	0.0394902	0.985	0.973	2.97616e-20	5.9476e-66	-0.456093	0.8	0.982	2.03646e-61	DA only
	USP54	3.35057e-19	-0.0530195	0.616	0.608	1.14724e-14	1.09175e-154	0.490883	0.426	0.614	3.73815e-150	DA only
	SORCS2	9.03964e-10	-0.0408911	0.318	0.321	3.09517e-05	1.47632e-69	0.370779	0.24	0.32	5.05493e-65	DA only
	MEGF10	2.71481e-24	-0.0522226	0.08	0.088	9.2955e-20	7.82851e-81	0.668131	0.22	0.082	2.68048e-76	DA only
	YWHAZ	4.88767e-31	-0.0638114	0.707	0.704	1.67354e-26	1.05412e-145	0.309012	0.435	0.708	3.60932e-141	DA only
	AC016598.2	2.05628e-21	-0.0175077	0.007	0.01	7.0407e-17	1.66922e-48	0.343326	0.088	0.007	5.71541e-44	DA only
	NEK7	9.77041e-08	-0.0284141	0.335	0.332	0.00334539	2.07364e-98	0.321912	0.22	0.335	7.10014e-94	DA only
	C4orf48	5.28131e-26	-0.0538288	0.144	0.168	1.80832e-21	6.32717e-66	0.277702	0.125	0.154	2.16642e-61	DA only
	LMO4	3.31748e-33	-0.0893948	0.386	0.406	1.13591e-28	2.01045e-109	0.40519	0.279	0.395	6.88379e-105	DA only
	LINC01725	0.0252092	-0.0179941	0.176	0.181	1	7.90396e-23	0.388012	0.226	0.178	2.70631e-18	DA only
	DUBR	6.8989e-12	0.0300618	0.716	0.689	2.36218e-07	1.79572e-106	0.327536	0.488	0.707	6.14853e-102	DA only
	BORCS5	1.52261e-20	-0.0586417	0.52	0.529	5.21343e-16	8.5128e-143	0.372829	0.327	0.525	2.91478e-138	DA only
	FSTL4	7.11389e-24	-0.0967924	0.391	0.41	2.4358e-19	5.878e-64	0.575659	0.393	0.399	2.01263e-59	DA only
	SYTL5	1.914e-09	0.0185479	0.457	0.433	6.55354e-05	2.9942e-69	-0.520379	0.088	0.451	1.02521e-64	DA only
	AC004594.1	6.77882e-32	-0.0436284	0.026	0.034	2.32107e-27	2.99901e-77	0.632433	0.178	0.028	1.02686e-72	DA only
	PARG	2.35919e-09	-0.0286334	0.527	0.521	8.07787e-05	1.55401e-152	0.260179	0.288	0.526	5.32093e-148	DA only
	SH3D19	1.37168e-09	0.0335151	0.501	0.474	4.69664e-05	2.13704e-47	0.439823	0.455	0.49	7.31724e-43	DA only
	ARHGAP28	2.96369e-44	0.143667	0.445	0.393	1.01477e-39	7.59066e-66	-0.768326	0.068	0.427	2.59904e-61	DA only
	ASAP2						4.48973e-109	0.262781	0.316	0.522	1.53728e-104	DA only
	XACT	0.0160122	0.0430535	0.084	0.078	1	6.06255e-11	-0.310084	0.011	0.082	2.07582e-06	DA only
	PROX1	2.33842e-12	0.0646548	0.409	0.38	8.00674e-08	1.48288e-43	-0.615766	0.108	0.4	5.07738e-39	DA only
	BMP6	0.000464137	0.0177091	0.186	0.174	1	6.30114e-17	-0.269328	0.051	0.182	2.15751e-12	DA only
	SV2B	4.61196e-54	-0.121128	0.138	0.158	1.57913e-49	3.08877e-162	1.11414	0.404	0.144	1.05759e-157	DA only
	SCN3A	1.12532e-25	0.0448074	0.854	0.821	3.8531e-21	5.0173e-128	-0.461697	0.363	0.844	1.71792e-123	DA only
	KCNB2	3.50103e-12	-0.0677865	0.61	0.63	1.19875e-07	3.22487e-11	-0.422535	0.459	0.619	1.10419e-06	DA only
	NUAK1	2.54e-10	-0.0256947	0.555	0.546	8.69696e-06	1.00982e-107	0.273763	0.347	0.553	3.45761e-103	DA only
	ADGRL1	1.38503e-43	0.0742381	0.744	0.693	4.74235e-39	1.08041e-133	-0.286652	0.246	0.727	3.69932e-129	DA only
	JPX	0.0020552	0.0227701	0.801	0.791	1	1.99111e-100	0.357766	0.596	0.799	6.81755e-96	DA only
	DCX	2.91618e-18	0.044423	0.729	0.695	9.98499e-14	2.50849e-125	-0.295609	0.255	0.719	8.58906e-121	DA only
	ABCA8	2.31793e-47	-0.0742837	0.041	0.057	7.93658e-43	5.05225e-97	0.811447	0.253	0.046	1.72989e-92	DA only
	KCNJ6	3.80335e-16	0.0504313	0.836	0.809	1.30227e-11	1.1543e-94	-0.425176	0.411	0.828	3.95233e-90	DA only
	FMN1	5.65718e-05	-0.0298493	0.805	0.805	1	3.24605e-29	0.308092	0.745	0.806	1.11145e-24	DA only
	SEPTIN7	1.66087e-128	-0.181789	0.85	0.863	5.68681e-124	1.06342e-200	0.914386	0.8	0.856	3.64116e-196	DA only
	LINC00894	1.28124e-21	-0.0766651	0.481	0.498	4.38696e-17	1.82842e-69	0.306334	0.352	0.489	6.26052e-65	DA only
	TENM1						8.98709e-26	-0.440673	0.532	0.761	3.07718e-21	DA only
	FSTL5	0.0049759	0.0172708	0.729	0.718	1	5.28505e-33	-1.20154	0.503	0.726	1.8096e-28	DA only
	BAALC-AS1						9.69127e-68	0.269442	0.145	0.212	3.31829e-63	DA only
	ARHGAP42						3.95235e-29	-0.270118	0.11	0.316	1.35328e-24	DA only
	SPCS3	2.18192e-16	-0.0413394	0.377	0.38	7.4709e-12	1.67247e-139	0.282667	0.226	0.38	5.72652e-135	DA only
	NDUFA13	2.52176e-70	-0.105165	0.304	0.339	8.63451e-66	5.24777e-106	0.298702	0.196	0.319	1.79684e-101	DA only
	MIA2	3.41976e-09	-0.0330663	0.52	0.518	0.000117092	7.4678e-130	0.254281	0.308	0.521	2.55697e-125	DA only
	PPFIA2-AS1						2.05056e-103	0.357719	0.141	0.14	7.02113e-99	DA only
	PEAK1						2.05088e-109	0.43838	0.448	0.617	7.02223e-105	DA only
	KCNQ1OT1	0.484217	0.0239198	0.748	0.744	1	2.48183e-60	-0.262414	0.422	0.749	8.4978e-56	DA only
	TPT1	1.7971e-27	-0.0730619	0.343	0.367	6.15326e-23	8.10812e-116	0.425053	0.266	0.353	2.77622e-111	DA only
	ZFPM2						1.45766e-25	0.58447	0.609	0.468	4.99104e-21	DA only
	CDC42SE1	1.13078e-11	-0.0283784	0.307	0.307	3.87177e-07	3.56931e-129	0.257761	0.182	0.308	1.22213e-124	DA only
	LINC01322	5.77654e-18	0.13472	0.713	0.692	1.97789e-13	1.43469e-51	-1.04402	0.363	0.708	4.91239e-47	DA only
	RORB	1.53012e-18	-0.0552561	0.104	0.109	5.23913e-14	1.20759e-70	0.703157	0.237	0.105	4.13478e-66	DA only
	PIEZO2	7.1304e-17	-0.0984916	0.156	0.176	2.44145e-12	2.26789e-20	0.575433	0.305	0.163	7.76527e-16	DA only
	SLC9A7	2.46446e-13	0.0160241	0.614	0.584	8.43832e-09	9.16786e-101	-0.251921	0.191	0.606	3.13907e-96	DA only
	SATB2	3.832e-75	-0.104725	0.082	0.093	1.31208e-70	1.42411e-194	1.18943	0.404	0.084	4.87614e-190	DA only
	LINC02217	3.73917e-26	-0.027552	0.016	0.024	1.28029e-21	3.36921e-41	0.317523	0.101	0.018	1.15362e-36	DA only
	YWHAH	2.06793e-83	-0.134967	0.496	0.528	7.08058e-79	5.96399e-154	0.442453	0.334	0.51	2.04207e-149	DA only
	TNRC18	8.25249e-73	0.0985677	0.827	0.771	2.82565e-68	1.37747e-153	-0.389895	0.286	0.808	4.71647e-149	DA only
	FAU	4.9707e-76	-0.114765	0.222	0.269	1.70197e-71	2.70237e-73	0.28424	0.16	0.242	9.2529e-69	DA only
	ZFHX4						8.78743e-45	0.302039	0.174	0.205	3.00882e-40	DA only
	AC120193.1	0.02279	0.0438403	0.257	0.248	1	7.01374e-33	0.715804	0.437	0.252	2.4015e-28	DA only
	ADAMTS19	0.191258	0.0237149	0.451	0.444	1	3.37637e-23	-0.343636	0.237	0.45	1.15607e-18	DA only
	GPR158						7.36739e-82	-0.337026	0.484	0.852	2.5226e-77	DA only
	VRK2	5.60028e-43	-0.0748349	0.05	0.068	1.91753e-38	6.15075e-80	0.722635	0.233	0.056	2.10602e-75	DA only
	RDX	1.10659e-05	-0.0105488	0.701	0.687	0.378895	2.76423e-124	0.291552	0.424	0.698	9.46473e-120	DA only
	GABRB1	1.84534e-31	0.0535915	0.953	0.93	6.31844e-27	1.01659e-22	-0.297955	0.815	0.945	3.48081e-18	DA only
	SLC25A13	4.82499e-15	-0.0490762	0.445	0.446	1.65208e-10	3.21108e-116	0.427929	0.334	0.446	1.09947e-111	DA only
	CSRP1	1.46963e-15	-0.0264921	0.069	0.072	5.032e-11	1.24553e-75	0.397907	0.138	0.07	4.2647e-71	DA only
	ADCY3	3.05156e-28	0.0542202	0.519	0.472	1.04485e-23	2.14646e-84	-0.251885	0.13	0.503	7.34949e-80	DA only
	CAMK2B	2.60609e-45	0.0172164	0.868	0.827	8.92325e-41	4.93774e-144	-0.27042	0.391	0.855	1.69068e-139	DA only
	CELF5	2.39999e-76	0.0990106	0.85	0.793	8.21758e-72	6.05425e-172	-0.483352	0.273	0.831	2.07298e-167	DA only
	CDH18	1.16786e-09	0.0584315	0.887	0.871	3.99875e-05	2.35442e-24	0.291312	0.833	0.881	8.06155e-20	DA only
	NTM	8.55983e-09	-0.0428387	0.871	0.873	0.000293088	1.68925e-11	0.266495	0.93	0.871	5.78398e-07	DA only
	GRIP1	0.00508765	0.0104526	0.994	0.991	1	5.57827e-51	-0.692314	0.965	0.993	1.91e-46	DA only
	LINC02306	1.30123e-50	-0.0705295	0.047	0.046	4.4554e-46	4.83113e-90	0.798855	0.202	0.045	1.65418e-85	DA only
	NDUFB8	1.75366e-42	-0.0861827	0.431	0.454	6.00451e-38	1.47123e-125	0.271503	0.255	0.442	5.0375e-121	DA only
	FA2H	7.61658e-42	-0.0651272	0.044	0.055	2.60792e-37	5.1756e-71	0.651766	0.202	0.047	1.77213e-66	DA only
	ZIC1	4.49012e-23	-0.0219431	0.018	0.02	1.53742e-18	2.61104e-36	0.283653	0.077	0.019	8.94019e-32	DA only
	TTLL7	6.90053e-50	-0.109911	0.905	0.907	2.36274e-45	2.00982e-141	0.712017	0.811	0.907	6.88163e-137	DA only
	CADPS2	1.96202e-53	-0.159876	0.18	0.195	6.71795e-49	3.32427e-193	1.55146	0.536	0.184	1.13823e-188	DA only
	SPOCK3	0.0938868	-0.0131287	0.911	0.908	1	3.84402e-10	-0.562826	0.862	0.91	1.31619e-05	DA only
	FRMPD4	2.0602e-23	-0.0272219	0.981	0.972	7.05414e-19	4.39894e-25	-0.308095	0.875	0.978	1.5062e-20	DA only
	MEIS1	4.0518e-08	-0.0326255	0.113	0.123	0.00138734	1.07872e-59	0.362364	0.138	0.117	3.69355e-55	DA only
	LMCD1-AS1	7.31676e-67	-0.178496	0.365	0.432	2.50526e-62	6.316e-34	0.605019	0.497	0.391	2.1626e-29	DA only
	ATP8B4	0.00221792	-0.0276646	0.199	0.206	1	1.17896e-44	0.258307	0.154	0.202	4.03675e-40	DA only
	GSN	1.35156e-21	-0.0202989	0.185	0.172	4.62775e-17	3.29376e-74	0.366197	0.178	0.18	1.12778e-69	DA only
	GALNT17	1.03666e-07	0.0610152	0.925	0.915	0.00354952	2.97565e-20	-0.497082	0.782	0.922	1.01886e-15	DA only
	INKA2	2.29582e-10	-0.0163229	0.153	0.148	7.86087e-06	3.42057e-87	0.28551	0.134	0.151	1.1712e-82	DA only
	AL583808.1	8.2643e-10	-0.0335482	0.112	0.122	2.8297e-05	1.41114e-84	0.451665	0.169	0.116	4.83175e-80	DA only
	NEDD4L	2.65422e-11	0.0660452	0.747	0.726	9.08804e-07	2.38174e-23	-0.403979	0.516	0.74	8.15507e-19	DA only
	GLDN	2.03417e-48	-0.110346	0.271	0.311	6.965e-44	6.70319e-72	0.49709	0.292	0.287	2.29517e-67	DA only
	RSRP1	1.19054e-36	-0.0618302	0.695	0.682	4.07641e-32	3.52384e-159	0.43557	0.47	0.691	1.20656e-154	DA only
	LINC00960	0.000347322	-0.0242949	0.215	0.221	1	2.91098e-79	0.289623	0.165	0.218	9.9672e-75	DA only
	AC098617.1	2.67774e-05	-0.0311568	0.194	0.202	0.916857	9.46435e-58	0.313646	0.158	0.197	3.24059e-53	DA only
	ANKRD26	6.28985e-66	0.0816162	0.932	0.893	2.15364e-61	2.34271e-113	-0.316244	0.538	0.92	8.02145e-109	DA only
	TMEM14A	1.0687e-10	-0.039416	0.318	0.33	3.65923e-06	1.09366e-122	0.28626	0.198	0.324	3.7447e-118	DA only
	LINC00639	5.41911e-50	-0.0811835	0.04	0.055	1.8555e-45	1.56888e-93	0.84228	0.255	0.044	5.37183e-89	DA only
	PDE8A	1.22219e-26	-0.0960368	0.686	0.694	4.18478e-22	5.39961e-145	0.733695	0.604	0.69	1.84883e-140	DA only
	CAV3	2.43689e-06	-0.0116772	0.077	0.075	0.083439	1.73956e-68	0.262671	0.095	0.076	5.95625e-64	DA only
	SH3KBP1						9.17746e-101	-0.274163	0.411	0.816	3.14236e-96	DA only
	KCND3	2.48095e-22	0.0743857	0.862	0.833	8.49477e-18	2.51808e-80	-0.345586	0.492	0.853	8.62189e-76	DA only
	AC090015.1	6.07733e-90	-0.115956	0.04	0.07	2.08088e-85	2.22926e-50	0.598551	0.193	0.051	7.63299e-46	DA only
	SH3GL3	3.24465e-16	0.0519753	0.912	0.894	1.11097e-11	9.67527e-50	0.370063	0.798	0.906	3.31281e-45	DA only
	SELENOW	1.07236e-92	-0.130854	0.388	0.424	3.67174e-88	1.7304e-120	0.406891	0.29	0.404	5.92489e-116	DA only
	RBM26	8.35871e-12	-0.0113959	0.866	0.849	2.86202e-07	1.17115e-143	0.273797	0.591	0.861	4.01001e-139	DA only
	LARP1	5.99991e-44	0.0684683	0.833	0.787	2.05437e-39	2.72306e-133	-0.31761	0.347	0.818	9.32376e-129	DA only
	GATAD1	6.49446e-21	-0.0491599	0.526	0.523	2.2237e-16	8.17257e-161	0.351245	0.323	0.526	2.79829e-156	DA only
	PCDH9-AS4	9.00451e-13	-0.0182532	0.089	0.086	3.08315e-08	1.95269e-102	0.342731	0.112	0.087	6.68602e-98	DA only
	BRINP3	1.37721e-08	-0.070245	0.275	0.29	0.000471556	6.52822e-10	0.269189	0.382	0.281	2.23526e-05	DA only
	TUBA1A	1.06861e-101	-0.151397	0.359	0.409	3.65891e-97	3.43023e-114	0.446758	0.288	0.38	1.17451e-109	DA only
	RIMBP2	3.61826e-63	-0.0241013	0.903	0.871	1.23889e-58	3.96333e-82	-0.257249	0.558	0.893	1.35704e-77	DA only
	CGGBP1	0.0331619	-0.01307	0.403	0.398	1	1.86883e-110	0.296511	0.246	0.403	6.39887e-106	DA only
	AC005225.2	5.5528e-06	0.0430278	0.592	0.577	0.190128	1.0399e-91	-0.399872	0.163	0.59	3.5606e-87	DA only
	CALR	3.89296e-37	-0.062244	0.19	0.22	1.33295e-32	4.21662e-114	0.282015	0.13	0.203	1.44377e-109	DA only
	ADRA1B	1.82087e-05	0.0294602	0.292	0.275	0.623468	7.39852e-33	-0.50402	0.062	0.287	2.53325e-28	DA only
	STXBP5-AS1						5.57591e-14	0.262701	0.519	0.514	1.90919e-09	DA only
	UQCRB	3.4023e-70	-0.113445	0.372	0.403	1.16495e-65	9.89987e-105	0.31325	0.242	0.386	3.38971e-100	DA only
	SNCAIP	0.00156576	0.0175659	0.382	0.367	1	2.49408e-48	-0.255063	0.11	0.378	8.53972e-44	DA only
	AC093879.1	5.0208e-14	-0.0642267	0.338	0.362	1.71912e-09	5.39322e-119	0.561914	0.321	0.348	1.84664e-114	DA only
	CSMD3	2.97263e-20	0.0716523	0.932	0.917	1.01783e-15	1.69899e-10	-0.482082	0.879	0.926	5.81733e-06	DA only
	KLHL28	4.40858e-10	-0.0349969	0.405	0.405	1.5095e-05	2.82598e-128	0.267945	0.226	0.406	9.67616e-124	DA only
	FGFR2	1.03417e-16	-0.069956	0.259	0.27	3.541e-12	1.20866e-98	0.833874	0.389	0.263	4.13846e-94	DA only
	ASPA	4.50706e-50	-0.0581732	0.024	0.04	1.54322e-45	2.08723e-76	0.60977	0.176	0.029	7.14668e-72	DA only
	DLGAP1						4.37708e-24	-0.487965	1	1	1.49871e-19	DA only
	CLDND1	3.50288e-48	-0.0856612	0.313	0.321	1.19939e-43	2.70998e-188	0.703095	0.323	0.316	9.27897e-184	DA only
	HTR1E	2.39233e-10	0.0613176	0.5	0.472	8.19133e-06	5.37559e-25	-0.372252	0.264	0.491	1.8406e-20	DA only
	DLGAP1-AS4	7.36176e-14	-0.0549288	0.297	0.32	2.52067e-09	1.94617e-80	0.39358	0.253	0.307	6.6637e-76	DA only
	AL024495.1						7.77286e-10	-0.258596	0.116	0.229	2.66143e-05	DA only
	THY1	3.30674e-92	-0.136916	0.521	0.551	1.13223e-87	2.94955e-121	0.26506	0.299	0.535	1.00992e-116	DA only
	REV3L	1.93294e-70	0.098191	0.965	0.938	6.61838e-66	7.08741e-111	-0.54114	0.615	0.957	2.42673e-106	DA only
	RHBDL3	3.72087e-18	0.0196147	0.267	0.236	1.27403e-13	3.70475e-62	0.280943	0.193	0.255	1.26851e-57	DA only
	ZNF827	0.00103264	-0.018969	0.555	0.552	1	4.24042e-89	0.321319	0.385	0.555	1.45192e-84	DA only
	EPHA7	5.24883e-13	0.0421762	0.737	0.709	1.7972e-08	9.39454e-63	-0.478501	0.363	0.729	3.21669e-58	DA only
	AC013265.1	3.08877e-06	-0.027057	0.201	0.198	0.105759	5.15623e-28	-0.515426	0.026	0.201	1.76549e-23	DA only
	SVIP	1.978e-15	-0.0407148	0.199	0.212	6.77267e-11	2.37255e-75	0.263352	0.16	0.204	8.1236e-71	DA only
	GABRB2	8.85014e-15	0.0442858	0.962	0.95	3.03029e-10	1.53192e-17	-0.302608	0.873	0.958	5.2453e-13	DA only
	SLIT3	0.00606625	-0.0239201	0.154	0.154	1	6.43389e-40	0.647202	0.253	0.153	2.20296e-35	DA only
	RGS7	9.84973e-12	0.0456719	0.99	0.985	3.37255e-07	6.69244e-21	-0.326444	0.934	0.988	2.29149e-16	DA only
	ENO4	9.71227e-21	-0.0572846	0.257	0.27	3.32548e-16	1.00403e-129	0.524607	0.246	0.262	3.43781e-125	DA only
	SCD	6.99496e-31	-0.0281569	0.134	0.122	2.39507e-26	1.72518e-102	0.537451	0.196	0.129	5.90702e-98	DA only
	MAP7	7.36239e-10	0.0156088	0.96	0.949	2.52088e-05	1.85876e-48	0.393254	0.884	0.956	6.3644e-44	DA only
	FHIT						2.17064e-30	0.450858	0.826	0.821	7.43227e-26	DA only
	AC023509.6	3.41047e-09	-0.028199	0.161	0.167	0.000116774	9.93503e-82	0.307057	0.145	0.164	3.40175e-77	DA only
	SPAG9						8.94806e-138	0.255211	0.571	0.847	3.06382e-133	DA only
	OSBPL3	1.78477e-17	-0.0565574	0.753	0.755	6.11105e-13	3.00098e-43	-0.309845	0.47	0.756	1.02753e-38	DA only
	TARSL2						1.86376e-149	0.283951	0.42	0.707	6.38153e-145	DA only
	GRIN2B	1.13795e-38	-0.0129745	0.994	0.985	3.89634e-34	1.36488e-66	-0.404226	0.875	0.992	4.67334e-62	DA only
	ANTXR1	0.193554	-0.0147721	0.471	0.478	1	8.60653e-48	-0.361669	0.174	0.476	2.94687e-43	DA only
	BICD1	2.66566e-35	0.0467739	0.958	0.935	9.12722e-31	8.08116e-111	-0.477837	0.602	0.952	2.76699e-106	DA only
	USP9Y	3.56209e-235	-0.249142	0.477	0.616	1.21966e-230	7.26692e-18	0.275704	0.521	0.533	2.48819e-13	DA only
	STAT3	4.05588e-10	0.0163074	0.502	0.474	1.38873e-05	3.63394e-125	0.263085	0.27	0.492	1.24426e-120	DA only
	LINC01619	3.58559e-05	0.0356311	0.322	0.307	1	2.71217e-41	-0.285644	0.075	0.318	9.28647e-37	DA only
	SYNJ2	9.25537e-31	-0.0578984	0.195	0.192	3.16904e-26	5.26101e-133	0.811803	0.321	0.193	1.80137e-128	DA only
	AJ009632.2	5.7947e-63	-0.0836055	0.053	0.059	1.98411e-58	4.38975e-101	0.821554	0.209	0.054	1.50305e-96	DA only
	AL354809.1	1.73414e-22	-0.0435816	0.088	0.091	5.93769e-18	3.36881e-81	0.520805	0.163	0.089	1.15348e-76	DA only
	ST3GAL6	1.55556e-16	0.0269833	0.43	0.395	5.32625e-12	9.03436e-91	0.281277	0.288	0.417	3.09337e-86	DA only
	ROBO1						4.05015e-29	-1.24288	0.758	0.826	1.38677e-24	DA only
	SPP1						3.77953e-135	0.913169	0.297	0.17	1.29411e-130	DA only
	AC090578.1						1.03513e-34	0.477116	0.459	0.461	3.54429e-30	DA only
	SPATA6	3.53781e-22	-0.0502325	0.285	0.28	1.21135e-17	4.16981e-137	0.723408	0.352	0.283	1.42774e-132	DA only
	ANKRD30BL	2.54723e-62	0.156895	0.781	0.725	8.72172e-58	1.48381e-87	-0.864162	0.316	0.762	5.08055e-83	DA only
	OLMALINC	3.11461e-13	-0.0139069	0.184	0.172	1.06644e-08	7.11105e-78	0.366644	0.178	0.179	2.43482e-73	DA only
	SPATA22	1.85578e-23	-0.0280632	0.021	0.027	6.3542e-19	4.79872e-42	0.326234	0.092	0.023	1.64308e-37	DA only
	EPS15	1.65008e-24	-0.0629866	0.577	0.578	5.64987e-20	3.49297e-173	0.534305	0.415	0.579	1.19599e-168	DA only
	GRIA1						4.08557e-77	-0.682073	0.809	0.982	1.3989e-72	DA only
	OTUD7A						1.30089e-80	0.411144	0.822	0.942	4.45425e-76	DA only
	NDUFA4	1.71598e-164	-0.19165	0.422	0.472	5.87553e-160	2.35728e-143	0.529837	0.341	0.443	8.07134e-139	DA only
	ITPR1	0.000876187	0.0318445	0.681	0.666	1	2.22473e-36	0.250052	0.56	0.676	7.61746e-32	DA only
	TALDO1	3.26162e-10	-0.031743	0.183	0.192	1.11678e-05	2.19635e-98	0.259413	0.134	0.187	7.5203e-94	DA only
	TAFA5	4.45274e-48	0.0936533	0.851	0.805	1.52462e-43	1.59232e-96	-0.340938	0.433	0.836	5.4521e-92	DA only
	SUMF1	0.0844343	-0.0148967	0.708	0.715	1	1.57759e-71	0.258323	0.512	0.713	5.40165e-67	DA only
	B2M	4.96009e-09	-0.0198777	0.198	0.194	0.000169833	2.34897e-74	0.294091	0.143	0.197	8.04286e-70	DA only
	LHFPL6	1.09108e-14	-0.0686488	0.214	0.223	3.73585e-10	6.059e-29	0.555001	0.312	0.217	2.0746e-24	DA only
	AC067956.1	1.47462e-30	-0.0457068	0.054	0.057	5.0491e-26	2.77963e-85	0.74339	0.235	0.054	9.51744e-81	DA only
	SLC44A1	3.17565e-55	-0.161257	0.757	0.766	1.08734e-50	7.39996e-299	1.29905	0.813	0.76	2.53375e-294	DA only
	FBXO17	4.5741e-07	0.0208223	0.429	0.406	0.0156617	7.0852e-62	-0.31151	0.097	0.422	2.42597e-57	DA only
	LINC01378	2.40813e-31	-0.0528448	0.083	0.081	8.24544e-27	5.20535e-70	0.683707	0.193	0.081	1.78231e-65	DA only
	FAM49A						7.64586e-129	-0.272528	0.338	0.795	2.61794e-124	DA only
	ARFGEF2						6.99632e-114	0.26498	0.475	0.717	2.39554e-109	DA only
	CPM	8.79731e-08	-0.0136599	0.045	0.045	0.0030122	2.04391e-36	0.268642	0.092	0.045	6.99833e-32	DA only
	SIPA1L3	1.79877e-38	0.0478294	0.844	0.801	6.15898e-34	4.45991e-125	-0.283094	0.385	0.83	1.52707e-120	DA only
	NEFL	4.53482e-111	-0.14511	0.276	0.33	1.55272e-106	2.38356e-134	0.568119	0.288	0.298	8.1613e-130	DA only
	ADAM10	2.08057e-14	-0.027702	0.727	0.711	7.12387e-10	2.09864e-127	0.271106	0.448	0.722	7.18574e-123	DA only
	ZBTB20-AS5	6.37123e-09	-0.0334146	0.093	0.101	0.000218151	1.03987e-36	0.261446	0.108	0.096	3.56052e-32	DA only
	PLD5	8.44842e-14	0.0474563	0.713	0.683	2.89274e-09	7.28207e-35	-1.05057	0.459	0.703	2.49338e-30	DA only
	NAV2	1.39625e-25	0.0189016	0.987	0.975	4.78076e-21	7.35524e-34	-0.291137	0.873	0.983	2.51844e-29	DA only
	CNTNAP4	8.89526e-07	0.046922	0.664	0.642	0.0304574	1.47251e-07	-0.516804	0.536	0.656	0.00504189	DA only
	OXR1	0.0063402	-0.0176895	0.964	0.967	1	1.25296e-07	-0.361208	0.916	0.965	0.00429012	DA only
	PAK3	1.8143e-30	0.0498277	0.958	0.938	6.21215e-26	3.06123e-88	-0.38556	0.651	0.952	1.04817e-83	DA only
	DGKB	4.6937e-23	0.0560044	0.85	0.818	1.60712e-18	1.15568e-10	-0.267914	0.714	0.838	3.95705e-06	DA only
	STK3	3.96637e-07	-0.0152813	0.326	0.314	0.0135808	3.45867e-92	0.506943	0.288	0.321	1.18425e-87	DA only
	CACNG2	2.66361e-30	0.0534492	0.862	0.826	9.1202e-26	4.46317e-120	-0.440385	0.393	0.851	1.52819e-115	DA only
	AL391832.4	7.68439e-23	-0.0512917	0.224	0.223	2.63114e-18	4.35058e-39	-0.493295	0.015	0.225	1.48964e-34	DA only
	ELF1						7.3387e-61	0.347887	0.152	0.132	2.51277e-56	DA only
	RGCC	6.04683e-31	-0.0465687	0.049	0.057	2.07044e-26	1.07626e-74	0.535029	0.174	0.051	3.6851e-70	DA only
	PWRN1	4.8271e-21	0.0892004	0.793	0.769	1.6528e-16	1.46946e-63	-0.922432	0.42	0.786	5.03145e-59	DA only
	AL590807.1	2.05851e-16	-0.0454727	0.106	0.128	7.04832e-12	3.90608e-34	0.308898	0.132	0.115	1.33744e-29	DA only
	SLIRP	5.48391e-09	-0.0362986	0.31	0.314	0.000187769	1.07796e-102	0.291063	0.191	0.313	3.69095e-98	DA only
	AC096564.1	6.0337e-11	-0.0415949	0.218	0.23	2.06594e-06	3.89707e-93	0.366368	0.193	0.223	1.33436e-88	DA only
	FOXN2	2.3008e-31	-0.0768797	0.283	0.299	7.87795e-27	1.17885e-133	0.578847	0.288	0.289	4.03638e-129	DA only
	UACA	2.74467e-17	-0.0241898	0.021	0.028	9.39776e-13	1.82318e-53	0.351475	0.095	0.023	6.24256e-49	DA only
	COL19A1	2.20463e-07	0.0107249	0.358	0.339	0.00754866	2.50546e-17	-0.309818	0.182	0.352	8.57868e-13	DA only
	GAD2	1.43119e-40	-0.0669445	0.786	0.766	4.90041e-36	3.79401e-56	-0.280013	0.464	0.781	1.29907e-51	DA only
	C1GALT1	8.68236e-14	-0.0423182	0.405	0.41	2.97284e-09	1.88511e-131	0.309423	0.246	0.408	6.45461e-127	DA only
	ZNF644	2.27205e-13	-0.0315331	0.75	0.737	7.77951e-09	2.79135e-153	0.350803	0.488	0.746	9.55757e-149	DA only
	NINJ2	1.63332e-18	-0.0313275	0.034	0.043	5.5925e-14	1.39065e-66	0.456484	0.132	0.037	4.76159e-62	DA only
	RUNX1T1	0.000145812	-0.0118802	0.817	0.808	1	5.76447e-30	-0.497823	0.578	0.815	1.97376e-25	DA only
	AC079921.1	1.0563e-12	-0.0485877	0.253	0.265	3.61676e-08	4.29273e-66	0.255151	0.169	0.259	1.46983e-61	DA only
	LRFN2	1.89208e-40	0.112347	0.646	0.591	6.47849e-36	3.33024e-43	-0.377425	0.325	0.626	1.14027e-38	DA only
	ABI3BP	6.6275e-12	-0.0581807	0.138	0.127	2.26926e-07	1.01197e-08	-0.329527	0.051	0.134	0.000346498	DA only
	TULP4	9.83038e-13	-0.01446	0.732	0.711	3.36592e-08	3.13689e-142	0.262195	0.44	0.726	1.07407e-137	DA only
	MEGF9	1.20911e-10	-0.0264863	0.576	0.564	4.14001e-06	7.69096e-118	0.322278	0.371	0.573	2.63338e-113	DA only
	S100B	2.74182e-39	-0.0562779	0.048	0.069	9.38798e-35	6.03863e-70	0.48418	0.154	0.056	2.06763e-65	DA only
	TECPR2	6.99311e-11	-0.017252	0.519	0.501	2.39444e-06	6.91755e-137	0.362459	0.323	0.513	2.36857e-132	DA only
	PLEKHA1						1.28259e-110	0.287679	0.519	0.764	4.39157e-106	DA only
	DNAJC1	4.90537e-09	-0.0357146	0.603	0.602	0.00016796	5.68333e-101	0.261675	0.387	0.604	1.94597e-96	DA only
	AC004039.1						1.53817e-84	0.315223	0.165	0.202	5.2667e-80	DA only
	AC009690.2	3.4808e-07	-0.026449	0.249	0.251	0.0119183	2.62346e-94	0.272957	0.174	0.25	8.98274e-90	DA only
	SLCO1A2	4.64045e-60	-0.102567	0.043	0.062	1.58889e-55	9.03662e-127	1.07849	0.319	0.048	3.09414e-122	DA only
	KCNK1	5.40896e-10	-0.0339429	0.338	0.336	1.85203e-05	2.45801e-89	0.423435	0.284	0.338	8.41622e-85	DA only
	FKBP5	1.62455e-27	-0.0430711	0.129	0.119	5.56247e-23	3.39281e-115	1.00119	0.363	0.123	1.1617e-110	DA only
	PFKFB3						7.70034e-113	0.388858	0.259	0.366	2.6366e-108	DA only
	AL078590.2	2.20286e-13	-0.0357095	0.052	0.062	7.54258e-09	2.64418e-34	0.328413	0.116	0.055	9.05368e-30	DA only
	DAPK2	1.4338e-05	-0.0116071	0.1	0.096	0.490932	1.41001e-52	0.32696	0.127	0.098	4.82789e-48	DA only
	SGCZ	0.0151788	0.0214534	0.69	0.687	1	9.19845e-39	-0.553406	0.89	0.687	3.14955e-34	DA only
	EIF1B-AS1						1.6433e-76	0.317089	0.295	0.413	5.62667e-72	DA only
	DIRAS2	3.0564e-16	-0.0523716	0.217	0.241	1.04651e-11	4.87864e-80	0.298875	0.169	0.227	1.67045e-75	DA only
	NDFIP2	5.58567e-18	-0.0542255	0.378	0.385	1.91253e-13	6.77277e-173	0.523175	0.29	0.382	2.319e-168	DA only
	AL392023.2	6.67062e-05	-0.0212588	0.089	0.09	1	5.92228e-15	0.263249	0.127	0.089	2.02779e-10	DA only
	CALB2	1.2305e-15	0.0378088	0.259	0.231	4.21325e-11	7.74938e-43	-0.50382	0.022	0.25	2.65339e-38	DA only
	SLC44A5	7.24813e-06	0.0450992	0.878	0.866	0.248176	8.27641e-33	-0.659058	0.673	0.874	2.83384e-28	DA only
	JPH4	2.53285e-42	0.0602721	0.806	0.759	8.67249e-38	8.30276e-146	-0.330889	0.292	0.791	2.84287e-141	DA only
	FAM107B	4.51345e-34	-0.0753426	0.194	0.195	1.5454e-29	2.79918e-146	0.963943	0.387	0.193	9.5844e-142	DA only
	AC245060.5	4.65985e-14	0.0567977	0.486	0.455	1.59553e-09	2.30416e-72	-0.332685	0.121	0.477	7.88943e-68	DA only
	DENND2A	2.51945e-18	0.0593404	0.551	0.513	8.62661e-14	9.11116e-71	-0.330837	0.174	0.538	3.11966e-66	DA only
	ZSWIM6	1.0647e-14	-0.0678335	0.772	0.777	3.64553e-10	6.62994e-130	0.769401	0.692	0.775	2.27009e-125	DA only
	MAN2A1	5.00806e-28	-0.112091	0.63	0.63	1.71476e-23	9.63265e-183	1.12902	0.681	0.63	3.29822e-178	DA only
	SIK2	1.20884e-12	-0.0327255	0.757	0.745	4.13908e-08	9.45387e-119	0.281334	0.501	0.754	3.237e-114	DA only
	SDK2	1.26448e-17	0.0992251	0.317	0.286	4.32959e-13	2.29781e-31	-0.433146	0.084	0.307	7.86771e-27	DA only
	KLHL4	7.97592e-22	-0.0523192	0.065	0.076	2.73096e-17	2.99262e-66	0.598779	0.2	0.069	1.02467e-61	DA only
	MTERF1	3.1314e-09	0.0313088	0.509	0.483	0.000107219	2.80477e-88	0.453151	0.407	0.499	9.60353e-84	DA only
	GRM1						3.66173e-12	-0.559459	0.246	0.409	1.25378e-07	DA only
	CLMN	1.04017e-11	-0.032426	0.309	0.291	3.56154e-07	4.67215e-159	1.08076	0.44	0.301	1.59974e-154	DA only
	CD9	1.00435e-31	-0.0348977	0.032	0.037	3.43888e-27	1.8717e-49	0.367467	0.108	0.034	6.40872e-45	DA only
	CNTN5	2.52997e-16	0.141324	0.879	0.872	8.6626e-12	1.1169e-30	-1.1281	0.912	0.876	3.82426e-26	DA only
	PPIA	1.98615e-53	-0.0988113	0.432	0.456	6.80057e-49	4.87076e-119	0.281936	0.251	0.443	1.66775e-114	DA only
	ZKSCAN1	9.1188e-19	-0.0467585	0.64	0.636	3.12228e-14	2.7044e-145	0.356708	0.418	0.64	9.25988e-141	DA only
	TJP1	9.92517e-33	-0.0852463	0.886	0.886	3.39838e-28	8.9337e-171	0.819451	0.818	0.886	3.0589e-166	DA only
	DLEU2	5.09345e-25	-0.0919783	0.643	0.664	1.744e-20	3.88786e-80	0.474834	0.543	0.652	1.3312e-75	DA only
	ERLEC1	2.44003e-46	-0.0857942	0.359	0.393	8.35467e-42	2.33183e-127	0.270581	0.213	0.374	7.98419e-123	DA only
	ITGB8	3.04948e-05	-0.0151719	0.196	0.191	1	5.17475e-43	0.443386	0.235	0.193	1.77183e-38	DA only
	GAP43	5.13817e-65	-0.144279	0.452	0.496	1.75931e-60	1.44425e-57	0.260644	0.343	0.471	4.9451e-53	DA only
	LINC-PINT	2.56785e-12	-0.0227726	0.49	0.472	8.79233e-08	2.7571e-179	0.437894	0.312	0.484	9.44033e-175	DA only
	CCNJL						6.08083e-60	-0.274139	0.108	0.416	2.08208e-55	DA only
	AC019211.1	9.86256e-19	-0.0585087	0.061	0.073	3.37694e-14	4.09733e-69	0.788387	0.229	0.065	1.40293e-64	DA only
	GNG2	0.0440726	-0.0198727	0.532	0.533	1	8.87481e-60	-0.375377	0.191	0.535	3.03873e-55	DA only
	PDE3A	0.0290172	0.0265915	0.319	0.308	1	1.39784e-38	-0.820351	0.064	0.317	4.78621e-34	DA only
	NR2F2-AS1	2.10086e-13	0.087498	0.374	0.343	7.19335e-09	2.75089e-52	-1.12161	0.059	0.364	9.41904e-48	DA only
	ZNF536	2.07244e-06	0.0427645	0.897	0.884	0.0709602	1.2582e-07	-0.264272	0.842	0.892	0.00430808	DA only
	PCDH11X	0.795628	0.0162187	0.53	0.527	1	1.24735e-19	-0.943068	0.343	0.53	4.27093e-15	DA only
	RIMS1	3.1304e-30	-0.0270568	0.963	0.948	1.07185e-25	3.17693e-61	-0.395619	0.73	0.959	1.08778e-56	DA only
	PRUNE2	1.14937e-12	-0.0650158	0.712	0.702	3.93545e-08	9.77043e-210	0.916378	0.635	0.709	3.3454e-205	DA only
	DOK6	8.43347e-30	0.124078	0.846	0.823	2.88762e-25	9.45691e-48	-0.509646	0.545	0.839	3.23804e-43	DA only
	LHFPL4	6.18091e-23	0.0419962	0.75	0.712	2.11634e-18	4.22101e-129	-0.371923	0.248	0.739	1.44528e-124	DA only
	AC211433.1	4.03194e-06	-0.0331812	0.234	0.247	0.138054	1.31731e-86	0.301871	0.18	0.239	4.51049e-82	DA only
	GPR149	1.92551e-15	-0.0100721	0.286	0.268	6.59293e-11	7.75641e-33	-0.508671	0.059	0.281	2.65579e-28	DA only
	WSB1	6.66054e-111	-0.150508	0.748	0.764	2.28057e-106	1.5749e-121	0.436419	0.563	0.756	5.39245e-117	DA only
	LIMS1						1.4615e-86	0.256915	0.299	0.482	5.00418e-82	DA only
	SGMS1	1.17593e-22	-0.0417316	0.751	0.733	4.02638e-18	1.66964e-120	0.547547	0.602	0.745	5.71685e-116	DA only
	SEMA3B	1.29962e-20	-0.0238317	0.031	0.034	4.4499e-16	1.86338e-59	0.369104	0.112	0.032	6.38021e-55	DA only
	AC069228.1	7.67901e-22	-0.0783322	0.354	0.392	2.62929e-17	3.90404e-111	0.812023	0.446	0.368	1.33674e-106	DA only
	TRERF1	1.50906e-57	0.0976605	0.851	0.805	5.16703e-53	4.36459e-92	-0.303235	0.448	0.836	1.49444e-87	DA only
	AC090579.1	2.62999e-25	-0.0952517	0.417	0.453	9.00508e-21	1.82769e-61	0.657252	0.464	0.432	6.25802e-57	DA only
	SLC24A2	5.36459e-10	-0.0465364	0.855	0.86	1.83684e-05	1.19627e-31	0.518041	0.912	0.857	4.09604e-27	DA only
	ENPP2	4.25662e-58	-0.130477	0.13	0.152	1.45747e-53	5.3095e-173	1.25122	0.409	0.137	1.81797e-168	DA only
	SETBP1	1.06484e-28	-0.0507523	0.961	0.954	3.64602e-24	4.43569e-33	-0.288112	0.804	0.959	1.51878e-28	DA only
	ADCY8	9.62214e-05	0.0390057	0.729	0.713	1	4.94284e-47	-0.492833	0.404	0.725	1.69243e-42	DA only
	LINC01122	1.08894e-07	-0.0620442	0.585	0.604	0.00372852	1.71984e-08	-0.532793	0.455	0.594	0.000588874	DA only
	L3MBTL4	2.86052e-34	0.18435	0.611	0.587	9.79441e-30	6.97798e-23	-0.949572	0.42	0.603	2.38926e-18	DA only
	PPM1E	2.1263e-16	0.0450032	0.894	0.872	7.28044e-12	1.61844e-79	-0.407832	0.538	0.888	5.54155e-75	DA only
	AP000462.1	1.79846e-12	-0.0279304	0.196	0.193	6.15792e-08	2.40969e-109	0.441691	0.187	0.195	8.25078e-105	DA only
	VAV2	4.23053e-22	0.0612068	0.642	0.603	1.44853e-17	7.3712e-107	-0.36413	0.18	0.63	2.5239e-102	DA only
	SLC31A2	2.66297e-16	-0.0227071	0.062	0.063	9.11802e-12	6.88273e-77	0.355296	0.108	0.062	2.35665e-72	DA only
	ITGA2	3.72671e-37	-0.0416126	0.039	0.043	1.27603e-32	6.22571e-64	0.497434	0.154	0.039	2.13168e-59	DA only
	DOCK4	0.00439258	-0.0204164	0.811	0.803	1	7.62038e-97	0.758327	0.767	0.808	2.60922e-92	DA only
	SLC17A7	9.18397e-21	-0.0343407	0.078	0.084	3.14459e-16	2.09199e-58	0.316801	0.121	0.08	7.16297e-54	DA only
	COL25A1	2.46086e-15	-0.0925445	0.427	0.424	8.42599e-11	1.78307e-34	-0.731067	0.156	0.428	6.10525e-30	DA only
	ITPR2	3.4135e-05	-0.0172538	0.418	0.408	1	1.15557e-55	0.66258	0.466	0.414	3.95667e-51	DA only
	VPS13A	1.94893e-19	0.0287943	0.788	0.755	6.67313e-15	9.5285e-134	0.282628	0.505	0.777	3.26256e-129	DA only
	SUN2	1.47427e-05	-0.0140128	0.181	0.177	0.504791	2.02787e-90	0.294771	0.149	0.18	6.94341e-86	DA only
	AL139317.5	1.05032e-07	-0.0143956	0.259	0.248	0.0035963	1.95834e-68	0.295216	0.174	0.255	6.70536e-64	DA only
	NRXN1	1.01761e-07	0.0656868	0.993	0.991	0.00348431	1.53816e-11	-0.597235	0.958	0.992	5.26665e-07	DA only
	AC016042.1	1.69845e-06	-0.0234098	0.282	0.302	0.0581548	7.74581e-75	0.74405	0.378	0.289	2.65217e-70	DA only
	FRMD4A	4.81412e-08	0.0579953	0.998	0.997	0.00164836	1.68491e-34	-0.568318	0.985	0.998	5.76912e-30	DA only
	GRIA3	1.4976e-06	-0.0172565	0.837	0.83	0.0512777	3.33399e-16	-0.254299	0.677	0.836	1.14156e-11	DA only
	C8orf34	0.000325709	0.0233291	0.635	0.619	1	1.27191e-34	-0.881241	0.341	0.631	4.35503e-30	DA only
	BCL11B	8.93742e-06	0.0291216	0.65	0.631	0.306017	3.97289e-47	-0.315368	0.338	0.645	1.36032e-42	DA only
	TMEFF2	7.02192e-14	-0.0170572	0.884	0.866	2.40431e-09	2.81345e-25	-0.332588	0.695	0.878	9.63324e-21	DA only
	RXFP1	1.64805e-23	-0.0588804	0.065	0.086	5.64293e-19	6.17952e-25	0.438659	0.149	0.073	2.11587e-20	DA only
	AC137770.1	3.00055e-08	0.0792018	0.243	0.223	0.00102739	5.58602e-12	-0.307919	0.108	0.236	1.91265e-07	DA only
	SLC35F3	0.0193319	0.0233223	0.771	0.761	1	1.56007e-63	0.387074	0.613	0.768	5.34168e-59	DA only
	NELL2						9.82683e-42	0.537668	0.648	0.66	3.36471e-37	DA only
	VWA3A	9.15068e-15	-0.014819	0.096	0.087	3.13319e-10	3.10245e-63	0.311428	0.119	0.092	1.06228e-58	DA only
	NIPAL2	4.59569e-09	-0.0111154	0.371	0.355	0.000157356	1.30813e-62	0.256037	0.251	0.366	4.47902e-58	DA only
	BEX4	5.02653e-53	-0.0934228	0.373	0.405	1.72108e-48	1.52738e-118	0.270303	0.218	0.387	5.22974e-114	DA only
	MTUS1						7.43851e-113	0.41538	0.486	0.69	2.54695e-108	DA only
	AC026316.5	2.564e-23	-0.0285411	0.016	0.021	8.77914e-19	1.8051e-59	0.441762	0.125	0.017	6.18067e-55	DA only
	TRAPPC10	5.67819e-15	-0.0370687	0.489	0.485	1.94421e-10	3.46436e-159	0.355051	0.301	0.489	1.1862e-154	DA only
	CHKA	6.99562e-16	-0.0456063	0.516	0.515	2.3953e-11	5.93264e-136	0.287245	0.31	0.517	2.03133e-131	DA only
	PCSK2	6.89651e-19	0.0667261	0.793	0.761	2.36136e-14	3.76203e-35	-0.429719	0.521	0.782	1.28812e-30	DA only
	IL1RAPL1						2.28368e-15	0.250629	0.991	0.995	7.81931e-11	DA only
	CPQ	5.23532e-10	-0.0488351	0.345	0.348	1.79257e-05	3.78359e-91	0.613691	0.356	0.346	1.2955e-86	DA only
	KCNIP1	0.000424968	0.0166908	0.72	0.71	1	1.14046e-66	-0.928443	0.323	0.719	3.90492e-62	DA only
	WDPCP	1.40847e-07	-0.0308712	0.857	0.858	0.00482259	1.02193e-77	0.387048	0.712	0.859	3.49908e-73	DA only
	MAGI1	1.36674e-21	0.0523291	0.989	0.982	4.67973e-17	2.11201e-36	-0.289256	0.879	0.987	7.23153e-32	DA only
	LAMA3	1.91797e-08	0.0580758	0.283	0.26	0.000656715	2.07196e-25	-0.581143	0.077	0.275	7.09438e-21	DA only
	GAB2	2.30312e-11	-0.0194473	0.768	0.75	7.8859e-07	9.0318e-80	0.27708	0.56	0.762	3.09249e-75	DA only
	TRMT9B	8.69043e-08	0.0250479	0.706	0.684	0.0029756	1.75178e-90	-0.399434	0.273	0.701	5.9981e-86	DA only
	CALM2	6.75477e-181	-0.220091	0.736	0.762	2.31283e-176	5.19979e-131	0.552104	0.585	0.748	1.78041e-126	DA only
	PANTR1	7.48551e-11	0.031757	0.7	0.674	2.56304e-06	2.65861e-61	-0.472561	0.325	0.692	9.10309e-57	DA only
	MAP4K5	4.92448e-10	-0.0162222	0.818	0.8	1.68614e-05	3.45377e-154	0.482375	0.613	0.812	1.18257e-149	DA only
	LINC02821	3.09965e-14	-0.0257049	0.09	0.09	1.06132e-09	1.02898e-67	0.270213	0.097	0.09	3.52324e-63	DA only
	ZNF292	3.04196e-38	0.0350599	0.937	0.907	1.04157e-33	1.98836e-98	-0.30456	0.58	0.927	6.80814e-94	DA only
	ZFPM2-AS1	2.03295e-23	-0.089108	0.166	0.177	6.96083e-19	1.31796e-57	0.744413	0.308	0.169	4.51269e-53	DA only
	BMPER	1.12247e-05	-0.0375194	0.434	0.436	0.384333	1.57874e-56	0.414255	0.36	0.435	5.40561e-52	DA only
	CBLN2	9.73405e-56	-0.161195	0.18	0.2	3.33294e-51	1.58039e-113	1.15744	0.429	0.186	5.41127e-109	DA only
	PCDH9-AS2	9.41552e-42	-0.138522	0.32	0.352	3.22387e-37	3.27368e-144	1.21264	0.598	0.33	1.12091e-139	DA only
	CRLF3	4.84158e-32	-0.0873338	0.588	0.596	1.65776e-27	2.8504e-126	0.500106	0.444	0.592	9.75978e-122	DA only
	FUT8	1.65948e-13	-0.0391794	0.857	0.847	5.68207e-09	1.13069e-124	0.531076	0.668	0.854	3.87149e-120	DA only
	TRMT11	3.03365e-35	-0.0177294	0.943	0.921	1.03872e-30	9.78186e-76	-0.334571	0.642	0.936	3.34931e-71	DA only
	ACTN2						7.93899e-62	0.271396	0.165	0.201	2.71831e-57	DA only
	ZC2HC1A						1.99083e-152	0.297842	0.288	0.504	6.81659e-148	DA only
	SLC7A8						3.37193e-99	-0.314363	0.2	0.626	1.15455e-94	DA only
	NEK10	9.13426e-14	0.056731	0.748	0.723	3.12757e-09	4.05752e-75	-0.292018	0.369	0.741	1.3893e-70	DA only
	AMPD3	0.000624083	-0.0155656	0.12	0.122	1	4.26332e-78	0.334321	0.136	0.121	1.45976e-73	DA only
	AC084816.1						3.59684e-36	0.291743	0.081	0.053	1.23156e-31	DA only
	ADCYAP1R1	4.45991e-42	0.0722864	0.737	0.688	1.52707e-37	1.22819e-127	-0.384593	0.229	0.722	4.20533e-123	DA only
	FBXO7	2.36594e-09	-0.0362185	0.314	0.322	8.10096e-05	4.07426e-124	0.306732	0.207	0.318	1.39503e-119	DA only
	AL592156.2	6.06807e-06	0.0157976	0.198	0.184	0.207771	6.84597e-18	-0.496398	0.051	0.194	2.34406e-13	DA only
	CDH20	0.741554	0.0134173	0.402	0.405	1	2.11398e-21	0.545886	0.56	0.402	7.23827e-17	DA only
	ST6GALNAC3	0.0211947	-0.0346801	0.612	0.619	1	2.9116e-36	0.294673	0.525	0.616	9.9693e-32	DA only
	ARGLU1	1.5641e-54	-0.0883967	0.847	0.839	5.35549e-50	1.01861e-149	0.546276	0.664	0.845	3.48771e-145	DA only
	LINC01931	4.50058e-21	0.170422	0.171	0.148	1.541e-16	1.7212e-16	-0.559713	0.037	0.163	5.89339e-12	DA only
	CNOT2						1.49586e-153	0.347139	0.492	0.752	5.12183e-149	DA only
	PDE1A	8.29607e-21	-0.146112	0.321	0.352	2.84057e-16	7.04971e-20	0.275487	0.545	0.332	2.41382e-15	DA only
	AC009063.2	3.76022e-09	-0.0277425	0.089	0.094	0.00012875	1.07556e-77	0.482034	0.174	0.09	3.6827e-73	DA only
	OPALIN	3.02777e-75	-0.0836476	0.033	0.054	1.03671e-70	6.71607e-98	0.776783	0.224	0.04	2.29958e-93	DA only
	IGFBP5	1.10111e-40	0.139087	0.182	0.147	3.7702e-36	8.14722e-22	-0.269717	0.031	0.169	2.78961e-17	DA only
	KIAA0556	4.61187e-10	-0.021722	0.497	0.483	1.5791e-05	3.58707e-134	0.330855	0.297	0.493	1.22821e-129	DA only
	AC110285.1	1.17173e-26	-0.0347042	0.079	0.078	4.01199e-22	5.55085e-74	0.480664	0.158	0.078	1.90061e-69	DA only
	PSME4	1.25269e-09	-0.0239882	0.615	0.605	4.28922e-05	5.73577e-137	0.300222	0.374	0.613	1.96393e-132	DA only
	FGF14	3.8281e-07	0.0232912	1	0.999	0.0131074	1.69228e-70	-0.59219	0.996	0.999	5.79438e-66	DA only
	AL136298.1	2.21615e-09	-0.0300864	0.157	0.169	7.58811e-05	4.75189e-81	0.277253	0.127	0.162	1.62705e-76	DA only
	ADAMTS6	0.00016404	0.0494412	0.323	0.309	1	1.58241e-34	-0.611515	0.077	0.319	5.41819e-30	DA only
	PRICKLE2	3.90759e-20	0.0349373	0.891	0.865	1.33796e-15	1.18089e-69	-0.393624	0.558	0.883	4.04335e-65	DA only
	CDC40	1.0126e-07	-0.0321103	0.458	0.454	0.00346714	4.66841e-146	0.322521	0.27	0.458	1.59846e-141	DA only
	STMN1	9.24291e-110	-0.160766	0.455	0.498	3.16477e-105	7.20611e-120	0.438864	0.332	0.474	2.46737e-115	DA only
	ANGPT1	6.99996e-07	0.0305745	0.225	0.207	0.0239679	3.88116e-17	-0.321579	0.073	0.219	1.32891e-12	DA only
	AC109466.1	0.98285	0.0551827	0.129	0.129	1	8.56823e-12	0.400259	0.237	0.128	2.93376e-07	DA only
	AC061708.1	4.47628e-14	-0.0242783	0.035	0.04	1.53268e-09	2.20094e-43	0.300156	0.079	0.037	7.53601e-39	DA only
	DPP6	0.505642	0.0273198	0.91	0.908	1	1.59639e-07	-0.478968	0.921	0.909	0.00546602	DA only
	AC077690.1	9.56286e-08	-0.0441451	0.272	0.292	0.00327432	1.08817e-52	0.388735	0.262	0.28	3.72591e-48	DA only
	RPH3A	1.20038e-12	-0.0583965	0.667	0.679	4.11011e-08	9.36856e-43	-0.518669	0.36	0.674	3.20779e-38	DA only
	LSAMP	4.74464e-54	0.111903	0.998	0.997	1.62456e-49	2.26235e-07	-0.322702	0.998	0.998	0.00774627	DA only
	STK39	2.08786e-13	-0.0405479	0.72	0.715	7.14885e-09	3.82572e-100	0.331252	0.53	0.719	1.30993e-95	DA only
	AC008771.1	0.00920523	-0.0237321	0.37	0.372	1	1.13082e-114	0.427674	0.277	0.371	3.87193e-110	DA only
	NR2F2	4.60472e-09	0.0267728	0.252	0.23	0.000157666	4.827e-39	-0.375393	0.024	0.245	1.65276e-34	DA only
	HHAT	5.82473e-12	-0.0396974	0.175	0.183	1.99439e-07	6.85944e-71	0.434799	0.202	0.178	2.34867e-66	DA only
	AL157944.1	1.39526e-40	-0.0832871	0.079	0.086	4.77736e-36	3.14644e-65	0.788633	0.253	0.08	1.07734e-60	DA only
	KLHL32	1.05581e-20	-0.0675031	0.826	0.821	3.61509e-16	2.24967e-121	0.575647	0.666	0.826	7.70288e-117	DA only
	HNRNPC	6.01673e-57	-0.091868	0.767	0.772	2.06013e-52	6.58205e-139	0.257101	0.495	0.771	2.25369e-134	DA only
	SLC22A3	1.58294e-05	0.031959	0.18	0.165	0.542	2.49945e-31	-0.495067	0.009	0.175	8.55812e-27	DA only
	LINC00632	8.6948e-49	0.0631111	0.983	0.966	2.9771e-44	2.57103e-49	-0.271563	0.813	0.978	8.80321e-45	DA only
	FAM13A	1.68164e-18	0.0124538	0.512	0.476	5.75792e-14	8.05024e-125	0.368995	0.321	0.498	2.7564e-120	DA only
	ACER3	5.80076e-10	-0.044473	0.558	0.557	1.98618e-05	1.93555e-155	0.471297	0.385	0.559	6.62731e-151	DA only
	NWD2	0.000859332	-0.0224375	0.205	0.206	1	2.84549e-37	0.412754	0.235	0.206	9.74295e-33	DA only
	MVB12B	4.81017e-15	-0.0408882	0.681	0.671	1.647e-10	4.00592e-144	0.283094	0.404	0.679	1.37163e-139	DA only
	PLPPR5	1.3227e-20	-0.0341464	0.679	0.67	4.52892e-16	3.9275e-106	-0.326804	0.24	0.679	1.34478e-101	DA only
	RNF217-AS1	0.00190376	-0.0310613	0.319	0.332	1	1.76984e-50	0.366396	0.279	0.325	6.05992e-46	DA only
	PDE7B	0.01034	0.0174652	0.463	0.451	1	2.35594e-23	-0.555411	0.231	0.46	8.06675e-19	DA only
	LINC02253	0.000488308	-0.0159985	0.059	0.064	1	5.2776e-33	0.269798	0.092	0.061	1.80705e-28	DA only
	BBX						1.60704e-99	0.382823	0.455	0.627	5.50251e-95	DA only
	DAAM2	2.57039e-56	-0.102559	0.085	0.109	8.80102e-52	1.88226e-89	0.774506	0.251	0.094	6.44486e-85	DA only
	HSP90AA1	5.2566e-78	-0.124423	0.813	0.826	1.79986e-73	1.38351e-98	0.655412	0.725	0.819	4.73712e-94	DA only
	CREB5	3.4715e-60	-0.159164	0.197	0.245	1.18864e-55	6.38947e-68	0.892577	0.418	0.215	2.18775e-63	DA only
	ZFR2	1.46674e-11	0.0321506	0.655	0.627	5.0221e-07	7.7441e-118	-0.342195	0.18	0.648	2.65158e-113	DA only
	BIN1	1.69059e-13	-0.01628	0.526	0.507	5.78858e-09	4.08998e-121	0.257038	0.301	0.52	1.40041e-116	DA only
	P2RY14	6.01585e-20	-0.0499858	0.152	0.168	2.05983e-15	4.842e-105	0.447691	0.171	0.159	1.6579e-100	DA only
	THSD7B	0.821368	0.0244315	0.298	0.297	1	1.97587e-14	-0.993216	0.143	0.299	6.76539e-10	DA only
	AJAP1	4.94663e-12	0.0473586	0.668	0.639	1.69373e-07	3.93885e-72	-0.283766	0.295	0.659	1.34866e-67	DA only
	ZNF608	8.23388e-39	-0.0712641	0.784	0.776	2.81928e-34	2.15105e-110	-0.354308	0.334	0.784	7.36519e-106	DA only
	PLXNA4	4.94866e-13	0.111102	0.765	0.748	1.69442e-08	5.58716e-09	-0.412649	0.631	0.759	0.000191304	DA only
	AC091885.2	2.3333e-32	-0.0802	0.199	0.216	7.98923e-28	7.90597e-55	0.341859	0.174	0.206	2.707e-50	DA only
	GRIN3A	7.32846e-21	-0.0265502	0.65	0.623	2.50926e-16	4.71756e-60	-0.782324	0.262	0.642	1.61529e-55	DA only
	RNF213	1.53912e-16	-0.0493136	0.264	0.277	5.26994e-12	5.62369e-119	0.392991	0.213	0.269	1.92555e-114	DA only
	PHLPP1	1.10468e-37	-0.145155	0.603	0.609	3.78242e-33	1.87896e-239	1.24183	0.664	0.605	6.43357e-235	DA only
	ATL1	1.10698e-30	-0.0757287	0.677	0.684	3.7903e-26	1.62751e-150	0.384996	0.455	0.682	5.5726e-146	DA only
	OLFM2	4.98071e-32	0.0798157	0.568	0.522	1.70539e-27	9.09283e-87	-0.410154	0.132	0.553	3.11339e-82	DA only
	AC016597.1	1.75128e-33	-0.0462457	0.052	0.061	5.9964e-29	1.99708e-90	0.549382	0.169	0.055	6.83801e-86	DA only
	COX6A1	1.66828e-84	-0.119994	0.247	0.295	5.71219e-80	9.52446e-89	0.273366	0.158	0.267	3.26117e-84	DA only
	MYO1E	4.43403e-26	-0.0614079	0.105	0.121	1.51821e-21	3.19859e-83	0.616105	0.218	0.111	1.0952e-78	DA only
	VWC2L						2.49613e-28	-0.407098	0.218	0.459	8.54675e-24	DA only
	LINC00844	7.23651e-08	-0.0216149	0.091	0.091	0.00247778	6.61552e-61	0.391517	0.141	0.09	2.26515e-56	DA only
	ZNF618						3.40525e-77	-0.349756	0.086	0.455	1.16596e-72	DA only
	NDE1	2.50051e-11	-0.0223303	0.074	0.077	8.56174e-07	1.18449e-52	0.27136	0.11	0.075	4.05569e-48	DA only
	PHLDB1	2.58265e-26	-0.0353651	0.224	0.212	8.843e-22	3.31944e-163	0.630971	0.255	0.219	1.13658e-158	DA only
	CDK18	6.95736e-14	-0.0416904	0.173	0.176	2.3822e-09	3.11397e-102	0.567172	0.233	0.174	1.06622e-97	DA only
	DNAJC6	2.66572e-34	-0.0623779	0.892	0.881	9.12744e-30	1.7894e-123	0.549582	0.741	0.889	6.12691e-119	DA only
	LIX1-AS1	2.8286e-05	0.0108309	0.161	0.147	0.968512	8.92454e-55	0.25189	0.123	0.156	3.05576e-50	DA only
	AC006387.1						1.49064e-69	0.272884	0.121	0.141	5.10395e-65	DA only
	HDAC2-AS2	8.38626e-22	-0.0814725	0.431	0.434	2.87146e-17	6.0606e-90	0.695584	0.429	0.432	2.07515e-85	DA only
	AL392086.3	2.29822e-16	-0.0417908	0.068	0.079	7.86909e-12	1.28991e-38	0.388891	0.127	0.072	4.41667e-34	DA only
	TPD52	3.66815e-06	-0.0106942	0.593	0.579	0.125598	5.30003e-94	0.278213	0.387	0.589	1.81473e-89	DA only
	AC108721.2	8.79999e-48	-0.0582967	0.018	0.032	3.01312e-43	2.98055e-79	0.663599	0.198	0.022	1.02054e-74	DA only
	PRKCE	8.63318e-41	0.0505435	0.986	0.97	2.956e-36	1.33515e-33	-0.313926	0.864	0.98	4.57157e-29	DA only
	HLCS	2.58438e-09	0.0184058	0.783	0.761	8.84891e-05	2.99215e-102	-0.310185	0.349	0.778	1.02451e-97	DA only
	MCF2L	2.47545e-49	0.0820179	0.789	0.738	8.47595e-45	3.13164e-140	-0.270803	0.29	0.772	1.07228e-135	DA only
	PNISR	7.87449e-77	0.0947434	0.961	0.927	2.69622e-72	1.12996e-120	-0.253181	0.598	0.95	3.86897e-116	DA only
	DACH2	5.30791e-05	0.0204238	0.22	0.205	1	1.54571e-17	-0.300786	0.07	0.215	5.29252e-13	DA only
	LYPD6B	3.16705e-06	0.0265962	0.468	0.447	0.10844	5.50021e-49	-0.415076	0.154	0.462	1.88327e-44	DA only
	PWRN4	9.4739e-06	0.0410638	0.561	0.543	0.324386	3.57416e-89	-0.716873	0.114	0.557	1.22379e-84	DA only
	ABCD3	4.38014e-07	-0.0150014	0.447	0.436	0.0149976	3.0359e-137	0.329816	0.279	0.444	1.03949e-132	DA only
	DOCK1	1.10754e-37	-0.0925462	0.127	0.143	3.79222e-33	1.18713e-108	0.915468	0.321	0.132	4.06475e-104	DA only
	NPAS2	1.09487e-18	0.0667263	0.603	0.566	3.74885e-14	4.58432e-63	-0.264927	0.253	0.591	1.56967e-58	DA only
	NR3C2	2.01017e-27	0.0489193	0.91	0.881	6.88283e-23	8.40531e-55	-0.418981	0.622	0.9	2.87798e-50	DA only
	PTPRK	8.74409e-45	-0.195624	0.302	0.32	2.99398e-40	4.82696e-127	1.50459	0.716	0.306	1.65275e-122	DA only
	MTF2						1.98169e-146	0.254032	0.279	0.529	6.78532e-142	DA only
	MTUS2	1.93991e-22	0.0700151	0.93	0.91	6.64224e-18	2.44515e-31	-0.738438	0.769	0.923	8.37221e-27	DA only
	CNTN3	3.27613e-08	0.0491108	0.612	0.587	0.00112175	3.89427e-28	-0.57487	0.345	0.604	1.3334e-23	DA only
	CACNA1C	1.01737e-69	0.100323	0.99	0.977	3.48348e-65	2.38128e-42	-0.379185	0.868	0.986	8.15351e-38	DA only
	RTN4	2.52334e-72	-0.123844	0.894	0.896	8.63993e-68	1.54455e-120	0.592748	0.802	0.895	5.28853e-116	DA only
	PTMA	1.10054e-34	-0.0924107	0.564	0.58	3.76824e-30	2.29147e-120	0.499365	0.426	0.572	7.84598e-116	DA only
	AC233296.1	6.69583e-10	0.0842403	0.642	0.626	2.29265e-05	1.19967e-35	-0.549058	0.347	0.638	4.10768e-31	DA only
	AL049869.3	3.59727e-23	-0.0317644	0.12	0.132	1.2317e-18	3.58028e-109	0.272224	0.108	0.125	1.22589e-104	DA only
	CACNA1D	4.11328e-43	0.0432528	0.977	0.957	1.40839e-38	2.44922e-110	-0.654622	0.679	0.971	8.38614e-106	DA only
	LMO7	4.65132e-23	-0.0651183	0.636	0.64	1.59261e-18	1.50216e-100	0.301413	0.422	0.639	5.14341e-96	DA only
	TMEM178B						1.63332e-34	-0.31922	0.875	0.982	5.59248e-30	DA only
	PAM						1.68477e-61	-0.376819	0.642	0.919	5.76864e-57	DA only
	TBC1D4	4.34297e-20	0.0385256	0.765	0.73	1.48703e-15	1.30224e-79	-0.261875	0.382	0.753	4.45887e-75	DA only
	AC015849.3	1.3301e-17	-0.0234685	0.138	0.134	4.55426e-13	8.832e-87	0.265405	0.11	0.137	3.02408e-82	DA only
	AC093843.1	2.94166e-14	-0.0201811	0.028	0.03	1.00722e-09	7.02774e-41	0.330561	0.108	0.028	2.4063e-36	DA only
	PACRG						8.62932e-50	-0.516303	0.527	0.832	2.95468e-45	DA only
	LRRC63	2.50943e-09	-0.0223056	0.124	0.121	8.59229e-05	6.70996e-56	0.416876	0.171	0.123	2.29749e-51	DA only
	UBASH3B						1.01341e-99	-0.552522	0.352	0.8	3.46992e-95	DA only
	APIP	5.05078e-10	-0.0148718	0.405	0.389	1.72939e-05	1.94877e-117	0.272942	0.237	0.4	6.6726e-113	DA only
	SYNDIG1	0.000178062	-0.0242631	0.501	0.498	1	1.01775e-61	0.474218	0.448	0.5	3.48479e-57	DA only
	SLC27A6						2.66425e-08	-0.37801	0.077	0.172	0.00091224	DA only
	FAM13C	2.17067e-09	-0.0282582	0.62	0.61	7.43237e-05	1.27252e-115	0.52421	0.495	0.617	4.35711e-111	DA only
	GRM3	7.79844e-59	-0.154037	0.271	0.307	2.67019e-54	6.6009e-184	1.23309	0.523	0.284	2.26015e-179	DA only
	MAN1A1	0.000212745	-0.0295391	0.317	0.313	1	3.16983e-17	-0.317422	0.149	0.317	1.08535e-12	DA only
	VSTM2A-OT1	1.29661e-09	0.0299777	0.436	0.411	4.43958e-05	5.56369e-72	-0.280675	0.081	0.429	1.90501e-67	DA only
	FOXP2	2.91239e-29	-0.058457	0.042	0.05	9.97204e-25	3.65938e-66	0.710648	0.167	0.044	1.25297e-61	DA only
	KCNT2	1.13604e-21	0.0792256	0.53	0.489	3.88982e-17	5.67856e-16	-0.67841	0.325	0.515	1.94434e-11	DA only
	EDIL3	6.11801e-05	-0.0352737	0.661	0.658	1	7.80654e-38	0.643389	0.765	0.659	2.67296e-33	DA only
	NLGN4X	1.84483e-12	0.0129552	0.865	0.845	6.31669e-08	1.30698e-81	-0.34352	0.49	0.86	4.4751e-77	DA only
	FBXO34	4.68693e-15	-0.0272923	0.676	0.661	1.6048e-10	1.26303e-114	0.267102	0.433	0.672	4.32463e-110	DA only
	SS18	3.46324e-14	-0.0460359	0.379	0.387	1.18581e-09	2.03202e-144	0.346651	0.237	0.384	6.95764e-140	DA only
	ATP5F1E	1.25385e-55	-0.0922266	0.241	0.279	4.2932e-51	1.04557e-85	0.286818	0.171	0.257	3.58003e-81	DA only
	EXT1	2.10119e-08	-0.0214099	0.897	0.89	0.000719447	1.38772e-26	-0.376242	0.71	0.896	4.75155e-22	DA only
	TSPAN15	6.45706e-10	-0.0151788	0.064	0.063	2.2109e-05	1.86402e-57	0.302888	0.105	0.063	6.3824e-53	DA only
	ANKUB1	0.000374162	-0.0395044	0.331	0.345	1	4.13014e-133	0.696781	0.369	0.336	1.41416e-128	DA only
	IKZF2	1.68959e-12	-0.0352983	0.269	0.269	5.78515e-08	8.41926e-77	0.289993	0.198	0.269	2.88276e-72	DA only
	DLG2	4.01393e-14	0.042278	1	1	1.37437e-09	3.8091e-13	-0.250779	0.998	1	1.30424e-08	DA only
	YWHAG	1.01977e-27	-0.0699431	0.668	0.674	3.4917e-23	3.92671e-144	0.347822	0.422	0.672	1.34451e-139	DA only
	AOPEP	8.24054e-23	-0.0466427	0.899	0.89	2.82156e-18	4.00463e-88	0.312903	0.708	0.897	1.37119e-83	DA only
	AP001347.1	2.16698e-127	0.209358	0.786	0.708	7.41973e-123	3.60869e-69	-0.42261	0.385	0.757	1.23561e-64	DA only
	NOL4	1.65537e-24	0.0260381	0.87	0.84	5.66798e-20	5.42741e-80	-0.299791	0.51	0.861	1.85834e-75	DA only
	AL139260.1	2.11165e-34	0.05451	0.823	0.781	7.23031e-30	2.84523e-115	-0.315742	0.369	0.81	9.74208e-111	DA only
	AC007098.1						2.79932e-97	0.332583	0.185	0.258	9.58487e-93	DA only
	AC073332.1	0.123763	-0.0110003	0.441	0.45	1	8.72903e-33	-0.549175	0.185	0.447	2.98882e-28	DA only
	AFF2						2.71952e-68	-0.34601	0.29	0.656	9.31165e-64	DA only
	LINC00320	9.68375e-43	-0.0740329	0.054	0.07	3.31571e-38	1.98803e-84	0.757335	0.255	0.059	6.80703e-80	DA only
	NCKAP5	1.23032e-19	-0.131144	0.271	0.297	4.21263e-15	2.92732e-96	1.276	0.631	0.279	1.00232e-91	DA only
	SASH1	1.0779e-08	-0.0555132	0.382	0.394	0.000369073	1.77667e-47	0.545232	0.415	0.387	6.08332e-43	DA only
	RORA	8.38605e-31	0.0818157	0.994	0.989	2.87138e-26	6.68576e-36	-0.56884	0.947	0.993	2.2892e-31	DA only
	PTPRD	1.56785e-10	-0.0503057	0.968	0.969	5.36832e-06	1.09028e-45	0.584962	0.991	0.968	3.73312e-41	DA only
	LINC00609	5.13624e-16	-0.0638776	0.18	0.185	1.75865e-11	1.88836e-97	0.879146	0.341	0.181	6.46573e-93	DA only
	ZNF365	3.18662e-16	-0.058752	0.293	0.306	1.0911e-11	8.31453e-138	0.661833	0.319	0.298	2.8469e-133	DA only
	TAFA1	2.97679e-09	-0.0582664	0.223	0.231	0.000101925	8.32304e-39	0.814666	0.444	0.224	2.84981e-34	DA only
	CDC14B	3.63574e-22	-0.0752904	0.666	0.682	1.24488e-17	1.12412e-95	0.262377	0.453	0.675	3.84899e-91	DA only
	SHISA6	8.33439e-05	0.062392	0.629	0.619	1	6.20281e-57	-1.15006	0.259	0.628	2.12384e-52	DA only
	PLCG2	2.85712e-13	0.0174827	0.851	0.832	9.78276e-09	1.61866e-63	-0.393198	0.519	0.846	5.5423e-59	DA only
	AC013287.1	9.68742e-26	-0.112948	0.176	0.186	3.31697e-21	1.06953e-79	1.05931	0.398	0.179	3.66206e-75	DA only
	CAPZA1	1.19604e-16	-0.0448806	0.493	0.493	4.09524e-12	1.1469e-165	0.326583	0.277	0.495	3.92697e-161	DA only
	GPR37	1.12559e-24	-0.0352102	0.037	0.046	3.85401e-20	1.21741e-36	0.314068	0.105	0.04	4.1684e-32	DA only
	CDYL2	3.67383e-09	-0.0336507	0.309	0.311	0.000125792	3.27423e-96	0.324724	0.222	0.31	1.1211e-91	DA only
	ARHGAP18	2.91555e-39	0.121146	0.317	0.267	9.98283e-35	2.76129e-19	-0.273323	0.13	0.298	9.45466e-15	DA only
	EMC2	1.05392e-14	-0.0419341	0.39	0.394	3.60863e-10	3.59872e-147	0.347274	0.248	0.393	1.2322e-142	DA only
	PTPRN2	3.92741e-92	0.0952364	0.996	0.987	1.34475e-87	2.44104e-61	-0.403269	0.89	0.993	8.35813e-57	DA only
	PLCH1	6.05581e-12	-0.0656834	0.469	0.474	2.07351e-07	4.5557e-08	-0.391854	0.338	0.472	0.00155987	DA only
	PTGDS	2.22454e-87	-0.18258	0.357	0.4	7.61681e-83	1.59737e-199	1.07434	0.501	0.373	5.46941e-195	DA only
	PSAP	2.08648e-93	-0.128177	0.625	0.641	7.1441e-89	8.78151e-136	0.360136	0.402	0.633	3.00679e-131	DA only
	C5orf64	7.16273e-23	-0.0390513	0.046	0.053	2.45252e-18	2.42011e-46	0.392518	0.127	0.048	8.28647e-42	DA only
	LINC01877	8.64588e-11	-0.0212103	0.049	0.054	2.96035e-06	1.23716e-51	0.280585	0.097	0.05	4.23602e-47	DA only
	NGEF	1.0008e-10	-0.0226082	0.238	0.232	3.42675e-06	3.13305e-77	0.304513	0.189	0.236	1.07276e-72	DA only
	AC008691.1	0.000305131	0.0558768	0.167	0.157	1	1.41907e-14	-0.422132	0.044	0.164	4.85891e-10	DA only
	INPP4B	2.87939e-14	0.056771	0.887	0.871	9.85904e-10	5.12944e-13	-0.766443	0.776	0.882	1.75632e-08	DA only
	MZT2B	1.82873e-30	-0.0622044	0.255	0.279	6.26158e-26	1.50488e-106	0.262052	0.16	0.266	5.15272e-102	DA only
	NDUFB7	2.70708e-26	-0.0478431	0.125	0.152	9.26903e-22	4.87123e-81	0.272739	0.116	0.136	1.66791e-76	DA only
	FOXN3	9.18314e-18	0.014798	0.85	0.825	3.14431e-13	2.26516e-78	-0.442504	0.47	0.843	7.7559e-74	DA only
	NTRK2	1.91632e-14	0.0360077	0.994	0.989	6.56147e-10	7.69788e-31	-0.31905	0.927	0.993	2.63575e-26	DA only
	SH3TC2	1.79207e-31	-0.0433149	0.029	0.036	6.13603e-27	3.99967e-70	0.587595	0.158	0.031	1.36949e-65	DA only
	AC073091.3	1.70082e-19	-0.0548858	0.064	0.079	5.82359e-15	1.53517e-25	0.348549	0.121	0.069	5.25643e-21	DA only
	GPR137C	1.00856e-19	0.0484892	0.831	0.801	3.45331e-15	3.8249e-88	-0.38765	0.422	0.822	1.30965e-83	DA only
	PLCB4	5.33858e-16	0.0515333	0.705	0.673	1.82793e-11	1.56182e-77	-0.40856	0.297	0.695	5.34766e-73	DA only
	PLCB1	3.08702e-54	0.105688	0.999	0.997	1.05699e-49	3.96491e-40	-0.50796	0.98	0.998	1.35759e-35	DA only
	KCNH8	5.20598e-53	-0.138184	0.09	0.114	1.78253e-48	3.47483e-116	1.19878	0.398	0.097	1.18978e-111	DA only
	MYRF	6.77187e-11	-0.0177709	0.046	0.046	2.31869e-06	5.03169e-45	0.32469	0.11	0.045	1.72285e-40	DA only
	LINC00513	0.000187565	-0.0365908	0.487	0.494	1	2.98406e-101	0.519094	0.396	0.491	1.02174e-96	DA only
	LRRK1	7.57048e-20	-0.0483687	0.189	0.194	2.59213e-15	5.5123e-75	0.421973	0.202	0.191	1.88741e-70	DA only
	GRIK1	0.313025	-0.0130462	0.838	0.836	1	8.79515e-48	-1.75379	0.642	0.839	3.01146e-43	DA only
	HNRNPA2B1	5.64603e-19	-0.0199492	0.823	0.804	1.9332e-14	2.22263e-147	0.279055	0.523	0.817	7.6103e-143	DA only
	CLIC4	2.60315e-22	-0.0587856	0.103	0.114	8.9132e-18	1.16182e-98	0.673047	0.24	0.106	3.97807e-94	DA only
	PSMB7	5.73516e-08	-0.0192528	0.415	0.407	0.00196372	1.21313e-141	0.28945	0.231	0.413	4.15375e-137	DA only
	AC061958.1	4.3078e-10	-0.0226211	0.026	0.03	1.47499e-05	1.52122e-22	0.256271	0.079	0.027	5.20867e-18	DA only
	PLAAT3	4.38928e-35	-0.0608846	0.119	0.126	1.50289e-30	1.47814e-105	0.613575	0.209	0.121	5.06114e-101	DA only
	AASS	9.9052e-20	-0.0359775	0.046	0.059	3.39154e-15	5.51145e-64	0.373543	0.116	0.051	1.88712e-59	DA only
	EPB41L2	1.74907e-09	-0.0349001	0.673	0.664	5.98882e-05	5.56555e-57	0.387887	0.545	0.671	1.90564e-52	DA only
	SOX5	1.80201e-14	-0.0902065	0.708	0.721	6.17009e-10	4.69992e-33	0.455748	0.921	0.711	1.60925e-28	DA only
	KIF6	5.49364e-28	-0.0815256	0.211	0.242	1.88102e-23	2.42763e-78	0.558669	0.259	0.224	8.31221e-74	DA only
	TNRC6A	1.25363e-35	0.0357865	0.997	0.989	4.29242e-31	7.2282e-73	-0.390836	0.875	0.994	2.47494e-68	DA only
	DSCAM	5.85567e-06	0.0520314	0.717	0.698	0.200498	1.11984e-14	-0.349103	0.848	0.708	3.83432e-10	DA only
	PLXDC2	1.25829e-57	-0.189948	0.309	0.335	4.30837e-53	2.92186e-152	1.40869	0.607	0.317	1.00044e-147	DA only
	TACC1	6.31025e-14	-0.0311558	0.673	0.658	2.16063e-09	8.77023e-201	0.580915	0.497	0.668	3.00293e-196	DA only
	RHOU	2.37693e-19	-0.0293955	0.07	0.072	8.1386e-15	1.91451e-50	0.291228	0.105	0.07	6.55529e-46	DA only
	SLC6A1	1.61194e-42	0.0117671	0.934	0.904	5.51928e-38	6.2556e-85	-0.42545	0.593	0.925	2.14192e-80	DA only
	LINC01197	0.0156183	0.0262533	0.46	0.448	1	8.67278e-57	-0.610522	0.116	0.458	2.96956e-52	DA only
	CDH9	8.84256e-36	-0.134276	0.734	0.743	3.02769e-31	6.02151e-14	-0.523673	0.569	0.739	2.06176e-09	DA only
	PPP3R1	3.46583e-11	-0.0121037	0.743	0.723	1.1867e-06	6.33226e-149	0.272011	0.448	0.737	2.16817e-144	DA only
	PPM1B	4.59746e-24	-0.0530253	0.703	0.696	1.57417e-19	3.69437e-155	0.408754	0.479	0.702	1.26495e-150	DA only
	ARL17B	1.513e-07	0.0417622	0.468	0.444	0.00518051	7.06579e-65	-0.281772	0.132	0.461	2.41932e-60	DA only
	DCAF6	7.01346e-10	-0.0311473	0.676	0.667	2.40141e-05	5.04917e-140	0.34031	0.44	0.674	1.72883e-135	DA only
	MYSM1	2.29655e-14	-0.0272656	0.591	0.577	7.8634e-10	8.08565e-159	0.26549	0.327	0.588	2.76853e-154	DA only
	SERPINI1	4.03367e-18	-0.0755024	0.701	0.713	1.38113e-13	5.28217e-54	0.259733	0.534	0.707	1.80861e-49	DA only
	DIP2B	6.02263e-17	-0.0370286	0.871	0.854	2.06215e-12	1.39219e-159	0.605479	0.677	0.865	4.76687e-155	DA only
	DYNC1LI1	1.99502e-14	-0.0383768	0.552	0.549	6.83093e-10	5.7097e-167	0.329715	0.314	0.552	1.955e-162	DA only
	NLK	5.093e-31	-0.0938701	0.693	0.703	1.74384e-26	2.2073e-168	0.764383	0.637	0.697	7.55781e-164	DA only
	NETO1						1.26181e-14	-0.280846	0.554	0.719	4.32044e-10	DA only
	THSD7A	1.62553e-17	0.0469872	0.817	0.788	5.56581e-13	3.67774e-104	-1.7612	0.367	0.809	1.25926e-99	DA only
	AC079352.1	4.64961e-06	-0.0366677	0.093	0.105	0.159203	1.88664e-17	0.503064	0.209	0.097	6.45984e-13	DA only
	AP001825.1	1.81603e-26	-0.0797085	0.395	0.416	6.21807e-22	3.95333e-97	0.351152	0.281	0.405	1.35362e-92	DA only
	NBEA	3.71319e-39	0.071607	0.997	0.992	1.27139e-34	9.26138e-65	-0.501496	0.921	0.996	3.1711e-60	DA only
	GNAI1	4.55244e-12	-0.0434762	0.656	0.651	1.55876e-07	2.17416e-113	0.439553	0.477	0.655	7.44433e-109	DA only
	EGFR	1.57749e-60	0.212462	0.588	0.525	5.40131e-56	1.95327e-37	-0.970508	0.27	0.565	6.68801e-33	DA only
	CASC15	2.94544e-06	-0.0123537	0.544	0.527	0.100852	2.23919e-123	0.391068	0.312	0.539	7.667e-119	DA only
	ANKFN1	0.481127	0.0131811	0.374	0.375	1	1.66611e-25	-0.484144	0.154	0.376	5.70476e-21	DA only
	LIFR						1.57764e-107	0.439848	0.365	0.474	5.40183e-103	DA only
	TESPA1	4.18838e-40	-0.0529699	0.052	0.062	1.4341e-35	2.17559e-119	0.706012	0.204	0.055	7.44922e-115	DA only
	NDRG1	5.5011e-19	-0.0119106	0.205	0.186	1.88358e-14	1.5047e-98	0.530175	0.242	0.197	5.15211e-94	DA only
	TNPO1	2.85387e-08	-0.0164439	0.686	0.671	0.000977165	3.01165e-144	0.250781	0.382	0.682	1.03119e-139	DA only
	CACNG8	7.70631e-26	0.0512451	0.724	0.682	2.63864e-21	3.72782e-122	-0.387378	0.224	0.711	1.2764e-117	DA only
	CHST9	2.01299e-06	-0.0603122	0.068	0.075	0.0689247	6.7525e-09	0.259842	0.152	0.07	0.000231206	DA only
	METTL6	1.1753e-12	0.0266597	0.623	0.592	4.02423e-08	1.6403e-115	-0.272758	0.167	0.614	5.61638e-111	DA only
	SRRM3	5.04685e-49	0.0582675	0.937	0.904	1.72804e-44	3.72074e-120	-0.302598	0.541	0.927	1.27398e-115	DA only
	SOD1	8.30621e-65	-0.107264	0.376	0.409	2.84405e-60	2.47883e-129	0.383871	0.255	0.391	8.48752e-125	DA only
	UNC5C	8.52309e-08	-0.0299066	0.835	0.836	0.0029183	9.23738e-20	0.323808	0.842	0.835	3.16288e-15	DA only
	AFAP1	1.95264e-26	0.018132	0.804	0.769	6.68583e-22	8.32771e-137	-0.36957	0.301	0.793	2.85141e-132	DA only
	SPTLC2	9.94239e-22	-0.0666848	0.349	0.368	3.40428e-17	7.72043e-159	0.520279	0.281	0.357	2.64348e-154	DA only
	BCR	9.86184e-36	0.0574865	0.612	0.56	3.37669e-31	2.68102e-101	-0.253364	0.178	0.594	9.17982e-97	DA only
	ZFP36L1						4.42939e-41	0.303092	0.064	0.022	1.51662e-36	DA only
	MAG	4.13353e-37	-0.0500031	0.046	0.057	1.41532e-32	6.15776e-49	0.39235	0.127	0.05	2.10842e-44	DA only
	MTURN	2.60831e-27	-0.0712793	0.5	0.515	8.93086e-23	9.31945e-136	0.286139	0.29	0.508	3.19098e-131	DA only
	AC027288.3	1.76466e-08	-0.037862	0.528	0.551	0.000604218	2.38906e-37	0.417141	0.508	0.537	8.18013e-33	DA only
	LARGE1	3.89342e-34	0.071944	0.974	0.958	1.33311e-29	1.28991e-62	-0.440125	0.756	0.969	4.41665e-58	DA only
	ANKRD30B	0.00035008	0.0105245	0.304	0.291	1	1.76932e-20	-0.255493	0.13	0.3	6.05817e-16	DA only
	AL133346.1	0.00393279	0.0192698	0.29	0.278	1	8.8399e-20	-0.26736	0.123	0.286	3.02678e-15	DA only
	ANKRD36C	2.15516e-63	0.0657859	0.953	0.919	7.37925e-59	8.39773e-118	-0.391929	0.569	0.942	2.87538e-113	DA only
	ADORA1						8.48226e-72	0.284886	0.105	0.094	2.90433e-67	DA only
	POLR2F	1.49614e-08	-0.0402892	0.494	0.492	0.00051228	1.17006e-137	0.454066	0.332	0.494	4.0063e-133	DA only
	EMC10	5.56284e-10	-0.0330318	0.2	0.209	1.90472e-05	8.88388e-89	0.287773	0.149	0.204	3.04184e-84	DA only
	MBNL1						1.21906e-105	0.348101	0.646	0.856	4.17405e-101	DA only
	RORA-AS1	8.81951e-06	-0.0266081	0.251	0.252	0.30198	1.48152e-71	0.286016	0.178	0.252	5.07273e-67	DA only
	ERBB3	6.75359e-12	-0.0214621	0.053	0.054	2.31243e-07	2.59951e-38	0.250895	0.086	0.053	8.90072e-34	DA only
	SDK1	3.96827e-08	0.086797	0.737	0.726	0.00135874	6.27392e-10	-0.731592	0.629	0.733	2.14819e-05	DA only
	CSMD2	3.81664e-24	0.0434283	0.883	0.853	1.30682e-19	1.05211e-76	-0.379354	0.525	0.873	3.60243e-72	DA only
	LRRC8C-DT	2.08436e-21	-0.0524525	0.222	0.248	7.13685e-17	6.45249e-105	0.305192	0.167	0.233	2.20933e-100	DA only
	SRPK2	1.07915e-44	-0.0671763	0.947	0.939	3.695e-40	3.444e-89	0.353939	0.793	0.945	1.17923e-84	DA only
	PLCL1	5.98544e-27	-0.152182	0.499	0.523	2.04941e-22	7.71475e-107	1.28554	0.807	0.506	2.64153e-102	DA only
	CACNA1A	8.89104e-39	0.0504621	0.984	0.968	3.04429e-34	3.03779e-54	-0.416529	0.811	0.979	1.04014e-49	DA only
	HNRNPDL	2.01212e-21	-0.03356	0.83	0.813	6.8895e-17	6.9929e-150	0.352078	0.552	0.825	2.39437e-145	DA only
	NECTIN3	1.88155e-09	-0.0435039	0.423	0.427	6.44241e-05	4.73698e-82	0.384672	0.305	0.426	1.62194e-77	DA only
	GRIN2D	8.80214e-25	0.0389382	0.6	0.556	3.01385e-20	2.1179e-111	-0.307971	0.141	0.586	7.25168e-107	DA only
	CELF2-AS2	4.91401e-14	-0.0287794	0.139	0.143	1.68256e-09	3.5858e-124	0.368458	0.141	0.141	1.22778e-119	DA only
	NEO1	1.3021e-18	-0.0662624	0.66	0.659	4.45839e-14	1.89874e-153	0.573319	0.505	0.661	6.50128e-149	DA only
	AL139383.1	1.29054e-08	-0.0208414	0.089	0.092	0.000441882	1.61182e-45	0.279211	0.116	0.09	5.51887e-41	DA only
	HPN-AS1	4.02774e-23	-0.0310875	0.027	0.033	1.3791e-18	6.44485e-39	0.330304	0.11	0.029	2.20671e-34	DA only
	GALNTL6	5.85635e-07	0.0718038	0.74	0.721	0.0200521	5.10999e-37	-1.647	0.631	0.734	1.74966e-32	DA only
	MIR31HG	2.55858e-12	-0.0174287	0.025	0.026	8.76059e-08	4.18681e-28	0.293752	0.088	0.025	1.43356e-23	DA only
	MYT1L	1.89127e-166	0.119651	0.999	0.99	6.47572e-162	1.12359e-176	-0.828263	0.875	0.996	3.84718e-172	DA only
	AC096576.3	4.29255e-17	-0.0298919	0.09	0.09	1.46977e-12	1.82843e-75	0.396981	0.127	0.09	6.26054e-71	DA only
	GRIN1	6.06049e-56	0.0637416	0.898	0.854	2.07511e-51	4.05267e-160	-0.489499	0.371	0.885	1.38763e-155	DA only
	TBR1	4.52246e-18	-0.0212214	0.028	0.032	1.54849e-13	1.70232e-44	0.274269	0.09	0.029	5.82875e-40	DA only
	SLC22A15	2.86201e-13	-0.0505116	0.461	0.469	9.79951e-09	8.3815e-115	0.351652	0.292	0.465	2.86983e-110	DA only
	IQGAP1	2.55752e-13	-0.0470831	0.389	0.388	8.75693e-09	2.07357e-152	0.580358	0.33	0.389	7.09989e-148	DA only
	PDGFA	2.93455e-15	-0.0307954	0.122	0.133	1.00479e-10	1.16112e-89	0.262605	0.112	0.127	3.97567e-85	DA only
	ZHX2	4.7431e-05	-0.0404156	0.359	0.371	1	1.02706e-56	0.262692	0.248	0.365	3.51667e-52	DA only
	ANKHD1	3.74392e-18	0.0269351	0.757	0.723	1.28192e-13	1.47175e-158	0.274636	0.44	0.746	5.03926e-154	DA only
	DENND3	9.73655e-14	-0.023179	0.168	0.161	3.33379e-09	1.02906e-84	0.344364	0.145	0.165	3.52349e-80	DA only
	CFL1	6.50881e-48	-0.0881459	0.349	0.374	2.22862e-43	4.97309e-114	0.333291	0.233	0.36	1.70278e-109	DA only
	AC002463.1						3.00481e-84	0.336117	0.185	0.252	1.02885e-79	DA only
	LINC01102	7.62498e-06	0.0109616	0.453	0.436	0.261079	5.28861e-56	-0.526374	0.114	0.449	1.81082e-51	DA only
	SMARCA4	1.57981e-30	0.0599623	0.766	0.723	5.40928e-26	7.1466e-139	-0.259203	0.273	0.752	2.44699e-134	DA only
	TSHZ3	5.68312e-06	0.0536231	0.568	0.552	0.19459	2.7088e-40	-0.351467	0.277	0.564	9.27495e-36	DA only
	LRP8	2.81717e-76	-0.127644	0.562	0.576	9.646e-72	1.52826e-96	-0.324552	0.152	0.571	5.23277e-92	DA only
	POU6F2	0.0286442	0.0129398	0.227	0.221	1	6.39703e-26	0.623722	0.387	0.223	2.19034e-21	DA only
	ENSA	2.33208e-30	0.0166436	0.876	0.842	7.98506e-26	4.83494e-128	-0.312484	0.422	0.866	1.65548e-123	DA only
	GNAQ	3.51767e-21	-0.0236183	0.926	0.912	1.20445e-16	1.01327e-87	0.356045	0.76	0.922	3.46943e-83	DA only
	ZDHHC20						2.13834e-141	0.301133	0.479	0.757	7.32169e-137	DA only
	KCNQ2	1.4483e-55	0.0858773	0.69	0.629	4.95897e-51	1.56528e-126	-0.294882	0.198	0.669	5.3595e-122	DA only
	TENM3	0.00094721	-0.0120706	0.896	0.89	1	4.44137e-14	-0.524827	0.776	0.895	1.52072e-09	DA only
	SPOCK2	4.77869e-18	0.0127615	0.674	0.641	1.63622e-13	4.58065e-115	-0.346401	0.2	0.664	1.56842e-110	DA only
	LINGO2	2.32137e-11	0.101504	0.671	0.648	7.94838e-07	3.40981e-13	-0.759353	0.655	0.662	1.16752e-08	DA only
	SECISBP2L	3.74037e-11	-0.0274162	0.679	0.666	1.2807e-06	1.54945e-166	0.293487	0.389	0.676	5.30532e-162	DA only
	TTL	3.16467e-06	-0.0184838	0.362	0.355	0.108358	2.65756e-134	0.330031	0.226	0.361	9.0995e-130	DA only
	CEMIP	2.65198e-10	0.0793866	0.356	0.338	9.08038e-06	2.92873e-26	0.284858	0.305	0.349	1.0028e-21	DA only
	SLC25A27	1.8927e-24	-0.0555041	0.609	0.607	6.4806e-20	2.5191e-151	0.278963	0.365	0.61	8.62539e-147	DA only
	CLU	5.95346e-44	-0.122605	0.757	0.749	2.03846e-39	4.1561e-117	0.382058	0.499	0.755	1.42305e-112	DA only
	LINC00461	1.99988e-31	0.0325921	0.888	0.854	6.84759e-27	1.42832e-110	-0.55092	0.442	0.878	4.89055e-106	DA only
	ATG4C	2.69094e-13	-0.0437555	0.47	0.466	9.21377e-09	3.51928e-139	0.432215	0.327	0.469	1.205e-134	DA only
	EPHA6	2.09635e-23	0.161483	0.891	0.866	7.1779e-19	8.58076e-14	-0.599011	0.756	0.882	2.93805e-09	DA only
	MGAT4C	0.912438	0.014475	0.757	0.756	1	2.41445e-21	-0.913377	0.6	0.758	8.26709e-17	DA only
	ARL6IP5	2.90625e-54	-0.100842	0.452	0.476	9.95099e-50	6.54184e-129	0.370995	0.31	0.463	2.23993e-124	DA only
	AC009501.3	6.86654e-11	-0.0238427	0.134	0.132	2.3511e-06	5.82152e-81	0.317284	0.13	0.134	1.99329e-76	DA only
	IPCEF1	7.16569e-16	-0.049815	0.128	0.138	2.45353e-11	3.83937e-33	0.334955	0.158	0.132	1.3146e-28	DA only
	ENDOD1	1.98922e-14	-0.0370775	0.336	0.337	6.81109e-10	1.00224e-126	0.329834	0.224	0.337	3.43166e-122	DA only
	GLUL	2.66527e-08	-0.0237536	0.297	0.291	0.000912589	2.50394e-94	0.286879	0.182	0.295	8.57348e-90	DA only
	CA10	5.13098e-05	-0.0383171	0.14	0.148	1	2.04827e-58	0.927358	0.345	0.142	7.01329e-54	DA only
	DYNLL1	1.00597e-108	-0.145954	0.388	0.43	3.44444e-104	1.41191e-123	0.393656	0.275	0.406	4.83436e-119	DA only
	LINC00877						6.99582e-65	0.416109	0.141	0.098	2.39537e-60	DA only
	FEZ1	1.52404e-19	-0.0580232	0.563	0.567	5.21831e-15	1.77641e-152	0.289511	0.31	0.567	6.08242e-148	DA only
	APOD	1.51584e-21	-0.0486276	0.108	0.118	5.19022e-17	5.16053e-73	0.459563	0.165	0.112	1.76697e-68	DA only
	MRPS30-DT	5.63972e-08	-0.0354572	0.367	0.37	0.00193104	1.30989e-110	0.396157	0.279	0.369	4.48508e-106	DA only
	RASSF2	4.47474e-11	-0.0203738	0.04	0.045	1.53215e-06	4.08698e-77	0.385057	0.114	0.041	1.39938e-72	DA only
	LINC01608	9.12707e-63	-0.124917	0.041	0.063	3.12511e-58	4.57854e-95	1.06859	0.292	0.048	1.56769e-90	DA only
	PDE5A	2.40205e-15	-0.0501477	0.456	0.487	8.2246e-11	9.63713e-80	0.486294	0.398	0.469	3.29975e-75	DA only
	ADGRL3	0.0833426	0.026383	0.993	0.992	1	2.1166e-08	-0.262608	0.967	0.993	0.000724724	DA only
	AC105383.1	1.56258e-17	-0.0547939	0.405	0.414	5.35027e-13	8.85135e-114	0.39558	0.297	0.41	3.0307e-109	DA only
	KHDRBS3	3.35188e-54	-0.136977	0.773	0.78	1.14768e-49	1.20019e-109	0.852481	0.791	0.775	4.10943e-105	DA only
	ARAP2	1.84145e-13	-0.0906988	0.306	0.322	6.30512e-09	2.6132e-98	1.15608	0.58	0.311	8.94758e-94	DA only
	PPP2R2A	6.70625e-19	-0.0694027	0.577	0.586	2.29622e-14	1.47444e-193	0.578396	0.409	0.582	5.04847e-189	DA only
	DNAJC2	2.68114e-09	-0.0237931	0.308	0.303	9.18022e-05	2.2529e-117	0.259682	0.169	0.307	7.71392e-113	DA only
	LDB2	0.013487	0.0175507	0.532	0.523	1	1.7831e-71	0.973517	0.758	0.527	6.10533e-67	DA only
	NECAB1	7.81958e-29	-0.103758	0.409	0.413	2.67742e-24	1.55453e-101	1.04093	0.58	0.409	5.32272e-97	DA only
	GRM5-AS1	0.156244	-0.0154076	0.166	0.17	1	2.03966e-103	0.333064	0.132	0.168	6.98378e-99	DA only
	TOM1L1	1.56354e-07	-0.0155407	0.344	0.333	0.00535357	2.30452e-109	0.310785	0.211	0.34	7.89068e-105	DA only
	DNAJC8	1.34753e-15	-0.0403783	0.255	0.264	4.61394e-11	9.67864e-99	0.251237	0.158	0.259	3.31397e-94	DA only
	FAR1	3.06183e-19	-0.0480689	0.698	0.695	1.04837e-14	9.93488e-172	0.342644	0.42	0.699	3.4017e-167	DA only
	AP003086.1	3.29619e-08	-0.0463933	0.317	0.328	0.00112861	3.61025e-74	0.38511	0.253	0.322	1.23615e-69	DA only
	MFN1	7.67333e-37	-0.0693405	0.638	0.638	2.62735e-32	4.73707e-169	0.334166	0.382	0.64	1.62197e-164	DA only
	SNX30	4.20281e-13	-0.0200964	0.402	0.384	1.43904e-08	3.23345e-136	0.415038	0.279	0.395	1.10713e-131	DA only
	NRG3	2.2637e-88	0.109866	1	1	7.75092e-84	5.05751e-43	-0.461511	0.998	1	1.73169e-38	DA only
	ATP8A1	4.2756e-08	-0.0254965	0.891	0.88	0.00146397	9.14493e-124	0.719642	0.822	0.887	3.13123e-119	DA only
	LRRC4B	1.43855e-42	0.0590415	0.687	0.631	4.9256e-38	8.16896e-126	-0.31601	0.187	0.668	2.79705e-121	DA only
	NRGN	1.80551e-132	-0.186618	0.286	0.334	6.18206e-128	2.82933e-129	0.689453	0.323	0.305	9.68764e-125	DA only
	AC010976.1	5.85536e-06	-0.0153897	0.14	0.138	0.200487	1.61561e-101	0.268252	0.114	0.139	5.53183e-97	DA only
	PLEKHH1	3.47187e-35	-0.0880646	0.432	0.434	1.18877e-30	4.03329e-243	0.941076	0.47	0.432	1.381e-238	DA only
	SLC7A14-AS1	1.09327e-71	-0.205302	0.276	0.316	3.74334e-67	2.1949e-262	1.59813	0.569	0.29	7.51535e-258	DA only
	PKD1L1	0.163945	-0.0144998	0.564	0.571	1	1.9343e-79	-0.376913	0.174	0.57	6.62305e-75	DA only
	POT1-AS1						5.52476e-35	-0.343154	0.367	0.636	1.89168e-30	DA only
	NLGN1	0.52209	0.0182965	0.96	0.958	1	4.46033e-13	-0.483405	0.978	0.959	1.52722e-08	DA only
	ACSL1	2.94506e-06	-0.0213521	0.352	0.35	0.100839	7.22916e-127	0.25677	0.187	0.352	2.47526e-122	DA only
	PTPRG	3.52479e-09	0.0264128	0.962	0.951	0.000120689	1.87137e-25	-0.392072	0.833	0.959	6.40758e-21	DA only
	MCHR2	4.28252e-25	-0.0215089	0.016	0.019	1.46634e-20	1.44951e-34	0.274166	0.079	0.017	4.96312e-30	DA only
	SYTL2	2.69522e-10	-0.036715	0.32	0.321	9.22845e-06	9.61851e-80	0.275943	0.224	0.321	3.29338e-75	DA only
	ANKRD44						1.11615e-97	-0.286693	0.369	0.78	3.8217e-93	DA only
	LINC00342	6.01804e-42	0.0783518	0.902	0.867	2.06058e-37	1.03318e-135	-0.455236	0.429	0.892	3.53761e-131	DA only
	SHROOM3	7.9081e-09	-0.0335083	0.124	0.136	0.000270773	1.7578e-40	0.277482	0.136	0.129	6.01871e-36	DA only
	AC093610.1	0.00131722	-0.0224116	0.134	0.143	1	4.59856e-28	0.331517	0.16	0.138	1.57455e-23	DA only
	CAPS2	1.14284e-21	-0.0689808	0.498	0.51	3.91308e-17	3.906e-134	0.488308	0.371	0.504	1.33741e-129	DA only
	SNRPN	3.2946e-23	0.0154978	0.973	0.958	1.12807e-18	6.41377e-86	-0.434982	0.705	0.969	2.19608e-81	DA only
	PRR5L	9.28057e-29	-0.0425627	0.037	0.045	3.17767e-24	1.63508e-53	0.467189	0.149	0.039	5.59852e-49	DA only
	FGFR1OP2	6.82914e-17	-0.044821	0.344	0.351	2.3383e-12	2.56566e-132	0.307	0.215	0.348	8.78482e-128	DA only
	AL117329.1	4.67488e-57	-0.0991837	0.081	0.092	1.60068e-52	1.36318e-158	1.12161	0.327	0.084	4.66751e-154	DA only
	SCN1A-AS1	0.00155787	-0.024326	0.578	0.593	1	5.12816e-12	0.262457	0.6	0.584	1.75588e-07	DA only
	BTBD11	3.27833e-25	0.120997	0.794	0.77	1.1225e-20	3.89953e-46	-0.591662	0.477	0.787	1.3352e-41	DA only
	SPARCL1	1.52699e-42	-0.152176	0.756	0.79	5.22843e-38	1.23134e-20	0.386582	0.82	0.769	4.21612e-16	DA only
	CALN1	4.13373e-13	0.0650317	0.662	0.632	1.41539e-08	7.18887e-10	-0.605316	0.514	0.651	2.46147e-05	DA only
	GRID2	0.986296	0.0174414	0.799	0.799	1	1.09162e-12	-1.01138	0.809	0.799	3.7377e-08	DA only
	ELMO1	2.92433e-45	-0.171338	0.558	0.602	1.00129e-40	5.07551e-144	1.24841	0.727	0.575	1.73785e-139	DA only
	LRRC7	2.38674e-14	0.0328264	0.982	0.973	8.1722e-10	2.56618e-11	-0.251497	0.923	0.979	8.7866e-07	DA only
	RANBP17	6.36364e-08	0.0189085	0.735	0.713	0.00217891	2.08229e-95	-0.597262	0.27	0.73	7.12978e-91	DA only
	LRP2	6.74438e-32	-0.0564296	0.038	0.054	2.30928e-27	7.28812e-54	0.543414	0.171	0.043	2.49545e-49	DA only
	ERBIN	7.64886e-18	-0.0665036	0.778	0.771	2.61897e-13	4.26175e-214	0.966121	0.69	0.776	1.45922e-209	DA only
	AP001442.1	0.000430874	-0.0197232	0.225	0.226	1	2.53801e-80	0.268322	0.165	0.226	8.69014e-76	DA only
	HSP90AB1	6.00952e-117	-0.189728	0.746	0.77	2.05766e-112	1.33659e-87	0.265096	0.521	0.758	4.57649e-83	DA only
	ANK1	9.70014e-31	0.0806744	0.832	0.796	3.32133e-26	1.72401e-72	-0.304217	0.466	0.82	5.90302e-68	DA only
	SLC24A4	1.52969e-06	0.0227885	0.37	0.35	0.0523767	3.52061e-35	-0.509922	0.108	0.364	1.20546e-30	DA only
	ZCCHC17	1.56317e-07	-0.0257859	0.5	0.493	0.0053523	1.32231e-141	0.292654	0.286	0.499	4.5276e-137	DA only
	GATB	6.66101e-12	-0.0337668	0.277	0.282	2.28073e-07	1.24047e-104	0.258183	0.167	0.28	4.24735e-100	DA only
	TTYH2	1.16267e-20	-0.0355651	0.05	0.055	3.98097e-16	2.76129e-61	0.460375	0.149	0.051	9.45465e-57	DA only
	SYNE1	8.84342e-120	0.125251	0.994	0.981	3.02799e-115	1.02948e-46	-0.304179	0.873	0.99	3.52496e-42	DA only
	KCNJ3	3.08243e-54	0.114885	0.957	0.935	1.05542e-49	3.67888e-49	-0.517092	0.752	0.95	1.25965e-44	DA only
	AC024901.1	0.0196794	-0.0244697	0.528	0.534	1	2.00577e-47	0.440139	0.488	0.53	6.86775e-43	DA only
	ANKRD29						8.80265e-59	-0.289901	0.134	0.452	3.01403e-54	DA only
	MOBP	1.20358e-110	-0.211009	0.103	0.141	4.12104e-106	3.8085e-189	1.48898	0.501	0.115	1.30403e-184	DA only
	NKX6-2	4.65646e-18	-0.0301049	0.038	0.043	1.59437e-13	8.50673e-49	0.358346	0.108	0.04	2.9127e-44	DA only
	BCAS1	1.18652e-37	-0.0942451	0.067	0.085	4.06265e-33	4.16194e-87	0.912089	0.31	0.073	1.42505e-82	DA only
	AP002370.2	1.46482e-15	-0.0663667	0.319	0.339	5.01553e-11	1.19563e-91	0.553332	0.321	0.327	4.09384e-87	DA only
	GTDC1						1.48135e-75	0.323829	0.677	0.845	5.07213e-71	DA only
	PDZRN4	1.03495e-37	-0.19548	0.219	0.259	3.54366e-33	3.92852e-38	0.865875	0.44	0.234	1.34512e-33	DA only
	AC119673.2	1.41905e-88	-0.142266	0.45	0.527	4.85882e-84	1.01663e-74	-0.574434	0.092	0.484	3.48095e-70	DA only
	CNTNAP2	1.25598e-17	0.0718655	1	1	4.30048e-13	9.91591e-61	-0.80087	1	1	3.39521e-56	DA only
	RASGRP3	1.97047e-15	-0.0265241	0.065	0.068	6.74688e-11	4.1544e-56	0.294	0.101	0.066	1.42247e-51	DA only
	AC008415.1	0.848281	0.0232109	0.078	0.079	1	1.69342e-08	0.280553	0.158	0.078	0.000579829	DA only
	INSYN2B	3.38769e-07	0.0231265	0.287	0.267	0.0115995	3.55782e-25	-0.259485	0.097	0.281	1.2182e-20	DA only
	PAPSS1	1.03864e-14	-0.036423	0.54	0.534	3.55631e-10	3.11791e-132	0.335499	0.341	0.539	1.06757e-127	DA only
	AL136114.1	0.0156327	0.0303387	0.26	0.253	1	6.13282e-30	-0.694055	0.053	0.259	2.09988e-25	DA only
	BICC1	4.30991e-18	0.132799	0.385	0.353	1.47571e-13	1.50194e-19	-0.465552	0.18	0.374	5.14263e-15	DA only
	TOGARAM1	2.65079e-14	-0.0281754	0.65	0.634	9.0763e-10	1.88934e-153	0.309825	0.378	0.646	6.4691e-149	DA only
	BEX1	7.87075e-128	-0.165318	0.336	0.394	2.69494e-123	2.23019e-91	0.350572	0.253	0.361	7.63617e-87	DA only
	ELF2						2.5783e-115	0.267398	0.473	0.735	8.82809e-111	DA only
	LDLRAD3	8.28195e-09	-0.0266481	0.126	0.125	0.000283574	9.66814e-21	0.30633	0.163	0.125	3.31037e-16	DA only
	ZBBX	3.70769e-49	-0.0694091	0.081	0.107	1.26951e-44	1.38652e-56	0.392684	0.147	0.091	4.74744e-52	DA only
	GGCX	3.92721e-20	-0.0352177	0.179	0.184	1.34468e-15	7.10418e-102	0.260484	0.13	0.182	2.43247e-97	DA only
	PLPPR1	9.36252e-11	-0.0207161	0.663	0.647	3.20573e-06	2.79261e-43	-0.437102	0.352	0.659	9.56188e-39	DA only
	PDZD2	8.08329e-06	-0.0101003	0.611	0.599	0.276772	1.74208e-35	0.524966	0.613	0.606	5.9649e-31	DA only
	MPP5						9.16227e-110	0.258086	0.24	0.4	3.13716e-105	DA only
	SOX1-OT	3.55948e-05	-0.019949	0.423	0.421	1	3.90198e-52	-0.286511	0.132	0.425	1.33604e-47	DA only
	SLC41A2	4.40376e-26	0.0495099	0.763	0.723	1.50785e-21	4.58715e-116	-0.26261	0.305	0.75	1.57064e-111	DA only
	MAP2	1.57477e-39	0.0335438	0.993	0.981	5.39202e-35	9.62375e-77	-0.511821	0.851	0.989	3.29517e-72	DA only
	MCC	1.92724e-08	0.0121577	0.602	0.58	0.000659888	4.88247e-65	-0.512525	0.218	0.596	1.67176e-60	DA only
	SUSD4	7.32536e-39	0.0758209	0.774	0.726	2.5082e-34	1.34711e-86	-0.305679	0.36	0.758	4.6125e-82	DA only
	ATP2B4						1.96615e-40	0.450181	0.233	0.208	6.7321e-36	DA only
	CAMK4	4.7984e-26	0.0801178	0.731	0.69	1.64297e-21	7.43671e-55	-0.436905	0.376	0.717	2.54633e-50	DA only
	LINC02231						2.50192e-66	0.295574	0.134	0.161	8.56657e-62	DA only
	GALNT14	7.94059e-06	0.0291982	0.5	0.479	0.271886	8.25691e-50	-0.467885	0.174	0.494	2.82717e-45	DA only
	AQP4-AS1	7.20146e-22	-0.086861	0.218	0.229	2.46578e-17	3.56465e-72	0.932796	0.415	0.221	1.22054e-67	DA only
	C21orf91	2.09466e-22	-0.0254412	0.034	0.038	7.17212e-18	4.82263e-48	0.274821	0.088	0.035	1.65127e-43	DA only
	LINC01821	1.68025e-20	-0.0265423	0.019	0.02	5.75318e-16	1.12976e-33	0.366623	0.075	0.019	3.86831e-29	DA only
	CPLX2						3.31791e-84	-0.280771	0.213	0.605	1.13605e-79	DA only
	KCNIP4	0.451128	0.0260718	0.884	0.881	1	3.06995e-47	0.583839	0.941	0.882	1.05115e-42	DA only
	VWC2	0.334715	0.0106487	0.757	0.753	1	2.29735e-31	-0.347388	0.508	0.758	7.86612e-27	DA only
	PADI2	7.07191e-15	-0.0177708	0.056	0.055	2.42142e-10	8.00293e-66	0.359029	0.101	0.055	2.7402e-61	DA only
	AC011287.1	4.94494e-52	-0.110419	0.112	0.117	1.69315e-47	1.75844e-142	1.22732	0.385	0.112	6.02088e-138	DA only
	ANAPC5	1.20967e-19	-0.0473483	0.586	0.581	4.1419e-15	3.1257e-164	0.349428	0.363	0.586	1.07024e-159	DA only
	GRIK3	0.072247	0.0133209	0.481	0.487	1	1.57759e-11	-0.576231	0.345	0.485	5.40168e-07	DA only
	CACNB2	4.69378e-11	0.0573201	0.888	0.872	1.60715e-06	1.18308e-27	-0.434879	0.686	0.883	4.05088e-23	DA only
	PDE10A	8.10099e-26	-0.0811473	0.867	0.867	2.77378e-21	1.86351e-31	-0.546147	0.648	0.869	6.38064e-27	DA only
	LINC01170	1.15242e-12	-0.0758317	0.118	0.134	3.94588e-08	4.29261e-40	0.676344	0.255	0.123	1.46979e-35	DA only
	GLRX						2.92338e-98	0.284024	0.134	0.206	1.00097e-93	DA only
	KMT2A	5.72968e-41	0.0423223	0.949	0.921	1.96184e-36	1.79501e-119	-0.313721	0.571	0.941	6.14613e-115	DA only
	TMEM144	1.03002e-90	-0.225443	0.19	0.237	3.52679e-86	1.73783e-219	1.58942	0.582	0.206	5.95033e-215	DA only
	TOX2	0.00467068	0.0285078	0.541	0.527	1	1.1488e-45	-0.419656	0.229	0.538	3.9335e-41	DA only
	AC021613.1	5.84066e-13	-0.0391543	0.04	0.048	1.99984e-08	2.54947e-27	0.372794	0.123	0.043	8.7294e-23	DA only
	FBXW7	2.18987e-19	-0.068729	0.746	0.75	7.49811e-15	1.79995e-123	0.49376	0.582	0.749	6.16304e-119	DA only
	WSCD2	1.04558e-13	0.0502496	0.537	0.506	3.58008e-09	4.91631e-78	-0.370344	0.141	0.528	1.68335e-73	DA only
	AFMID	9.77781e-05	-0.0188384	0.135	0.137	1	8.06588e-53	0.251889	0.127	0.136	2.76176e-48	DA only
	AC092640.1	0.00324488	0.0283221	0.198	0.187	1	9.57929e-19	-0.386636	0.051	0.195	3.27995e-14	DA only
	VSTM2A						6.72294e-109	-0.3826	0.154	0.609	2.30193e-104	DA only
	TENT2	1.54482e-12	-0.0487864	0.667	0.668	5.28948e-08	4.78431e-155	0.380415	0.437	0.669	1.63815e-150	DA only
	ZER1	1.19023e-48	0.0697628	0.743	0.688	4.07533e-44	6.56968e-135	-0.278602	0.248	0.724	2.24946e-130	DA only
	PDE4B	4.33252e-40	-0.178174	0.615	0.655	1.48345e-35	1.68308e-31	0.536171	0.855	0.629	5.76287e-27	DA only
	TSC22D4	4.9904e-09	-0.0194533	0.114	0.113	0.000170871	2.37842e-88	0.347544	0.127	0.113	8.14372e-84	DA only
	CHRM2						1.07128e-14	-0.328068	0.182	0.342	3.66806e-10	DA only
	SPATA6L	8.55306e-07	0.0218441	0.554	0.532	0.0292857	1.20538e-80	-0.259941	0.178	0.548	4.12723e-76	DA only
	CCNH	3.38369e-12	0.0499186	0.92	0.903	1.15858e-07	8.7422e-38	-0.688249	0.705	0.915	2.99333e-33	DA only
	FBXL7	3.24253e-07	-0.0424771	0.277	0.298	0.0111024	9.7088e-27	0.411601	0.527	0.283	3.32429e-22	DA only
	COX5B	2.29961e-91	-0.121051	0.293	0.334	7.87387e-87	7.02997e-132	0.46917	0.253	0.31	2.40706e-127	DA only
	KIF13A						2.2156e-134	0.735505	0.47	0.493	7.58623e-130	DA only
	FAM189A2	8.91845e-10	-0.0265511	0.091	0.09	3.05368e-05	2.01804e-51	0.281854	0.088	0.091	6.90978e-47	DA only
	SOX6	4.66127e-21	0.0282168	0.56	0.589	1.59602e-16	2.804e-24	-0.598961	0.653	0.571	9.6009e-20	DA only
	ZFYVE16	1.75556e-20	-0.0365485	0.786	0.77	6.01105e-16	6.13178e-124	0.282116	0.519	0.782	2.09952e-119	DA only
	ZNF708	9.72847e-32	-0.0803293	0.515	0.528	3.33103e-27	1.62644e-183	0.532924	0.371	0.522	5.56894e-179	DA only
	PTPRO						1.89267e-65	-0.626751	0.402	0.776	6.48049e-61	DA only
	AC063944.1	2.51344e-23	-0.0531861	0.18	0.192	8.60603e-19	4.73303e-108	0.461419	0.198	0.185	1.62059e-103	DA only
	CFAP161	1.29302e-22	0.0905531	0.709	0.677	4.42729e-18	5.39142e-76	-0.276775	0.33	0.699	1.84602e-71	DA only
	DDX17	9.67975e-24	-0.0533111	0.915	0.911	3.31435e-19	1.09217e-90	0.342799	0.76	0.915	3.73959e-86	DA only
	FILIP1L	3.3507e-14	-0.0588671	0.327	0.352	1.14728e-09	5.54839e-81	0.464986	0.297	0.338	1.89977e-76	DA only
	TMEM108	2.70862e-13	0.0237773	0.937	0.921	9.2743e-09	9.0551e-34	-0.275154	0.747	0.932	3.10047e-29	DA only
	ACTB	6.46728e-101	-0.159694	0.543	0.573	2.2144e-96	1.03218e-142	0.592161	0.446	0.556	3.53418e-138	DA only
	LRRC1	1.67583e-11	-0.0501699	0.219	0.23	5.73805e-07	1.85847e-88	0.534352	0.253	0.223	6.36339e-84	DA only
	OTUD7B						7.17232e-111	0.278394	0.237	0.4	2.4558e-106	DA only
	ZSWIM5	1.15993e-15	0.0375227	0.81	0.782	3.97159e-11	1.74056e-100	-0.267481	0.398	0.802	5.95968e-96	DA only
	SYNPR	2.18148e-06	0.0604307	0.761	0.743	0.0746938	1.15267e-77	-1.77833	0.415	0.756	3.94673e-73	DA only
	KIF13B	7.66853e-06	-0.0220076	0.48	0.471	0.26257	6.90469e-144	0.525496	0.352	0.477	2.36416e-139	DA only
	RAB12	3.83828e-12	0.0195212	0.522	0.491	1.31423e-07	3.77382e-161	0.308138	0.284	0.511	1.29215e-156	DA only
	AL138701.2	7.919e-11	-0.0184579	0.02	0.024	2.71147e-06	1.40791e-36	0.330168	0.108	0.021	4.82069e-32	DA only
	CLVS1	1.61587e-19	0.0221909	0.822	0.793	5.53273e-15	8.28703e-107	-0.519794	0.356	0.814	2.83748e-102	DA only
	PCDH9	0.00895126	-0.0454087	0.942	0.943	1	3.89374e-76	0.848079	1	0.942	1.33322e-71	DA only
	AC016766.1	3.3226e-06	0.0609922	0.142	0.128	0.113766	6.19346e-18	-0.461664	0.02	0.138	2.12064e-13	DA only
	C21orf62-AS1	0.124958	-0.0118722	0.267	0.265	1	6.33816e-64	0.295756	0.198	0.267	2.17019e-59	DA only
	FAM189A1	2.29126e-12	0.0197335	0.799	0.774	7.84526e-08	9.57133e-63	-0.302291	0.457	0.791	3.27722e-58	DA only
	CA8	1.88335e-07	0.0570804	0.257	0.237	0.00644859	1.16707e-16	-0.338486	0.099	0.25	3.99605e-12	DA only
	SEZ6L	3.68166e-19	0.0708704	0.669	0.631	1.2606e-14	1.33936e-36	-0.634763	0.36	0.656	4.58597e-32	DA only
	RNASE1	3.54039e-32	-0.0438192	0.045	0.058	1.21223e-27	1.04939e-55	0.363463	0.114	0.05	3.59311e-51	DA only
	FBLN7	1.78872e-22	0.032909	0.408	0.369	6.12458e-18	1.50536e-56	-0.267626	0.099	0.395	5.15436e-52	DA only
	LMO3						2.1988e-74	0.496964	0.418	0.471	7.52869e-70	DA only
	AL161629.1	2.47412e-08	0.0509294	0.116	0.102	0.000847139	9.38703e-16	-0.269804	0.013	0.112	3.21412e-11	DA only
	GRM7	0.00323675	0.0253501	0.825	0.815	1	9.34791e-17	-0.767925	0.664	0.822	3.20072e-12	DA only
	MED12L	2.38984e-08	-0.0185182	0.686	0.672	0.00081828	3.86152e-117	0.544666	0.545	0.682	1.32219e-112	DA only
	AC092683.1	3.9813e-24	0.0571854	0.653	0.612	1.3632e-19	1.65354e-110	-0.34696	0.185	0.64	5.66173e-106	DA only
	ABHD17B	2.77191e-10	-0.0276907	0.339	0.334	9.49101e-06	1.41788e-104	0.280703	0.209	0.338	4.85482e-100	DA only
	LURAP1L-AS1	1.11736e-09	-0.0401411	0.198	0.207	3.82584e-05	8.45064e-76	0.429712	0.187	0.202	2.8935e-71	DA only
	NKAIN2	0.0041389	-0.0224554	0.758	0.767	1	5.62389e-31	0.343518	0.921	0.76	1.92562e-26	DA only
	GLS	6.94893e-10	0.0274488	0.898	0.881	2.37931e-05	5.28487e-94	0.25681	0.686	0.893	1.80954e-89	DA only
	PKN2-AS1	1.0868e-28	-0.0981245	0.192	0.214	3.72121e-24	7.16482e-73	0.777647	0.343	0.2	2.45324e-68	DA only
	NHS	1.61189e-42	0.0658612	0.895	0.857	5.5191e-38	4.0794e-114	-0.563184	0.444	0.883	1.39679e-109	DA only
	DOCK5	2.3032e-59	-0.163765	0.089	0.115	7.88614e-55	1.14469e-141	1.3828	0.479	0.097	3.91942e-137	DA only
	SLC1A3	1.11211e-25	-0.0806478	0.114	0.117	3.80786e-21	3.70803e-76	0.820083	0.262	0.114	1.26963e-71	DA only
	RBMS3	0.13584	0.0192374	0.947	0.943	1	3.24914e-22	-0.694275	0.89	0.946	1.11251e-17	DA only
	SHROOM4	1.68259e-38	-0.0754386	0.047	0.06	5.76118e-34	1.80421e-79	0.771506	0.226	0.051	6.17763e-75	DA only
	C18orf32	4.77841e-38	-0.0678561	0.305	0.325	1.63613e-33	1.11587e-128	0.274525	0.178	0.314	3.82073e-124	DA only
	ROBO2						5.52579e-30	-1.19512	0.96	0.952	1.89203e-25	DA only
	RGS12	5.83363e-52	0.22766	0.719	0.674	1.99743e-47	1.45236e-60	-1.27088	0.33	0.704	4.97289e-56	DA only
	RAPGEF2						1.51393e-82	0.271552	0.727	0.911	5.18369e-78	DA only
	NAV3	7.2255e-10	-0.0398944	0.981	0.978	2.47401e-05	3.49217e-20	0.339754	0.987	0.98	1.19572e-15	DA only
	CDH7	2.26973e-07	-0.0264931	0.453	0.445	0.00777155	1.79119e-38	-0.34951	0.182	0.452	6.13302e-34	DA only
	SHANK2	2.25421e-48	0.0777631	0.922	0.885	7.7184e-44	9.79542e-86	-0.428263	0.563	0.91	3.35395e-81	DA only
	ANGEL2	2.68849e-10	-0.0285027	0.366	0.362	9.20538e-06	2.46658e-159	0.316879	0.207	0.366	8.44556e-155	DA only
	RAPGEF5	4.21389e-32	-0.127642	0.668	0.685	1.44283e-27	5.99176e-92	0.940407	0.818	0.673	2.05158e-87	DA only
	CRTC3						6.1015e-136	0.252403	0.44	0.72	2.08915e-131	DA only
	AC073167.1						1.55918e-66	0.272641	0.187	0.246	5.33864e-62	DA only
	FAM124A	1.14816e-20	-0.0492748	0.135	0.143	3.9313e-16	1.1021e-112	0.590457	0.222	0.137	3.77358e-108	DA only
	RGS6	6.71488e-05	0.108679	0.59	0.579	1	1.76583e-09	-0.920403	0.521	0.586	6.04619e-05	DA only
	PLLP	7.15252e-28	-0.0400486	0.051	0.056	2.44902e-23	2.97403e-61	0.423186	0.116	0.052	1.01831e-56	DA only
	EFCAB2	1.48995e-17	0.0434585	0.751	0.718	5.10159e-13	6.47494e-88	-0.265689	0.347	0.741	2.21702e-83	DA only
	NCALD	4.87786e-12	-0.0425189	0.841	0.837	1.67018e-07	9.0276e-27	-0.330072	0.631	0.841	3.09105e-22	DA only
	AKAP13						3.74663e-37	0.349121	0.185	0.182	1.28285e-32	DA only
	UBE2E2						3.41933e-46	0.375129	0.844	0.92	1.17078e-41	DA only
	SLC39A10	2.32911e-12	-0.047079	0.641	0.637	7.97486e-08	2.80721e-127	0.335291	0.4	0.641	9.61187e-123	DA only
	PPP1R16B						8.01093e-118	0.329054	0.389	0.604	2.74294e-113	DA only
	COBL	6.36826e-05	0.0212846	0.601	0.584	1	1.81196e-15	0.316205	0.607	0.594	6.20414e-11	DA only
	KIAA1211	6.76118e-30	0.0412757	0.923	0.895	2.31503e-25	1.83557e-109	-0.616897	0.512	0.915	6.28499e-105	DA only
	TGFBR3	4.84395e-31	0.0586385	0.423	0.373	1.65857e-26	3.58787e-52	-0.269156	0.119	0.405	1.22849e-47	DA only
	LINC02055	0.0116262	-0.0168467	0.121	0.127	1	2.23366e-18	0.444925	0.185	0.123	7.64805e-14	DA only
	HHIP	4.73712e-35	-0.0896576	0.203	0.226	1.62199e-30	4.57885e-98	0.596406	0.262	0.212	1.5678e-93	DA only
	AMOTL1	3.36445e-07	0.0135862	0.6	0.578	0.0115199	8.923e-95	-0.266857	0.189	0.595	3.05524e-90	DA only
	MTSS1	1.13443e-41	0.0503973	0.933	0.901	3.8843e-37	8.38051e-88	-0.280829	0.593	0.923	2.86949e-83	DA only
	ARHGAP6						2.11915e-13	-0.265498	0.149	0.287	7.25596e-09	DA only
	DYNC2LI1	1.35274e-21	-0.0600422	0.517	0.527	4.63177e-17	9.1728e-140	0.277319	0.292	0.523	3.14077e-135	DA only
	FTCDNL1	1.04998e-27	-0.0704486	0.267	0.294	3.59514e-23	2.56545e-84	0.357626	0.222	0.278	8.78411e-80	DA only
	LAMP2	1.32624e-27	-0.0655838	0.423	0.42	4.54105e-23	7.21231e-222	0.740843	0.374	0.422	2.46949e-217	DA only
	FAM53B	2.06758e-15	0.0127349	0.466	0.433	7.0794e-11	1.57651e-148	0.423662	0.312	0.454	5.39796e-144	DA only
	RAB11A	0.0168537	-0.0276106	0.544	0.552	1	1.78273e-126	0.596691	0.457	0.548	6.10407e-122	DA only
	PROX1-AS1	7.81898e-10	0.0579579	0.337	0.312	2.67722e-05	1.04996e-35	-0.502663	0.086	0.328	3.59507e-31	DA only
	PTPRM	0.0040096	0.0179235	0.908	0.899	1	1.08455e-09	-0.480412	0.824	0.905	3.71351e-05	DA only
	PTBP2	1.13391e-16	-0.056216	0.786	0.78	3.88249e-12	3.10802e-150	0.472879	0.574	0.786	1.06419e-145	DA only
	PPP2R2B	4.93821e-08	-0.0419679	0.989	0.99	0.00169084	3.11377e-34	0.44336	0.978	0.99	1.06616e-29	DA only
	CPB2-AS1	5.73803e-13	-0.0582165	0.43	0.443	1.9647e-08	9.62501e-140	0.525101	0.334	0.436	3.2956e-135	DA only
	TCF7L2	1.26792e-10	-0.0105795	0.221	0.207	4.34135e-06	1.79751e-91	0.500066	0.244	0.215	6.15467e-87	DA only
	CHD5	1.08957e-53	0.0757164	0.84	0.789	3.7307e-49	9.83881e-164	-0.435057	0.281	0.824	3.36881e-159	DA only
	HS3ST2	2.92581e-06	-0.0301078	0.168	0.167	0.10018	3.17923e-28	0.344147	0.182	0.167	1.08857e-23	DA only
	AL391840.1						4.90641e-34	0.451825	0.273	0.253	1.67996e-29	DA only
	MARCH4	2.63388e-13	-0.0479498	0.61	0.615	9.0184e-09	4.23097e-80	-0.259566	0.24	0.615	1.44868e-75	DA only
	KIRREL3	1.38599e-06	0.0628708	0.708	0.71	0.0474562	1.6841e-16	-0.290545	0.851	0.708	5.76636e-12	DA only
	CACYBP	1.24669e-18	-0.0494944	0.287	0.3	4.26868e-14	1.94445e-119	0.320099	0.187	0.293	6.65778e-115	DA only
	ADAM17	2.14307e-10	-0.0402468	0.522	0.521	7.33786e-06	6.31364e-145	0.326041	0.305	0.523	2.16179e-140	DA only
	MYRIP	8.40678e-17	0.0377167	0.944	0.927	2.87848e-12	6.47104e-24	-0.366098	0.793	0.938	2.21568e-19	DA only
	SLC39A11	9.11971e-06	-0.0117054	0.318	0.307	0.312259	6.91287e-106	0.881546	0.442	0.312	2.36697e-101	DA only
	IL12A-AS1	1.50874e-07	-0.0205538	0.068	0.073	0.00516592	6.66283e-44	0.289882	0.11	0.07	2.28135e-39	DA only
	CDK19	2.66479e-07	-0.0339374	0.601	0.587	0.00912423	1.53483e-173	0.833911	0.545	0.596	5.25526e-169	DA only
	ITCH	1.13143e-14	-0.0351743	0.703	0.691	3.87403e-10	1.22019e-162	0.351424	0.442	0.7	4.17795e-158	DA only
	AK5	0.000100863	-0.0348368	0.771	0.77	1	1.72812e-45	0.354911	0.664	0.771	5.91707e-41	DA only
	AC090709.1	6.49711e-25	-0.0847844	0.332	0.362	2.22461e-20	5.13933e-96	0.625243	0.347	0.344	1.75971e-91	DA only
	ACSL6	3.44379e-18	-0.0107795	0.733	0.709	1.17915e-13	8.41326e-120	-0.257938	0.279	0.727	2.8807e-115	DA only
	ERMN	2.59341e-17	-0.0347831	0.04	0.051	8.87983e-13	5.36586e-44	0.346329	0.11	0.044	1.83727e-39	DA only
	PPP1R1C	0.0119312	0.0183851	0.135	0.127	1	5.02646e-21	-0.288526	0.011	0.133	1.72106e-16	DA only
	MBP	5.8884e-61	-0.210329	0.578	0.605	2.01619e-56	3.62491e-290	1.63356	0.807	0.587	1.24117e-285	DA only
	HNRNPLL	3.2859e-11	-0.0122	0.445	0.426	1.12509e-06	4.22175e-149	0.287023	0.237	0.439	1.44553e-144	DA only
	NCOA2						2.12352e-84	-0.257518	0.624	0.932	7.27092e-80	DA only
	KCNB1	4.25922e-24	0.0279309	0.88	0.85	1.45836e-19	1.77758e-118	-0.29848	0.446	0.871	6.08645e-114	DA only
	CNDP1	1.13066e-25	-0.0508495	0.073	0.078	3.87137e-21	6.06236e-63	0.627751	0.196	0.074	2.07575e-58	DA only
	ABCA2	2.11333e-13	-0.027058	0.298	0.289	7.23603e-09	1.07219e-144	0.50092	0.244	0.295	3.67117e-140	DA only
	HIPK2	0.0265352	-0.0198603	0.547	0.544	1	5.0466e-73	0.407851	0.429	0.547	1.72796e-68	DA only
	ADIPOR2	1.42372e-41	-0.100353	0.415	0.43	4.87482e-37	2.56424e-219	0.837808	0.426	0.421	8.77997e-215	DA only
	FAXDC2	2.39083e-17	-0.0284729	0.086	0.086	8.18621e-13	1.80139e-68	0.417959	0.138	0.086	6.16798e-64	DA only
	PIK3R1	1.01128e-23	-0.0998245	0.627	0.645	3.46262e-19	1.04893e-80	0.514698	0.549	0.635	3.59152e-76	DA only
	NRXN3	6.1906e-48	0.0793016	1	1	2.11966e-43	5.64298e-105	-0.782874	1	1	1.93216e-100	DA only
	RIMS2	5.02791e-20	0.0329954	0.996	0.991	1.72156e-15	5.3722e-63	-0.5894	0.916	0.995	1.83944e-58	DA only
	UGP2	3.46466e-31	-0.0682274	0.478	0.489	1.1863e-26	9.33599e-130	0.294354	0.297	0.484	3.19664e-125	DA only
	MAF	1.80415e-09	0.0419426	0.617	0.591	6.17742e-05	2.3789e-85	-0.471913	0.182	0.61	8.14536e-81	DA only
	ANKIB1	2.12354e-05	-0.0154484	0.882	0.872	0.7271	8.32601e-120	0.406543	0.675	0.88	2.85083e-115	DA only
	SYT17	1.98727e-10	0.0160444	0.441	0.415	6.80441e-06	2.88359e-55	-0.266048	0.13	0.433	9.87342e-51	DA only
	CIRBP	1.40749e-190	-0.187996	0.445	0.517	4.81923e-186	2.53485e-132	0.283475	0.262	0.476	8.67932e-128	DA only
	ART3	2.52095e-20	-0.0110161	0.056	0.048	8.63174e-16	8.23845e-54	0.309358	0.092	0.052	2.82085e-49	DA only
	LINC02263	7.66555e-28	-0.0369887	0.026	0.031	2.62469e-23	5.21611e-42	0.412335	0.123	0.027	1.78599e-37	DA only
	FOXP1	1.76785e-14	-0.0453627	0.812	0.804	6.05312e-10	2.7593e-108	0.536415	0.681	0.81	9.44783e-104	DA only
	AC015923.1	6.5234e-06	-0.0372339	0.267	0.282	0.223361	6.78837e-127	0.493028	0.229	0.273	2.32434e-122	DA only
	NDUFS5	5.32387e-44	-0.0806746	0.227	0.259	1.82289e-39	8.86488e-75	0.256627	0.149	0.241	3.03534e-70	DA only
	ADCY2	4.64786e-44	-0.0459354	0.936	0.918	1.59143e-39	4.56775e-75	-0.613006	0.629	0.931	1.564e-70	DA only
	ZRANB2-AS2	2.34022e-08	-0.0463257	0.314	0.327	0.000801292	2.92121e-57	0.273149	0.226	0.32	1.00022e-52	DA only
	CD22	1.00352e-18	-0.0310101	0.03	0.034	3.43605e-14	1.12501e-47	0.437649	0.143	0.031	3.85202e-43	DA only
	DLC1	7.22663e-15	-0.0736063	0.615	0.632	2.4744e-10	9.4229e-72	0.456823	0.499	0.623	3.2264e-67	DA only
	CRYL1	5.13073e-05	-0.0234201	0.543	0.537	1	6.39481e-129	0.33836	0.338	0.542	2.18958e-124	DA only
	GABRG3-AS1	3.74011e-31	-0.101121	0.361	0.396	1.28061e-26	3.40595e-48	0.299184	0.286	0.376	1.1662e-43	DA only
	NEXMIF	9.83703e-21	0.0378661	0.788	0.753	3.3682e-16	5.18468e-115	-0.346007	0.321	0.777	1.77524e-110	DA only
	ANKRD33B	8.32097e-11	-0.0419872	0.152	0.169	2.8491e-06	5.70752e-54	0.344571	0.154	0.159	1.95425e-49	DA only
	CCDC85A	4.11698e-16	0.0478093	0.673	0.64	1.40966e-11	8.02313e-11	-0.33522	0.508	0.661	2.74712e-06	DA only
	PCSK5						1.3621e-40	-0.738788	0.18	0.485	4.66383e-36	DA only
	TJP2						1.33275e-82	0.260585	0.145	0.226	4.56335e-78	DA only
	AC008696.2	4.3175e-25	-0.0382493	0.04	0.047	1.47831e-20	1.50657e-49	0.397429	0.11	0.042	5.15848e-45	DA only
	KCNC2						1.81804e-17	-0.380963	0.89	0.967	6.22497e-13	DA only
	CDH19	2.927e-26	-0.0409759	0.027	0.035	1.0022e-21	2.01078e-59	0.525681	0.163	0.029	6.88491e-55	DA only
	CHSY3						6.31341e-09	-0.321199	0.668	0.79	0.000216171	DA only
	AC023590.1	1.37931e-12	-0.0529347	0.324	0.348	4.72275e-08	4.52566e-111	0.558197	0.316	0.334	1.54959e-106	DA only
	TFEB						4.28005e-115	0.392534	0.163	0.169	1.46549e-110	DA only
	PON2	3.87096e-26	-0.0404496	0.051	0.059	1.32542e-21	2.20428e-53	0.378668	0.127	0.054	7.54746e-49	DA only
	CNP	1.12258e-89	-0.13013	0.181	0.213	3.8437e-85	6.84127e-190	0.934698	0.356	0.193	2.34245e-185	DA only
	SHTN1	2.5752e-10	-0.0498689	0.886	0.885	8.8175e-06	4.36941e-67	0.425855	0.758	0.887	1.49609e-62	DA only
	AC023480.1	0.000132092	0.0201686	0.329	0.312	1	1.4944e-55	0.276837	0.226	0.323	5.11683e-51	DA only
	TCP11L2	4.62522e-10	-0.0177318	0.306	0.297	1.58368e-05	8.28493e-109	0.273277	0.191	0.303	2.83676e-104	DA only
	SIK3	3.31232e-41	-0.0827645	0.954	0.949	1.13414e-36	8.08217e-119	0.611711	0.855	0.953	2.76734e-114	DA only
	GPM6B	6.51227e-35	-0.0878945	0.822	0.817	2.2298e-30	1.48078e-159	0.872367	0.774	0.82	5.0702e-155	DA only
	LINC01748						4.80353e-19	0.259998	0.086	0.053	1.64473e-14	DA only
	LRP4	5.38662e-12	-0.0238998	0.059	0.06	1.84438e-07	1.94875e-43	0.280629	0.099	0.059	6.67252e-39	DA only
	TMTC4	8.95403e-21	-0.0522933	0.216	0.226	3.06586e-16	1.53039e-80	0.367124	0.191	0.22	5.24006e-76	DA only
	AC005906.2						2.10079e-31	0.370976	0.209	0.185	7.1931e-27	DA only
	ASTN1	1.71517e-33	0.0147323	0.964	0.943	5.87275e-29	5.60374e-76	-0.255537	0.695	0.958	1.91872e-71	DA only
	ADAMTS9-AS2	3.80964e-20	0.142925	0.663	0.649	1.30442e-15	6.39782e-12	-0.588661	0.67	0.658	2.19061e-07	DA only
	MIF	3.10474e-49	-0.0949144	0.27	0.31	1.06306e-44	8.55046e-78	0.271056	0.193	0.286	2.92768e-73	DA only
	ENC1	1.8493e-30	-0.0852347	0.288	0.3	6.33199e-26	6.40942e-68	0.432289	0.275	0.293	2.19458e-63	DA only
	MAP2K1						5.22567e-116	0.267742	0.286	0.479	1.78927e-111	DA only
	KCNMB2	0.339165	-0.0188773	0.761	0.764	1	1.91538e-14	-0.633029	0.738	0.763	6.55827e-10	DA only
	PPP1R21	3.00003e-11	-0.0222111	0.515	0.498	1.02721e-06	1.42407e-157	0.468406	0.363	0.51	4.87601e-153	DA only
	AC027018.1	5.99163e-09	-0.0405254	0.259	0.268	0.000205153	1.24812e-97	0.417445	0.218	0.263	4.27355e-93	DA only
	HIVEP3	3.03976e-76	0.0977161	0.969	0.941	1.04082e-71	5.88599e-96	-0.587063	0.662	0.96	2.01536e-91	DA only
	SPATA13	1.8097e-08	-0.0149064	0.218	0.208	0.000619642	1.79843e-47	0.309905	0.176	0.214	6.15781e-43	DA only
	AC098829.1	8.96943e-11	-0.0583555	0.404	0.427	3.07113e-06	7.34265e-29	0.345742	0.385	0.413	2.51412e-24	DA only
	IPO9-AS1	5.39714e-06	-0.0286992	0.285	0.29	0.184798	4.05818e-81	0.262212	0.191	0.288	1.38952e-76	DA only
	ZMAT4	4.98225e-11	0.0754155	0.733	0.715	1.70592e-06	4.81958e-08	-0.36139	0.703	0.726	0.00165023	DA only
	CHRM3	0.00842083	0.0402367	0.792	0.789	1	9.85007e-37	-1.15544	0.666	0.791	3.37266e-32	DA only
	RMST	6.01836e-14	-0.0443572	0.049	0.059	2.06069e-09	5.27656e-38	0.50186	0.158	0.052	1.8067e-33	DA only
	PREX1	5.29987e-23	-0.0479213	0.143	0.142	1.81467e-18	2.27776e-118	0.759868	0.273	0.142	7.79905e-114	DA only
	GABBR2	3.64699e-53	0.0432761	0.98	0.957	1.24873e-48	4.02308e-71	-0.307126	0.747	0.972	1.3775e-66	DA only
	PDE8B	9.96388e-14	0.0171033	0.86	0.839	3.41163e-09	5.96886e-77	-0.579973	0.479	0.855	2.04374e-72	DA only
	CPE	2.82668e-21	-0.0590024	0.644	0.641	9.67857e-17	3.36625e-78	0.275127	0.457	0.644	1.1526e-73	DA only
	ABLIM3	4.51311e-15	0.0374994	0.635	0.603	1.54529e-10	1.16972e-106	-0.262465	0.2	0.625	4.00511e-102	DA only
	VOPP1	8.38655e-41	0.081129	0.735	0.685	2.87156e-36	4.66181e-115	-0.26089	0.277	0.718	1.5962e-110	DA only
	GTF2IRD1	2.27687e-93	0.134033	0.747	0.677	7.79601e-89	2.00305e-100	-0.338587	0.288	0.723	6.85844e-96	DA only
	MAK	1.59211e-42	-0.0873508	0.358	0.38	5.45139e-38	1.00826e-106	0.372949	0.273	0.368	3.45228e-102	DA only
	SMARCA2	1.45799e-30	0.0467753	0.945	0.921	4.99215e-26	1.30119e-86	-0.461738	0.618	0.938	4.45529e-82	DA only
	WIPF1	2.60969e-06	-0.0235735	0.129	0.129	0.0893558	6.41217e-48	0.349736	0.145	0.129	2.19553e-43	DA only
	PIP5K1B	6.3866e-24	-0.0494862	0.801	0.788	2.18677e-19	1.48137e-67	-0.441234	0.437	0.799	5.0722e-63	DA only
	SLCO5A1						6.90711e-27	-0.269778	0.066	0.248	2.365e-22	DA only
	LY86-AS1	2.33043e-27	-0.0523056	0.049	0.058	7.9794e-23	1.44805e-64	0.594947	0.2	0.051	4.95813e-60	DA only
	TMEM132B	1.49026e-20	0.0765805	0.963	0.953	5.10267e-16	5.10234e-26	-0.410085	0.842	0.96	1.74704e-21	DA only
	RFFL	6.74878e-14	-0.0162012	0.488	0.465	2.31078e-09	3.38875e-149	0.520413	0.36	0.479	1.16031e-144	DA only
	ST6GAL1	2.83417e-08	-0.0487775	0.298	0.312	0.000970418	5.6831e-48	0.268574	0.231	0.304	1.94589e-43	DA only
	STMN4	1.43823e-18	-0.0652969	0.4	0.42	4.92449e-14	8.46845e-103	0.270967	0.246	0.409	2.8996e-98	DA only
	COX4I1	3.5995e-129	-0.152153	0.317	0.371	1.23247e-124	8.25687e-121	0.405826	0.233	0.34	2.82715e-116	DA only
	DUSP16	1.09223e-23	-0.0715498	0.36	0.386	3.73981e-19	3.31985e-94	0.302743	0.248	0.372	1.13672e-89	DA only
	SGCE	1.87163e-08	-0.0262609	0.639	0.628	0.000640845	5.35183e-143	0.309011	0.38	0.636	1.83247e-138	DA only
	EIF3E	8.70406e-15	-0.0439074	0.441	0.444	2.98027e-10	1.33635e-126	0.278546	0.248	0.444	4.57566e-122	DA only
	ADSS	1.88338e-10	-0.0334292	0.45	0.445	6.4487e-06	3.02141e-160	0.367229	0.277	0.449	1.03453e-155	DA only
	BCL11A	2.4032e-07	-0.0543176	0.57	0.578	0.00822856	5.6378e-35	-0.410265	0.299	0.576	1.93038e-30	DA only
	GPRC5B	4.77756e-16	-0.0234795	0.436	0.416	1.63584e-11	1.23353e-147	0.548826	0.349	0.429	4.22361e-143	DA only
	SLC24A3						3.66232e-148	-1.45351	0.251	0.814	1.25398e-143	DA only
	CERCAM	9.95723e-23	-0.0508043	0.125	0.13	3.40935e-18	2.42929e-95	0.590892	0.202	0.127	8.31791e-91	DA only
	LINC00599						3.59756e-112	-0.262325	0.4	0.824	1.2318e-107	DA only
	UBE3A	2.64751e-10	-0.0305952	0.799	0.815	9.06506e-06	2.42228e-68	0.471734	0.708	0.806	8.2939e-64	DA only
	RFX4	1.68581e-10	-0.0405005	0.159	0.17	5.77221e-06	1.8349e-65	0.41037	0.167	0.163	6.2827e-61	DA only
	TLE4	3.56149e-37	-0.0929156	0.233	0.256	1.21945e-32	7.78457e-112	0.781627	0.347	0.241	2.66544e-107	DA only
	SOBP	1.34752e-29	0.0201119	0.926	0.899	4.61392e-25	1.80235e-100	-0.364179	0.552	0.918	6.17123e-96	DA only
	TESK2						3.70962e-66	0.380553	0.154	0.145	1.27017e-61	DA only
	ELL2	6.51465e-31	-0.0908133	0.448	0.458	2.23062e-26	7.87777e-76	0.533323	0.426	0.452	2.69735e-71	DA only
	SH3GL2	7.18836e-11	-0.0587999	0.674	0.686	2.4613e-06	1.83716e-102	0.563321	0.574	0.68	6.29045e-98	DA only
	CEMIP2						3.34517e-62	0.342819	0.2	0.235	1.14539e-57	DA only
	COL24A1	3.23821e-16	-0.046726	0.071	0.085	1.10876e-11	1.23939e-31	0.358643	0.136	0.076	4.24366e-27	DA only
	AL133304.3						4.12984e-56	0.348747	0.134	0.118	1.41406e-51	DA only
	RSPO3	0.0994739	0.0127229	0.15	0.144	1	3.88925e-21	-0.266148	0.018	0.149	1.33168e-16	DA only
	LHFPL3						4.53639e-20	-0.705566	0.323	0.543	1.55326e-15	DA only
	ANO3	8.00481e-50	-0.0614778	0.053	0.062	2.74085e-45	4.27558e-107	0.709284	0.229	0.055	1.46396e-102	DA only
	KLF13	8.37303e-07	0.0111642	0.335	0.314	0.0286693	6.7311e-98	0.258509	0.2	0.328	2.30473e-93	DA only
	AGAP1	1.01862e-11	0.0285104	0.96	0.949	3.48775e-07	1.03934e-56	0.411826	0.877	0.956	3.55869e-52	DA only
	GRAMD2B	2.8248e-11	-0.037845	0.074	0.082	9.67212e-07	9.21806e-24	0.279802	0.105	0.077	3.15626e-19	DA only
	AL357873.1	6.13865e-08	-0.0198235	0.405	0.429	0.00210187	7.01639e-54	0.31825	0.314	0.415	2.40241e-49	DA only
	FREM1	8.91401e-05	0.0152703	0.379	0.362	1	5.47873e-36	-0.61611	0.112	0.374	1.87592e-31	DA only
	RIPOR2	6.7627e-12	0.023441	0.715	0.688	2.31555e-07	1.5104e-110	-0.597624	0.213	0.708	5.17161e-106	DA only
	RNF157	3.17422e-28	0.0534959	0.827	0.791	1.08685e-23	4.03597e-116	-0.261324	0.389	0.816	1.38192e-111	DA only
	AL139294.1	1.67953e-05	-0.0313659	0.241	0.25	0.575071	1.26146e-102	0.411959	0.209	0.245	4.31923e-98	DA only
	GSE1	6.53436e-44	0.0920042	0.727	0.676	2.23737e-39	4.29445e-98	-0.388913	0.268	0.71	1.47042e-93	DA only
	LINC01811						1.00386e-24	0.416868	0.149	0.072	3.4372e-20	DA only
	SCMH1	2.95459e-28	0.0255884	0.923	0.896	1.01165e-23	1.12027e-106	-0.339624	0.538	0.915	3.8358e-102	DA only
	CERS6	1.35915e-27	0.0378409	0.953	0.931	4.65371e-23	3.31159e-67	-0.261454	0.688	0.946	1.13389e-62	DA only
	AL590006.1	3.01396e-12	-0.0175281	0.023	0.027	1.03198e-07	6.00933e-44	0.31612	0.099	0.024	2.0576e-39	DA only
	MAP4K4	4.17208e-21	-0.0756402	0.805	0.805	1.42852e-16	2.06944e-179	0.72619	0.675	0.806	7.08576e-175	DA only
	SLC13A3	2.37797e-09	-0.0406158	0.491	0.49	8.14218e-05	2.34967e-93	0.301156	0.316	0.492	8.04525e-89	DA only
	ATE1	1.92884e-23	-0.0569064	0.774	0.769	6.60433e-19	4.23954e-151	0.377429	0.521	0.774	1.45162e-146	DA only
	RNF13	2.49279e-19	-0.0669951	0.705	0.703	8.53532e-15	1.6603e-197	0.628482	0.552	0.706	5.68485e-193	DA only
	R3HDM1	5.40046e-10	-0.0370975	0.93	0.925	1.84912e-05	8.27136e-71	0.377678	0.796	0.929	2.83211e-66	DA only
	PITPNC1	2.20365e-63	-0.0729034	0.906	0.891	7.54529e-59	1.66591e-111	-0.484781	0.49	0.903	5.70409e-107	DA only
	C3orf67-AS1	0.00654537	0.0374831	0.38	0.371	1	1.21319e-25	-0.320432	0.169	0.378	4.15396e-21	DA only
	NCOA7	3.89868e-30	-0.0613956	0.72	0.707	1.33491e-25	4.8079e-186	0.645911	0.576	0.716	1.64623e-181	DA only
	TRIM59	3.09115e-21	-0.0393118	0.059	0.068	1.05841e-16	4.09532e-82	0.520884	0.158	0.062	1.40224e-77	DA only
	CCP110						1.43977e-149	0.364523	0.301	0.488	4.92977e-145	DA only
	MORF4L1	1.05724e-21	-0.0522316	0.626	0.622	3.61999e-17	5.72547e-148	0.271593	0.349	0.627	1.9604e-143	DA only
	PSEN1	1.48816e-14	-0.0447846	0.539	0.531	5.09546e-10	3.83763e-147	0.397137	0.345	0.537	1.31401e-142	DA only
	PMP22	5.21758e-19	-0.0323786	0.055	0.062	1.7865e-14	2.91419e-50	0.318757	0.108	0.058	9.9782e-46	DA only
	PEX5L	0.0486586	0.0191945	0.856	0.849	1	1.39487e-24	0.369744	0.848	0.853	4.77605e-20	DA only
	GPC6	8.86292e-15	-0.0813294	0.452	0.485	3.03466e-10	7.26125e-08	-0.266124	0.58	0.465	0.00248625	DA only
	KCNMB4	1.3394e-05	-0.0374926	0.404	0.402	0.458609	1.03949e-144	0.918616	0.479	0.402	3.55922e-140	DA only
	HIP1	2.70291e-06	-0.0292032	0.364	0.357	0.0925477	8.17582e-104	0.583873	0.332	0.361	2.7994e-99	DA only
	P2RX7	2.92073e-19	-0.0260902	0.411	0.39	1.00006e-14	1.59751e-176	0.630796	0.341	0.403	5.46988e-172	DA only
	CHN1	4.49528e-42	-0.135545	0.666	0.683	1.53918e-37	1.91844e-152	0.831385	0.646	0.673	6.56875e-148	DA only
	DNER	8.24013e-18	0.0283887	0.912	0.89	2.82142e-13	1.06362e-56	-0.347529	0.629	0.905	3.64183e-52	DA only
	LPAR1	7.12418e-46	-0.115046	0.14	0.161	2.43932e-41	4.30199e-56	0.728144	0.286	0.148	1.473e-51	DA only
	TMSB4X	4.16512e-117	-0.176452	0.446	0.492	1.42614e-112	7.88516e-89	0.256651	0.273	0.466	2.69988e-84	DA only
	PIGC	5.79959e-09	-0.0334743	0.216	0.223	0.000198578	5.12781e-87	0.26444	0.147	0.219	1.75576e-82	DA only
	ADGRV1						4.87007e-52	0.398428	0.231	0.296	1.66751e-47	DA only
	RELN	2.41231e-06	-0.0394989	0.364	0.348	0.0825975	1.27872e-37	-1.85212	0.097	0.36	4.37834e-33	DA only
	MACROD2	4.13705e-32	0.114557	0.982	0.976	1.41653e-27	6.48371e-35	-0.6896	0.89	0.98	2.22002e-30	DA only
	SPTBN4	5.39183e-77	0.0845265	0.953	0.918	1.84616e-72	1.72478e-135	-0.443213	0.532	0.942	5.90565e-131	DA only
	SGK3	2.54647e-21	-0.0615058	0.679	0.676	8.71911e-17	4.22891e-194	0.626176	0.505	0.679	1.44798e-189	DA only
	FMNL2	1.54413e-14	-0.0560506	0.913	0.91	5.28709e-10	1.72674e-113	0.783544	0.884	0.912	5.91237e-109	DA only
	ANKRD55	6.68043e-94	-0.161933	0.349	0.413	2.28738e-89	2.15064e-46	-0.311889	0.103	0.377	7.3638e-42	DA only
	HS3ST4	0.0111251	-0.0208866	0.145	0.147	1	1.53907e-40	0.610034	0.213	0.146	5.26978e-36	DA only
	JAKMIP2-AS1						9.47455e-109	0.291868	0.163	0.257	3.24409e-104	DA only
	ATCAY	4.02852e-27	-0.0257735	0.782	0.758	1.37937e-22	2.49292e-147	-0.278741	0.284	0.776	8.53576e-143	DA only
	MARCH11	0.00501074	-0.0123308	0.611	0.607	1	1.00911e-71	-0.290988	0.251	0.613	3.45518e-67	DA only
	ANXA4	0.0073515	-0.0205249	0.235	0.237	1	5.74019e-48	0.25646	0.178	0.236	1.96544e-43	DA only
	XKR4	1.97036e-10	-0.0241397	0.973	0.966	6.74651e-06	1.8884e-35	-0.802194	0.895	0.971	6.46588e-31	DA only
	TSHR	0.000159118	-0.0172486	0.093	0.097	1	8.55321e-59	0.262316	0.105	0.095	2.92862e-54	DA only
	STMN2	4.94388e-105	-0.156851	0.649	0.668	1.69279e-100	9.83171e-102	0.376123	0.481	0.658	3.36638e-97	DA only
	PARD3	1.18767e-13	0.0706684	0.728	0.7	4.06659e-09	5.16288e-72	-0.546627	0.321	0.72	1.76777e-67	DA only
	CCDC7	3.2567e-09	-0.0333771	0.664	0.656	0.000111509	2.99409e-106	0.317402	0.435	0.662	1.02518e-101	DA only
	RGS7BP	1.3215e-20	-0.0137143	0.801	0.78	4.52481e-16	2.45693e-104	-0.322835	0.363	0.796	8.41252e-100	DA only
	AUTS2						1.38931e-58	-0.452526	0.965	0.999	4.75698e-54	DA only
	AC053513.1	0.000142207	-0.0168076	0.353	0.369	1	4.2604e-118	0.588637	0.336	0.36	1.45876e-113	DA only
	FAM110B	4.76971e-20	-0.0336289	0.803	0.786	1.63315e-15	2.59047e-78	-0.403134	0.413	0.799	8.86978e-74	DA only
	NRG1	0.399242	0.0892979	0.409	0.403	1	4.56867e-36	0.407357	0.69	0.405	1.56431e-31	DA only
	ADAMTSL3	2.2483e-13	0.116034	0.479	0.453	7.69818e-09	1.3903e-18	-0.294468	0.281	0.47	4.7604e-14	DA only
	FBXL4	8.45338e-27	-0.0709445	0.536	0.549	2.89444e-22	8.6416e-139	0.251281	0.292	0.543	2.95888e-134	DA only
	STRN	4.70532e-09	-0.0330791	0.571	0.566	0.00016111	1.2204e-138	0.25563	0.314	0.571	4.17865e-134	DA only
	PRRT2	1.21218e-12	0.0285395	0.489	0.457	4.15049e-08	1.43516e-81	-0.282578	0.105	0.479	4.914e-77	DA only
	SNHG14	1.28214e-126	0.0799167	1	1	4.39006e-122	2.91151e-189	-0.550119	1	1	9.969e-185	DA only
	GAB1	4.53921e-25	-0.0541779	0.447	0.425	1.55422e-20	3.2154e-170	1.22527	0.635	0.437	1.10095e-165	DA only
	SYT9	9.94086e-08	-0.0300927	0.147	0.148	0.00340375	2.29514e-35	0.364563	0.176	0.147	7.85856e-31	DA only
	PPP2R3A	8.43752e-07	-0.0124582	0.562	0.547	0.0288901	3.34178e-117	0.343348	0.36	0.558	1.14423e-112	DA only
	MYO1D	1.20643e-10	-0.0597432	0.365	0.369	4.13083e-06	1.43826e-99	0.831704	0.475	0.366	4.92459e-95	DA only
	NXPH1	3.04439e-08	-0.0114478	0.694	0.716	0.0010424	1.38095e-82	-0.646173	0.895	0.701	4.72836e-78	DA only
	ACTG1	2.56793e-101	-0.138014	0.353	0.405	8.79259e-97	1.03715e-105	0.300482	0.231	0.375	3.55121e-101	DA only
	UGT8	1.77318e-46	-0.0809216	0.077	0.087	6.07137e-42	3.41386e-98	0.83217	0.248	0.08	1.16891e-93	DA only
	CALM1	5.63897e-124	-0.206747	0.878	0.886	1.93078e-119	2.35971e-58	0.37621	0.756	0.882	8.07964e-54	DA only
	MAPK4	1.00582e-17	0.0580189	0.437	0.401	3.44394e-13	1.5602e-29	-0.405237	0.182	0.424	5.34213e-25	DA only
	GATM	1.25806e-13	-0.0261118	0.083	0.088	4.30761e-09	2.85051e-66	0.282849	0.103	0.085	9.76015e-62	DA only
	HINT1	3.49605e-81	-0.114861	0.296	0.335	1.19705e-76	8.5317e-122	0.347102	0.204	0.313	2.92126e-117	DA only
	CDH4	1.54896e-15	0.103659	0.621	0.588	5.30365e-11	6.05646e-49	-0.587828	0.275	0.61	2.07373e-44	DA only
	ARHGEF10	2.56411e-08	-0.0144084	0.345	0.331	0.000877952	9.66895e-125	0.465829	0.27	0.34	3.31065e-120	DA only
	GAD1	3.52568e-38	-0.0132148	0.895	0.868	1.20719e-33	1.00788e-125	-0.591967	0.426	0.887	3.45098e-121	DA only
	OMG	1.95765e-12	-0.0341711	0.27	0.272	6.70301e-08	1.25563e-111	0.312183	0.187	0.271	4.29928e-107	DA only
	RHOBTB1	6.18624e-30	-0.0605096	0.147	0.179	2.11817e-25	2.17771e-67	0.401109	0.198	0.16	7.45649e-63	DA only
	DLEU1	3.28185e-16	-0.061425	0.279	0.293	1.12371e-11	6.35862e-121	0.611367	0.295	0.285	2.17719e-116	DA only
	AC092939.1	3.54363e-10	-0.0252805	0.108	0.113	1.21334e-05	4.62522e-85	0.277469	0.105	0.11	1.58368e-80	DA only
	MTRNR2L12	1.00805e-11	0.0864259	0.394	0.374	3.45157e-07	1.07981e-53	-0.405984	0.084	0.389	3.69727e-49	DA only
	SLC22A10	0.00036269	-0.017203	0.098	0.098	1	1.77304e-44	0.341724	0.134	0.098	6.07087e-40	DA only
	ADAMTSL1	1.35777e-07	-0.063785	0.131	0.136	0.004649	2.57885e-15	0.476285	0.22	0.132	8.82999e-11	DA only
	KAZN	4.89138e-11	0.0406153	1	1	1.67481e-06	9.44784e-35	-0.466865	0.996	1	3.23494e-30	DA only
	PXK	6.96893e-16	-0.0396894	0.655	0.639	2.38616e-11	3.49702e-187	0.681141	0.51	0.65	1.19738e-182	DA only
	AC009093.2	1.875e-32	0.102171	0.317	0.274	6.42e-28	2.22432e-39	-0.407422	0.057	0.302	7.61608e-35	DA only
	WHRN	3.86969e-13	-0.0175493	0.046	0.045	1.32498e-08	9.75723e-56	0.381001	0.125	0.045	3.34087e-51	DA only
	SLC25A48	3.74673e-08	0.0607946	0.34	0.317	0.00128288	1.6137e-20	-0.417769	0.143	0.332	5.5253e-16	DA only
	AC093607.1	1.02309e-17	-0.0253954	0.021	0.03	3.50305e-13	8.87635e-31	0.275701	0.066	0.024	3.03926e-26	DA only
	PEBP1	2.70246e-173	-0.218793	0.567	0.605	9.25323e-169	8.3875e-118	0.523935	0.437	0.583	2.87188e-113	DA only
	AAK1	8.35331e-40	-0.0257351	0.971	0.954	2.86017e-35	2.18663e-69	-0.28966	0.732	0.966	7.48702e-65	DA only
	PTPN13	8.55987e-13	0.0445783	0.452	0.42	2.9309e-08	4.01237e-36	0.26613	0.349	0.44	1.37383e-31	DA only
	GCNT1						2.99373e-107	0.393023	0.191	0.204	1.02505e-102	DA only
	SNAP91	3.26803e-70	0.0959183	0.951	0.923	1.11897e-65	2.60781e-95	-0.280164	0.622	0.942	8.92915e-91	DA only
	CELF4	2.76001e-73	0.0675797	0.98	0.953	9.45026e-69	1.94432e-118	-0.505595	0.653	0.972	6.65736e-114	DA only
	DAPK1	1.90959e-24	0.0492623	0.905	0.878	6.53845e-20	2.3436e-72	-0.390839	0.571	0.897	8.02448e-68	DA only
	CRB1	9.04162e-12	0.0288178	0.667	0.639	3.09585e-07	1.96941e-69	-0.41185	0.277	0.659	6.74327e-65	DA only
	STXBP3	1.11675e-28	-0.0655426	0.356	0.368	3.82374e-24	2.30251e-146	0.452282	0.284	0.362	7.88381e-142	DA only
	POC1B	6.25309e-09	-0.0381642	0.32	0.331	0.000214106	4.93955e-112	0.307475	0.209	0.325	1.6913e-107	DA only
	ATP10B	8.59545e-31	-0.0626277	0.069	0.083	2.94308e-26	7.3856e-85	0.67181	0.213	0.074	2.52883e-80	DA only
	RFTN2	2.35853e-47	-0.0783372	0.057	0.068	8.0756e-43	7.68277e-91	0.812162	0.251	0.059	2.63058e-86	DA only
	CTTN	6.64932e-11	-0.0153078	0.559	0.541	2.27673e-06	3.99759e-180	0.347309	0.323	0.553	1.36877e-175	DA only
	LANCL1-AS1	0.381881	-0.0123441	0.241	0.244	1	9.19558e-80	0.341266	0.182	0.242	3.14857e-75	DA only
	ARHGAP22	3.25422e-06	-0.0317706	0.318	0.32	0.111425	9.8537e-71	0.398766	0.275	0.319	3.37391e-66	DA only
	SLC35F4	1.37669e-33	0.120669	0.644	0.597	4.71378e-29	6.77842e-37	-0.571783	0.33	0.627	2.32093e-32	DA only
	NPAS3	0.000849489	0.047436	0.947	0.947	1	1.26807e-17	-1.01704	0.875	0.948	4.34186e-13	DA only
	ADARB2	3.31049e-22	0.181429	0.582	0.561	1.13351e-17	3.68338e-54	-1.67125	0.596	0.573	1.26119e-49	DA only
	NPC1	4.48533e-09	-0.0211986	0.364	0.354	0.000153578	3.47345e-137	0.441049	0.279	0.361	1.18931e-132	DA only
	HEPACAM	1.85541e-16	-0.0262415	0.065	0.069	6.35294e-12	1.58076e-55	0.287775	0.095	0.066	5.41254e-51	DA only
	RANBP9	7.29466e-11	-0.012695	0.632	0.613	2.49769e-06	2.12021e-154	0.251945	0.349	0.627	7.25958e-150	DA only
	LNX1	9.45556e-17	-0.044477	0.544	0.539	3.23758e-12	6.68274e-129	0.321274	0.332	0.544	2.28817e-124	DA only
	MRTFB	8.31602e-15	0.0166681	0.834	0.808	2.84741e-10	2.45518e-136	0.314421	0.556	0.826	8.40652e-132	DA only
	ATP8B1	6.05887e-12	-0.0332433	0.132	0.139	2.07456e-07	7.63834e-59	0.294459	0.134	0.135	2.61537e-54	DA only
	LRRC3B	3.42258e-22	0.101395	0.395	0.358	1.17189e-17	5.34921e-38	-0.52762	0.112	0.382	1.83157e-33	DA only
	MARCH1	4.1679e-09	-0.0553814	0.652	0.672	0.000142709	6.49739e-41	0.668904	0.844	0.659	2.22471e-36	DA only
	SLC38A11	1.74946e-20	-0.0206793	0.039	0.037	5.99016e-16	6.97508e-55	0.353709	0.09	0.038	2.38827e-50	DA only
	ERC1	5.42301e-16	0.0212903	0.977	0.965	1.85684e-11	1.66935e-41	-0.357101	0.829	0.973	5.71585e-37	DA only
	IL7	8.26576e-08	-0.0306173	0.189	0.193	0.0028302	1.29614e-125	0.525098	0.22	0.19	4.438e-121	DA only
	NPTXR	8.61534e-16	-0.0428199	0.486	0.488	2.94989e-11	5.30416e-87	-0.360804	0.092	0.49	1.81614e-82	DA only
	THEMIS	3.51911e-18	-0.0177573	0.01	0.014	1.20494e-13	2.72936e-33	0.25676	0.07	0.011	9.34533e-29	DA only
	AL359091.1	1.61194e-18	-0.033469	0.032	0.039	5.51929e-14	3.80437e-49	0.403522	0.114	0.034	1.30262e-44	DA only
	PDGFC	1.49316e-09	-0.0497376	0.198	0.208	5.11259e-05	3.66375e-32	0.358673	0.218	0.202	1.25447e-27	DA only
	KAT2B						6.64223e-106	0.421942	0.376	0.502	2.2743e-101	DA only
	ATP2B1	2.96552e-45	-0.0924181	0.87	0.865	1.01539e-40	6.1886e-84	0.275315	0.666	0.87	2.11898e-79	DA only
	PARM1	1.73103e-13	0.0541142	0.525	0.492	5.92706e-09	4.41412e-48	-0.266365	0.215	0.514	1.5114e-43	DA only
	RETREG1	2.81294e-16	-0.048651	0.661	0.654	9.63152e-12	7.06711e-131	0.484327	0.495	0.659	2.41978e-126	DA only
	ABLIM1	2.30538e-39	0.035114	0.966	0.942	7.89362e-35	1.47536e-78	-0.361294	0.688	0.958	5.05164e-74	DA only
	NXPH2	0.0769451	-0.0155218	0.417	0.414	1	5.30203e-29	-0.315443	0.193	0.417	1.81541e-24	DA only
	ROS1	7.83716e-19	-0.0141427	0.017	0.016	2.68344e-14	1.2159e-33	0.271732	0.077	0.016	4.16323e-29	DA only
	WASF2	2.35348e-07	-0.0123782	0.325	0.313	0.00805832	4.31777e-98	0.285871	0.209	0.321	1.4784e-93	DA only
	SLC16A10	1.9755e-07	0.015504	0.567	0.545	0.0067641	1.12415e-84	-0.272274	0.178	0.561	3.84909e-80	DA only
	YPEL2	6.42477e-09	-0.0224305	0.602	0.588	0.000219984	3.01484e-136	0.293864	0.367	0.598	1.03228e-131	DA only
	ELAVL3	6.5036e-80	0.0969708	0.907	0.858	2.22683e-75	5.08121e-149	-0.376189	0.418	0.891	1.73981e-144	DA only
	MDM4	1.06243e-10	-0.0238935	0.609	0.594	3.63776e-06	1.28158e-151	0.250428	0.325	0.605	4.38815e-147	DA only
	NRXN2	7.01444e-50	0.0722775	0.792	0.739	2.40175e-45	9.50233e-152	-0.442987	0.242	0.775	3.2536e-147	DA only
	SLC6A17	9.20272e-10	-0.0129886	0.559	0.545	3.15101e-05	4.98157e-98	-0.29689	0.141	0.556	1.70569e-93	DA only
	RYBP	8.96893e-16	-0.0474542	0.568	0.569	3.07096e-11	9.58872e-122	0.39897	0.389	0.57	3.28318e-117	DA only
	NYAP2	1.68732e-14	0.0189908	0.664	0.634	5.77739e-10	1.62333e-64	-0.582069	0.27	0.655	5.55828e-60	DA only
	PSD3	2.39845e-14	-0.0705862	0.639	0.641	8.21228e-10	3.80801e-101	0.580821	0.56	0.64	1.30386e-96	DA only
	ZBED5						1.24538e-145	0.373859	0.354	0.549	4.26419e-141	DA only
	UBC	3.0644e-38	-0.0860978	0.368	0.402	1.04925e-33	6.18334e-104	0.308127	0.231	0.383	2.11718e-99	DA only
	TMEM63A	6.31124e-31	-0.0502121	0.056	0.065	2.16097e-26	2.26823e-83	0.587804	0.18	0.058	7.7664e-79	DA only
	FRMD4B	3.13711e-31	-0.129067	0.408	0.434	1.07415e-26	2.01855e-91	0.907756	0.536	0.418	6.91151e-87	DA only
	FNBP1	4.06217e-27	0.0292245	0.846	0.811	1.39089e-22	2.93781e-144	0.254108	0.53	0.835	1.0059e-139	DA only
	BCL2L14	0.00264134	-0.0198525	0.199	0.202	1	3.25953e-79	0.260909	0.136	0.2	1.11606e-74	DA only
	CHRNA7	2.09043e-10	0.0655793	0.332	0.306	7.15764e-06	5.6808e-46	-0.720078	0.051	0.324	1.94511e-41	DA only
	TMTC2	1.5129e-09	-0.0676219	0.651	0.655	5.18018e-05	8.61717e-15	0.376928	0.736	0.652	2.95052e-10	DA only
	HECW1	4.52456e-55	0.127085	0.85	0.81	1.54921e-50	2.05625e-55	0.40362	0.723	0.834	7.0406e-51	DA only
	ZNF652	2.3823e-12	-0.0196011	0.665	0.646	8.15701e-08	1.46116e-150	0.323346	0.398	0.659	5.003e-146	DA only
	AC125613.1	2.23198e-10	-0.0468969	0.251	0.272	7.64231e-06	7.82279e-70	0.350015	0.2	0.26	2.67852e-65	DA only
	ARNT2						2.37149e-69	-0.372082	0.664	0.94	8.11998e-65	DA only
	CBR1	1.19636e-16	-0.0375647	0.127	0.139	4.09634e-12	9.21793e-70	0.300658	0.138	0.132	3.15622e-65	DA only
	GRIP2	6.77753e-19	0.0343169	0.704	0.668	2.32063e-14	3.91572e-116	-0.28979	0.244	0.693	1.34074e-111	DA only
	KCTD1	5.37563e-07	-0.0281485	0.591	0.583	0.0184062	2.21133e-61	0.358615	0.457	0.589	7.57158e-57	DA only
	MOB3B	8.37489e-38	-0.109034	0.513	0.536	2.86756e-33	2.41232e-65	0.470634	0.464	0.523	8.25979e-61	DA only
	WLS	2.86394e-14	-0.0649314	0.589	0.594	9.80612e-10	1.16777e-44	-0.394872	0.286	0.594	3.99844e-40	DA only
	SPOCK1	1.38061e-08	-0.0481389	0.837	0.846	0.000472722	3.60567e-19	0.382542	0.884	0.84	1.23458e-14	DA only
	IQGAP2	1.62633e-05	-0.0398642	0.165	0.166	0.556855	5.0842e-17	-0.365523	0.037	0.166	1.74083e-12	DA only
	TP53TG5	1.42422e-24	-0.0474131	0.133	0.147	4.87651e-20	6.90094e-87	0.368424	0.169	0.138	2.36288e-82	DA only
	ZNF638	1.83081e-36	0.0436237	0.971	0.952	6.2687e-32	1.07431e-77	0.314558	0.829	0.964	3.67842e-73	DA only
	APBA1	2.78599e-42	0.0681145	0.898	0.861	9.53922e-38	2.41559e-99	-0.287562	0.508	0.886	8.27096e-95	DA only
	LINC01515	0	0.272327	0.129	0.016	0	6.2643e-10	-0.154917	0.015	0.084	2.1449e-05	DX only

## Sheet: Mic
		DX					DA
	symbol	p_val	avg_log2FC	pct.1	pct.2	p_val_adj	p_val	avg_log2FC	pct.1	pct.2	p_val_adj	significant
	AL008633.1	1.42087e-38	-0.290114	0.428	0.506	4.86504e-34	1.1664e-13	-0.432582	0.264	0.458	3.99376e-09	both
	SLC25A37	4.09033e-47	0.294058	0.835	0.782	1.40053e-42	1.97355e-23	0.538744	0.784	0.817	6.75744e-19	both
	MIR181A1HG	3.16372e-60	0.259308	0.449	0.339	1.08326e-55	7.27463e-09	0.433222	0.469	0.41	0.000249083	both
	GK	7.76382e-44	0.376652	0.354	0.283	2.65833e-39	1.31654e-51	1.18737	0.486	0.328	4.50784e-47	both
	DNAJB1	6.55472e-16	0.325686	0.138	0.114	2.24434e-11	3.76902e-116	2.13736	0.358	0.126	1.29051e-111	both
	A2M	1.5447e-93	-0.359157	0.706	0.786	5.28905e-89	1.76787e-45	-0.849016	0.372	0.739	6.05318e-41	both
	APOE	2.33714e-30	0.25491	0.573	0.506	8.00237e-26	2.49843e-22	0.561641	0.531	0.55	8.55462e-18	both
	AC044781.1	4.19554e-43	-0.256725	0.482	0.535	1.43655e-38	2.2841e-30	-0.747593	0.202	0.505	7.82074e-26	both
	LINC02232	8.76101e-111	-0.328958	0.653	0.78	2.99977e-106	9.60859e-77	-1.52407	0.227	0.704	3.28998e-72	both
	HSPD1	1.7272e-20	0.372038	0.325	0.298	5.91392e-16	2.64313e-150	2.10234	0.489	0.313	9.05006e-146	both
	SLC2A3	5.44984e-37	0.59614	0.367	0.31	1.86603e-32	1.11959e-51	1.68905	0.614	0.343	3.83348e-47	both
	ARID5B	4.17011e-33	0.272836	0.396	0.329	1.42785e-28	5.22783e-30	0.869957	0.401	0.372	1.79001e-25	both
	AC131944.1	2.68699e-121	0.995036	0.435	0.298	9.20024e-117	2.83604e-70	2.22565	0.554	0.385	9.71059e-66	both
	NEAT1	6.59678e-186	0.387288	0.999	0.994	2.25874e-181	6.3802e-11	0.396761	1	0.997	2.18458e-06	both
	PLXNC1	2.122e-62	0.266272	0.218	0.132	7.26573e-58	2.96565e-10	0.39454	0.216	0.188	1.01544e-05	both
	NAALADL2	3.79901e-30	-0.255951	0.458	0.525	1.30078e-25	2.15909e-13	-0.482821	0.284	0.484	7.39273e-09	both
	ZFP36L2	1.91213e-41	-0.271877	0.618	0.688	6.54713e-37	2.76559e-45	-0.95219	0.27	0.647	9.46939e-41	both
	GLDN	9.33919e-24	0.285457	0.662	0.639	3.19774e-19	1.78715e-39	-0.78948	0.307	0.659	6.11922e-35	both
	LINC01374	9.01824e-83	-0.373782	0.663	0.757	3.08785e-78	3.74585e-50	-1.16085	0.312	0.701	1.28258e-45	both
	SPP1	9.46048e-119	0.667636	0.837	0.744	3.23927e-114	3.81428e-57	1.57006	0.918	0.803	1.30601e-52	both
	SIPA1L1	2.74945e-42	0.369458	0.755	0.698	9.41411e-38	7.42182e-59	1.27865	0.744	0.735	2.54123e-54	both
	P2RY12	1.51907e-120	-0.398463	0.695	0.808	5.20131e-116	2.75553e-95	-1.47366	0.207	0.742	9.43494e-91	both
	MSR1	6.39333e-34	0.29581	0.626	0.572	2.18908e-29	1.29215e-21	0.31116	0.5	0.609	4.42433e-17	both
	FKBP5	9.04709e-232	0.299811	0.973	0.885	3.09772e-227	1.87795e-18	-0.343606	0.818	0.945	6.43009e-14	both
	FAM118A	1.60725e-63	-0.287219	0.292	0.376	5.50323e-59	2.9158e-14	0.323113	0.312	0.321	9.9837e-10	both
	AC025569.1	5.47445e-82	-0.34402	0.362	0.48	1.87445e-77	1.0412e-39	-0.909068	0.088	0.407	3.56507e-35	both
	BCL6	8.12636e-71	0.384731	0.424	0.323	2.78247e-66	9.00605e-24	0.664919	0.466	0.388	3.08367e-19	both
	TFRC	1.25231e-38	0.45799	0.232	0.177	4.2879e-34	7.46256e-73	1.62179	0.435	0.209	2.55518e-68	both
	FRMD4A	3.69196e-173	-0.292492	0.986	0.995	1.26413e-168	1.13407e-101	-1.01794	0.886	0.991	3.88305e-97	both
	MRC1	3.9319e-61	-0.345022	0.291	0.391	1.34628e-56	1.56852e-07	-0.307544	0.199	0.328	0.00537063	both
	SLC11A1	2.43585e-61	0.296166	0.747	0.649	8.34036e-57	1.08756e-17	0.620995	0.81	0.712	3.72382e-13	both
	ZFPM2-AS1	1.38423e-55	-0.408601	0.156	0.239	4.73962e-51	5.18942e-10	-0.714781	0.065	0.187	1.77686e-05	both
	LIMK2	7.83181e-47	0.312335	0.423	0.339	2.68161e-42	3.97459e-33	0.832266	0.511	0.392	1.3609e-28	both
	MYO1E	7.21669e-63	0.461788	0.533	0.443	2.47099e-58	4.13906e-51	1.18051	0.511	0.502	1.41721e-46	both
	BLNK	4.52855e-117	-0.322323	0.779	0.866	1.55057e-112	5.58606e-81	-1.11727	0.349	0.816	1.91267e-76	both
	PRDM11	1.17915e-53	-0.311057	0.25	0.317	4.03742e-49	7.33857e-24	-0.631522	0.062	0.276	2.51272e-19	both
	TBC1D4	4.41106e-51	-0.256219	0.614	0.685	1.51035e-46	2.46805e-40	-0.80816	0.287	0.644	8.45059e-36	both
	SYNDIG1	1.57292e-98	-0.376332	0.776	0.855	5.38567e-94	1.2177e-64	-1.44645	0.418	0.809	4.16942e-60	both
	FOXP2	3.08077e-91	-0.290174	0.712	0.814	1.05486e-86	4.22631e-51	-1.24692	0.389	0.753	1.44709e-46	both
	FLT1	3.62446e-119	0.640613	0.206	0.099	1.24102e-114	1.54755e-69	1.96604	0.386	0.166	5.29882e-65	both
	DDIT4	7.74675e-44	0.384661	0.291	0.222	2.65249e-39	4.67585e-24	1.02125	0.392	0.265	1.60101e-19	both
	CACNB4	1.16134e-59	-0.307899	0.525	0.612	3.97643e-55	1.73472e-33	-0.852106	0.236	0.56	5.9397e-29	both
	NAMPT	1.69111e-45	0.469644	0.307	0.234	5.79037e-41	2.64442e-94	2.08588	0.608	0.277	9.0545e-90	both
	LINC01141	2.06971e-58	-0.292435	0.465	0.558	7.08668e-54	3.83395e-49	-1.00038	0.125	0.503	1.31275e-44	both
	TLN2	6.76188e-68	-0.257516	0.707	0.778	2.31527e-63	1.53162e-20	-0.489121	0.494	0.735	5.24428e-16	both
	LINC02057	6.0205e-94	-0.382854	0.165	0.274	2.06142e-89	9.0761e-17	-0.54786	0.045	0.205	3.10766e-12	both
	AC008691.1	1.09986e-235	-0.881076	0.301	0.493	3.76591e-231	1.94628e-27	-1.26598	0.111	0.371	6.66406e-23	both
	HIF1A-AS3	1.10386e-33	0.407819	0.42	0.362	3.77963e-29	2.05192e-80	1.63759	0.668	0.396	7.02579e-76	both
	AP000331.1	3.94707e-45	0.274945	0.425	0.337	1.35148e-40	1.13749e-32	0.707375	0.415	0.394	3.89476e-28	both
	SDCBP	3.66517e-31	0.251619	0.434	0.363	1.25495e-26	6.03898e-61	1.05086	0.509	0.408	2.06775e-56	both
	MICOS10	1.9319e-82	-0.446161	0.34	0.429	6.61483e-78	1.22584e-13	-0.54015	0.185	0.374	4.19726e-09	both
	DSCAM	4.30061e-33	-0.284561	0.547	0.61	1.47253e-28	5.7634e-22	-0.789029	0.31	0.573	1.97339e-17	both
	PLAT	1.49084e-47	-0.260253	0.145	0.203	5.10462e-43	7.63879e-09	-0.282807	0.06	0.167	0.000261552	both
	AC079015.1	7.89784e-64	-0.288421	0.437	0.534	2.70422e-59	7.59507e-32	-0.689256	0.17	0.475	2.60055e-27	both
	P3H2	2.3638e-49	-0.284357	0.364	0.454	8.09366e-45	9.24174e-22	-0.681485	0.156	0.399	3.16437e-17	both
	RNF144B	3.51269e-11	0.257467	0.522	0.487	1.20274e-06	1.62245e-72	1.45455	0.56	0.51	5.55527e-68	both
	GPR34	1.24302e-50	-0.260614	0.492	0.554	4.25609e-46	6.9484e-31	-0.537304	0.216	0.518	2.37913e-26	both
	KHDRBS3	1.801e-37	-0.266519	0.66	0.708	6.16662e-33	1.2481e-36	-1.00045	0.349	0.681	4.2735e-32	both
	ACSL1	2.58815e-200	0.612548	0.783	0.615	8.86183e-196	2.3059e-122	1.71721	0.886	0.722	7.89539e-118	both
	IL6ST	1.75966e-73	-0.269606	0.835	0.885	6.02508e-69	9.70613e-40	-0.721432	0.571	0.857	3.32338e-35	both
	LINC02712	8.76539e-173	-0.582394	0.331	0.506	3.00127e-168	3.26768e-41	-1.23889	0.077	0.396	1.11885e-36	both
	HIF1A	2.83156e-20	0.25039	0.779	0.729	9.69527e-16	6.46797e-73	1.26731	0.81	0.761	2.21463e-68	both
	AC084871.1	1.37518e-76	0.375729	0.175	0.097	4.70861e-72	5.10126e-41	1.07392	0.321	0.145	1.74667e-36	both
	HSPH1	5.44752e-09	0.654667	0.46	0.429	0.000186523	4.04977e-170	2.9042	0.531	0.448	1.38664e-165	both
	P4HA1	6.36618e-49	0.450813	0.715	0.635	2.17978e-44	7.16378e-125	2.07011	0.75	0.687	2.45288e-120	both
	AZIN2	6.12705e-69	-0.305137	0.208	0.279	2.0979e-64	1.37686e-14	-0.419893	0.074	0.235	4.71437e-10	both
	MED12L	1.5118e-53	-0.279203	0.379	0.445	5.17641e-49	1.58428e-23	-0.596926	0.153	0.406	5.42456e-19	both
	NAV3	2.74773e-131	-0.313663	0.879	0.938	9.40823e-127	2.72225e-77	-1.2337	0.582	0.904	9.32097e-73	both
	AC008050.1	1.07239e-58	-0.473938	0.17	0.248	3.67187e-54	7.25458e-10	-0.739557	0.077	0.198	2.48397e-05	both
	LINC02642	4.56206e-72	-0.409768	0.157	0.233	1.56205e-67	2.20635e-15	-0.54184	0.04	0.186	7.55456e-11	both
	BNIP3L	5.1844e-29	0.299715	0.552	0.492	1.77514e-24	6.79674e-75	1.30792	0.554	0.531	2.3272e-70	both
	FOXP1	4.13866e-125	0.385793	0.848	0.763	1.41708e-120	2.24496e-25	-0.547655	0.577	0.822	7.68673e-21	both
	CERNA2	3.43134e-20	0.545395	0.153	0.124	1.17489e-15	4.17021e-09	0.823894	0.125	0.143	0.000142788	both
	RNF149	9.99204e-64	0.268258	0.833	0.752	3.42128e-59	1.03982e-26	0.652356	0.832	0.804	3.56034e-22	both
	RAB27A	1.25097e-48	0.270707	0.287	0.207	4.28334e-44	3.67575e-10	0.306752	0.253	0.26	1.25858e-05	both
	AC009432.2	4.80683e-93	-0.33658	0.047	0.121	1.64586e-88	8.18662e-08	-0.315883	0.011	0.073	0.0028031	both
	ELL2	5.44919e-100	0.499141	0.832	0.749	1.8658e-95	6.21016e-117	1.72395	0.81	0.804	2.12636e-112	both
	CEMIP2	5.54853e-41	0.312907	0.267	0.194	1.89982e-36	6.76439e-65	1.51267	0.523	0.238	2.31613e-60	both
	HAMP	1.3169e-14	0.270348	0.303	0.29	4.50906e-10	5.50055e-28	1.13593	0.415	0.297	1.88339e-23	both
	CX3CR1	1.11958e-158	-0.609609	0.531	0.651	3.83345e-154	3.8312e-62	-1.33498	0.145	0.579	1.3118e-57	both
	KBTBD12	1.89932e-48	-0.26458	0.379	0.464	6.50329e-44	2.72046e-26	-0.717236	0.145	0.413	9.31484e-22	both
	FAM110B	3.9271e-40	0.336902	0.355	0.279	1.34464e-35	2.81295e-40	1.12421	0.429	0.327	9.63154e-36	both
	ATP1B3	7.13248e-31	0.366129	0.389	0.319	2.44216e-26	2.75329e-145	2.19758	0.46	0.363	9.42727e-141	both
	SYTL3	9.59233e-18	0.263785	0.458	0.408	3.28441e-13	1.2533e-57	1.17911	0.511	0.439	4.29128e-53	both
	MCTP1	2.07571e-38	0.254561	0.215	0.148	7.10723e-34	9.26055e-28	0.851695	0.332	0.19	3.17081e-23	both
	PGK1	2.23194e-39	0.316294	0.469	0.407	7.64216e-35	1.20201e-103	1.38236	0.616	0.445	4.11568e-99	both
	B3GNT5	1.40372e-08	-0.0229309	0.516	0.555	0.000480633	1.61731e-58	1.01157	0.545	0.529	5.53767e-54	DA only
	CHPT1	7.08557e-06	0.0528594	0.446	0.414	0.24261	6.32456e-20	-0.288743	0.222	0.438	2.16553e-15	DA only
	ERGIC1	1.79645e-36	0.204377	0.499	0.417	6.15105e-32	1.23169e-33	0.567676	0.477	0.471	4.21732e-29	DA only
	SAMD4A	5.76038e-05	0.101847	0.472	0.445	1	1.58798e-14	-0.29804	0.273	0.466	5.43726e-10	DA only
	DLG1						1.99922e-20	-0.294557	0.452	0.688	6.84531e-16	DA only
	AC007262.2	1.56789e-16	0.185306	0.446	0.406	5.36844e-12	1.54114e-19	-0.661307	0.199	0.436	5.27686e-15	DA only
	KIF26B	1.50033e-07	-0.109841	0.298	0.316	0.00513714	9.77298e-21	-0.640575	0.094	0.307	3.34627e-16	DA only
	UGCG	3.6085e-15	0.233246	0.591	0.544	1.23555e-10	1.05359e-55	1.05466	0.574	0.575	3.60749e-51	DA only
	GNL3	0.00259299	0.022912	0.214	0.198	1	7.36159e-22	0.322558	0.207	0.208	2.52061e-17	DA only
	KCNMB2-AS1	2.63665e-17	-0.210605	0.324	0.368	9.02788e-13	5.27581e-19	-0.717792	0.128	0.342	1.80644e-14	DA only
	OTUD1	0.506498	0.0188634	0.077	0.075	1	4.92869e-08	0.265046	0.105	0.076	0.00168758	DA only
	AF127936.2	0.00208655	-0.0440861	0.182	0.191	1	6.21164e-19	-0.318579	0.037	0.187	2.12687e-14	DA only
	HIVEP1	3.61489e-06	0.088376	0.164	0.14	0.123774	3.49884e-28	0.803297	0.259	0.154	1.198e-23	DA only
	GCSH						3.32264e-15	0.323711	0.116	0.086	1.13767e-10	DA only
	RNF122	8.71373e-07	0.0544507	0.094	0.075	0.0298358	2.90182e-21	0.359882	0.134	0.087	9.93583e-17	DA only
	HSPB1	0.0192655	0.128554	0.219	0.206	1	9.84795e-59	1.44897	0.349	0.212	3.37194e-54	DA only
	PFKP	4.38475e-07	0.0667508	0.22	0.19	0.0150134	1.0285e-11	0.3252	0.233	0.209	3.52158e-07	DA only
	GARS-DT	1.43995e-11	-0.0943637	0.633	0.655	4.9304e-07	3.65851e-26	-0.382818	0.369	0.644	1.25267e-21	DA only
	ARRB2	3.88554e-12	0.0859735	0.593	0.545	1.33041e-07	9.94504e-30	0.316058	0.503	0.578	3.40518e-25	DA only
	PANX1	4.16927e-13	0.102117	0.126	0.097	1.42756e-08	2.75598e-20	0.460034	0.17	0.115	9.43648e-16	DA only
	KLHL2	8.73358e-27	0.19893	0.552	0.489	2.99038e-22	1.72417e-23	0.263825	0.42	0.532	5.90355e-19	DA only
	DECR1						1.48144e-16	-0.397916	0.176	0.383	5.07245e-12	DA only
	CXCR4	2.97526e-08	0.0911647	0.085	0.067	0.00101873	8.36757e-27	0.748684	0.216	0.077	2.86506e-22	DA only
	SALL1	2.09532e-08	-0.0706197	0.189	0.2	0.000717436	1.78849e-18	-0.389072	0.034	0.196	6.12378e-14	DA only
	C12orf42	5.99458e-08	-0.0896427	0.111	0.137	0.00205255	5.06392e-08	-0.33838	0.034	0.121	0.00173389	DA only
	SLC7A6	1.27558e-05	-0.0689583	0.452	0.466	0.436758	5.39201e-21	-0.262194	0.239	0.46	1.84623e-16	DA only
	SLC25A3	0.00378621	-0.0351827	0.192	0.201	1	4.72752e-22	0.357228	0.219	0.195	1.6187e-17	DA only
	AC092821.3	5.00043e-05	-0.0117446	0.285	0.275	1	3.46912e-18	-0.342829	0.099	0.284	1.18783e-13	DA only
	SEC24D	3.02557e-06	0.0609488	0.401	0.369	0.103596	1.00249e-21	0.452963	0.403	0.39	3.43253e-17	DA only
	IGF1	9.13778e-30	-0.17858	0.12	0.172	3.12878e-25	6.11014e-12	-0.382406	0.028	0.14	2.09211e-07	DA only
	TMSB10	0.829786	0.0101663	0.396	0.397	1	5.86073e-37	0.846698	0.503	0.395	2.00671e-32	DA only
	SOS1	0.00577099	0.0162916	0.693	0.674	1	1.60744e-18	-0.259836	0.469	0.69	5.50387e-14	DA only
	NHLRC3	2.24823e-07	-0.0703947	0.3	0.314	0.00769793	1.86241e-18	-0.391091	0.108	0.308	6.3769e-14	DA only
	ITPK1	0.000110273	0.0260086	0.431	0.406	1	8.80373e-21	-0.351191	0.199	0.426	3.0144e-16	DA only
	NT5DC1	0.0737091	-0.0270772	0.213	0.216	1	1.24544e-09	-0.306326	0.091	0.216	4.2644e-05	DA only
	FAM214A	0.00223021	-0.0380345	0.343	0.344	1	2.72376e-13	-0.345669	0.168	0.346	9.32617e-09	DA only
	MEF2C-AS1	1.11626e-17	-0.153527	0.583	0.633	3.82207e-13	2.15881e-25	-0.635547	0.321	0.604	7.39176e-21	DA only
	KMT2E	1.35496e-06	0.0617116	0.838	0.813	0.0463939	2.23987e-30	0.437848	0.773	0.83	7.66932e-26	DA only
	PAK1	0.0317075	-0.0172916	0.552	0.551	1	6.82138e-18	-0.270335	0.335	0.555	2.33564e-13	DA only
	ADCY7	0.0167506	-0.0224095	0.608	0.605	1	7.93902e-22	-0.303128	0.364	0.61	2.71832e-17	DA only
	NBPF12						1.70781e-11	-0.287902	0.071	0.207	5.84753e-07	DA only
	ZDHHC2	0.00244416	0.0170394	0.372	0.355	1	2.35293e-09	-0.25701	0.219	0.369	8.05645e-05	DA only
	AC092120.3	2.31566e-05	0.0375184	0.128	0.109	0.79288	8.86275e-18	0.298748	0.136	0.121	3.0346e-13	DA only
	UQCR11	0.00928378	0.0207794	0.127	0.115	1	1.08492e-23	0.430517	0.185	0.122	3.71476e-19	DA only
	PELI2	0.383899	-0.0224859	0.484	0.486	1	3.14996e-20	-0.619543	0.241	0.489	1.07855e-15	DA only
	CYCS	0.0584966	0.0430195	0.109	0.102	1	6.81625e-10	0.338242	0.136	0.106	2.33388e-05	DA only
	AGFG1	1.85253e-30	0.231264	0.593	0.537	6.34308e-26	7.70947e-72	0.932856	0.625	0.573	2.63972e-67	DA only
	AL163541.1	1.08601e-53	-0.191014	0.574	0.676	3.71849e-49	1.82744e-29	-1.10091	0.318	0.614	6.25716e-25	DA only
	MALT1	2.85286e-13	0.104642	0.42	0.37	9.76818e-09	5.97909e-53	0.919305	0.463	0.402	2.04724e-48	DA only
	AP001011.1	5.59586e-12	0.0748458	0.257	0.217	1.91602e-07	1.23067e-24	0.483191	0.281	0.242	4.21383e-20	DA only
	RTN1	0.128632	0.038429	0.247	0.245	1	9.98552e-09	0.272198	0.239	0.247	0.000341904	DA only
	ATXN7L1	0.00547571	-0.0419717	0.557	0.568	1	1.1465e-26	-0.53344	0.278	0.565	3.92561e-22	DA only
	SETD2	7.50372e-05	-0.023402	0.769	0.757	1	3.1132e-26	-0.411258	0.503	0.769	1.06596e-21	DA only
	TUBGCP3	0.0296512	-0.0172152	0.465	0.462	1	1.18022e-19	-0.345037	0.239	0.467	4.04107e-15	DA only
	UTY	1.05738e-13	-0.153657	0.312	0.359	3.62048e-09	3.80081e-22	-0.693177	0.105	0.332	1.3014e-17	DA only
	RASSF3	3.39894e-07	0.0890345	0.42	0.384	0.011638	7.19888e-25	0.499174	0.398	0.407	2.4649e-20	DA only
	GYS1	8.76046e-06	0.0567907	0.178	0.154	0.299958	4.3917e-25	0.41317	0.207	0.169	1.50372e-20	DA only
	ZNF85	0.000267172	-0.0313773	0.102	0.105	1	2.14592e-12	-0.251724	0.011	0.104	7.34764e-08	DA only
	CHORDC1	1.1387e-06	0.169035	0.407	0.374	0.0389891	1.1744e-68	1.12109	0.469	0.395	4.02115e-64	DA only
	SLC2A5	1.45124e-14	0.174841	0.716	0.667	4.96904e-10	1.37453e-36	0.912602	0.67	0.699	4.7064e-32	DA only
	AL162414.1	7.15871e-17	-0.168288	0.214	0.263	2.45114e-12	7.09616e-10	-0.41304	0.102	0.233	2.42972e-05	DA only
	AC020611.2	1.65883e-18	0.188771	0.281	0.234	5.67984e-14	2.6181e-13	0.316323	0.236	0.265	8.96436e-09	DA only
	ZEB1	0.00279053	-0.03375	0.482	0.474	1	6.16434e-15	-0.490961	0.273	0.482	2.11067e-10	DA only
	UBB	0.000966086	-0.0439003	0.193	0.202	1	1.54462e-19	0.392739	0.233	0.196	5.28877e-15	DA only
	CAPN3	0.000135209	-0.0374175	0.22	0.221	1	9.34095e-14	-0.30929	0.074	0.223	3.19834e-09	DA only
	TCF25	0.0235597	0.0217282	0.645	0.627	1	7.54518e-29	0.36412	0.568	0.639	2.58347e-24	DA only
	PTPN18	0.164201	-0.020798	0.49	0.489	1	6.73295e-24	-0.327314	0.241	0.494	2.30536e-19	DA only
	TMCC3	0.000870292	-0.0128061	0.536	0.527	1	1.71971e-14	-0.344909	0.33	0.536	5.88828e-10	DA only
	PARN	9.51502e-07	-0.0802682	0.427	0.447	0.0325794	1.07795e-24	-0.370098	0.19	0.438	3.69089e-20	DA only
	NLRC4						1.55327e-11	-0.268473	0.062	0.191	5.31838e-07	DA only
	SOD2	3.25819e-16	0.169882	0.42	0.369	1.1156e-11	1.17221e-68	0.988085	0.511	0.401	4.01364e-64	DA only
	FBXO42	4.00014e-10	0.0961044	0.536	0.492	1.36965e-05	1.04391e-28	0.364932	0.452	0.522	3.57436e-24	DA only
	CYTH1	3.66114e-30	0.175274	0.704	0.634	1.25357e-25	1.84517e-48	0.688296	0.653	0.68	6.31787e-44	DA only
	LRMDA	1.31237e-63	-0.15698	0.994	0.995	4.49354e-59	3.05513e-76	-0.746947	0.98	0.994	1.04607e-71	DA only
	CHD9	1.24329e-12	-0.0820583	0.943	0.949	4.25703e-08	2.02905e-38	-0.408543	0.736	0.948	6.94747e-34	DA only
	SLC4A8	6.04179e-10	-0.116407	0.256	0.285	2.06871e-05	4.03753e-12	-0.29947	0.119	0.269	1.38245e-07	DA only
	SLC15A2	3.52759e-20	-0.152938	0.482	0.518	1.20785e-15	3.8066e-19	-0.329816	0.27	0.498	1.30338e-14	DA only
	SEMA4D						3.63805e-28	-0.424798	0.33	0.618	1.24567e-23	DA only
	CD4	2.14494e-09	-0.0878082	0.458	0.48	7.34429e-05	7.25627e-26	-0.515204	0.196	0.47	2.48455e-21	DA only
	RAD51B	0.0269087	-0.0406006	0.8	0.812	1	3.6552e-32	-0.802763	0.534	0.808	1.25154e-27	DA only
	MMS22L	0.450922	-0.0122595	0.222	0.223	1	2.58125e-16	-0.404749	0.065	0.225	8.8382e-12	DA only
	FGFR1	1.3184e-16	0.109711	0.11	0.077	4.51421e-12	4.88048e-23	0.565261	0.165	0.097	1.67108e-18	DA only
	DOCK2	0.0482431	-0.027465	0.957	0.962	1	2.77808e-38	-0.517657	0.795	0.961	9.51216e-34	DA only
	COX6C	0.00952528	-0.0331377	0.195	0.201	1	1.10484e-20	0.298593	0.188	0.198	3.78296e-16	DA only
	GABARAP						6.27717e-22	0.403932	0.259	0.225	2.1493e-17	DA only
	FXYD6	0.0137107	-0.01492	0.067	0.067	1	1.91792e-17	0.403054	0.128	0.066	6.56696e-13	DA only
	CERK	0.180749	0.0245373	0.321	0.311	1	2.54223e-31	0.450444	0.293	0.318	8.70461e-27	DA only
	SPECC1L	0.00140058	0.0177811	0.659	0.639	1	3.53662e-22	-0.296953	0.415	0.656	1.21094e-17	DA only
	PTPRE	1.10335e-07	0.0634348	0.936	0.921	0.00377788	2.17147e-09	0.343708	0.92	0.931	7.43512e-05	DA only
	NSMCE2	0.0376194	-0.0200164	0.749	0.744	1	4.28909e-22	-0.411654	0.503	0.751	1.46858e-17	DA only
	TET3	1.79839e-06	-0.064769	0.592	0.596	0.0615767	2.00502e-26	-0.429706	0.318	0.598	6.86518e-22	DA only
	SDCCAG8	0.000920883	0.0339404	0.945	0.934	1	3.82457e-28	-0.368882	0.767	0.944	1.30953e-23	DA only
	MAP3K3	4.3923e-05	-0.047478	0.616	0.619	1	1.77772e-24	-0.299879	0.366	0.621	6.08691e-20	DA only
	SSH2	1.0726e-34	0.116386	0.991	0.981	3.67257e-30	1.13772e-20	-0.324658	0.918	0.988	3.89556e-16	DA only
	FBH1						2.97439e-17	-0.252616	0.176	0.363	1.01843e-12	DA only
	PRAM1						5.00711e-28	-0.41677	0.247	0.526	1.71444e-23	DA only
	AL162253.2	0.000274688	-0.0471011	0.368	0.372	1	9.6238e-23	-0.524547	0.134	0.373	3.29519e-18	DA only
	TNS3	0.310009	0.0225998	0.85	0.844	1	7.41681e-24	-0.41109	0.625	0.851	2.53952e-19	DA only
	NR4A2	3.61401e-12	0.1116	0.069	0.06	1.23744e-07	1.57693e-65	1.17302	0.239	0.063	5.39942e-61	DA only
	MSN	1.31701e-18	0.184271	0.621	0.57	4.50945e-14	8.22823e-33	0.690947	0.548	0.604	2.81735e-28	DA only
	LONP1	3.40402e-14	0.0795225	0.152	0.115	1.16553e-09	2.54938e-44	0.550865	0.205	0.138	8.72907e-40	DA only
	ALPK3	0.00184458	-0.029905	0.079	0.091	1	1.67177e-25	0.573432	0.119	0.083	5.72415e-21	DA only
	MED13L	1.74602e-08	-0.0520179	0.98	0.983	0.000597839	7.23724e-53	-0.510582	0.821	0.983	2.47803e-48	DA only
	DUSP22						1.46158e-14	-0.321146	0.173	0.36	5.00445e-10	DA only
	GIMAP8	1.57958e-13	-0.118179	0.294	0.321	5.40849e-09	3.49032e-20	-0.487862	0.097	0.306	1.19509e-15	DA only
	SORL1	7.32732e-64	-0.177902	0.955	0.98	2.50887e-59	6.11033e-77	-0.932422	0.724	0.967	2.09218e-72	DA only
	NFIA	0.148257	-0.0158287	0.705	0.707	1	4.59891e-32	-0.539681	0.403	0.71	1.57467e-27	DA only
	ARL6IP1	1.15783e-07	-0.0662433	0.241	0.251	0.00396442	3.22905e-15	0.291812	0.25	0.244	1.10563e-10	DA only
	ALOX5	6.12349e-23	0.16431	0.795	0.749	2.09668e-18	2.15133e-15	0.277859	0.685	0.781	7.36615e-11	DA only
	PLEK	0.0974871	0.0761288	0.372	0.36	1	3.74816e-41	0.774672	0.327	0.368	1.28337e-36	DA only
	CHD1	0.00127203	0.0147845	0.683	0.669	1	1.00919e-52	0.754602	0.631	0.679	3.45548e-48	DA only
	ZNF718						9.72774e-17	-0.329195	0.21	0.41	3.33078e-12	DA only
	C15orf41	0.0173428	-0.0480107	0.284	0.297	1	1.53043e-14	-0.523212	0.114	0.291	5.24021e-10	DA only
	UBA1	7.30465e-11	0.0906575	0.232	0.194	2.50111e-06	6.50448e-55	0.740925	0.304	0.217	2.22713e-50	DA only
	RAB8B	3.31386e-14	0.105563	0.443	0.391	1.13467e-09	5.07319e-27	0.56304	0.446	0.425	1.73706e-22	DA only
	ECPAS	0.000120033	0.0451148	0.555	0.527	1	3.10538e-23	0.339038	0.48	0.546	1.06328e-18	DA only
	CCDC50	1.61784e-14	-0.111019	0.575	0.6	5.5395e-10	6.26451e-17	-0.331265	0.364	0.587	2.14497e-12	DA only
	LUCAT1	1.10428e-05	0.0590356	0.03	0.021	0.378104	2.73572e-10	0.386414	0.077	0.026	9.3671e-06	DA only
	ATXN10						3.43816e-21	-0.305176	0.429	0.671	1.17723e-16	DA only
	LHFPL2	1.07344e-09	0.0373048	0.914	0.931	3.67545e-05	2.46449e-55	-0.831259	0.645	0.924	8.4384e-51	DA only
	EPS8	0.000266888	0.0710119	0.74	0.722	1	1.01146e-17	-0.260078	0.52	0.737	3.46322e-13	DA only
	ELOVL5	0.000283307	0.0953317	0.419	0.398	1	5.90092e-30	0.499524	0.384	0.412	2.02047e-25	DA only
	CHSY1	8.784e-38	0.187634	0.695	0.613	3.00764e-33	2.09109e-44	0.901972	0.71	0.666	7.15991e-40	DA only
	DIP2A	1.61219e-21	-0.139913	0.701	0.737	5.52014e-17	1.02126e-19	-0.301726	0.483	0.717	3.4968e-15	DA only
	ARHGAP17	3.63444e-30	-0.189193	0.506	0.553	1.24443e-25	9.17931e-20	-0.388823	0.284	0.525	3.143e-15	DA only
	GPNMB	3.91164e-13	0.139954	0.119	0.088	1.33935e-08	8.95967e-18	0.77008	0.199	0.107	3.06779e-13	DA only
	HERC2	2.58454e-05	-0.0354824	0.62	0.615	0.884948	1.61206e-22	-0.29138	0.372	0.622	5.51969e-18	DA only
	RGS16	9.09376e-21	0.168585	0.136	0.094	3.1137e-16	3.51961e-09	0.513506	0.17	0.121	0.000120512	DA only
	ZSCAN30	4.57659e-05	-0.0318606	0.205	0.205	1	3.80232e-15	-0.366364	0.054	0.207	1.30191e-10	DA only
	DIAPH2	1.77198e-34	-0.139534	0.95	0.967	6.06725e-30	2.42169e-34	-0.43758	0.784	0.958	8.29185e-30	DA only
	AC068888.1	6.21834e-10	0.0519807	0.165	0.135	2.12916e-05	2.27047e-20	0.33195	0.153	0.155	7.77409e-16	DA only
	ABL2	4.99152e-09	0.102022	0.517	0.477	0.00017091	8.71442e-14	0.390256	0.506	0.503	2.98382e-09	DA only
	STX8						4.58628e-22	-0.271949	0.33	0.569	1.57034e-17	DA only
	HNMT	0.000227478	-0.0684696	0.362	0.379	1	1.70955e-19	-0.442538	0.153	0.371	5.8535e-15	DA only
	BASP1	0.00361265	0.0461066	0.493	0.471	1	3.60646e-24	0.544731	0.48	0.486	1.23485e-19	DA only
	ACYP2	8.47978e-08	-0.092768	0.539	0.573	0.00290348	2.42993e-25	-0.574211	0.276	0.555	8.3201e-21	DA only
	TIGAR	4.9721e-06	0.0174483	0.441	0.416	0.170245	2.51142e-23	-0.266042	0.213	0.436	8.59912e-19	DA only
	MAP3K5	3.79252e-10	-0.0905015	0.864	0.884	1.29856e-05	1.99941e-53	-0.590791	0.534	0.876	6.84597e-49	DA only
	BCO2	1.62688e-33	-0.213063	0.316	0.377	5.57044e-29	6.63269e-23	-0.543021	0.108	0.341	2.27103e-18	DA only
	C5AR1	3.2273e-24	0.153799	0.176	0.127	1.10503e-19	4.73316e-24	0.607237	0.27	0.157	1.62063e-19	DA only
	ARHGEF7	7.68291e-06	0.0208272	0.653	0.626	0.263063	6.154e-31	0.476137	0.58	0.645	2.10713e-26	DA only
	TBK1	1.80063e-05	0.0487273	0.415	0.385	0.616536	2.11384e-25	0.387327	0.392	0.404	7.2378e-21	DA only
	PIK3R5	2.4421e-08	0.0756192	0.8	0.798	0.000836175	3.14369e-23	-0.372226	0.562	0.803	1.0764e-18	DA only
	UTRN	3.75637e-15	0.108744	0.779	0.735	1.28618e-10	1.24151e-22	-0.461974	0.52	0.768	4.25092e-18	DA only
	TRIQK	0.13489	-0.0137504	0.171	0.17	1	5.45415e-08	-0.255111	0.068	0.172	0.0018675	DA only
	LIN54	0.0935589	-0.0174254	0.191	0.191	1	2.4462e-10	-0.279451	0.071	0.193	8.3758e-06	DA only
	CDC14A	0.00353421	-0.0388589	0.409	0.412	1	8.00352e-24	-0.525103	0.162	0.414	2.74041e-19	DA only
	ARPP21	0.0305461	-0.0423053	0.098	0.108	1	2.69996e-09	0.276648	0.116	0.102	9.24465e-05	DA only
	USP6NL	4.03915e-05	-0.0715171	0.755	0.772	1	1.19559e-28	-0.41421	0.483	0.765	4.0937e-24	DA only
	SLCO2B1	6.22946e-05	-0.030897	0.936	0.948	1	1.58449e-56	-0.49218	0.662	0.944	5.4253e-52	DA only
	VPS26A	0.0129623	0.016531	0.305	0.29	1	4.83517e-23	0.437603	0.307	0.299	1.65556e-18	DA only
	RELT	0.247021	0.0131885	0.165	0.164	1	1.30172e-23	0.395674	0.219	0.164	4.45708e-19	DA only
	MPPE1	9.37408e-07	-0.0697945	0.262	0.276	0.0320969	1.71315e-13	-0.263593	0.114	0.269	5.86582e-09	DA only
	SIGLEC9	1.03923e-17	0.136813	0.302	0.257	3.55833e-13	3.35673e-23	0.251162	0.233	0.287	1.14934e-18	DA only
	RMDN2	0.0275969	-0.0196481	0.154	0.154	1	2.01333e-07	-0.256217	0.06	0.155	0.00689363	DA only
	TLR1	0.00123511	0.0359401	0.671	0.647	1	1.31591e-27	-0.316626	0.389	0.667	4.50569e-23	DA only
	ENOX2	0.0599955	-0.0354928	0.376	0.386	1	2.32477e-20	-0.375354	0.17	0.382	7.96001e-16	DA only
	ZNF277	7.44285e-07	0.0810447	0.429	0.394	0.0254843	2.22351e-21	0.38295	0.389	0.417	7.61329e-17	DA only
	MAML2	0.213035	0.0359193	0.974	0.977	1	4.50932e-53	-0.549808	0.798	0.978	1.54399e-48	DA only
	AC068587.4	0.121778	0.0268232	0.51	0.496	1	1.38441e-19	-0.279954	0.29	0.509	4.74023e-15	DA only
	TENM4	1.41441e-05	-0.0484395	0.636	0.666	0.484294	2.79304e-34	-0.669786	0.324	0.651	9.56337e-30	DA only
	MCUB	0.00101019	0.0463263	0.194	0.175	1	7.08141e-09	-0.348495	0.074	0.19	0.000242468	DA only
	SQSTM1	2.6967e-08	0.0756843	0.374	0.336	0.000923351	1.99287e-14	0.300663	0.338	0.361	6.8236e-10	DA only
	INTS6	1.00509e-16	0.129373	0.543	0.486	3.44144e-12	2.39888e-15	0.260388	0.46	0.524	8.21378e-11	DA only
	PHF20	7.56652e-06	0.0425439	0.672	0.643	0.259078	2.28132e-33	0.512789	0.625	0.663	7.81124e-29	DA only
	FOXK2	1.36613e-12	0.104223	0.479	0.43	4.67763e-08	1.57235e-39	0.654062	0.455	0.462	5.38372e-35	DA only
	NFATC1	1.07371e-05	0.0774659	0.248	0.222	0.367637	4.32828e-28	0.517851	0.293	0.238	1.482e-23	DA only
	LRRC8C	0.000449677	-0.0608839	0.645	0.661	1	1.68147e-40	-0.664097	0.301	0.656	5.75735e-36	DA only
	SAMD12	1.04991e-07	0.0839924	0.491	0.453	0.00359489	6.98643e-21	-0.562998	0.236	0.481	2.39215e-16	DA only
	SLC8A1	8.39229e-37	-0.122957	0.961	0.981	2.87352e-32	1.16421e-59	-0.714934	0.776	0.971	3.98624e-55	DA only
	GTPBP1	0.00527782	0.0346243	0.124	0.11	1	1.91104e-28	0.463729	0.19	0.118	6.5434e-24	DA only
	GRK5	0.0445317	0.0247237	0.426	0.412	1	1.19004e-23	-0.254284	0.199	0.424	4.07469e-19	DA only
	CD55	5.71752e-05	0.0774439	0.213	0.199	1	7.61283e-15	0.379654	0.233	0.208	2.60663e-10	DA only
	PDIA3						6.40215e-17	0.283443	0.281	0.318	2.19209e-12	DA only
	FGGY	3.00744e-05	-0.0781703	0.328	0.348	1	2.06229e-11	-0.356081	0.173	0.338	7.06129e-07	DA only
	ZFP14	0.145139	-0.0207132	0.225	0.227	1	1.99019e-10	-0.271682	0.094	0.227	6.81441e-06	DA only
	CECR2	8.24107e-47	-0.235648	0.175	0.252	2.82174e-42	5.60456e-14	-0.418801	0.057	0.204	1.919e-09	DA only
	CSGALNACT2	4.77967e-07	0.0680501	0.248	0.217	0.0163656	5.30941e-14	0.285784	0.233	0.237	1.81794e-09	DA only
	EML1	1.57129e-15	-0.140955	0.309	0.343	5.3801e-11	1.62617e-21	-0.562821	0.102	0.324	5.56801e-17	DA only
	SMAD3	0.570341	0.0154638	0.477	0.471	1	5.86224e-19	0.421979	0.443	0.476	2.00723e-14	DA only
	LNPEP	0.00857307	-0.0358445	0.547	0.553	1	7.1489e-21	-0.373467	0.307	0.553	2.44778e-16	DA only
	SMIM35	2.49171e-11	-0.109161	0.13	0.163	8.53162e-07	3.8122e-10	-0.378328	0.037	0.143	1.3053e-05	DA only
	ATF3	7.16536e-13	0.0985718	0.039	0.025	2.45342e-08	1.38604e-29	0.796896	0.142	0.033	4.74578e-25	DA only
	CARD11	0.000260466	-0.0650398	0.538	0.564	1	2.05271e-34	-0.771872	0.224	0.552	7.02848e-30	DA only
	TBC1D12	3.35292e-07	-0.0736162	0.72	0.74	0.0114804	1.37395e-24	-0.341053	0.474	0.731	4.70442e-20	DA only
	UCHL1	0.000941315	-0.0425997	0.166	0.176	1	9.6766e-23	0.474801	0.199	0.169	3.31327e-18	DA only
	UBE2F	4.77658e-09	0.0851562	0.49	0.449	0.00016355	2.07967e-37	0.536403	0.438	0.477	7.12079e-33	DA only
	SMYD3	0.0332832	0.0189477	0.721	0.705	1	7.95753e-15	-0.398113	0.514	0.718	2.72466e-10	DA only
	PPP3CA	0.336232	-0.0101214	0.801	0.796	1	4.48933e-31	-0.500735	0.52	0.803	1.53715e-26	DA only
	GNAS	3.85627e-10	0.0839814	0.781	0.748	1.32039e-05	2.23315e-35	0.46686	0.716	0.77	7.64631e-31	DA only
	DDB2	0.000169649	-0.0143237	0.331	0.318	1	6.04707e-18	-0.392602	0.131	0.33	2.07052e-13	DA only
	AC106865.2	4.08271e-37	0.216176	0.423	0.34	1.39792e-32	3.95158e-16	-0.266584	0.207	0.397	1.35302e-11	DA only
	PHF3	0.0276546	-0.0201058	0.624	0.623	1	2.70353e-23	-0.385797	0.366	0.627	9.2569e-19	DA only
	BMT2	0.000309178	0.0606714	0.404	0.378	1	3.47024e-12	0.265122	0.358	0.396	1.18821e-07	DA only
	MFF	0.000629224	0.0790687	0.426	0.405	1	1.1457e-25	0.292702	0.344	0.42	3.92287e-21	DA only
	MDH1	0.00514201	-0.0336147	0.197	0.205	1	1.18048e-32	0.537915	0.253	0.199	4.04196e-28	DA only
	STAU2	0.0818103	0.0291275	0.651	0.636	1	7.63242e-24	-0.277575	0.401	0.649	2.61334e-19	DA only
	NKD1	0.417281	0.0198025	0.099	0.096	1	4.08339e-12	0.263527	0.099	0.098	1.39815e-07	DA only
	TRA2B	1.98486e-06	0.0743982	0.634	0.601	0.0679616	2.81296e-37	0.507997	0.568	0.623	9.63158e-33	DA only
	STK17A	4.46362e-05	-0.0531885	0.419	0.419	1	5.49146e-21	-0.402859	0.19	0.422	1.88028e-16	DA only
	BTG1	0.0569925	0.0375464	0.327	0.312	1	2.64659e-16	0.268208	0.287	0.322	9.06193e-12	DA only
	ABR	0.000337573	-0.0358611	0.951	0.957	1	3.18409e-42	-0.5944	0.764	0.956	1.09023e-37	DA only
	SKP1	0.00129459	-0.0140926	0.282	0.277	1	6.43205e-26	0.31209	0.253	0.281	2.20233e-21	DA only
	SERPINB9	6.1905e-10	0.10826	0.729	0.69	2.11963e-05	3.6044e-17	0.353372	0.608	0.717	1.23415e-12	DA only
	SEPTIN6	0.032699	0.0280791	0.477	0.461	1	1.45422e-19	0.266928	0.398	0.472	4.97925e-15	DA only
	RAB30-DT	4.52053e-09	-0.0473696	0.317	0.316	0.000154783	4.54181e-22	-0.428527	0.099	0.32	1.55512e-17	DA only
	AC007376.2	0.00983111	-0.0456814	0.185	0.196	1	1.48787e-10	-0.330255	0.065	0.191	5.09447e-06	DA only
	SNTG1	0.447332	-0.0218312	0.145	0.141	1	2.15244e-13	0.536465	0.162	0.143	7.36995e-09	DA only
	GUCY1A1	4.8783e-05	-0.0468365	0.199	0.196	1	2.92429e-11	-0.359216	0.068	0.2	1.00128e-06	DA only
	TBC1D5	0.000173011	0.0240012	0.942	0.952	1	2.85799e-50	-0.530255	0.702	0.949	9.78576e-46	DA only
	CNTN4						6.37923e-09	0.299253	0.088	0.087	0.000218425	DA only
	RBPJ	4.61131e-21	0.159817	0.726	0.673	1.57891e-16	2.76033e-21	0.505408	0.73	0.707	9.45137e-17	DA only
	LRRC8D	0.775911	0.0142321	0.641	0.636	1	1.03824e-32	-0.561066	0.327	0.644	3.55494e-28	DA only
	MYO6	3.64323e-10	-0.108285	0.295	0.329	1.24744e-05	4.29385e-15	-0.382982	0.128	0.31	1.47021e-10	DA only
	LGALS1						4.49065e-15	0.325073	0.097	0.055	1.5376e-10	DA only
	CYFIP1	5.6065e-56	-0.209392	0.907	0.934	1.91967e-51	1.39401e-42	-0.606452	0.673	0.92	4.77308e-38	DA only
	ALDH18A1	0.258516	0.0238903	0.108	0.101	1	6.56274e-08	0.254516	0.136	0.105	0.00224708	DA only
	TPI1	0.306374	0.023169	0.165	0.162	1	6.9689e-32	0.556789	0.236	0.163	2.38615e-27	DA only
	DNAJA4	3.24487e-12	0.208116	0.109	0.093	1.11104e-07	4.3923e-65	1.33083	0.173	0.102	1.50392e-60	DA only
	RAP1GAP2	0.00188409	-0.0448933	0.492	0.495	1	1.0496e-22	-0.271806	0.261	0.496	3.59384e-18	DA only
	DOCK8	0.00173506	0.0267	0.983	0.988	1	1.75654e-48	-0.61066	0.886	0.987	6.01438e-44	DA only
	EXOC6B	0.15819	-0.0324183	0.69	0.699	1	1.50957e-24	-0.407988	0.435	0.697	5.16876e-20	DA only
	ATP11A	7.23312e-35	0.177038	0.767	0.701	2.47662e-30	5.14041e-19	0.253098	0.665	0.745	1.76008e-14	DA only
	DSTN	0.000120724	-0.0255537	0.172	0.169	1	1.87561e-11	0.311982	0.205	0.17	6.4221e-07	DA only
	ARL5B	0.012167	0.0327411	0.083	0.073	1	1.24858e-19	0.351348	0.111	0.079	4.27513e-15	DA only
	HECTD2	0.000346147	-0.0554999	0.573	0.577	1	1.28414e-15	-0.296205	0.369	0.577	4.39689e-11	DA only
	SOCS6	0.761041	-0.0279385	0.675	0.672	1	3.56391e-28	-0.615841	0.384	0.678	1.22028e-23	DA only
	MRPL33	0.0250543	0.0172259	0.158	0.146	1	6.92946e-10	0.354085	0.224	0.153	2.37265e-05	DA only
	ST8SIA4	0.125989	0.0292355	0.734	0.724	1	9.2494e-28	-0.505949	0.452	0.735	3.167e-23	DA only
	YWHAE	6.85639e-06	0.0221386	0.526	0.499	0.234763	1.99351e-27	0.370038	0.489	0.517	6.82576e-23	DA only
	FRRS1L	0.593277	-0.0116841	0.057	0.059	1	1.40602e-10	0.275753	0.099	0.057	4.81423e-06	DA only
	ATP1B1	1.62644e-08	-0.0800232	0.33	0.344	0.000556893	2.0152e-36	0.713151	0.412	0.334	6.90004e-32	DA only
	RNASEK	0.000146127	-0.0419846	0.251	0.258	1	1.95624e-17	0.282123	0.241	0.253	6.69815e-13	DA only
	C3	6.00396e-11	-0.0970697	0.848	0.859	2.05576e-06	1.8607e-37	-0.590462	0.568	0.856	6.37102e-33	DA only
	LINC01410	5.84609e-09	-0.0724511	0.346	0.36	0.00020017	9.02128e-21	-0.367849	0.136	0.354	3.08889e-16	DA only
	GRB2	1.51158e-11	0.0695248	0.886	0.855	5.17566e-07	8.48714e-21	0.575459	0.852	0.876	2.906e-16	DA only
	TPM3	0.000340621	0.0153996	0.499	0.477	1	3.23584e-20	0.253714	0.42	0.493	1.10795e-15	DA only
	ATP5F1D	0.0163115	-0.0341589	0.156	0.165	1	1.59694e-21	0.303977	0.159	0.159	5.46793e-17	DA only
	HSPBAP1	4.02454e-06	-0.0687192	0.5	0.515	0.1378	4.80443e-22	-0.364544	0.261	0.509	1.64504e-17	DA only
	EIF1	0.0315331	0.0435664	0.371	0.354	1	5.50597e-39	0.61197	0.423	0.365	1.88524e-34	DA only
	RIN2	7.4392e-08	-0.0942618	0.726	0.739	0.00254718	4.09334e-43	-0.611082	0.381	0.736	1.40156e-38	DA only
	CHST15	1.49467e-33	0.211177	0.642	0.573	5.11775e-29	2.90064e-16	0.290102	0.548	0.619	9.93179e-12	DA only
	VWA8	0.0239273	-0.0451645	0.353	0.366	1	2.35426e-14	-0.37346	0.173	0.36	8.061e-10	DA only
	ZC3H3	9.93942e-19	0.120463	0.221	0.174	3.40326e-14	7.58903e-14	0.329615	0.241	0.204	2.59849e-09	DA only
	TRAPPC9	0.232534	-0.0165417	0.787	0.789	1	8.86479e-26	-0.339908	0.537	0.791	3.0353e-21	DA only
	DGLUCY						2.90761e-12	-0.334718	0.224	0.407	9.95565e-08	DA only
	YEATS2	2.51861e-06	0.0929051	0.47	0.438	0.0862372	1.5233e-36	0.641882	0.503	0.458	5.21578e-32	DA only
	ABCA1	0.0154485	0.014992	0.357	0.343	1	2.3458e-10	0.253841	0.315	0.353	8.03202e-06	DA only
	CCDC26	0.00351645	-0.139123	0.352	0.361	1	1.9917e-15	-1.13096	0.162	0.358	6.81958e-11	DA only
	MARF1	9.86384e-06	-0.0473859	0.295	0.297	0.337738	1.27033e-15	-0.26677	0.128	0.298	4.34963e-11	DA only
	MXD4	0.000147049	-0.0390417	0.374	0.372	1	2.32466e-17	-0.336679	0.173	0.376	7.95964e-13	DA only
	MGAT1	1.103e-08	0.115276	0.454	0.415	0.000377667	6.82985e-27	0.523383	0.406	0.441	2.33854e-22	DA only
	CLEC2B	1.96912e-31	0.234081	0.21	0.151	6.74228e-27	4.19604e-28	0.702646	0.273	0.189	1.43672e-23	DA only
	TNFSF10	0.00847976	-0.0441448	0.159	0.172	1	9.89167e-13	-0.29446	0.04	0.165	3.38691e-08	DA only
	BCLAF3	0.0015553	-0.0266936	0.225	0.226	1	8.89507e-13	-0.249891	0.085	0.228	3.04567e-08	DA only
	PLIN2	3.03086e-09	0.107958	0.086	0.065	0.000103777	8.96729e-29	0.799323	0.17	0.077	3.0704e-24	DA only
	HS2ST1	3.70594e-06	0.0979412	0.366	0.335	0.126891	3.86785e-08	0.271151	0.344	0.355	0.00132435	DA only
	CRYAB	2.2396e-06	-0.028613	0.23	0.222	0.0766839	4.24981e-17	0.298939	0.199	0.228	1.45514e-12	DA only
	TRNAU1AP	1.87308e-08	0.0682099	0.205	0.173	0.000641342	2.29956e-18	0.265512	0.188	0.194	7.8737e-14	DA only
	CHMP1B						8.01025e-34	0.53912	0.139	0.093	2.74271e-29	DA only
	RBFOX1	4.05009e-06	-0.0879773	0.362	0.383	0.138675	7.14104e-17	0.443568	0.327	0.37	2.44509e-12	DA only
	MGAT5	0.000150569	0.081299	0.871	0.857	1	4.62035e-19	0.364697	0.773	0.868	1.58201e-14	DA only
	COPA	2.02035e-11	0.103057	0.571	0.524	6.91769e-07	8.72912e-50	0.663744	0.528	0.555	2.98885e-45	DA only
	CKB	2.33371e-06	-0.0618864	0.194	0.207	0.0799061	2.33698e-28	0.457895	0.222	0.198	8.00182e-24	DA only
	CARMIL1	0.310368	-0.0197558	0.572	0.568	1	6.84073e-29	-0.394314	0.298	0.575	2.34227e-24	DA only
	TPCN1	1.83052e-09	-0.0919518	0.383	0.4	6.26771e-05	6.53657e-13	-0.256126	0.216	0.391	2.23812e-08	DA only
	EIF1AX						5.97102e-21	0.371452	0.239	0.221	2.04448e-16	DA only
	SKP2	0.00208773	-0.0381006	0.209	0.216	1	1.99947e-15	-0.324162	0.06	0.214	6.84617e-11	DA only
	NFKB2	0.00554888	0.0272863	0.048	0.041	1	2.392e-15	0.287428	0.094	0.044	8.19021e-11	DA only
	SCP2	0.00120515	-0.0286347	0.308	0.306	1	4.92753e-13	-0.303069	0.145	0.309	1.68719e-08	DA only
	MAP3K14	4.33128e-06	-0.0638025	0.396	0.411	0.148303	1.54305e-24	-0.280615	0.182	0.405	5.28339e-20	DA only
	WDR43	0.0210765	0.0442529	0.379	0.362	1	3.31113e-30	0.265774	0.287	0.375	1.13373e-25	DA only
	TMEM156	4.74204e-13	-0.117096	0.653	0.683	1.62367e-08	3.38443e-32	-0.566666	0.352	0.668	1.15883e-27	DA only
	P4HA3	3.37841e-05	0.0430727	0.086	0.07	1	1.10993e-09	0.301635	0.125	0.08	3.8004e-05	DA only
	MYO15B	0.000166598	-0.0129902	0.407	0.396	1	3.8574e-21	-0.291441	0.19	0.407	1.32077e-16	DA only
	ATP13A3	0.00522673	0.119941	0.544	0.524	1	5.30076e-104	1.37473	0.616	0.536	1.81498e-99	DA only
	SAMSN1						1.93371e-24	0.571867	0.676	0.736	6.62102e-20	DA only
	FAM102B	0.00814143	-0.0285747	0.554	0.565	1	2.60246e-37	0.531932	0.486	0.559	8.91082e-33	DA only
	PTP4A2	0.000122103	0.0341606	0.413	0.388	1	5.81133e-19	0.27118	0.364	0.405	1.9898e-14	DA only
	DENND1A	9.56776e-30	0.176523	0.876	0.837	3.276e-25	8.39745e-22	0.401649	0.818	0.863	2.87529e-17	DA only
	SBNO2	9.06637e-16	0.11182	0.258	0.211	3.10432e-11	1.09066e-14	0.261638	0.244	0.242	3.73443e-10	DA only
	PLCL2	1.13791e-32	-0.160725	0.769	0.808	3.89621e-28	1.96068e-38	-0.444381	0.469	0.787	6.71337e-34	DA only
	USP24	4.80888e-06	-0.0390835	0.751	0.746	0.164656	2.46353e-27	-0.304404	0.489	0.753	8.43513e-23	DA only
	TENT4B	0.0485417	0.0378086	0.363	0.348	1	5.92777e-28	0.610023	0.358	0.358	2.02967e-23	DA only
	PIBF1	0.292363	-0.0152725	0.553	0.552	1	3.34983e-22	-0.352116	0.307	0.556	1.14698e-17	DA only
	WDFY2	1.01191e-19	-0.12269	0.768	0.799	3.46478e-15	7.60093e-44	-0.598093	0.435	0.784	2.60256e-39	DA only
	METTL25	0.000577552	-0.0548534	0.304	0.31	1	5.21976e-13	-0.365991	0.139	0.309	1.78725e-08	DA only
	NDUFS4	0.000218158	-0.0332595	0.365	0.362	1	4.12663e-14	-0.299555	0.185	0.367	1.41296e-09	DA only
	UBXN4	4.89904e-05	0.0540699	0.47	0.44	1	3.50863e-26	0.346876	0.426	0.46	1.20135e-21	DA only
	MYH9	8.90976e-05	0.0260474	0.508	0.481	1	5.80949e-22	-0.397203	0.253	0.503	1.98917e-17	DA only
	AL357522.1	3.35641e-48	-0.228933	0.696	0.759	1.14923e-43	1.53521e-47	-0.841074	0.344	0.723	5.25655e-43	DA only
	CCSER1	0.00199597	-0.0572493	0.149	0.167	1	1.54075e-11	0.379834	0.165	0.155	5.27552e-07	DA only
	LMF1						1.06758e-16	-0.258933	0.122	0.292	3.65539e-12	DA only
	TTYH3	5.33978e-21	0.14714	0.227	0.18	1.82834e-16	4.58583e-75	0.993866	0.364	0.208	1.57019e-70	DA only
	NCF2	0.000172541	0.0646031	0.191	0.177	1	8.37918e-23	0.343182	0.185	0.186	2.86903e-18	DA only
	SH3GLB1	4.04372e-11	0.10512	0.421	0.376	1.38457e-06	2.32556e-23	0.286377	0.347	0.407	7.96273e-19	DA only
	ANKAR	2.85624e-09	-0.103164	0.315	0.337	9.77976e-05	7.65314e-18	-0.460346	0.122	0.326	2.62044e-13	DA only
	HMGN3	0.137383	-0.0140606	0.374	0.375	1	2.44458e-17	-0.287514	0.182	0.377	8.37025e-13	DA only
	XRCC6						1.79966e-22	0.337839	0.259	0.248	6.16204e-18	DA only
	LIMD1	4.10055e-17	0.152495	0.369	0.315	1.40403e-12	5.80981e-54	0.860349	0.401	0.349	1.98928e-49	DA only
	CARD8	0.000211337	0.0335355	0.676	0.65	1	8.53569e-29	-0.368287	0.384	0.671	2.92262e-24	DA only
	PAG1	1.17768e-17	0.164704	0.88	0.863	4.03239e-13	7.94386e-27	0.57405	0.798	0.876	2.71998e-22	DA only
	HLA-DRA	6.34096e-13	-0.144651	0.493	0.518	2.17115e-08	1.90873e-19	0.476395	0.497	0.502	6.5355e-15	DA only
	GNG10	3.36492e-07	0.084308	0.304	0.273	0.0115215	5.93096e-21	0.289009	0.264	0.294	2.03076e-16	DA only
	C12orf76	1.44215e-16	-0.120735	0.24	0.274	4.93791e-12	6.41378e-16	-0.287659	0.091	0.254	2.19608e-11	DA only
	THRB	5.65432e-18	0.213066	0.278	0.23	1.93604e-13	7.82988e-20	0.761713	0.318	0.261	2.68095e-15	DA only
	OTULINL	4.19953e-25	-0.162123	0.594	0.63	1.43792e-20	1.30776e-42	-0.685522	0.247	0.611	4.47778e-38	DA only
	MEF2A	2.20334e-32	-0.116516	0.996	0.996	7.54424e-28	7.17466e-46	-0.506134	0.963	0.996	2.4566e-41	DA only
	NEFM	0.0840344	-0.0216558	0.101	0.104	1	2.11135e-14	0.257126	0.114	0.102	7.22926e-10	DA only
	GPI	9.84979e-12	0.118079	0.316	0.277	3.37257e-07	3.88874e-36	0.630778	0.375	0.301	1.3315e-31	DA only
	AL161785.1	1.04635e-08	0.0220134	0.265	0.238	0.000358271	6.35506e-15	-0.326014	0.094	0.258	2.17597e-10	DA only
	SLC9A9	5.10469e-21	-0.0885372	0.964	0.979	1.74785e-16	1.10081e-79	-0.798032	0.73	0.973	3.76919e-75	DA only
	AC027097.2	0.0211179	0.0206871	0.366	0.351	1	7.41026e-13	-0.306021	0.19	0.363	2.53727e-08	DA only
	GPCPD1	0.024842	-0.0219672	0.659	0.663	1	5.48957e-26	0.261569	0.511	0.662	1.87963e-21	DA only
	ARHGAP26-AS1	5.06217e-14	0.142814	0.171	0.134	1.73329e-09	3.39168e-27	0.534117	0.156	0.158	1.16131e-22	DA only
	RCSD1	0.00658535	-0.0292235	0.761	0.779	1	2.95728e-49	-0.821408	0.401	0.773	1.01257e-44	DA only
	DDX18	2.37269e-05	0.0362728	0.268	0.245	0.812408	7.20488e-24	0.365241	0.261	0.26	2.46695e-19	DA only
	ZNF331	4.24826e-05	0.0586011	0.272	0.247	1	1.37231e-34	1.1053	0.276	0.263	4.69881e-30	DA only
	STIM1	0.00147085	0.0604517	0.464	0.44	1	7.95551e-14	-0.258882	0.273	0.459	2.72397e-09	DA only
	TRAF3	0.284314	-0.0144273	0.451	0.458	1	7.45365e-19	0.400365	0.418	0.454	2.55213e-14	DA only
	RICTOR	1.19497e-12	-0.102114	0.708	0.726	4.09157e-08	5.75509e-24	-0.307796	0.466	0.718	1.97054e-19	DA only
	MARCH8						2.38473e-08	-0.294814	0.148	0.28	0.000816531	DA only
	B4GALT1	0.00439883	0.031863	0.568	0.548	1	2.23504e-19	0.338892	0.503	0.562	7.65277e-15	DA only
	TSPAN7	9.14125e-08	-0.0783843	0.118	0.14	0.00312996	1.02799e-13	0.37938	0.17	0.125	3.51984e-09	DA only
	PI4K2A						1.50059e-12	0.310363	0.23	0.172	5.13801e-08	DA only
	NUCB1	0.000192002	0.053778	0.157	0.139	1	1.3372e-23	0.442108	0.202	0.15	4.57856e-19	DA only
	CHD6	2.29868e-12	-0.100335	0.581	0.602	7.87068e-08	5.94934e-21	-0.256488	0.358	0.592	2.03705e-16	DA only
	SNAPC1	1.33139e-05	0.0729434	0.13	0.116	0.455867	8.19336e-30	0.655403	0.23	0.124	2.80541e-25	DA only
	LDHB	0.015485	-0.0266335	0.167	0.174	1	3.50457e-24	0.361201	0.182	0.169	1.19996e-19	DA only
	RNF145	0.000373524	0.0375912	0.679	0.655	1	2.44674e-36	0.456467	0.594	0.672	8.37764e-32	DA only
	AL139351.3	3.61331e-54	-0.199446	0.054	0.11	1.2372e-49	1.90128e-07	-0.25305	0.011	0.074	0.00651	DA only
	LY86	1.58318e-27	-0.153025	0.795	0.84	5.42082e-23	1.24593e-65	-0.906525	0.401	0.817	4.26605e-61	DA only
	GRIK2	1.00487e-08	-0.101848	0.179	0.198	0.000344067	4.45687e-11	0.383282	0.179	0.186	1.52603e-06	DA only
	UPF3A	1.70686e-06	-0.058364	0.353	0.357	0.0584427	1.84893e-13	-0.283534	0.182	0.357	6.33075e-09	DA only
	TMEM273	1.63734e-09	-0.0920697	0.255	0.288	5.60626e-05	1.72756e-19	-0.295806	0.091	0.269	5.91516e-15	DA only
	SNX25	0.00351978	0.0193167	0.326	0.308	1	3.7698e-16	0.319403	0.312	0.32	1.29078e-11	DA only
	GDI1	0.281398	0.0158041	0.176	0.168	1	6.29743e-16	0.253424	0.173	0.173	2.15624e-11	DA only
	RYR1	0.00027305	-0.0545695	0.73	0.741	1	8.68783e-44	-0.684575	0.378	0.739	2.97471e-39	DA only
	ZMYND8						1.27817e-25	-0.450342	0.315	0.593	4.37644e-21	DA only
	VSNL1	2.11896e-06	-0.0736536	0.154	0.175	0.0725532	1.22124e-25	0.51323	0.224	0.16	4.18151e-21	DA only
	RGL1	2.17151e-18	0.233358	0.498	0.452	7.43526e-14	3.92069e-45	1.04563	0.489	0.482	1.34245e-40	DA only
	MT3	1.51041e-06	-0.0577834	0.201	0.207	0.0517166	7.83381e-18	0.3627	0.207	0.203	2.6823e-13	DA only
	MACORIS	6.56416e-11	-0.0637177	0.188	0.196	2.24757e-06	2.58847e-13	-0.311762	0.054	0.193	8.86293e-09	DA only
	GSAP	0.000418339	-0.0569235	0.566	0.575	1	6.87041e-24	-0.313178	0.315	0.573	2.35243e-19	DA only
	MBD5						7.77522e-23	-0.373356	0.574	0.81	2.66224e-18	DA only
	PTGES3	5.34828e-09	0.22573	0.554	0.522	0.000183125	1.18638e-132	1.58311	0.574	0.543	4.06218e-128	DA only
	KIF16B	0.0114796	0.0243406	0.693	0.679	1	2.24597e-41	0.578244	0.571	0.69	7.69021e-37	DA only
	SDC2	6.1748e-07	0.086532	0.052	0.041	0.0211425	7.71687e-20	0.745024	0.151	0.047	2.64226e-15	DA only
	BTF3						7.0182e-23	0.378098	0.188	0.158	2.40303e-18	DA only
	NRIP1	1.2175e-09	-0.0943139	0.816	0.84	4.16871e-05	1.80296e-35	-0.53263	0.534	0.828	6.17333e-31	DA only
	COX7A2	0.000228507	-0.0249619	0.125	0.125	1	5.4842e-20	0.349376	0.156	0.125	1.87779e-15	DA only
	ETS2	1.67174e-24	0.211244	0.6	0.538	5.72402e-20	3.87554e-18	0.315344	0.494	0.58	1.32699e-13	DA only
	AC008957.2	1.0819e-27	0.168984	0.535	0.46	3.70442e-23	2.471e-38	0.588151	0.42	0.511	8.46069e-34	DA only
	ZNF609	6.63467e-10	-0.087771	0.799	0.814	2.27171e-05	6.91894e-34	-0.606162	0.517	0.808	2.36904e-29	DA only
	PRMT2	0.00917892	-0.018552	0.79	0.783	1	9.98312e-27	-0.394517	0.528	0.791	3.41822e-22	DA only
	KDM2A	1.87954e-06	0.0419687	0.818	0.791	0.0643556	1.21031e-24	0.428208	0.767	0.81	4.14412e-20	DA only
	H3F3B	0.977299	0.0375374	0.345	0.344	1	5.90371e-27	0.467791	0.295	0.346	2.02143e-22	DA only
	FAM135A						2.78632e-27	-0.389841	0.523	0.788	9.54037e-23	DA only
	USP32	2.05471e-05	0.0570709	0.731	0.702	0.703533	3.14345e-24	0.253835	0.608	0.723	1.07632e-19	DA only
	NDUFAF6	3.05315e-05	-0.0563352	0.377	0.383	1	7.83114e-18	-0.377914	0.17	0.383	2.68138e-13	DA only
	EZR	0.0143559	0.0296023	0.2	0.186	1	4.03568e-15	0.273055	0.188	0.196	1.38182e-10	DA only
	FGF20	4.26921e-14	-0.10711	0.175	0.197	1.46178e-09	6.38901e-12	-0.333382	0.054	0.184	2.1876e-07	DA only
	ADGRG5	4.90145e-20	-0.136348	0.101	0.14	1.67826e-15	2.44728e-11	-0.251442	0.02	0.116	8.37949e-07	DA only
	AHCYL2	0.00234283	0.0500327	0.468	0.444	1	6.91386e-15	-0.379464	0.259	0.463	2.3673e-10	DA only
	TCF12						7.04467e-32	-0.341295	0.864	0.983	2.4121e-27	DA only
	PACS2	9.28658e-06	-0.0542801	0.468	0.476	0.317973	1.93196e-18	-0.317567	0.25	0.474	6.61502e-14	DA only
	ARIH1	4.96556e-05	0.0353758	0.714	0.688	1	8.53383e-29	0.423403	0.645	0.706	2.92198e-24	DA only
	PILRA	0.00236233	-0.0283147	0.441	0.435	1	1.16876e-12	-0.280073	0.259	0.441	4.00184e-08	DA only
	KDM4B	1.71151e-29	0.174929	0.647	0.575	5.8602e-25	1.37148e-38	0.506812	0.531	0.624	4.69593e-34	DA only
	TENM2	0.26488	-0.0217517	0.128	0.132	1	3.88985e-08	0.376354	0.156	0.129	0.00133188	DA only
	SNU13						2.28671e-13	0.334286	0.156	0.12	7.82969e-09	DA only
	PLD1	8.12061e-17	-0.143984	0.509	0.552	2.7805e-12	5.05231e-26	-0.546342	0.247	0.528	1.72991e-21	DA only
	CST3	5.36242e-20	-0.153603	0.418	0.455	1.83609e-15	2.11135e-16	0.360396	0.423	0.431	7.22928e-12	DA only
	AL160272.1	2.41945e-10	-0.110888	0.137	0.164	8.2842e-06	1.93277e-08	-0.306235	0.048	0.148	0.000661781	DA only
	TM6SF1	0.151896	-0.0239535	0.483	0.492	1	5.59529e-28	-0.523583	0.205	0.49	1.91583e-23	DA only
	NFIL3	5.36584e-24	0.123321	0.122	0.082	1.83726e-19	5.71865e-16	0.389959	0.185	0.107	1.95806e-11	DA only
	TMEM72-AS1	8.56166e-07	-0.0793777	0.169	0.191	0.0293151	3.49398e-10	-0.309598	0.06	0.179	1.19634e-05	DA only
	FCGBP	0.783778	0.0822416	0.397	0.397	1	3.73244e-16	-0.967867	0.19	0.4	1.27799e-11	DA only
	VASH1	0.145531	-0.0213157	0.586	0.586	1	4.55217e-28	-0.436917	0.301	0.59	1.55866e-23	DA only
	TANC1	1.2218e-20	-0.175163	0.467	0.525	4.18345e-16	1.46197e-37	-0.915946	0.159	0.492	5.0058e-33	DA only
	MOB4	0.000425079	0.147409	0.234	0.216	1	7.52734e-101	1.3535	0.247	0.227	2.57736e-96	DA only
	ATP5PD						3.1295e-15	0.323081	0.131	0.1	1.07154e-10	DA only
	MIS18BP1	2.55575e-19	-0.142767	0.653	0.694	8.75089e-15	3.87588e-28	-0.45648	0.378	0.671	1.3271e-23	DA only
	HSPA4	9.69936e-09	0.108903	0.336	0.301	0.000332106	4.14513e-34	0.570664	0.338	0.323	1.41929e-29	DA only
	CIITA						1.29792e-29	-0.405201	0.409	0.702	4.44407e-25	DA only
	AKNA	7.18687e-06	0.0246447	0.536	0.508	0.246078	7.04349e-23	-0.317432	0.284	0.53	2.41169e-18	DA only
	TECR	0.000105039	0.0301219	0.164	0.146	1	7.28142e-18	0.307152	0.179	0.158	2.49316e-13	DA only
	CBR4	1.31853e-10	-0.0947351	0.449	0.46	4.51464e-06	3.3646e-21	-0.501376	0.21	0.456	1.15204e-16	DA only
	GLA	0.00900454	0.0403996	0.06	0.053	1	6.58612e-12	0.340966	0.105	0.057	2.25509e-07	DA only
	EVI5	3.2362e-06	-0.0652915	0.752	0.763	0.110807	1.50601e-28	-0.501435	0.477	0.76	5.15657e-24	DA only
	ZNF655	0.0034751	-0.0309899	0.461	0.465	1	7.63884e-21	-0.25916	0.247	0.466	2.61554e-16	DA only
	HSPA8	0.939744	0.0245629	0.222	0.221	1	4.72347e-50	0.830418	0.304	0.22	1.61732e-45	DA only
	PRKCD	2.60232e-06	-0.0381899	0.421	0.415	0.0891033	1.87843e-21	-0.395743	0.188	0.422	6.43176e-17	DA only
	CCDC18	4.03742e-08	0.0243875	0.309	0.283	0.00138241	4.02315e-11	-0.317689	0.148	0.302	1.37753e-06	DA only
	LPXN	2.39973e-18	-0.131207	0.371	0.405	8.21668e-14	5.90025e-25	-0.395077	0.148	0.386	2.02025e-20	DA only
	ARAP1	1.58036e-05	0.0291095	0.459	0.432	0.541114	9.15895e-21	0.279489	0.389	0.451	3.13602e-16	DA only
	CBFA2T2	0.00313514	-0.0412194	0.474	0.477	1	2.50284e-13	-0.254845	0.295	0.478	8.56972e-09	DA only
	PICALM	0.0394148	-0.0115601	0.982	0.985	1	4.29271e-28	-0.272891	0.878	0.985	1.46982e-23	DA only
	ZBTB20	6.46881e-10	-0.0632157	0.87	0.896	2.21492e-05	1.43402e-47	-0.799353	0.585	0.883	4.91008e-43	DA only
	FIRRE	0.0848212	0.0398295	0.248	0.238	1	2.49114e-13	-0.255912	0.105	0.246	8.52966e-09	DA only
	MYO10	5.2147e-16	0.142302	0.215	0.172	1.78551e-11	4.54673e-27	0.636013	0.256	0.199	1.5568e-22	DA only
	OLFM1	0.106661	-0.0105921	0.103	0.103	1	7.19576e-17	0.317936	0.116	0.103	2.46383e-12	DA only
	PJA2						5.09458e-22	0.275839	0.526	0.606	1.74438e-17	DA only
	GSTP1	0.0913442	-0.0180335	0.094	0.096	1	3.84568e-14	0.293485	0.136	0.094	1.31676e-09	DA only
	ASB3						1.13266e-22	-0.405288	0.293	0.55	3.87824e-18	DA only
	ARHGAP15	0.160703	0.026105	0.962	0.958	1	3.86586e-37	-0.528741	0.798	0.963	1.32367e-32	DA only
	TCF4	5.70523e-10	0.113909	0.866	0.84	1.95347e-05	1.22393e-43	0.722915	0.807	0.857	4.19073e-39	DA only
	SLAIN1	0.0145044	-0.0405196	0.211	0.227	1	1.58409e-07	-0.321352	0.105	0.219	0.00542392	DA only
	AC046134.2	0.000452288	-0.0652199	0.232	0.243	1	1.74211e-09	-0.379161	0.105	0.238	5.965e-05	DA only
	RASGEF1C	1.2229e-28	-0.220579	0.552	0.614	4.1872e-24	4.1348e-38	-1.10207	0.239	0.578	1.41575e-33	DA only
	NOP58	3.21566e-07	0.0936268	0.321	0.291	0.0110104	6.62623e-65	0.831311	0.398	0.31	2.26882e-60	DA only
	ALDH1A2	0.00176941	0.0982904	0.094	0.084	1	5.43289e-10	0.633398	0.108	0.09	1.86022e-05	DA only
	CXCL8						1.97597e-12	0.435471	0.04	0.002	6.76574e-08	DA only
	FKBP4	0.000165978	0.0609068	0.113	0.099	1	4.16339e-36	0.631207	0.188	0.107	1.42555e-31	DA only
	ASAH1	0.0177187	-0.0213244	0.579	0.59	1	6.31199e-34	0.592679	0.56	0.584	2.16123e-29	DA only
	PTPN2	4.47095e-20	0.180625	0.751	0.695	1.53085e-15	1.32321e-29	0.749937	0.741	0.731	4.53069e-25	DA only
	RIPK2	0.0200845	0.0736828	0.232	0.22	1	5.9814e-49	0.867703	0.318	0.227	2.04803e-44	DA only
	PPTC7	1.67546e-06	0.0309049	0.273	0.248	0.0573679	1.29513e-18	0.362741	0.295	0.264	4.43453e-14	DA only
	STON2	5.39183e-21	-0.163061	0.158	0.199	1.84616e-16	1.50884e-09	-0.33606	0.06	0.174	5.16627e-05	DA only
	HDAC9						2.0462e-52	-0.889492	0.534	0.869	7.0062e-48	DA only
	WIPF3	6.65539e-07	0.0951807	0.194	0.166	0.022788	3.07396e-08	-0.439367	0.082	0.186	0.00105252	DA only
	FUBP1						1.58254e-20	0.255942	0.477	0.526	5.41862e-16	DA only
	AHI1	0.222116	0.0343389	0.369	0.358	1	5.8073e-15	0.29343	0.332	0.366	1.98842e-10	DA only
	LITAF	4.25344e-15	0.141071	0.359	0.31	1.45638e-10	5.74629e-17	0.376386	0.335	0.342	1.96753e-12	DA only
	METTL15	2.37931e-06	-0.0737028	0.522	0.533	0.0814674	5.73819e-21	-0.416759	0.281	0.529	1.96476e-16	DA only
	TIAM1	1.46327e-50	-0.225367	0.678	0.755	5.01022e-46	4.96492e-51	-0.775263	0.315	0.71	1.69999e-46	DA only
	RAB21	0.0138041	0.0274286	0.312	0.295	1	1.48693e-21	0.365535	0.324	0.306	5.09125e-17	DA only
	IREB2	0.000101875	-0.0368497	0.48	0.479	1	1.04857e-22	-0.262838	0.25	0.483	3.5903e-18	DA only
	TUBA1B	1.41652e-08	-0.0841948	0.411	0.441	0.000485016	8.28298e-29	0.478821	0.409	0.422	2.83609e-24	DA only
	HEATR5B	5.82e-17	-0.111831	0.661	0.671	1.99277e-12	3.69517e-24	-0.310833	0.406	0.668	1.26522e-19	DA only
	PSMC6	0.313277	0.0265491	0.235	0.227	1	5.83634e-15	0.268085	0.23	0.232	1.99836e-10	DA only
	TTTY14	0.0213795	-0.0447724	0.211	0.226	1	1.34241e-19	-0.753028	0.043	0.219	4.59643e-15	DA only
	RSU1	0.0205141	0.0135872	0.329	0.314	1	1.60809e-09	-0.323928	0.179	0.326	5.50609e-05	DA only
	ABCC4	6.45515e-50	-0.159146	0.882	0.923	2.21024e-45	4.90592e-54	-0.666937	0.582	0.901	1.67979e-49	DA only
	FAM126B	0.00665952	0.0146374	0.395	0.38	1	4.99446e-32	0.428795	0.361	0.39	1.7101e-27	DA only
	GANC	0.00270396	-0.0212026	0.415	0.407	1	5.19473e-19	-0.373882	0.193	0.415	1.77868e-14	DA only
	VSIR	6.79994e-17	-0.126142	0.634	0.668	2.3283e-12	4.94453e-46	-0.679773	0.273	0.651	1.69301e-41	DA only
	ATP6V1C1	1.57841e-05	0.0805307	0.44	0.409	0.540448	1.56546e-58	0.834762	0.472	0.429	5.36014e-54	DA only
	HECTD4	0.00374214	-0.0185688	0.512	0.504	1	2.38033e-17	-0.305757	0.295	0.513	8.15024e-13	DA only
	PHACTR1	0.461921	-0.0124754	0.477	0.483	1	6.68252e-14	0.312762	0.429	0.48	2.28809e-09	DA only
	DDX24						4.43537e-45	0.601618	0.381	0.369	1.51867e-40	DA only
	AP002762.2	0.000640973	0.0458795	0.114	0.098	1	1.79587e-08	0.255096	0.094	0.109	0.000614905	DA only
	PLAGL1	0.0533155	-0.0359064	0.481	0.487	1	2.23738e-19	-0.405365	0.253	0.486	7.66081e-15	DA only
	MAGT1	3.83648e-05	0.069726	0.243	0.222	1	8.22297e-36	0.57091	0.29	0.235	2.81554e-31	DA only
	BICRAL	0.000675144	-0.0569731	0.567	0.578	1	4.526e-34	-0.56195	0.256	0.575	1.5497e-29	DA only
	DGKD	3.45488e-13	0.119387	0.341	0.295	1.18295e-08	2.76436e-24	0.4865	0.349	0.325	9.46517e-20	DA only
	SERTAD2	0.179671	-0.0299872	0.344	0.352	1	1.90712e-12	-0.396408	0.173	0.349	6.52997e-08	DA only
	ATP1A1	2.4515e-07	0.0652049	0.323	0.289	0.00839394	4.81131e-32	0.469082	0.324	0.311	1.64739e-27	DA only
	CYSTM1	0.000727364	0.0277945	0.204	0.185	1	8.31229e-17	0.33788	0.196	0.197	2.84613e-12	DA only
	VAPA	9.36324e-11	0.105674	0.579	0.534	3.20597e-06	6.89512e-32	0.537552	0.565	0.563	2.36089e-27	DA only
	NFE2L2	1.2159e-05	0.0528949	0.62	0.589	0.416325	1.82693e-29	0.37922	0.54	0.611	6.25541e-25	DA only
	FTL	0.147814	0.124953	0.751	0.748	1	3.71881e-49	1.13664	0.787	0.749	1.27332e-44	DA only
	KLF6	2.64909e-17	0.146532	0.416	0.361	9.07048e-13	2.32711e-35	0.644946	0.457	0.396	7.96804e-31	DA only
	USPL1	4.82311e-06	0.0848475	0.362	0.331	0.165143	5.56819e-38	0.626653	0.358	0.351	1.90655e-33	DA only
	PRIM2	0.20771	0.0118817	0.496	0.486	1	9.11616e-18	-0.437859	0.267	0.496	3.12137e-13	DA only
	DNAJC7	0.000489427	0.0138123	0.367	0.348	1	6.18632e-22	0.252073	0.312	0.361	2.1182e-17	DA only
	C4orf48						1.70562e-18	0.273755	0.114	0.109	5.84005e-14	DA only
	GAA	0.000460559	-0.0352162	0.311	0.314	1	1.54087e-14	-0.265205	0.145	0.315	5.27592e-10	DA only
	MAP2K6	4.28987e-09	-0.102749	0.13	0.153	0.000146885	5.58832e-08	-0.299845	0.045	0.139	0.00191344	DA only
	IFITM2	1.46317e-05	0.0510899	0.078	0.066	0.500991	5.29942e-20	0.331125	0.119	0.073	1.81452e-15	DA only
	BORCS5	8.36577e-08	-0.0677251	0.262	0.271	0.00286444	3.66799e-12	-0.255962	0.122	0.267	1.25592e-07	DA only
	ACSF2	0.0121091	-0.0237618	0.178	0.178	1	1.09014e-09	-0.250716	0.065	0.179	3.73264e-05	DA only
	SKAP2	0.00108399	0.0556924	0.913	0.904	1	6.30361e-39	-0.584151	0.668	0.913	2.15836e-34	DA only
	SCN1A						8.98401e-10	0.287743	0.122	0.083	3.07612e-05	DA only
	KRCC1	5.10838e-06	-0.0474225	0.393	0.394	0.174911	3.03105e-20	-0.397861	0.17	0.397	1.03783e-15	DA only
	MILR1	1.30477e-05	-0.0666346	0.354	0.369	0.446752	3.2928e-19	-0.307656	0.156	0.362	1.12745e-14	DA only
	C6orf62	6.60464e-37	-0.17688	0.557	0.599	2.26143e-32	2.26976e-33	-0.448541	0.267	0.576	7.77167e-29	DA only
	ZC3HAV1	2.08397e-05	0.0996907	0.545	0.516	0.713551	5.45086e-30	0.550615	0.5	0.535	1.86638e-25	DA only
	TMEM140	0.00222018	0.0539219	0.151	0.135	1	7.26233e-28	0.646083	0.239	0.144	2.48662e-23	DA only
	LNCAROD	0.0209664	0.0307595	0.831	0.842	1	5.34882e-52	-1.02365	0.503	0.84	1.83144e-47	DA only
	SLBP	0.000593858	0.0388652	0.119	0.102	1	3.44646e-11	0.284111	0.148	0.112	1.18007e-06	DA only
	ZC3H6	3.30028e-08	-0.100054	0.311	0.34	0.00113002	1.98147e-17	-0.414321	0.125	0.324	6.78456e-13	DA only
	LEPR	0.000729828	0.0650367	0.279	0.256	1	1.8566e-12	-0.413604	0.114	0.273	6.35701e-08	DA only
[truncated: 1,444 more rows]

## Sheet: Oli
		DX					DA
[truncated: 243 more rows]

## Sheet: Opc
		DX					DA
[truncated: 1,063 more rows]

[truncated: 1 more sheets: MAGMA]
