# Supplementary material for: Single cell transcriptomes and multiscale networks from persons with and without Alzheimer’s disease
Source: Nat Commun. 2024 Jul 10;15:5815. doi: 10.1038/s41467-024-49790-0 (PMC11237088; doi:10.1038/s41467-024-49790-0)
Supplement: Supplementary file 7 — Supplementary Dataset 4 [file 41467_2024_49790_MOESM7_ESM.xlsx]

## Sheet: README
Supplementary Table 4: CR1 and GWAS loci (rs679515 ) and erythrocyte biology in Banner dataset
Banner CR1 eQTL: the linear regression between CR1 expression in oligodrodrocyte and three GWAS snp dosage, modeled as CR1 ~ snp_dosage + updatedDX + race + gender + expired_age + PMI (+ dosage * updatedDX). Each column reports the summary statistics for one model
Banner_CR1_eQTL_AD_GWAS_coloc: Colocalization analysis of Banner eQTL CR1 results and AD GWAS (Wightman 2021) signal within same region
Banner hematocrit value: chart review of hematocrit values from antemortem blood measures from 49 AD subjects in our study.
rs679515_CR1_network: Oligodendrocyte rs679515 / CR1 network constructed via causal inference testing
enrichR_Cell_Types: Class of gene set enrichments generated via EnrichR from set of genes detected as downstream of CR1 in rs679515_CR1_network
enrichR_Diseases: Class of gene set enrichments generated via EnrichR from set of genes detected as downstream of CR1 in rs679515_CR1_network
enrichR_Ontologies: Class of gene set enrichments generated via EnrichR from set of genes detected as downstream of CR1 in rs679515_CR1_network
enrichR_Ontologies: Class of gene set enrichments generated via EnrichR from set of genes detected as downstream of CR1 in rs679515_CR1_network
enrichR_Pathways: Class of gene set enrichments generated via EnrichR from set of genes detected as downstream of CR1 in rs679515_CR1_network
enrichR_Transcription: Class of gene set enrichments generated via EnrichR from set of genes detected as downstream of CR1 in rs679515_CR1_network
enrichR summary statistics adj_P values are adjusted by multiplication with the z-score of the deviation from the expected rank

## Sheet: Banner CR1 eQTL
		simple linear regression				adding dosage*DX interaction
	model	rs11118328	rs679515	rs9429780	all three	rs11118328	rs679515	rs9429780
p value	rs11118328_dosage	9.95e-07			0.851665	0.176374
	rs679515_dosage		3.53e-11		0.000379		0.0482
	rs9429780_dosage			1.26e-07	0.011456			0.0129
	DX	0.00131	0.0057	0.0014	0.004233	0.000136	1.05e-06	3.28e-07
	race	0.38675	0.42054	0.06271	0.221172	0.476989	0.4762	0.0199
	gender	0.73956	0.80215	0.13367	0.728829	0.785121	0.8472	0.063
	expired_age	0.989	0.86845	0.81133	0.799368	0.858092	0.9465	0.4152
	PMI	0.20742	0.37236	0.40504	0.423722	0.166701	0.2802	0.8012
	dosage * DX					0.002986	2.05e-05	2.24e-05
beta coefficient	rs11118328_dosage	-0.07324			-0.0034038	0.0638974
	rs679515_dosage		-0.0916351		-0.0690306		0.07934
	rs9429780_dosage			-0.0643195	-0.03111			0.0929591
	DX	0.05116	0.0396213	0.0497994	0.0401408	0.187289	0.2159	0.199225
	race	-0.06341	-0.0529151	-0.134324	-0.0796773	-0.0499636	-0.04259	-0.154224
	gender	-0.004855	0.0033078	-0.021574	-0.0045825	-0.0038144	-0.002326	-0.0244602
	expired_age	-1.206e-05	0.0001299	-0.0002033	0.0001947	0.0001502	4.785e-05	-0.0006377
	PMI	-0.006007	-0.0038126	-0.0038843	-0.0033459	-0.0063185	-0.004204	-0.0010793
	dosage * DX					-0.0838604	-0.1026	-0.0956978
	adjusted R^2	0.2806	0.4213	0.3113	0.4505	0.3402	0.5212	0.4291

## Sheet: Banner_CR1_eQTL_AD_GWAS_coloc
snp	pvalues.df1	MAF.df1	V.df1	z.df1	r.df1	lABF.df1	pvalues.df2	MAF.df2	V.df2	z.df2	r.df2	lABF.df2	internal.sum.lABF	SNP.PP.H4
rs679515	2.02e-24	0.168367	0.000112677	10.1982	0.997191	48.918	1.88538e-20	0.168367	0.0360699	9.26864	0.384156	16.2586	65.1766	0.817488
rs1408078	2.288e-23	0.178571	0.000107558	9.95968	0.997318	46.504	1.17507e-18	0.178571	0.0344313	8.81706	0.395213	15.1106	61.6146	0.0232007
rs1830763	2.629e-23	0.178571	0.000107558	9.94586	0.997318	46.3668	1.17507e-18	0.178571	0.0344313	8.81706	0.395213	15.1106	61.4774	0.0202264
rs4844610	9.741e-24	0.183673	0.000105224	10.0442	0.997376	47.3393	2.80537e-17	0.183673	0.0336841	8.4544	0.400469	14.0563	61.3956	0.0186391
rs10863417	3.092e-23	0.178571	0.000107558	9.92969	0.997318	46.2066	1.17507e-18	0.178571	0.0344313	8.81706	0.395213	15.1106	61.3172	0.0172325
rs1752684	9.461e-23	0.173469	0.000110038	9.81756	0.997257	45.1107	4.49888e-20	0.173469	0.0352252	9.1754	0.389778	16.1604	61.2711	0.016456
rs2093761	4.566e-23	0.183673	0.000105224	9.89075	0.997376	45.8135	1.20785e-18	0.183673	0.0336841	8.81397	0.400469	15.2997	61.1132	0.0140528
rs6701713	5.022e-23	0.183673	0.000105224	9.88122	0.997376	45.7195	1.20785e-18	0.183673	0.0336841	8.81397	0.400469	15.2997	61.0192	0.0127921
rs10863420	5.361e-23	0.183673	0.000105224	9.87467	0.997376	45.655	1.20785e-18	0.183673	0.0336841	8.81397	0.400469	15.2997	60.9547	0.011993
rs1408077	4.678e-23	0.178571	0.000107558	9.88832	0.997318	45.7977	1.17507e-18	0.178571	0.0344313	8.81706	0.395213	15.1106	60.9083	0.0114494
rs2093760	5.894e-23	0.188776	0.000103024	9.86516	0.997431	45.5536	2.49871e-18	0.188776	0.0329798	8.73215	0.405553	15.2017	60.7553	0.00982508
rs3818361	6.677e-23	0.183673	0.000105224	9.85264	0.997376	45.4383	1.20785e-18	0.183673	0.0336841	8.81397	0.400469	15.2997	60.7379	0.00965587
rs2296160	6.042e-23	0.188776	0.000103024	9.86267	0.997431	45.5291	2.49871e-18	0.188776	0.0329798	8.73215	0.405553	15.2017	60.7308	0.00958739
rs6697005	1.414e-22	0.178571	0.000107558	9.77696	0.997318	44.7056	1.17507e-18	0.178571	0.0344313	8.81706	0.395213	15.1106	59.8162	0.00384143
rs12037841	3.498e-22	0.183673	0.000105224	9.68483	0.997376	43.8033	1.47241e-18	0.183673	0.0336841	8.79176	0.400469	15.2213	59.0246	0.00174066
rs6656401	1.566e-21	0.173469	0.000110038	9.53045	0.997257	42.3409	6.78159e-20	0.173469	0.0352252	9.13109	0.389778	16.0022	58.3431	0.00088052
rs4562624	2.592e-21	0.178571	0.000107558	9.478	0.997318	41.8352	1.83407e-19	0.178571	0.0344313	9.02276	0.395213	15.8358	57.6709	0.000449576
rs7515905	5.104e-21	0.168367	0.000112677	9.40702	0.997191	41.1843	1.88538e-20	0.168367	0.0360699	9.26864	0.384156	16.2586	57.4429	0.000357897
rs6661489	1.07e-20	0.178571	0.000107558	9.32888	0.997318	40.4366	1.24596e-19	0.178571	0.0344313	9.06501	0.395213	15.9868	56.4234	0.000129124
rs4266886	6.045e-19	0.188776	0.000103024	8.8912	0.997431	36.4431	1.40702e-18	0.188776	0.0329798	8.79686	0.405553	15.4317	51.8748	1.36644e-06
rs4844600	2.392e-18	0.178571	0.000107558	8.73709	0.997318	35.1053	2.48599e-19	0.178571	0.0344313	8.98939	0.395213	15.717	50.8223	4.76979e-07
rs10863418	3.015e-18	0.188776	0.000103024	8.71089	0.997431	34.8602	1.24584e-18	0.188776	0.0329798	8.8105	0.405553	15.4805	50.3407	2.94655e-07
rs11118328	3.68e-15	0.193878	0.000100948	7.86537	0.997483	27.8619	4.34578e-11	0.193878	0.0323152	6.59178	0.41047	8.65358	36.5155	2.91819e-13
rs12036785	1.083e-11	0.326531	7.17437e-05	6.79502	0.99821	19.8821	6.52644e-13	0.326531	0.0229664	7.18901	0.494871	12.4464	32.3286	4.43364e-15
rs11576522	9.031e-12	0.331633	7.11792e-05	6.82116	0.998224	20.0562	1.31918e-12	0.331633	0.0227857	7.09228	0.496846	12.1524	32.2085	3.93208e-15
rs61822977	1.302e-11	0.331633	7.11792e-05	6.76842	0.998224	19.6984	8.65089e-12	0.331633	0.0227857	6.82733	0.496846	11.2362	30.9346	1.09993e-15
rs9429945	2.128e-09	0.204082	9.713e-05	5.98772	0.997578	14.8715	2.91812e-14	0.204082	0.031093	7.6019	0.419831	11.8586	26.7301	1.64193e-17
rs7519119	5.625e-09	0.377551	6.71346e-05	5.82754	0.998324	13.7559	1.13998e-12	0.377551	0.0214909	7.11245	0.511469	12.5787	26.3345	1.10555e-17
rs7542544	6.273e-09	0.377551	6.71346e-05	5.80931	0.998324	13.65	1.13998e-12	0.377551	0.0214909	7.11245	0.511469	12.5787	26.2286	9.9447e-18
rs11803366	7.958e-09	0.377551	6.71346e-05	5.76935	0.998324	13.419	1.13998e-12	0.377551	0.0214909	7.11245	0.511469	12.5787	25.9976	7.89356e-18
rs11803956	9.042e-09	0.392857	6.61455e-05	5.74779	0.998349	13.288	4.56613e-12	0.392857	0.0211743	6.91845	0.515177	11.9675	25.2555	3.75809e-18
rs2274566	8.026e-09	0.382653	6.67869e-05	5.76791	0.998333	13.4083	1.20241e-11	0.382653	0.0213796	6.77992	0.512766	11.4257	24.834	2.46558e-18
rs12028134	8.511e-09	0.377551	6.71346e-05	5.75801	0.998324	13.3538	1.12816e-11	0.377551	0.0214909	6.78912	0.511469	11.4292	24.783	2.34285e-18
rs12041437	8.795e-09	0.382653	6.67869e-05	5.75247	0.998333	13.3195	1.14046e-11	0.382653	0.0213796	6.78756	0.512766	11.4523	24.7718	2.3168e-18
rs17186848	6.568e-08	0.377551	6.71346e-05	5.4026	0.998324	11.3738	1.13998e-12	0.377551	0.0214909	7.11245	0.511469	12.5787	23.9525	1.0211e-18
rs12034383	9.425e-09	0.392857	6.61455e-05	5.74076	0.998349	13.2478	8.0379e-11	0.392857	0.0211743	6.49989	0.515177	10.5208	23.7685	8.49534e-19
rs4310446	3.926e-09	0.193878	0.000100948	5.88728	0.997483	14.2941	1.27332e-11	0.193878	0.0323152	6.77164	0.41047	9.14686	23.441	6.12263e-19
rs17617	1.21e-10	0.153061	0.000121705	6.43807	0.996967	17.7625	1.0434e-06	0.153061	0.0389599	4.88327	0.366092	4.13706	21.8995	1.31067e-19
rs2182911	1.512e-07	0.183673	0.000105224	5.25109	0.997376	10.7792	4.86041e-13	0.183673	0.0336841	7.22915	0.400469	10.2086	20.9878	5.26654e-20
rs2182912	1.625e-07	0.183673	0.000105224	5.2378	0.997376	10.7097	4.86041e-13	0.183673	0.0336841	7.22915	0.400469	10.2086	20.9183	4.91287e-20
rs4844597	1.139e-07	0.188776	0.000103024	5.30302	0.997431	11.0428	2.1905e-12	0.188776	0.0329798	7.02179	0.405553	9.73793	20.7807	4.28145e-20
rs7525170	1.452e-07	0.188776	0.000103024	5.25854	0.997431	10.8085	2.1905e-12	0.188776	0.0329798	7.02179	0.405553	9.73793	20.5464	3.38722e-20
rs4274065	1.682e-07	0.188776	0.000103024	5.23143	0.997431	10.6667	2.1905e-12	0.188776	0.0329798	7.02179	0.405553	9.73793	20.4046	2.93932e-20
rs7533520	1.115e-07	0.19898	9.8986e-05	5.30691	0.997531	11.0448	1.17268e-10	0.19898	0.0316871	6.44283	0.415228	8.34979	19.3946	1.07056e-20
rs4618971	5.246e-06	0.229592	8.91966e-05	4.5547	0.997775	7.29557	6.75283e-11	0.229592	0.0285534	6.52605	0.440715	9.09432	16.3899	5.30492e-22
rs9429780	3.346e-06	0.239796	8.65474e-05	4.64835	0.997841	7.7112	3.25358e-10	0.239796	0.0277053	6.28619	0.44816	8.55753	16.2687	4.69959e-22
rs9429941	3.433e-06	0.239796	8.65474e-05	4.64305	0.997841	7.68664	3.25358e-10	0.239796	0.0277053	6.28619	0.44816	8.55753	16.2442	4.58557e-22
rs9429781	3.933e-06	0.239796	8.65474e-05	4.61489	0.997841	7.55657	3.25358e-10	0.239796	0.0277053	6.28619	0.44816	8.55753	16.1141	4.02628e-22
rs61821087	4.187e-08	0.0612245	0.000274498	5.48278	0.993184	12.4337	0.00240464	0.0612245	0.0878715	3.03509	0.203857	0.824954	13.2587	2.31636e-23
rs11579070	0.0007502	0.336735	7.064e-05	3.37054	0.998237	2.49987	3.73549e-11	0.336735	0.0226131	6.61421	0.498747	10.5642	13.0641	1.90674e-23
rs9429942	2.01e-05	0.306122	7.42759e-05	4.26378	0.998147	5.9277	1.11591e-07	0.306122	0.023777	5.30676	0.486203	6.51319	12.4409	1.02246e-23
rs2182913	5.381e-05	0.30102	7.49834e-05	4.03843	0.998129	4.99858	2.42404e-08	0.30102	0.0240035	5.57864	0.483835	7.1981	12.1967	8.00929e-24
rs9429779	6.05e-05	0.306122	7.42759e-05	4.01085	0.998147	4.88321	5.0329e-07	0.306122	0.023777	5.02505	0.486203	5.80563	10.6888	1.77314e-24
rs78526594	8.703e-07	0.0612245	0.000274498	4.9189	0.993184	9.52109	0.00240464	0.0612245	0.0878715	3.03509	0.203857	0.824954	10.346	1.25855e-24
rs78568716	1.078e-06	0.0714286	0.000237869	4.87684	0.994088	9.25605	0.00330671	0.0714286	0.0761461	2.93769	0.228088	0.854758	10.1108	9.9474e-25
rs6677310	7.656e-07	0.25	8.41443e-05	4.94394	0.997901	9.11251	0.0228522	0.25	0.026936	2.2759	0.455134	0.875122	9.98763	8.79451e-25
rs4844617	7.572e-07	0.255102	8.30262e-05	4.94609	0.997929	9.11678	0.0280509	0.255102	0.0265781	2.19657	0.458453	0.799341	9.91612	8.18757e-25
rs2761421	9.623e-07	0.25	8.41443e-05	4.8992	0.997901	8.89276	0.0228522	0.25	0.026936	2.2759	0.455134	0.875122	9.76788	7.05957e-25
rs2761424	1.078e-06	0.244898	8.53169e-05	4.87684	0.997872	8.79027	0.0267908	0.244898	0.0273114	2.21455	0.451704	0.807163	9.59743	5.95321e-25
rs6690215	0.0001316	0.438776	6.40688e-05	3.82344	0.998401	4.07854	4.88928e-06	0.438776	0.0205095	4.56948	0.52314	5.09136	9.1699	3.88218e-25
rs17186701	2.089e-06	0.0714286	0.000237869	4.74462	0.994088	8.62374	0.016	0.0714286	0.0761461	2.40892	0.228088	0.532341	9.15608	3.82892e-25
rs6660254	0.0008889	0.22449	9.06237e-05	3.32352	0.99774	2.46431	1.91335e-07	0.22449	0.0290102	5.20757	0.436807	5.63576	8.10006	1.33184e-25
rs7536931	3.826e-05	0.423469	6.46222e-05	4.11774	0.998387	5.24939	0.000624812	0.423469	0.0206867	3.42061	0.520994	2.67994	7.92933	1.1228e-25
rs6684804	0.0008296	0.219388	9.21251e-05	3.34273	0.997702	2.53617	5.61649e-07	0.219388	0.0294908	5.00396	0.432769	5.13468	7.67086	8.67063e-26
rs4844589	0.0007872	0.22449	9.06237e-05	3.35726	0.99774	2.57676	1.07459e-06	0.22449	0.0290102	4.87746	0.436807	4.90867	7.48543	7.20312e-26
rs61822697	0.001085	0.229592	8.91966e-05	3.2675	0.997775	2.27241	6.39539e-07	0.229592	0.0285534	4.97888	0.440715	5.17195	7.44435	6.91324e-26
rs7514661	0.0008418	0.22449	9.06237e-05	3.33867	0.99774	2.51467	1.07459e-06	0.22449	0.0290102	4.87746	0.436807	4.90867	7.42335	6.76954e-26
rs6673333	0.0007808	0.22449	9.06237e-05	3.35951	0.99774	2.58432	1.2863e-06	0.22449	0.0290102	4.84186	0.436807	4.83309	7.41741	6.72946e-26
rs11582249	0.0008717	0.22449	9.06237e-05	3.32896	0.99774	2.48238	1.07713e-06	0.22449	0.0290102	4.877	0.436807	4.90768	7.39006	6.54791e-26
rs28738993	0.0009962	0.234694	8.78393e-05	3.2916	0.997809	2.34378	1.06298e-06	0.234694	0.0281189	4.87961	0.444498	4.99793	7.34171	6.23886e-26
rs12134133	0.00217	0.25	8.41443e-05	3.06592	0.997901	1.60697	2.72064e-07	0.25	0.026936	5.14184	0.455134	5.71292	7.31989	6.10417e-26
rs4844590	0.0008795	0.234694	8.78393e-05	3.32648	0.997809	2.45896	1.67259e-06	0.234694	0.0281189	4.78943	0.444498	4.80414	7.2631	5.76717e-26
rs7518565	0.000843	0.234694	8.78393e-05	3.33828	0.997809	2.49817	1.85613e-06	0.234694	0.0281189	4.76849	0.444498	4.75967	7.25784	5.73694e-26
rs61822669	0.0008941	0.234694	8.78393e-05	3.32189	0.997809	2.44373	1.85613e-06	0.234694	0.0281189	4.76849	0.444498	4.75967	7.20339	5.43293e-26
rs1507762	0.003039	0.239796	8.65474e-05	2.96377	0.997841	1.31342	1.5044e-07	0.239796	0.0277053	5.25202	0.44816	5.88371	7.19713	5.39899e-26
rs7532664	0.0008364	0.229592	8.91966e-05	3.34046	0.997775	2.51291	2.16967e-06	0.229592	0.0285534	4.73694	0.440715	4.65397	7.16688	5.23814e-26
rs7521457	0.002221	0.255102	8.30262e-05	3.05897	0.997929	1.57918	4.05301e-07	0.255102	0.0265781	5.06645	0.458453	5.57733	7.15651	5.18411e-26
rs2404781	0.0009939	0.234694	8.78393e-05	3.29225	0.997809	2.34591	1.67259e-06	0.234694	0.0281189	4.78943	0.444498	4.80414	7.15005	5.15074e-26
rs55638602	0.0008167	0.229592	8.91966e-05	3.34707	0.997775	2.53497	2.70281e-06	0.229592	0.0285534	4.6922	0.440715	4.56101	7.09598	4.87962e-26
rs10494890	0.0008475	0.229592	8.91966e-05	3.3368	0.997775	2.50071	2.70281e-06	0.229592	0.0285534	4.6922	0.440715	4.56101	7.06172	4.71526e-26
rs7543117	0.0008768	0.229592	8.91966e-05	3.32734	0.997775	2.46926	2.70281e-06	0.229592	0.0285534	4.6922	0.440715	4.56101	7.03027	4.56929e-26
rs7526831	0.0008808	0.229592	8.91966e-05	3.32607	0.997775	2.46505	2.70281e-06	0.229592	0.0285534	4.6922	0.440715	4.56101	7.02606	4.55009e-26
rs10442696	0.000881	0.229592	8.91966e-05	3.32601	0.997775	2.46484	2.70281e-06	0.229592	0.0285534	4.6922	0.440715	4.56101	7.02585	4.54914e-26
rs61822674	0.0008893	0.229592	8.91966e-05	3.32339	0.997775	2.45617	2.70281e-06	0.229592	0.0285534	4.6922	0.440715	4.56101	7.01718	4.50985e-26
rs1583091	0.0008945	0.229592	8.91966e-05	3.32176	0.997775	2.45078	2.70281e-06	0.229592	0.0285534	4.6922	0.440715	4.56101	7.01179	4.4856e-26
rs34386700	0.0001315	0.336735	7.064e-05	3.82363	0.998237	4.12679	0.000353442	0.336735	0.0226131	3.57261	0.498747	2.83756	6.96436	4.27782e-26
rs28371597	0.0009499	0.229592	8.91966e-05	3.30496	0.997775	2.39522	2.70281e-06	0.229592	0.0285534	4.6922	0.440715	4.56101	6.95623	4.24318e-26
rs1583090	0.0009879	0.229592	8.91966e-05	3.29395	0.997775	2.35897	2.70281e-06	0.229592	0.0285534	4.6922	0.440715	4.56101	6.91998	4.09214e-26
rs2782853	0.00199	0.255102	8.30262e-05	3.09172	0.997929	1.67969	9.57746e-07	0.255102	0.0265781	4.90013	0.458453	5.19735	6.87704	3.92014e-26
rs7535532	0.001054	0.229592	8.91966e-05	3.2757	0.997775	2.29916	2.70281e-06	0.229592	0.0285534	4.6922	0.440715	4.56101	6.86017	3.85456e-26
rs2564970	0.002064	0.255102	8.30262e-05	3.08087	0.997929	1.64626	9.57746e-07	0.255102	0.0265781	4.90013	0.458453	5.19735	6.84361	3.79124e-26
rs2782854	0.00196	0.244898	8.53169e-05	3.09623	0.997872	1.70691	9.35787e-07	0.244898	0.0273114	4.90468	0.451704	5.1326	6.83952	3.77576e-26
rs2564971	0.002124	0.255102	8.30262e-05	3.07232	0.997929	1.62003	9.57746e-07	0.255102	0.0265781	4.90013	0.458453	5.19735	6.81738	3.6931e-26
rs11120753	0.003077	0.265306	8.09417e-05	2.95994	0.997981	1.26931	5.38851e-07	0.265306	0.0259108	5.01194	0.464772	5.52489	6.7942	3.60848e-26
rs6660557	0.002298	0.255102	8.30262e-05	3.04874	0.997929	1.54802	9.57746e-07	0.255102	0.0265781	4.90013	0.458453	5.19735	6.74537	3.4365e-26
rs2039543	0.003059	0.244898	8.53169e-05	2.96175	0.997872	1.30044	5.62892e-07	0.244898	0.0273114	5.00353	0.451704	5.35381	6.65425	3.1372e-26
rs6540893	0.0006843	0.234694	8.78393e-05	3.39579	0.997809	2.69141	1.24886e-05	0.234694	0.0281189	4.36888	0.444498	3.94815	6.63956	3.09148e-26
rs2661357	0.002611	0.255102	8.30262e-05	3.01017	0.997929	1.43141	9.57746e-07	0.255102	0.0265781	4.90013	0.458453	5.19735	6.62876	3.05825e-26
rs2802232	0.002938	0.255102	8.30262e-05	2.97415	0.997929	1.32385	7.92202e-07	0.255102	0.0265781	4.93728	0.458453	5.28113	6.60498	2.98638e-26
rs6668683	0.002128	0.25	8.41443e-05	3.07176	0.997901	1.62485	1.67848e-06	0.25	0.026936	4.78872	0.455134	4.91492	6.53977	2.79786e-26
rs2782851	0.002209	0.260204	8.19596e-05	3.06059	0.997955	1.57781	2.09414e-06	0.260204	0.0262367	4.74412	0.461665	4.88563	6.46344	2.59224e-26
rs4844588	0.0008291	0.234694	8.78393e-05	3.34289	0.997809	2.51356	1.24886e-05	0.234694	0.0281189	4.36888	0.444498	3.94815	6.46171	2.58777e-26
rs61822673	0.001662	0.229592	8.91966e-05	3.1448	0.997775	1.87987	2.70281e-06	0.229592	0.0285534	4.6922	0.440715	4.56101	6.44088	2.53443e-26
rs2782840	0.002384	0.260204	8.19596e-05	3.03769	0.997955	1.50811	2.09414e-06	0.260204	0.0262367	4.74412	0.461665	4.88563	6.39375	2.41774e-26
rs2782842	0.00247	0.260204	8.19596e-05	3.02699	0.997955	1.47575	2.09414e-06	0.260204	0.0262367	4.74412	0.461665	4.88563	6.36138	2.34073e-26
rs2782839	0.002475	0.260204	8.19596e-05	3.02638	0.997955	1.4739	2.09414e-06	0.260204	0.0262367	4.74412	0.461665	4.88563	6.35953	2.33641e-26
rs2564973	0.002483	0.260204	8.19596e-05	3.02541	0.997955	1.47095	2.09414e-06	0.260204	0.0262367	4.74412	0.461665	4.88563	6.35659	2.32954e-26
rs34070762	0.0002033	0.357143	6.87178e-05	3.71488	0.998285	3.70416	0.000641124	0.357143	0.0219978	3.41359	0.505643	2.59378	6.29795	2.19687e-26
rs10158414	0.000205	0.352041	6.91648e-05	3.71277	0.998274	3.69951	0.000649409	0.352041	0.0221408	3.41009	0.504023	2.57996	6.27947	2.15665e-26
rs2802230	0.002719	0.260204	8.19596e-05	2.99784	0.997955	1.38811	2.09414e-06	0.260204	0.0262367	4.74412	0.461665	4.88563	6.27374	2.14433e-26
rs1429904	0.002083	0.255102	8.30262e-05	3.07814	0.997929	1.63787	3.53962e-06	0.255102	0.0265781	4.63673	0.458453	4.62154	6.25941	2.11382e-26
rs28371614	0.004076	0.239796	8.65474e-05	2.87222	0.997841	1.04686	8.13547e-07	0.239796	0.0277053	4.93209	0.44816	5.15361	6.20047	1.99283e-26
rs11584921	0.0009419	0.214286	9.37061e-05	3.30733	0.997663	2.42703	1.37164e-05	0.214286	0.0299969	4.34835	0.428596	3.77216	6.19918	1.99027e-26
rs1782468	0.003033	0.260204	8.19596e-05	2.96437	0.997955	1.28854	2.09414e-06	0.260204	0.0262367	4.74412	0.461665	4.88563	6.17418	1.94111e-26
rs2802237	0.002648	0.265306	8.09417e-05	3.0059	0.997981	1.40612	3.00471e-06	0.265306	0.0259108	4.6705	0.464772	4.75663	6.16275	1.91906e-26
rs28371583	0.003182	0.260204	8.19596e-05	2.94959	0.997955	1.24491	2.09414e-06	0.260204	0.0262367	4.74412	0.461665	4.88563	6.13054	1.85823e-26
rs2490261	0.003336	0.270408	7.99698e-05	2.93495	0.998005	1.18988	2.27268e-06	0.270408	0.0255997	4.72753	0.467778	4.91197	6.10185	1.80568e-26
rs28371645	0.003164	0.260204	8.19596e-05	2.95134	0.997955	1.25007	3.04433e-06	0.260204	0.0262367	4.66781	0.461665	4.71983	5.9699	1.58247e-26
rs34883952	0.00023	0.357143	6.87178e-05	3.68356	0.998285	3.5885	0.00112257	0.357143	0.0219978	3.25786	0.505643	2.33111	5.9196	1.50484e-26
rs6540439	2.759e-05	0.214286	9.37061e-05	4.1925	0.997663	5.73857	0.143287	0.214286	0.0299969	1.46366	0.428596	0.179261	5.91783	1.50218e-26
rs6658718	0.001892	0.25	8.41443e-05	3.10668	0.997901	1.7325	9.3577e-06	0.25	0.026936	4.43151	0.455134	4.16541	5.89791	1.47255e-26
rs61823005	0.0004709	0.0714286	0.000237869	3.49679	0.994088	3.51219	3.81525e-06	0.0714286	0.0761461	4.6212	0.228088	2.30603	5.81822	1.35975e-26
rs17259038	0.0002198	0.336735	7.064e-05	3.6951	0.998237	3.64445	0.00150836	0.336735	0.0226131	3.17307	0.498747	2.16546	5.80991	1.3485e-26
rs2782850	0.002377	0.265306	8.09417e-05	3.03857	0.997981	1.50468	8.30898e-06	0.265306	0.0259108	4.45706	0.464772	4.30392	5.8086	1.34673e-26
rs10127904	0.0002613	0.341837	7.01251e-05	3.65092	0.99825	3.4789	0.00107423	0.341837	0.0224482	3.27033	0.500576	2.32969	5.80859	1.34673e-26
rs1762350	0.004778	0.260204	8.19596e-05	2.82163	0.997955	0.876435	2.09414e-06	0.260204	0.0262367	4.74412	0.461665	4.88563	5.76207	1.28551e-26
rs1762349	0.004933	0.260204	8.19596e-05	2.81138	0.997955	0.847611	2.09414e-06	0.260204	0.0262367	4.74412	0.461665	4.88563	5.73324	1.24898e-26
rs2782848	0.004039	0.260204	8.19596e-05	2.8751	0.997955	1.02842	3.50281e-06	0.260204	0.0262367	4.63889	0.461665	4.65772	5.68614	1.19151e-26
rs7553339	0.002141	0.25	8.41443e-05	3.06994	0.997901	1.61928	1.28951e-05	0.25	0.026936	4.36188	0.455134	4.02607	5.64535	1.1439e-26
rs10494889	0.002129	0.244898	8.53169e-05	3.07162	0.997872	1.63119	1.37137e-05	0.244898	0.0273114	4.3484	0.451704	3.97006	5.60125	1.09454e-26
rs2782847	0.005968	0.260204	8.19596e-05	2.74953	0.997955	0.676013	2.09414e-06	0.260204	0.0262367	4.74412	0.461665	4.88563	5.56165	1.05204e-26
rs2782846	0.002647	0.265306	8.09417e-05	3.00601	0.997981	1.40646	1.19016e-05	0.265306	0.0259108	4.37938	0.464772	4.1444	5.55086	1.04075e-26
rs4317805	0.0005853	0.0918367	0.000189167	3.43834	0.995293	3.20389	8.26932e-05	0.0918367	0.0605556	3.93646	0.270903	1.94094	5.14483	6.93447e-27
rs10863426	0.0002681	0.357143	6.87178e-05	3.64432	0.998285	3.44497	0.00519979	0.357143	0.0219978	2.79439	0.505643	1.62194	5.06691	6.41462e-27
rs2802235	0.003317	0.25	8.41443e-05	2.93672	0.997901	1.22002	2.51079e-05	0.25	0.026936	4.21383	0.455134	3.73715	4.95717	5.7479e-27
rs6661764	0.00234	0.270408	7.99698e-05	3.0433	0.998005	1.5131	6.35785e-05	0.270408	0.0255997	3.99912	0.467778	3.42523	4.93833	5.64068e-27
rs58817628	4.174e-05	0.377551	6.71346e-05	4.09763	0.998324	5.18542	0.632894	0.377551	0.0214909	0.477657	0.511469	-0.299829	4.88559	5.35087e-27
rs12073783	5.947e-05	0.377551	6.71346e-05	4.0149	0.998324	4.85042	0.28384	0.377551	0.0214909	1.07173	0.511469	-0.0644361	4.78598	4.84356e-27
rs11118410	4.657e-05	0.367347	6.78866e-05	4.07221	0.998306	5.08714	0.799487	0.367347	0.0217317	0.254012	0.508685	-0.338925	4.74821	4.66404e-27
rs34828104	5.464e-05	0.367347	6.78866e-05	4.03484	0.998306	4.93592	0.57994	0.367347	0.0217317	0.553472	0.508685	-0.277422	4.6585	4.26383e-27
rs4306131	5.282e-05	0.372449	6.7501e-05	4.04279	0.998315	4.9652	0.82875	0.372449	0.0216082	0.216305	0.510109	-0.344853	4.62035	4.10422e-27
rs4844388	0.003694	0.260204	8.19596e-05	2.90318	0.997955	1.10937	6.11077e-05	0.260204	0.0262367	4.00849	0.461665	3.39938	4.50875	3.67083e-27
rs7553157	0.002142	0.265306	8.09417e-05	3.0698	0.997981	1.59987	0.000242119	0.265306	0.0259108	3.67045	0.464772	2.81823	4.4181	3.3527e-27
rs6686325	0.004825	0.260204	8.19596e-05	2.81849	0.997955	0.867596	6.11077e-05	0.260204	0.0262367	4.00849	0.461665	3.39938	4.26697	2.88246e-27
rs12038371	0.004948	0.260204	8.19596e-05	2.8104	0.997955	0.84487	6.11077e-05	0.260204	0.0262367	4.00849	0.461665	3.39938	4.24425	2.8177e-27
rs4844614	0.004623	0.255102	8.30262e-05	2.83219	0.997929	0.912574	8.57167e-05	0.255102	0.0265781	3.92783	0.458453	3.2298	4.14238	2.54479e-27
rs2796256	0.0001743	0.423469	6.46222e-05	3.75362	0.998387	3.81862	0.202049	0.423469	0.0206867	1.27573	0.520994	0.0559374	3.87455	1.94687e-27
rs4844383	0.008724	0.260204	8.19596e-05	2.62268	0.997955	0.335977	6.11077e-05	0.260204	0.0262367	4.00849	0.461665	3.39938	3.73536	1.69389e-27
rs17049197	0.004879	0.25	8.41443e-05	2.81492	0.997901	0.870457	0.000207033	0.25	0.026936	3.71028	0.455134	2.82911	3.69957	1.63434e-27
rs1977266	0.0002902	0.413265	6.50661e-05	3.62389	0.998376	3.34421	0.195634	0.413265	0.0208288	1.29409	0.519285	0.0685756	3.41279	1.22686e-27
rs10863425	0.001637	0.357143	6.87178e-05	3.14923	0.998285	1.76616	0.00519979	0.357143	0.0219978	2.79439	0.505643	1.62194	3.38809	1.19693e-27
rs1977265	0.0003151	0.408163	6.53115e-05	3.60256	0.99837	3.26909	0.193341	0.408163	0.0209073	1.30076	0.518345	0.0732501	3.34234	1.1434e-27
rs1977267	0.0003133	0.418367	6.48365e-05	3.60405	0.998382	3.27088	0.197981	0.418367	0.0207553	1.28733	0.520168	0.0638534	3.33473	1.13473e-27
rs6683902	0.000316	0.418367	6.48365e-05	3.60182	0.998382	3.26285	0.197981	0.418367	0.0207553	1.28733	0.520168	0.0638534	3.32671	1.12567e-27
rs12142286	0.003789	0.239796	8.65474e-05	2.89521	0.997841	1.11303	0.000836213	0.239796	0.0277053	3.34052	0.44816	2.20328	3.31631	1.11402e-27
rs1570565	0.0003247	0.423469	6.46222e-05	3.59475	0.998387	3.23586	0.238422	0.423469	0.0206867	1.17894	0.520994	-0.00595704	3.2299	1.0218e-27
rs12031281	0.01403	0.285714	7.73075e-05	2.45649	0.998071	-0.114025	0.000115723	0.285714	0.0247475	3.85501	0.476216	3.21522	3.10119	8.98402e-28
rs2796232	0.0004007	0.418367	6.48365e-05	3.53962	0.998382	3.04113	0.199982	0.418367	0.0207553	1.2816	0.520168	0.0600305	3.10116	8.98375e-28
rs4844384	0.002741	0.387755	6.64574e-05	2.99538	0.998341	1.27785	0.00373275	0.387755	0.0212741	2.89991	0.514002	1.80046	3.07832	8.78083e-28
rs3927459	0.0003807	0.433673	6.42386e-05	3.55311	0.998397	3.08437	0.248846	0.433673	0.0205639	1.15316	0.52248	-0.0221846	3.06218	8.64032e-28
rs36019152	0.0007828	0.280612	7.81549e-05	3.35881	0.99805	2.50984	0.070338	0.280612	0.0250187	1.80973	0.473498	0.45463	2.96447	7.83599e-28
rs34168498	0.0005863	0.290816	7.64977e-05	3.43787	0.998091	2.76757	0.152551	0.290816	0.0244882	1.43058	0.478843	0.164137	2.9317	7.58338e-28
rs2796251	0.0004841	0.423469	6.46222e-05	3.4894	0.998387	2.8633	0.202049	0.423469	0.0206867	1.27573	0.520994	0.0559374	2.91924	7.48945e-28
rs7527798	0.0005595	0.280612	7.81549e-05	3.45052	0.99805	2.8215	0.200096	0.280612	0.0250187	1.28128	0.473498	0.0679145	2.88942	7.26938e-28
rs2796250	0.0005297	0.423469	6.46222e-05	3.46527	0.998387	2.77952	0.202049	0.423469	0.0206867	1.27573	0.520994	0.0559374	2.83545	6.88751e-28
rs11118280	0.000496	0.484694	6.31674e-05	3.48291	0.998423	2.82955	0.253694	0.484694	0.020221	1.14142	0.526673	-0.0308981	2.79865	6.63862e-28
rs2476543	0.0004468	0.403061	6.5573e-05	3.51078	0.998363	2.94513	0.376766	0.403061	0.020991	0.88387	0.517348	-0.162147	2.78299	6.53546e-28
rs61822978	0.01575	0.280612	7.81549e-05	2.41466	0.99805	-0.210346	0.000187345	0.280612	0.0250187	3.7355	0.473498	2.98283	2.77248	6.46716e-28
rs10863451	0.0005165	0.479592	6.32135e-05	3.47205	0.998422	2.79221	0.255973	0.479592	0.0202357	1.13596	0.526492	-0.0340979	2.75811	6.37488e-28
rs7543097	0.0005614	0.423469	6.46222e-05	3.44961	0.998387	2.72546	0.238422	0.423469	0.0206867	1.17894	0.520994	-0.00595704	2.7195	6.13343e-28
rs12748243	0.000709	0.280612	7.81549e-05	3.38608	0.99805	2.60163	0.183781	0.280612	0.0250187	1.3292	0.473498	0.0975334	2.69916	6.00994e-28
rs12729569	0.0007089	0.285714	7.73075e-05	3.38611	0.998071	2.59644	0.199905	0.285714	0.0247475	1.28182	0.476216	0.0678891	2.66433	5.8042e-28
rs35823863	0.0007241	0.27551	7.90416e-05	3.38029	0.998028	2.58759	0.201593	0.27551	0.0253026	1.27702	0.470686	0.0657089	2.6533	5.74053e-28
rs61822967	0.01803	0.285714	7.73075e-05	2.365	0.998071	-0.334166	0.000205834	0.285714	0.0247475	3.71175	0.476216	2.95709	2.62293	5.5688e-28
rs12132176	0.0006238	0.418367	6.48365e-05	3.42105	0.998382	2.62913	0.24311	0.418367	0.0207553	1.16725	0.520168	-0.0128028	2.61632	5.53216e-28
rs3849266	0.0147	0.27551	7.90416e-05	2.43969	0.998028	-0.14415	0.000302351	0.27551	0.0253026	3.61328	0.470686	2.7545	2.61035	5.49919e-28
rs34277355	0.0007	0.418367	6.48365e-05	3.38958	0.998382	2.52213	0.197981	0.418367	0.0207553	1.28733	0.520168	0.0638534	2.58599	5.36686e-28
rs4618970	0.02584	0.127551	0.000141776	2.22861	0.996468	-0.348387	1.38864e-05	0.127551	0.0453848	4.34565	0.331444	2.92828	2.5799	5.33427e-28
rs6683750	0.0006926	0.489796	6.31345e-05	3.39249	0.998424	2.51896	0.19908	0.489796	0.0202104	1.28418	0.526803	0.0602556	2.57922	5.33064e-28
rs12132968	0.0006496	0.418367	6.48365e-05	3.41001	0.998382	2.59149	0.24311	0.418367	0.0207553	1.16725	0.520168	-0.0128028	2.57869	5.32782e-28
rs12738067	0.0007809	0.285714	7.73075e-05	3.35948	0.998071	2.50677	0.201122	0.285714	0.0247475	1.27836	0.476216	0.0657795	2.57255	5.29523e-28
rs7519408	0.02668	0.127551	0.000141776	2.21617	0.996468	-0.375936	1.38864e-05	0.127551	0.0453848	4.34565	0.331444	2.92828	2.55235	5.18932e-28
rs34355011	0.0007608	0.418367	6.48365e-05	3.36668	0.998382	2.44489	0.196055	0.418367	0.0207553	1.29287	0.520168	0.0675757	2.51247	4.98643e-28
rs1998539	0.0007607	0.423469	6.46222e-05	3.36671	0.998387	2.44339	0.198061	0.423469	0.0206867	1.2871	0.520994	0.0635225	2.50691	4.95881e-28
rs10082154	0.0007172	0.489796	6.31345e-05	3.38292	0.998424	2.48658	0.232595	0.489796	0.0202104	1.1937	0.526803	0.00120431	2.48778	4.86486e-28
rs2761420	0.0008376	0.413265	6.50661e-05	3.34006	0.998376	2.35752	0.174002	0.413265	0.0208288	1.35946	0.519285	0.113611	2.47113	4.78451e-28
rs2025371	0.001241	0.27551	7.90416e-05	3.22929	0.998028	2.08954	0.0867299	0.27551	0.0253026	1.71291	0.470686	0.37242	2.46196	4.74085e-28
rs2104303	0.0007973	0.423469	6.46222e-05	3.35373	0.998387	2.39984	0.220804	0.423469	0.0206867	1.22439	0.520994	0.0224995	2.42234	4.55667e-28
rs2985104	0.0007931	0.423469	6.46222e-05	3.35519	0.998387	2.40473	0.225293	0.423469	0.0206867	1.21257	0.520994	0.0149963	2.41973	4.54479e-28
rs12745818	0.001723	0.30102	7.49834e-05	3.13424	0.998129	1.76192	0.0441437	0.30102	0.0240035	2.01272	0.483835	0.649357	2.41128	4.50654e-28
rs2025374	0.0008624	0.428571	6.4423e-05	3.33195	0.998392	2.32563	0.189743	0.428571	0.0206229	1.31134	0.521765	0.0797903	2.40542	4.48023e-28
rs11118451	0.0008648	0.428571	6.4423e-05	3.33118	0.998392	2.32306	0.189743	0.428571	0.0206229	1.31134	0.521765	0.0797903	2.40285	4.46872e-28
rs2796234	0.0008578	0.423469	6.46222e-05	3.33344	0.998387	2.33209	0.202049	0.423469	0.0206867	1.27573	0.520994	0.0559374	2.38803	4.40301e-28
rs17186897	0.001465	0.280612	7.81549e-05	3.18153	0.99805	1.93125	0.0720914	0.280612	0.0250187	1.79854	0.473498	0.445073	2.37632	4.35173e-28
rs7518047	0.0008713	0.423469	6.46222e-05	3.32909	0.998387	2.31764	0.202049	0.423469	0.0206867	1.27573	0.520994	0.0559374	2.37358	4.33981e-28
rs36001492	0.001463	0.285714	7.73075e-05	3.18192	0.998071	1.92717	0.0723108	0.285714	0.0247475	1.79716	0.476216	0.445696	2.37287	4.33673e-28
rs12733108	0.0008794	0.423469	6.46222e-05	3.32651	0.998387	2.30907	0.198061	0.423469	0.0206867	1.2871	0.520994	0.0635225	2.3726	4.33556e-28
rs2796257	0.0008347	0.423469	6.46222e-05	3.34102	0.998387	2.35737	0.225293	0.423469	0.0206867	1.21257	0.520994	0.0149963	2.37237	4.33458e-28
rs2488248	0.0008764	0.423469	6.46222e-05	3.32746	0.998387	2.31224	0.202049	0.423469	0.0206867	1.27573	0.520994	0.0559374	2.36817	4.31643e-28
rs11118453	0.0008626	0.433673	6.42386e-05	3.33188	0.998397	2.32401	0.212798	0.433673	0.0205639	1.24591	0.52248	0.0359453	2.35996	4.2811e-28
rs2796280	0.0009154	0.423469	6.46222e-05	3.31531	0.998387	2.27195	0.198764	0.423469	0.0206867	1.28508	0.520994	0.0621718	2.33412	4.1719e-28
rs6704151	0.0008595	0.484694	6.31674e-05	3.33289	0.998423	2.3191	0.227849	0.484694	0.020221	1.20592	0.526673	0.00896998	2.32807	4.14674e-28
rs6666431	0.0008749	0.484694	6.31674e-05	3.32794	0.998423	2.30266	0.227849	0.484694	0.020221	1.20592	0.526673	0.00896998	2.31163	4.07912e-28
rs12038575	0.02469	0.280612	7.81549e-05	2.24622	0.99805	-0.602117	0.000219292	0.280612	0.0250187	3.69569	0.473498	2.91279	2.31067	4.07524e-28
rs2025375	0.000887	0.428571	6.4423e-05	3.32411	0.998392	2.2996	0.227678	0.428571	0.0206229	1.20636	0.521765	0.0108384	2.31043	4.07426e-28
rs10863505	0.0009428	0.423469	6.46222e-05	3.30706	0.998387	2.24466	0.198061	0.423469	0.0206867	1.2871	0.520994	0.0635225	2.30819	4.06511e-28
rs1998538	0.0009047	0.428571	6.4423e-05	3.3186	0.998392	2.28131	0.223109	0.428571	0.0206229	1.2183	0.521765	0.0183906	2.2997	4.03077e-28
rs1359147	0.0009612	0.423469	6.46222e-05	3.30164	0.998387	2.22679	0.198061	0.423469	0.0206867	1.2871	0.520994	0.0635225	2.29031	3.9931e-28
rs4081159	0.0009165	0.428571	6.4423e-05	3.31498	0.998392	2.26932	0.223109	0.428571	0.0206229	1.2183	0.521765	0.0183906	2.28771	3.98273e-28
rs6657436	0.0009527	0.47449	6.32729e-05	3.30413	0.998421	2.22465	0.200199	0.47449	0.0202547	1.28098	0.526257	0.0582273	2.28288	3.96353e-28
rs6540437	0.0009061	0.489796	6.31345e-05	3.31817	0.998424	2.26997	0.232595	0.489796	0.0202104	1.1937	0.526803	0.00120431	2.27118	3.91741e-28
rs35728110	0.001493	0.280612	7.81549e-05	3.17604	0.99805	1.91383	0.09208	0.280612	0.0250187	1.68453	0.473498	0.351055	2.26489	3.89286e-28
rs2761422	0.0009384	0.418367	6.48365e-05	3.30837	0.998382	2.25061	0.226019	0.418367	0.0207553	1.21068	0.520168	0.0140565	2.26467	3.89201e-28
rs2761426	0.0009886	0.423469	6.46222e-05	3.29375	0.998387	2.2008	0.202049	0.423469	0.0206867	1.27573	0.520994	0.0559374	2.25674	3.86127e-28
rs4525038	0.01773	0.132653	0.000137125	2.37121	0.996584	-0.0378716	0.000128962	0.132653	0.043896	3.82843	0.338876	2.27653	2.23866	3.79207e-28
rs7517879	0.000939	0.489796	6.31345e-05	3.30819	0.998424	2.23698	0.232595	0.489796	0.0202104	1.1937	0.526803	0.00120431	2.23818	3.79026e-28
rs1323721	0.0009061	0.484694	6.31674e-05	3.31817	0.998423	2.27023	0.259859	0.484694	0.020221	1.12673	0.526673	-0.0396764	2.23055	3.76145e-28
rs11118425	0.001497	0.367347	6.78866e-05	3.17526	0.998306	1.84236	0.0891918	0.367347	0.0217317	1.69968	0.508685	0.379435	2.2218	3.72868e-28
rs1570567	0.0009251	0.484694	6.31674e-05	3.31237	0.998423	2.25103	0.253694	0.484694	0.020221	1.14142	0.526673	-0.0308981	2.22013	3.72246e-28
rs11118268	0.0009272	0.484694	6.31674e-05	3.31173	0.998423	2.24893	0.253694	0.484694	0.020221	1.14142	0.526673	-0.0308981	2.21803	3.71466e-28
rs3737002	0.02314	0.27551	7.90416e-05	2.27112	0.998028	-0.540421	0.000302351	0.27551	0.0253026	3.61328	0.470686	2.7545	2.21408	3.69999e-28
rs114175569	0.001497	0.0867347	0.000199176	3.17526	0.995045	2.36247	1	0.0867347	0.0637595	2.78292e-16	0.260841	-0.151121	2.21135	3.68991e-28
rs11118322	0.0009168	0.464286	6.34318e-05	3.31489	0.998417	2.26141	0.274994	0.464286	0.0203056	1.09163	0.525632	-0.0596972	2.20172	3.65455e-28
rs6669885	0.0009519	0.47449	6.32729e-05	3.30437	0.998421	2.22543	0.249654	0.47449	0.0202547	1.15119	0.526257	-0.0248372	2.20059	3.65044e-28
rs2796261	0.001017	0.433673	6.42386e-05	3.28578	0.998397	2.17171	0.217091	0.433673	0.0205639	1.2343	0.52248	0.0284243	2.20013	3.64875e-28
rs2761425	0.001004	0.428571	6.4423e-05	3.2894	0.998392	2.185	0.231144	0.428571	0.0206229	1.19742	0.521765	0.00522881	2.19023	3.61281e-28
rs4317806	0.000959	0.484694	6.31674e-05	3.30229	0.998423	2.21774	0.253694	0.484694	0.020221	1.14142	0.526673	-0.0308981	2.18684	3.60059e-28
rs12744104	0.002609	0.306122	7.42759e-05	3.0104	0.998147	1.37752	0.0304734	0.306122	0.023777	2.16388	0.486203	0.805331	2.18285	3.58624e-28
rs6662432	0.0009353	0.479592	6.32135e-05	3.3093	0.998422	2.24124	0.283245	0.479592	0.0202357	1.07306	0.526492	-0.0706771	2.17056	3.54245e-28
rs10494884	0.001081	0.464286	6.34318e-05	3.26855	0.998417	2.10913	0.260072	0.464286	0.0203056	1.12622	0.525632	-0.0395373	2.06959	3.20222e-28
rs2147021	0.001222	0.290816	7.64977e-05	3.23369	0.998091	2.08777	0.280374	0.290816	0.0244882	1.07948	0.478843	-0.0468601	2.04091	3.11168e-28
rs1995717	0.05243	0.387755	6.64574e-05	1.93959	0.998341	-1.32299	0.000155347	0.387755	0.0212741	3.78236	0.514002	3.31595	1.99296	2.966e-28
rs1853527	0.001031	0.494898	6.31148e-05	3.28193	0.998425	2.15041	0.470318	0.494898	0.0202041	0.721961	0.526881	-0.236892	1.91352	2.7395e-28
rs6687503	0.0009207	0.489796	6.31345e-05	3.3137	0.998424	2.25518	0.736532	0.489796	0.0202104	0.33645	0.526803	-0.344305	1.91088	2.73227e-28
rs2296157	0.0009422	0.5	6.31082e-05	3.30724	0.998425	2.23362	0.737247	0.5	0.020202	0.335501	0.526907	-0.344577	1.88905	2.67327e-28
rs80209102	0.002519	0.285714	7.73075e-05	3.02105	0.998071	1.42918	0.0723108	0.285714	0.0247475	1.79716	0.476216	0.445696	1.87488	2.63566e-28
rs2985106	0.001458	0.428571	6.4423e-05	3.18292	0.998392	1.84094	0.227678	0.428571	0.0206229	1.20636	0.521765	0.0108384	1.85178	2.57548e-28
rs10863463	0.001003	0.47449	6.32729e-05	3.28968	0.998421	2.17709	0.676246	0.47449	0.0202547	0.417591	0.526257	-0.327661	1.84942	2.56942e-28
rs6540436	0.0009957	0.479592	6.32135e-05	3.29174	0.998422	2.18338	0.72971	0.479592	0.0202357	0.345511	0.526492	-0.342367	1.84101	2.54789e-28
rs11118387	0.001026	0.479592	6.32135e-05	3.2833	0.998422	2.15567	0.64356	0.479592	0.0202357	0.462728	0.526492	-0.317427	1.83824	2.54085e-28
rs4844392	0.001577	0.168367	0.000112677	3.16013	0.997191	2.04172	0.699579	0.168367	0.0360699	0.385889	0.384156	-0.213779	1.82794	2.5148e-28
rs7512100	0.001017	0.479592	6.32135e-05	3.28578	0.998422	2.16381	0.72971	0.479592	0.0202357	0.345511	0.526492	-0.342367	1.82145	2.49853e-28
rs4336852	0.001038	0.484694	6.31674e-05	3.28002	0.998423	2.14457	0.694697	0.484694	0.020221	0.392489	0.526673	-0.333418	1.81115	2.47294e-28
rs1853526	0.001054	0.489796	6.31345e-05	3.2757	0.998424	2.13018	0.682082	0.489796	0.0202104	0.409624	0.526803	-0.329925	1.80026	2.44614e-28
rs1570563	0.001052	0.489796	6.31345e-05	3.27624	0.998424	2.13194	0.703078	0.489796	0.0202104	0.381169	0.526803	-0.335852	1.79608	2.43596e-28
rs10779353	0.001169	0.479592	6.32135e-05	3.24634	0.998422	2.03519	0.492695	0.479592	0.0202357	0.686029	0.526492	-0.2499	1.78529	2.40981e-28
rs4844386	0.001076	0.47449	6.32729e-05	3.26986	0.998421	2.11218	0.676246	0.47449	0.0202547	0.417591	0.526257	-0.327661	1.78452	2.40794e-28
rs34509370	0.002038	0.285714	7.73075e-05	3.08464	0.998071	1.62293	0.15833	0.285714	0.0247475	1.41071	0.476216	0.150521	1.77345	2.38145e-28
rs2296158	0.001111	0.494898	6.31148e-05	3.2608	0.998425	2.08139	0.784935	0.494898	0.0202041	0.272894	0.526881	-0.354586	1.72681	2.27291e-28
rs10779362	0.001144	0.484694	6.31674e-05	3.25249	0.998423	2.05478	0.682639	0.484694	0.020221	0.408865	0.526673	-0.329963	1.72482	2.2684e-28
rs34626131	0.004771	0.285714	7.73075e-05	2.8221	0.998071	0.849062	0.0263236	0.285714	0.0247475	2.2214	0.476216	0.851639	1.7007	2.21434e-28
rs11118242	0.001163	0.479592	6.32135e-05	3.2478	0.998422	2.03994	0.72971	0.479592	0.0202357	0.345511	0.526492	-0.342367	1.69757	2.20743e-28
rs35438924	0.001836	0.418367	6.48365e-05	3.11555	0.998382	1.63229	0.197981	0.418367	0.0207553	1.28733	0.520168	0.0638534	1.69614	2.20427e-28
rs10746364	0.06927	0.392857	6.61455e-05	1.81665	0.998349	-1.55582	0.000186975	0.392857	0.0211743	3.73599	0.515177	3.23335	1.67752	2.16361e-28
rs11118241	0.001224	0.479592	6.32135e-05	3.23323	0.998422	1.99279	0.72971	0.479592	0.0202357	0.345511	0.526492	-0.342367	1.65042	2.10575e-28
rs1594284	0.1438	0.403061	6.5573e-05	1.46179	0.998363	-2.14089	6.8195e-05	0.403061	0.020991	3.9825	0.517348	3.73841	1.59752	1.99725e-28
rs11120691	0.144	0.387755	6.64574e-05	1.46106	0.998341	-2.13529	6.76243e-05	0.387755	0.0212741	3.98449	0.514002	3.71942	1.58413	1.97068e-28
rs12143527	0.001372	0.494898	6.31148e-05	3.20048	0.998425	1.88683	0.784935	0.494898	0.0202041	0.272894	0.526881	-0.354586	1.53225	1.87105e-28
rs311315	0.03252	0.122449	0.000146824	2.13796	0.996343	-0.528453	0.000192419	0.122449	0.047001	3.72877	0.323736	2.05498	1.52653	1.86038e-28
rs311314	0.03253	0.122449	0.000146824	2.13784	0.996343	-0.528715	0.000192419	0.122449	0.047001	3.72877	0.323736	2.05498	1.52627	1.8599e-28
rs7550883	0.001366	0.479592	6.32135e-05	3.20174	0.998422	1.89164	1	0.479592	0.0202357	2.78292e-16	0.526492	-0.373793	1.51784	1.8443e-28
rs7515238	0.001485	0.47449	6.32729e-05	3.1776	0.998421	1.81522	0.676246	0.47449	0.0202547	0.417591	0.526257	-0.327661	1.48755	1.78927e-28
rs9651101	0.001519	0.47449	6.32729e-05	3.17103	0.998421	1.79439	0.676246	0.47449	0.0202547	0.417591	0.526257	-0.327661	1.46673	1.7524e-28
rs34981345	0.03491	0.122449	0.000146824	2.1094	0.996343	-0.588881	0.000192419	0.122449	0.047001	3.72877	0.323736	2.05498	1.4661	1.75129e-28
rs1830762	0.002052	0.326531	7.17437e-05	3.0826	0.99821	1.58005	0.362544	0.326531	0.0229664	0.910529	0.494871	-0.136331	1.44371	1.71253e-28
rs4844594	0.1721	0.443878	6.39134e-05	1.36549	0.998405	-2.28956	7.5831e-05	0.443878	0.0204598	3.95721	0.523746	3.72989	1.44033	1.70675e-28
rs2404557	0.1166	0.408163	6.53115e-05	1.56921	0.99837	-1.98035	0.000133187	0.408163	0.0209073	3.82049	0.518345	3.41766	1.43731	1.70159e-28
rs10779359	0.001579	0.479592	6.32135e-05	3.15976	0.998422	1.75831	0.679405	0.479592	0.0202357	0.413275	0.526492	-0.328831	1.42948	1.68832e-28
rs17049196	0.002144	0.316327	7.29527e-05	3.06952	0.99818	1.54809	0.369749	0.316327	0.0233534	0.896944	0.490694	-0.139969	1.40812	1.65264e-28
rs7522307	0.003919	0.102041	0.000172185	2.88461	0.995714	1.41647	0.309543	0.102041	0.0551194	1.01618	0.289876	-0.0214916	1.39498	1.63107e-28
rs311312	0.03806	0.122449	0.000146824	2.07421	0.996343	-0.662228	0.000192419	0.122449	0.047001	3.72877	0.323736	2.05498	1.39275	1.62744e-28
rs6701416	0.001629	0.479592	6.32135e-05	3.15066	0.998422	1.72966	0.72971	0.479592	0.0202357	0.345511	0.526492	-0.342367	1.38729	1.61858e-28
rs12743911	0.001628	0.484694	6.31674e-05	3.15084	0.998423	1.72987	0.835744	0.484694	0.020221	0.20734	0.526673	-0.362664	1.3672	1.58639e-28
rs4844385	0.001701	0.47449	6.32729e-05	3.13801	0.998421	1.69039	0.676246	0.47449	0.0202547	0.417591	0.526257	-0.327661	1.36273	1.57931e-28
rs10779340	0.00171	0.479592	6.32135e-05	3.13646	0.998422	1.68509	0.72971	0.479592	0.0202357	0.345511	0.526492	-0.342367	1.34272	1.54802e-28
rs10863434	0.001743	0.479592	6.32135e-05	3.13085	0.998422	1.66754	0.72971	0.479592	0.0202357	0.345511	0.526492	-0.342367	1.32517	1.52109e-28
rs4385710	0.001744	0.479592	6.32135e-05	3.13068	0.998422	1.66701	0.72971	0.479592	0.0202357	0.345511	0.526492	-0.342367	1.32464	1.52028e-28
rs10494885	0.001781	0.47449	6.32729e-05	3.12451	0.998421	1.6482	0.688383	0.47449	0.0202547	0.40105	0.526257	-0.331224	1.31698	1.50868e-28
rs311316	0.04163	0.122449	0.000146824	2.0372	0.996343	-0.738028	0.000192419	0.122449	0.047001	3.72877	0.323736	2.05498	1.31695	1.50864e-28
rs7534297	0.1181	0.403061	6.5573e-05	1.5628	0.998363	-1.98838	0.000175879	0.403061	0.020991	3.75136	0.517348	3.27601	1.28763	1.46504e-28
rs10779339	0.001873	0.479592	6.32135e-05	3.10966	0.998422	1.60153	0.722363	0.479592	0.0202357	0.355302	0.526492	-0.340561	1.26097	1.4265e-28
rs10779341	0.001909	0.47449	6.32729e-05	3.10404	0.998421	1.58453	0.676246	0.47449	0.0202547	0.417591	0.526257	-0.327661	1.25687	1.42067e-28
rs11120652	0.1204	0.397959	6.58508e-05	1.5531	0.998356	-2.00137	0.000181519	0.397959	0.02108	3.74344	0.516292	3.25435	1.25298	1.41514e-28
rs2217406	0.1169	0.397959	6.58508e-05	1.56792	0.998356	-1.97828	0.000194511	0.397959	0.02108	3.72604	0.516292	3.2208	1.24252	1.40043e-28
rs2404556	0.1245	0.397959	6.58508e-05	1.53616	0.998356	-2.02749	0.000181519	0.397959	0.02108	3.74344	0.516292	3.25435	1.22685	1.37865e-28
rs41274768	0.00642	0.0510204	0.000325855	2.72552	0.991919	1.27507	0.643447	0.0510204	0.104312	0.462885	0.177428	-0.0786516	1.19642	1.33733e-28
rs7554172	0.1199	0.433673	6.42386e-05	1.55519	0.998397	-2.01044	0.000216758	0.433673	0.0205639	3.69864	0.52248	3.20417	1.19373	1.33373e-28
rs7416027	0.00284	0.484694	6.31674e-05	2.98455	0.998423	1.22052	0.253694	0.484694	0.020221	1.14142	0.526673	-0.0308981	1.18962	1.32827e-28
rs10863245	0.1287	0.392857	6.61455e-05	1.51925	0.998349	-2.05106	0.000186975	0.392857	0.0211743	3.73599	0.515177	3.23335	1.18228	1.31856e-28
rs7537940	0.1356	0.397959	6.58508e-05	1.49238	0.998356	-2.09368	0.000181519	0.397959	0.02108	3.74344	0.516292	3.25435	1.16067	1.29037e-28
rs6685886	0.1518	0.387755	6.64574e-05	1.4332	0.998341	-2.17554	0.000150963	0.387755	0.0212741	3.78948	0.514002	3.3298	1.15426	1.28212e-28
rs1583089	0.1414	0.408163	6.53115e-05	1.4706	0.99837	-2.12998	0.000176347	0.408163	0.0209073	3.75069	0.518345	3.2807	1.15072	1.27758e-28
rs7515373	0.1378	0.397959	6.58508e-05	1.48403	0.998356	-2.10608	0.000181519	0.397959	0.02108	3.74344	0.516292	3.25435	1.14827	1.27447e-28
rs72744757	0.1392	0.397959	6.58508e-05	1.47878	0.998356	-2.11385	0.000181519	0.397959	0.02108	3.74344	0.516292	3.25435	1.1405	1.2646e-28
rs7525530	0.1395	0.397959	6.58508e-05	1.47766	0.998356	-2.11551	0.000181519	0.397959	0.02108	3.74344	0.516292	3.25435	1.13884	1.2625e-28
rs2039544	0.1397	0.397959	6.58508e-05	1.47691	0.998356	-2.11661	0.000182766	0.397959	0.02108	3.74172	0.516292	3.25102	1.13442	1.25693e-28
rs11120557	0.1417	0.403061	6.5573e-05	1.46949	0.998363	-2.12962	0.000180483	0.403061	0.020991	3.74488	0.517348	3.26344	1.13382	1.25618e-28
rs7533852	0.1417	0.397959	6.58508e-05	1.46949	0.998356	-2.12752	0.000181519	0.397959	0.02108	3.74344	0.516292	3.25435	1.12683	1.24743e-28
rs1876455	0.1095	0.433673	6.42386e-05	1.60044	0.998397	-1.93916	0.000294664	0.433673	0.0205639	3.61995	0.52248	3.05372	1.11456	1.23221e-28
rs6671998	0.147	0.397959	6.58508e-05	1.45021	0.998356	-2.15562	0.000181519	0.397959	0.02108	3.74344	0.516292	3.25435	1.09873	1.21286e-28
rs1831150	0.03391	0.346939	6.96336e-05	2.12114	0.998262	-0.931855	0.00209415	0.346939	0.0222909	3.07654	0.502334	2.02841	1.09656	1.21023e-28
rs6686201	0.1484	0.397959	6.58508e-05	1.44521	0.998356	-2.16285	0.000181519	0.397959	0.02108	3.74344	0.516292	3.25435	1.0915	1.20412e-28
rs10864188	0.1485	0.397959	6.58508e-05	1.44485	0.998356	-2.16336	0.000181519	0.397959	0.02108	3.74344	0.516292	3.25435	1.09098	1.20351e-28
rs60467252	0.01854	0.117347	0.000152322	2.35465	0.996206	-0.0255386	0.00440396	0.117347	0.048761	2.84768	0.315741	1.0905	1.06496	1.17259e-28
rs41308433	0.01901	0.153061	0.000121705	2.34533	0.996967	-0.157081	0.0049732	0.153061	0.0389599	2.80876	0.366092	1.21615	1.05907	1.16571e-28
rs12140999	0.1529	0.392857	6.61455e-05	1.42936	0.998349	-2.18336	0.000186975	0.392857	0.0211743	3.73599	0.515177	3.23335	1.04998	1.15516e-28
rs3860294	0.008608	0.306122	7.42759e-05	2.62724	0.998147	0.299453	0.03586	0.306122	0.023777	2.09851	0.486203	0.737594	1.03705	1.14031e-28
rs78953596	0.00769	0.0510204	0.000325855	2.66539	0.991919	1.11429	0.643447	0.0510204	0.104312	0.462885	0.177428	-0.0786516	1.03564	1.13871e-28
rs56307771	0.007789	0.0510204	0.000325855	2.66108	0.991919	1.10292	0.643447	0.0510204	0.104312	0.462885	0.177428	-0.0786516	1.02427	1.12583e-28
rs12032512	0.02796	0.489796	6.31345e-05	2.19785	0.998424	-0.815012	0.00380721	0.489796	0.0202104	2.89371	0.526803	1.83149	1.01647	1.11709e-28
rs7525478	0.00271	0.469388	6.33457e-05	2.99885	0.998419	1.26464	0.505575	0.469388	0.020278	0.665743	0.525971	-0.256684	1.00795	1.10761e-28
rs56276503	0.1676	0.403061	6.5573e-05	1.37996	0.998363	-2.25697	0.000180483	0.403061	0.020991	3.74488	0.517348	3.26344	1.00647	1.10597e-28
rs11578101	0.007954	0.0510204	0.000325855	2.65402	0.991919	1.0843	0.643447	0.0510204	0.104312	0.462885	0.177428	-0.0786516	1.00564	1.10506e-28
rs112455820	0.1289	0.392857	6.61455e-05	1.51845	0.998349	-2.05227	0.000275844	0.392857	0.0211743	3.63699	0.515177	3.04531	0.993047	1.09123e-28
rs56216545	0.008156	0.0510204	0.000325855	2.64554	0.991919	1.06202	0.643447	0.0510204	0.104312	0.462885	0.177428	-0.0786516	0.983372	1.08072e-28
rs1583088	0.1315	0.392857	6.61455e-05	1.50821	0.998349	-2.06774	0.000275844	0.392857	0.0211743	3.63699	0.515177	3.04531	0.977575	1.07447e-28
rs7537216	0.004809	0.285714	7.73075e-05	2.81956	0.998071	0.841896	0.168995	0.285714	0.0247475	1.37544	0.476216	0.127124	0.96902	1.06532e-28
rs72742996	0.1601	0.397959	6.58508e-05	1.40474	0.998356	-2.22042	0.000207631	0.397959	0.02108	3.70955	0.516292	3.18914	0.968717	1.065e-28
rs56179454	0.01184	0.25	8.41443e-05	2.51688	0.997901	0.0775856	0.0228522	0.25	0.026936	2.2759	0.455134	0.875122	0.952707	1.04808e-28
rs11580627	0.00883	0.0510204	0.000325855	2.61857	0.991919	0.991595	0.643447	0.0510204	0.104312	0.462885	0.177428	-0.0786516	0.912944	1.00722e-28
rs116785364	0.008841	0.0510204	0.000325855	2.61814	0.991919	0.990492	0.643447	0.0510204	0.104312	0.462885	0.177428	-0.0786516	0.91184	1.00611e-28
rs12135236	0.08637	0.372449	6.7501e-05	1.71486	0.998315	-1.72519	0.00061424	0.372449	0.0216082	3.42525	0.510109	2.63559	0.910409	1.00467e-28
rs1853528	0.002863	0.479592	6.32135e-05	2.98208	0.998422	1.21353	0.64356	0.479592	0.0202357	0.462728	0.526492	-0.317427	0.896101	9.90402e-29
rs12139925	0.02	0.25	8.41443e-05	2.32635	0.997901	-0.382835	0.00839161	0.25	0.026936	2.63589	0.455134	1.27751	0.894677	9.88993e-29
rs4844584	0.1507	0.397959	6.58508e-05	1.43706	0.998356	-2.17457	0.000267073	0.397959	0.02108	3.64531	0.516292	3.06717	0.89261	9.8695e-29
rs7525160	0.02112	0.270408	7.99698e-05	2.30583	0.998005	-0.455364	0.00778487	0.270408	0.0255997	2.66126	0.467778	1.34113	0.885763	9.80217e-29
rs10863593	0.005377	0.285714	7.73075e-05	2.78354	0.998071	0.741175	0.168995	0.285714	0.0247475	1.37544	0.476216	0.127124	0.868298	9.63246e-29
rs80343690	0.009332	0.0510204	0.000325855	2.59965	0.991919	0.942627	0.643447	0.0510204	0.104312	0.462885	0.177428	-0.0786516	0.863976	9.59091e-29
rs906463	0.1278	0.428571	6.4423e-05	1.52283	0.998392	-2.05874	0.000399608	0.428571	0.0206229	3.54034	0.521765	2.90108	0.842341	9.38564e-29
rs1318653	0.004479	0.178571	0.000107558	2.8423	0.997318	1.06785	0.741992	0.178571	0.0344313	0.329216	0.395213	-0.230023	0.837823	9.34333e-29
rs11117607	0.1299	0.428571	6.4423e-05	1.5145	0.998392	-2.07138	0.000399608	0.428571	0.0206229	3.54034	0.521765	2.90108	0.829698	9.26773e-29
rs1142469	0.005995	0.290816	7.64977e-05	2.74805	0.998091	0.638053	0.142795	0.290816	0.0244882	1.46546	0.478843	0.188325	0.826377	9.237e-29
rs7538414	0.136	0.382653	6.67869e-05	1.49085	0.998333	-2.08893	0.000353566	0.382653	0.0213796	3.57252	0.512766	2.91268	0.823754	9.2128e-29
rs6692273	0.1612	0.387755	6.64574e-05	1.40105	0.998341	-2.22103	0.000274766	0.387755	0.0212741	3.638	0.514002	3.04064	0.819612	9.17472e-29
rs11117564	0.1739	0.443878	6.39134e-05	1.35978	0.998405	-2.29733	0.000266113	0.443878	0.0204598	3.64623	0.523746	3.1107	0.813374	9.11767e-29
rs6664477	0.1276	0.423469	6.46222e-05	1.52363	0.998387	-2.05599	0.000423976	0.423469	0.0206867	3.52469	0.520994	2.86825	0.812265	9.10757e-29
rs4844582	0.144	0.392857	6.61455e-05	1.46106	0.998349	-2.13763	0.000340468	0.392857	0.0211743	3.58239	0.515177	2.94378	0.806142	9.05196e-29
rs61821321	0.0153	0.0612245	0.000274498	2.4252	0.993184	0.426486	0.027849	0.0612245	0.0878715	2.19941	0.203857	0.37908	0.805566	9.04676e-29
rs6691942	0.1644	0.387755	6.64574e-05	1.39042	0.998341	-2.23583	0.000274766	0.387755	0.0212741	3.638	0.514002	3.04064	0.80481	9.03992e-29
rs61821320	0.01532	0.0612245	0.000274498	2.42472	0.993184	0.425344	0.027849	0.0612245	0.0878715	2.19941	0.203857	0.37908	0.804424	9.03643e-29
rs141179848	0.01035	0.0510204	0.000325855	2.56391	0.991919	0.851114	0.48176	0.0510204	0.104312	0.703475	0.177428	-0.0537572	0.797357	8.97279e-29
rs4844375	0.1423	0.397959	6.58508e-05	1.46728	0.998356	-2.13076	0.000361158	0.397959	0.02108	3.56695	0.516292	2.92129	0.790534	8.91178e-29
rs1507765	0.2315	0.433673	6.42386e-05	1.1965	0.998397	-2.50315	0.000181201	0.433673	0.0205639	3.74388	0.52248	3.29213	0.788973	8.89788e-29
rs11576732	0.0102	0.0510204	0.000325855	2.56897	0.991919	0.864003	0.643447	0.0510204	0.104312	0.462885	0.177428	-0.0786516	0.785352	8.86572e-29
rs10863336	0.01859	0.280612	7.81549e-05	2.35365	0.99805	-0.355509	0.0131581	0.280612	0.0250187	2.47946	0.473498	1.13472	0.779208	8.81142e-29
rs2745977	0.005996	0.295918	7.57235e-05	2.748	0.99811	0.632899	0.160776	0.295918	0.0242404	1.40247	0.481382	0.145125	0.778024	8.80099e-29
rs114462179	0.01056	0.0510204	0.000325855	2.55693	0.991919	0.833387	0.729229	0.0510204	0.104312	0.346151	0.177428	-0.0870299	0.746357	8.52666e-29
rs12139795	0.02412	0.255102	8.30262e-05	2.25521	0.997929	-0.552052	0.00820194	0.255102	0.0265781	2.64364	0.458453	1.29536	0.743313	8.50074e-29
rs4427403	0.004997	0.489796	6.31345e-05	2.80723	0.998424	0.70758	0.232595	0.489796	0.0202104	1.1937	0.526803	0.00120431	0.708785	8.21223e-29
rs75385517	0.01135	0.494898	6.31148e-05	2.53173	0.998425	-0.0268381	0.0408955	0.494898	0.0202041	2.04459	0.526881	0.727067	0.700229	8.14227e-29
rs11120690	0.1435	0.392857	6.61455e-05	1.46288	0.998349	-2.13497	0.000438736	0.392857	0.0211743	3.51562	0.515177	2.82169	0.686722	8.03303e-29
rs35028790	0.1577	0.397959	6.58508e-05	1.41285	0.998356	-2.20901	0.000385835	0.397959	0.02108	3.54959	0.516292	2.88939	0.68038	7.98225e-29
rs6680631	0.1228	0.408163	6.53115e-05	1.54313	0.99837	-2.02087	0.00059614	0.408163	0.0209073	3.43336	0.518345	2.68986	0.668993	7.89187e-29
rs66532523	0.00583	0.168367	0.000112677	2.75719	0.997191	0.852918	0.699579	0.168367	0.0360699	0.385889	0.384156	-0.213779	0.63914	7.65976e-29
rs7523273	0.00741	0.295918	7.57235e-05	2.67783	0.99811	0.442903	0.140779	0.295918	0.0242404	1.4729	0.481382	0.193867	0.636771	7.64163e-29
rs6657476	0.006824	0.158163	0.000118493	2.70531	0.997046	0.736182	0.423019	0.158163	0.0379316	0.801195	0.372322	-0.113364	0.622817	7.53574e-29
rs6667500	0.009	0.484694	6.31674e-05	2.61205	0.998423	0.179822	0.0782463	0.484694	0.020221	1.76095	0.526673	0.442611	0.622434	7.53285e-29
rs601356	0.006131	0.209184	9.53723e-05	2.74069	0.997621	0.726148	0.36764	0.209184	0.0305303	0.900902	0.424286	-0.103892	0.622257	7.53152e-29
rs12405364	0.1728	0.428571	6.4423e-05	1.36326	0.998392	-2.28864	0.000399608	0.428571	0.0206229	3.54034	0.521765	2.90108	0.61244	7.45794e-29
rs115270542	0.01264	0.0510204	0.000325855	2.49375	0.991919	0.675132	0.643447	0.0510204	0.104312	0.462885	0.177428	-0.0786516	0.596481	7.33987e-29
rs11120766	0.2273	0.438776	6.40688e-05	1.20734	0.998401	-2.49147	0.000280581	0.438776	0.0205095	3.6326	0.52314	3.08135	0.589887	7.29163e-29
rs12729446	0.01279	0.0510204	0.000325855	2.48956	0.991919	0.664775	0.643447	0.0510204	0.104312	0.462885	0.177428	-0.0786516	0.586124	7.26424e-29
rs12749612	0.00636	0.280612	7.81549e-05	2.72862	0.99805	0.595476	0.254699	0.280612	0.0250187	1.13901	0.473498	-0.0136046	0.581872	7.23342e-29
rs55989809	0.01163	0.0816327	0.000210448	2.52318	0.994766	0.540229	0.244367	0.0816327	0.0673681	1.16414	0.250367	0.0255661	0.565795	7.11806e-29
rs114144376	0.01315	0.0510204	0.000325855	2.47968	0.991919	0.640419	0.643447	0.0510204	0.104312	0.462885	0.177428	-0.0786516	0.561767	7.08945e-29
rs56075814	0.006476	0.168367	0.000112677	2.72265	0.997191	0.758549	0.699579	0.168367	0.0360699	0.385889	0.384156	-0.213779	0.54477	6.96997e-29
rs4844585	0.1397	0.392857	6.61455e-05	1.47691	0.998349	-2.11439	0.000619581	0.392857	0.0211743	3.42289	0.515177	2.65597	0.541589	6.94783e-29
rs61821293	0.006554	0.168367	0.000112677	2.7187	0.997191	0.74781	0.699579	0.168367	0.0360699	0.385889	0.384156	-0.213779	0.534032	6.89552e-29
rs6540429	0.171	0.428571	6.4423e-05	1.369	0.998392	-2.28082	0.000488204	0.428571	0.0206229	3.48715	0.521765	2.80355	0.522736	6.81807e-29
rs78246144	0.01454	0.0510204	0.000325855	2.44364	0.991919	0.552411	0.48176	0.0510204	0.104312	0.703475	0.177428	-0.0537572	0.498654	6.65583e-29
rs7541230	0.00913	0.290816	7.64977e-05	2.60715	0.998091	0.26148	0.13267	0.290816	0.0244882	1.50366	0.478843	0.215476	0.476955	6.51297e-29
rs116772674	0.01472	0.0510204	0.000325855	2.4392	0.991919	0.541652	0.643447	0.0510204	0.104312	0.462885	0.177428	-0.0786516	0.463	6.42271e-29
rs12410786	0.008796	0.285714	7.73075e-05	2.61988	0.998071	0.299886	0.158219	0.285714	0.0247475	1.41109	0.476216	0.150776	0.450662	6.34395e-29
rs114491310	0.01501	0.0510204	0.000325855	2.43214	0.991919	0.5246	0.643447	0.0510204	0.104312	0.462885	0.177428	-0.0786516	0.445949	6.31412e-29
rs12132780	0.009249	0.290816	7.64977e-05	2.60271	0.998091	0.249944	0.139877	0.290816	0.0244882	1.47625	0.478843	0.195923	0.445867	6.31361e-29
rs79299123	0.01504	0.0510204	0.000325855	2.43141	0.991919	0.522856	0.643447	0.0510204	0.104312	0.462885	0.177428	-0.0786516	0.444204	6.30312e-29
rs614709	0.007482	0.209184	9.53723e-05	2.67459	0.997621	0.547603	0.36764	0.209184	0.0305303	0.900902	0.424286	-0.103892	0.443711	6.30001e-29
rs114610598	0.01514	0.0510204	0.000325855	2.42901	0.991919	0.517066	0.643447	0.0510204	0.104312	0.462885	0.177428	-0.0786516	0.438415	6.26673e-29
rs2089493	0.1681	0.454082	6.3645e-05	1.37833	0.998411	-2.27406	0.000625629	0.454082	0.0203739	3.42025	0.524795	2.69756	0.4235	6.17396e-29
rs12184327	0.009489	0.290816	7.64977e-05	2.59391	0.998091	0.227133	0.142795	0.290816	0.0244882	1.46546	0.478843	0.188325	0.415458	6.1245e-29
rs149257151	0.01557	0.0510204	0.000325855	2.41884	0.991919	0.492612	0.643447	0.0510204	0.104312	0.462885	0.177428	-0.0786516	0.413961	6.11534e-29
rs11118612	0.007509	0.168367	0.000112677	2.67339	0.997191	0.625996	0.699579	0.168367	0.0360699	0.385889	0.384156	-0.213779	0.412217	6.10469e-29
rs4844620	0.007514	0.173469	0.000110038	2.67316	0.997257	0.613819	0.63009	0.173469	0.0352252	0.4816	0.389778	-0.201764	0.412055	6.1037e-29
rs2135924	0.01737	0.260204	8.19596e-05	2.37878	0.997955	-0.272714	0.0387706	0.260204	0.0262367	2.06661	0.461665	0.676223	0.403509	6.05176e-29
rs149150945	0.01493	0.0612245	0.000274498	2.43407	0.993184	0.447899	0.410066	0.0612245	0.0878715	0.823777	0.203857	-0.0448188	0.40308	6.04917e-29
rs116751824	0.01579	0.0510204	0.000325855	2.41373	0.991919	0.480369	0.643447	0.0510204	0.104312	0.462885	0.177428	-0.0786516	0.401717	6.04093e-29
rs17258996	0.02233	0.239796	8.65474e-05	2.28471	0.997841	-0.464743	0.0229867	0.239796	0.0277053	2.27366	0.44816	0.861135	0.396391	6.00884e-29
rs4844394	0.008858	0.280612	7.81549e-05	2.61749	0.99805	0.298991	0.186837	0.280612	0.0250187	1.31999	0.473498	0.0917582	0.390749	5.97503e-29
rs116145400	0.016	0.0510204	0.000325855	2.40892	0.991919	0.468845	0.643447	0.0510204	0.104312	0.462885	0.177428	-0.0786516	0.390193	5.97171e-29
rs2025935	0.03228	0.357143	6.87178e-05	2.14093	0.998285	-0.896319	0.0109774	0.357143	0.0219978	2.54342	0.505643	1.28325	0.386928	5.95224e-29
rs115290463	0.01607	0.0510204	0.000325855	2.40732	0.991919	0.465038	0.643447	0.0510204	0.104312	0.462885	0.177428	-0.0786516	0.386386	5.94902e-29
rs116578240	0.01624	0.0510204	0.000325855	2.40348	0.991919	0.455864	0.643447	0.0510204	0.104312	0.462885	0.177428	-0.0786516	0.377212	5.89469e-29
rs6540443	0.009634	0.285714	7.73075e-05	2.5887	0.998071	0.218824	0.155248	0.285714	0.0247475	1.42124	0.476216	0.157619	0.376443	5.89016e-29
rs1819221	0.01146	0.494898	6.31148e-05	2.52835	0.998425	-0.0353864	0.085369	0.494898	0.0202041	1.72035	0.526881	0.405475	0.370089	5.85285e-29
rs12117916	0.0359	0.244898	8.53169e-05	2.09806	0.997872	-0.879957	0.00879903	0.244898	0.0273114	2.61977	0.451704	1.24959	0.369634	5.85019e-29
rs11120769	0.2359	0.443878	6.39134e-05	1.1853	0.998405	-2.51901	0.000432555	0.443878	0.0204598	3.51938	0.523746	2.87267	0.353659	5.75748e-29
rs6671969	0.01012	0.433673	6.42386e-05	2.5717	0.998397	0.0837055	0.120073	0.433673	0.0205639	1.55447	0.52248	0.261676	0.345382	5.71002e-29
rs4308978	0.009893	0.428571	6.4423e-05	2.57955	0.998392	0.105295	0.127066	0.428571	0.0206229	1.52578	0.521765	0.238506	0.3438	5.70099e-29
rs11118580	0.00887	0.153061	0.000121705	2.61702	0.996967	0.514985	0.599427	0.153061	0.0389599	0.525224	0.366092	-0.177431	0.337554	5.66549e-29
rs599948	0.008439	0.209184	9.53723e-05	2.63398	0.997621	0.440065	0.36764	0.209184	0.0305303	0.900902	0.424286	-0.103892	0.336174	5.65768e-29
rs608282	0.008436	0.204082	9.713e-05	2.6341	0.997578	0.449339	0.404011	0.204082	0.031093	0.83448	0.419831	-0.126042	0.323298	5.5853e-29
rs4844623	0.008034	0.188776	0.000103024	2.65064	0.997431	0.521793	0.626481	0.188776	0.0329798	0.486686	0.405553	-0.212031	0.309762	5.51021e-29
rs4844624	0.008036	0.188776	0.000103024	2.65055	0.997431	0.521571	0.626481	0.188776	0.0329798	0.486686	0.405553	-0.212031	0.30954	5.50898e-29
rs11118157	0.008484	0.209184	9.53723e-05	2.63218	0.997621	0.43532	0.427803	0.209184	0.0305303	0.792958	0.424286	-0.14268	0.29264	5.41666e-29
rs12145290	0.008226	0.188776	0.000103024	2.64265	0.997431	0.500708	0.626481	0.188776	0.0329798	0.486686	0.405553	-0.212031	0.288676	5.39524e-29
rs2724374	0.01079	0.163265	0.00011549	2.54943	0.997121	0.315267	0.298133	0.163265	0.0369703	1.04045	0.37834	-0.0328994	0.282367	5.3613e-29
rs12132034	0.02034	0.260204	8.19596e-05	2.32002	0.997955	-0.410493	0.0387706	0.260204	0.0262367	2.06661	0.461665	0.676223	0.26573	5.27285e-29
rs7543236	0.1405	0.392857	6.61455e-05	1.47393	0.998349	-2.11877	0.00111312	0.392857	0.0211743	3.26025	0.515177	2.37599	0.257219	5.22816e-29
rs34385765	0.01149	0.290816	7.64977e-05	2.52743	0.998091	0.0572178	0.142795	0.290816	0.0244882	1.46546	0.478843	0.188325	0.245542	5.16747e-29
rs2466572	0.01063	0.163265	0.00011549	2.55463	0.997121	0.328512	0.376985	0.163265	0.0369703	0.883465	0.37834	-0.0900319	0.23848	5.1311e-29
rs646817	0.009561	0.204082	9.713e-05	2.59131	0.997578	0.337818	0.376455	0.204082	0.031093	0.884448	0.419831	-0.108012	0.229806	5.08679e-29
rs2796275	0.01184	0.285714	7.73075e-05	2.51688	0.998071	0.0358394	0.141387	0.285714	0.0247475	1.47064	0.476216	0.191641	0.22748	5.07497e-29
rs6691117	0.01006	0.19898	9.8986e-05	2.57376	0.997531	0.30188	0.33867	0.19898	0.0316871	0.956797	0.415228	-0.0782043	0.223676	5.0557e-29
rs1746659	0.009672	0.204082	9.713e-05	2.58734	0.997578	0.327552	0.376455	0.204082	0.031093	0.884448	0.419831	-0.108012	0.21954	5.03483e-29
rs1752688	0.009672	0.204082	9.713e-05	2.58734	0.997578	0.327552	0.376455	0.204082	0.031093	0.884448	0.419831	-0.108012	0.21954	5.03483e-29
rs11118668	0.009596	0.168367	0.000112677	2.59006	0.997191	0.407316	0.699579	0.168367	0.0360699	0.385889	0.384156	-0.213779	0.193538	4.9056e-29
rs55935450	0.009679	0.173469	0.000110038	2.58709	0.997257	0.388063	0.63009	0.173469	0.0352252	0.4816	0.389778	-0.201764	0.186299	4.87022e-29
rs3813946	0.0222	0.255102	8.30262e-05	2.28693	0.997929	-0.480172	0.0395183	0.255102	0.0265781	2.05875	0.458453	0.664902	0.18473	4.86258e-29
rs79053576	0.1093	0.122449	0.000146824	1.60135	0.996343	-1.52806	0.000607473	0.122449	0.047001	3.42826	0.323736	1.70684	0.178777	4.83372e-29
rs12123251	0.01264	0.290816	7.64977e-05	2.49375	0.998091	-0.0271723	0.142795	0.290816	0.0244882	1.46546	0.478843	0.188325	0.161152	4.74928e-29
rs4253914	0.2313	0.438776	6.40688e-05	1.19702	0.998401	-2.50386	0.000658743	0.438776	0.0205095	3.4062	0.52314	2.66452	0.160658	4.74693e-29
rs115987778	0.01887	0.0612245	0.000274498	2.34809	0.993184	0.243707	0.595434	0.0612245	0.0878715	0.530979	0.203857	-0.0852507	0.158456	4.73649e-29
rs1507764	0.02309	0.260204	8.19596e-05	2.27194	0.997955	-0.520644	0.0387706	0.260204	0.0262367	2.06661	0.461665	0.676223	0.155579	4.72288e-29
rs2796267	0.007078	0.352041	6.91648e-05	2.69315	0.998274	0.439339	0.613276	0.352041	0.0221408	0.505402	0.504023	-0.286241	0.153098	4.71118e-29
rs7512361	0.0106	0.204082	9.713e-05	2.55562	0.997578	0.246171	0.365015	0.204082	0.031093	0.905851	0.419831	-0.0999683	0.146203	4.67881e-29
rs3767934	0.02222	0.229592	8.91966e-05	2.28659	0.997775	-0.445588	0.0454192	0.229592	0.0285534	2.00075	0.440715	0.591545	0.145956	4.67765e-29
rs11811460	0.1144	0.122449	0.000146824	1.57872	0.996343	-1.56391	0.000607473	0.122449	0.047001	3.42826	0.323736	1.70684	0.142932	4.66353e-29
rs677066	0.009809	0.173469	0.000110038	2.58249	0.997257	0.376204	0.908857	0.173469	0.0352252	0.114481	0.389778	-0.244412	0.131792	4.61187e-29
rs12043913	0.01157	0.193878	0.000100948	2.52499	0.997483	0.187499	0.315559	0.193878	0.0323152	1.00363	0.41047	-0.0574892	0.13001	4.60365e-29
rs12140602	0.02368	0.255102	8.30262e-05	2.26228	0.997929	-0.536117	0.0395183	0.255102	0.0265781	2.05875	0.458453	0.664902	0.128785	4.59802e-29
rs76844119	0.01946	0.0612245	0.000274498	2.3366	0.993184	0.216978	0.680283	0.0612245	0.0878715	0.412078	0.203857	-0.09668	0.120298	4.55916e-29
rs115922103	0.01987	0.0612245	0.000274498	2.32879	0.993184	0.198893	0.595434	0.0612245	0.0878715	0.530979	0.203857	-0.0852507	0.113642	4.52892e-29
rs41274778	0.0201	0.0612245	0.000274498	2.32448	0.993184	0.188916	0.595434	0.0612245	0.0878715	0.530979	0.203857	-0.0852507	0.103665	4.48395e-29
rs11117956	0.01113	0.204082	9.713e-05	2.53859	0.997578	0.202911	0.365015	0.204082	0.031093	0.905851	0.419831	-0.0999683	0.102942	4.48071e-29
rs6669384	0.01076	0.173469	0.000110038	2.5504	0.997257	0.294066	0.597434	0.173469	0.0352252	0.528093	0.389778	-0.192615	0.101451	4.47404e-29
rs11118491	0.01557	0.494898	6.31148e-05	2.41884	0.998425	-0.305838	0.085369	0.494898	0.0202041	1.72035	0.526881	0.405475	0.0996365	4.46593e-29
rs41274780	0.02048	0.0612245	0.000274498	2.31744	0.993184	0.172687	0.595434	0.0612245	0.0878715	0.530979	0.203857	-0.0852507	0.0874368	4.41177e-29
rs17186722	0.01368	0.290816	7.64977e-05	2.46556	0.998091	-0.0969559	0.144752	0.290816	0.0244882	1.45832	0.478843	0.183327	0.0863713	4.40708e-29
rs4844622	0.01047	0.188776	0.000103024	2.55991	0.997431	0.286024	0.626481	0.188776	0.0329798	0.486686	0.405553	-0.212031	0.0739928	4.35286e-29
rs6700109	0.1669	0.183673	0.000105224	1.38223	0.997376	-2.01881	0.000636025	0.183673	0.0336841	3.41577	0.400469	2.08043	0.0616222	4.29934e-29
rs6664001	0.01702	0.25	8.41443e-05	2.38628	0.997901	-0.241923	0.102871	0.25	0.026936	1.63109	0.455134	0.301824	0.0599005	4.29195e-29
rs2724360	0.01314	0.163265	0.00011549	2.47995	0.997121	0.141061	0.376985	0.163265	0.0369703	0.883465	0.37834	-0.0900319	0.0510294	4.25404e-29
rs6682464	0.01058	0.489796	6.31345e-05	2.55627	0.998424	0.0356454	0.232595	0.489796	0.0202104	1.1937	0.526803	0.00120431	0.0368497	4.19415e-29
rs75657969	0.02506	0.0510204	0.000325855	2.24048	0.991919	0.0804394	0.48176	0.0510204	0.104312	0.703475	0.177428	-0.0537572	0.0266823	4.15172e-29
rs4844390	0.01358	0.158163	0.000118493	2.46819	0.997046	0.124603	0.423019	0.158163	0.0379316	0.801195	0.372322	-0.113364	0.0112385	4.08809e-29
rs61821318	0.0113	0.188776	0.000103024	2.53328	0.997431	0.218394	0.626481	0.188776	0.0329798	0.486686	0.405553	-0.212031	0.00636243	4.06821e-29
rs4844393	0.01101	0.183673	0.000105224	2.54238	0.997376	0.251787	0.82877	0.183673	0.0336841	0.216279	0.400469	-0.246438	0.00534957	4.06409e-29
rs114495320	0.0253	0.0510204	0.000325855	2.23679	0.991919	0.0722555	0.643447	0.0510204	0.104312	0.462885	0.177428	-0.0786516	-0.00639606	4.01663e-29
rs7544288	0.1654	0.382653	6.67869e-05	1.38714	0.998333	-2.23793	0.00148081	0.382653	0.0213796	3.17842	0.512766	2.23056	-0.00736374	4.01275e-29
rs7521762	0.02411	0.0612245	0.000274498	2.25537	0.993184	0.0317512	0.434208	0.0612245	0.0878715	0.782011	0.203857	-0.0516548	-0.0199037	3.96274e-29
rs1819222	0.01788	0.494898	6.31148e-05	2.36809	0.998425	-0.427111	0.085369	0.494898	0.0202041	1.72035	0.526881	0.405475	-0.0216363	3.95588e-29
rs74150881	0.02454	0.0612245	0.000274498	2.24857	0.993184	0.0165334	0.434208	0.0612245	0.0878715	0.782011	0.203857	-0.0516548	-0.0351214	3.9029e-29
rs2796265	0.01472	0.158163	0.000118493	2.4392	0.997046	0.0536813	0.38162	0.158163	0.0379316	0.874915	0.372322	-0.0903621	-0.0366809	3.89681e-29
rs12080578	0.02475	0.0612245	0.000274498	2.24528	0.993184	0.00920173	0.434208	0.0612245	0.0878715	0.782011	0.203857	-0.0516548	-0.0424531	3.87439e-29
rs12066318	0.1592	0.372449	6.7501e-05	1.40777	0.998315	-2.20385	0.00169632	0.372449	0.0216082	3.13882	0.510109	2.15605	-0.0478016	3.85372e-29
rs4844601	0.01327	0.204082	9.713e-05	2.47644	0.997578	0.0474443	0.365015	0.204082	0.031093	0.905851	0.419831	-0.0999683	-0.0525241	3.83556e-29
rs2724384	0.01273	0.163265	0.00011549	2.49123	0.997121	0.169024	0.821807	0.163265	0.0369703	0.225221	0.37834	-0.228085	-0.0590612	3.81057e-29
rs11118475	0.02254	0.484694	6.31674e-05	2.28114	0.998423	-0.628508	0.0586784	0.484694	0.020221	1.89059	0.526673	0.567273	-0.0612357	3.80229e-29
rs663135	0.03742	0.341837	7.01251e-05	2.08115	0.99825	-1.01225	0.0234832	0.341837	0.0224482	2.26548	0.500576	0.937428	-0.074818	3.751e-29
rs882198	0.01252	0.188776	0.000103024	2.49714	0.997431	0.127719	0.626481	0.188776	0.0329798	0.486686	0.405553	-0.212031	-0.0843122	3.71555e-29
rs11118253	0.02672	0.423469	6.46222e-05	2.21558	0.998387	-0.764398	0.0459069	0.423469	0.0206867	1.99625	0.520994	0.670062	-0.0943366	3.67849e-29
rs2063143	0.02201	0.244898	8.53169e-05	2.2902	0.997872	-0.459281	0.0864078	0.244898	0.0273114	1.71466	0.451704	0.363547	-0.0957339	3.67336e-29
rs75565951	0.1923	0.117347	0.000152322	1.30381	0.996206	-1.94049	0.000342149	0.117347	0.048761	3.5811	0.315741	1.83486	-0.105624	3.63721e-29
rs2761437	0.01609	0.158163	0.000118493	2.40687	0.997046	-0.0244189	0.38162	0.158163	0.0379316	0.874915	0.372322	-0.0903621	-0.114781	3.60405e-29
rs77333453	0.1306	0.112245	0.000158331	1.51174	0.996057	-1.62977	0.000949304	0.112245	0.0506845	3.30514	0.307442	1.49556	-0.134219	3.53467e-29
rs11583383	0.02873	0.0612245	0.000274498	2.18717	0.993184	-0.118708	0.389584	0.0612245	0.0878715	0.860372	0.203857	-0.0385367	-0.157244	3.45422e-29
rs11583381	0.02877	0.0612245	0.000274498	2.18662	0.993184	-0.119897	0.389584	0.0612245	0.0878715	0.860372	0.203857	-0.0385367	-0.158434	3.45011e-29
rs2761434	0.01693	0.158163	0.000118493	2.38822	0.997046	-0.0689849	0.38162	0.158163	0.0379316	0.874915	0.372322	-0.0903621	-0.159347	3.44696e-29
rs10863358	0.01289	0.204082	9.713e-05	2.48679	0.997578	0.0730773	0.831024	0.204082	0.031093	0.213388	0.419831	-0.26266	-0.189582	3.3443e-29
rs115906510	0.02984	0.0714286	0.000237869	2.17221	0.994088	-0.220125	0.249484	0.0714286	0.0761461	1.1516	0.228088	0.0218018	-0.198323	3.3152e-29
rs12141901	0.0146	0.193878	0.000100948	2.44215	0.997483	-0.0177291	0.564121	0.193878	0.0323152	0.576732	0.41047	-0.19595	-0.213679	3.26468e-29
rs3849268	0.01952	0.5	6.31082e-05	2.33545	0.998425	-0.503816	0.115789	0.5	0.020202	1.5727	0.526907	0.277388	-0.226428	3.22332e-29
rs1891423	0.01887	0.295918	7.57235e-05	2.34809	0.99811	-0.384166	0.163033	0.295918	0.0242404	1.39494	0.481382	0.140058	-0.244108	3.16683e-29
rs11586197	0.01506	0.188776	0.000103024	2.43093	0.997431	-0.0349948	0.626481	0.188776	0.0329798	0.486686	0.405553	-0.212031	-0.247026	3.15761e-29
rs9429778	0.05481	0.346939	6.96336e-05	1.92038	0.998262	-1.33684	0.0167474	0.346939	0.0222909	2.39221	0.502334	1.08843	-0.248411	3.15324e-29
rs2796246	0.009863	0.494898	6.31148e-05	2.5806	0.998425	0.0978634	0.982967	0.494898	0.0202041	0.0213493	0.526881	-0.374084	-0.276221	3.06675e-29
rs4844378	0.1486	0.387755	6.64574e-05	1.44449	0.998341	-2.15932	0.00316581	0.387755	0.0212741	2.95116	0.514002	1.87754	-0.281777	3.04976e-29
rs6540438	0.03274	0.0612245	0.000274498	2.13526	0.993184	-0.230141	0.434208	0.0612245	0.0878715	0.782011	0.203857	-0.0516548	-0.281796	3.0497e-29
rs55850140	0.03548	0.0510204	0.000325855	2.10284	0.991919	-0.216051	0.643447	0.0510204	0.104312	0.462885	0.177428	-0.0786516	-0.294702	3.0106e-29
rs1257574	0.0513	0.352041	6.91648e-05	1.94896	0.998274	-1.28499	0.0220517	0.352041	0.0221408	2.28948	0.504023	0.970357	-0.314631	2.95119e-29
rs311300	0.06305	0.352041	6.91648e-05	1.85884	0.998274	-1.45628	0.0152428	0.352041	0.0221408	2.42656	0.504023	1.13328	-0.323	2.9266e-29
rs517011	0.0508	0.346939	6.96336e-05	1.95317	0.998262	-1.27345	0.0241485	0.346939	0.0222909	2.25476	0.502334	0.928004	-0.345446	2.86164e-29
rs11587361	0.03109	0.0969388	0.000180223	2.15592	0.995515	-0.389897	0.225668	0.0969388	0.0576926	1.21159	0.280575	0.0412846	-0.348613	2.85259e-29
rs11118281	0.02221	0.428571	6.4423e-05	2.28676	0.998392	-0.605962	0.121445	0.428571	0.0206229	1.54874	0.521765	0.256922	-0.34904	2.85137e-29
rs2796243	0.01114	0.469388	6.33457e-05	2.53828	0.998419	-0.0084757	0.729271	0.469388	0.020278	0.346095	0.525971	-0.341742	-0.350218	2.84801e-29
rs61821315	0.01715	0.188776	0.000103024	2.38348	0.997431	-0.14894	0.626481	0.188776	0.0329798	0.486686	0.405553	-0.212031	-0.360971	2.81755e-29
rs11120746	0.1985	0.397959	6.58508e-05	1.28584	0.998356	-2.38011	0.00239709	0.397959	0.02108	3.03604	0.516292	2.01633	-0.363782	2.80964e-29
rs7539772	0.02279	0.428571	6.4423e-05	2.27694	0.998392	-0.628335	0.121445	0.428571	0.0206229	1.54874	0.521765	0.256922	-0.371412	2.78829e-29
rs3849267	0.02234	0.5	6.31082e-05	2.28454	0.998425	-0.621237	0.124289	0.5	0.020202	1.53702	0.526907	0.248157	-0.37308	2.78364e-29
rs1702749	0.05326	0.346939	6.96336e-05	1.93281	0.998262	-1.31294	0.0241485	0.346939	0.0222909	2.25476	0.502334	0.928004	-0.384934	2.75084e-29
rs1323722	0.02325	0.428571	6.4423e-05	2.2693	0.998392	-0.645663	0.121445	0.428571	0.0206229	1.54874	0.521765	0.256922	-0.38874	2.74039e-29
rs311293	0.06211	0.336735	7.064e-05	1.86551	0.998237	-1.43341	0.0182625	0.336735	0.0226131	2.36025	0.498747	1.04389	-0.38952	2.73825e-29
rs11118278	0.02282	0.423469	6.46222e-05	2.27643	0.998387	-0.627947	0.128596	0.423469	0.0206867	1.51966	0.520994	0.233562	-0.394386	2.72496e-29
rs1257577	0.05415	0.346939	6.96336e-05	1.92563	0.998262	-1.32675	0.0241485	0.346939	0.0222909	2.25476	0.502334	0.928004	-0.398746	2.71311e-29
rs4844621	0.0178	0.183673	0.000105224	2.36975	0.997376	-0.171088	0.715877	0.183673	0.0336841	0.363974	0.400469	-0.229278	-0.400366	2.70872e-29
rs521369	0.08651	0.372449	6.7501e-05	1.7141	0.998315	-1.72649	0.0104308	0.372449	0.0216082	2.56121	0.510109	1.31632	-0.41017	2.68229e-29
rs7551724	0.019	0.188776	0.000103024	2.34553	0.997431	-0.238431	0.626481	0.188776	0.0329798	0.486686	0.405553	-0.212031	-0.450462	2.57636e-29
rs115252330	0.0404	0.0714286	0.000237869	2.04964	0.994088	-0.477335	0.249484	0.0714286	0.0761461	1.1516	0.228088	0.0218018	-0.455533	2.56333e-29
rs2661364	0.06679	0.336735	7.064e-05	1.83308	0.998237	-1.49326	0.0185507	0.336735	0.0226131	2.35444	0.498747	1.03705	-0.456215	2.56158e-29
rs6667238	0.02546	0.428571	6.4423e-05	2.23435	0.998392	-0.724239	0.121445	0.428571	0.0206229	1.54874	0.521765	0.256922	-0.467317	2.5333e-29
rs1257573	0.05891	0.346939	6.96336e-05	1.88886	0.998262	-1.39676	0.0241485	0.346939	0.0222909	2.25476	0.502334	0.928004	-0.468755	2.52966e-29
rs11118282	0.02494	0.423469	6.46222e-05	2.24233	0.998387	-0.704877	0.128596	0.423469	0.0206867	1.51966	0.520994	0.233562	-0.471315	2.52319e-29
rs4844612	0.02505	0.428571	6.4423e-05	2.24063	0.998392	-0.71021	0.127066	0.428571	0.0206229	1.52578	0.521765	0.238506	-0.471704	2.52221e-29
rs311296	0.05922	0.346939	6.96336e-05	1.88656	0.998262	-1.40111	0.0241485	0.346939	0.0222909	2.25476	0.502334	0.928004	-0.473104	2.51868e-29
rs311290	0.06572	0.352041	6.91648e-05	1.84033	0.998274	-1.49045	0.01998	0.352041	0.0221408	2.32672	0.504023	1.01369	-0.476767	2.50947e-29
rs114776475	0.04144	0.0714286	0.000237869	2.0391	0.994088	-0.498746	0.249484	0.0714286	0.0761461	1.1516	0.228088	0.0218018	-0.476944	2.50903e-29
rs115852	0.05968	0.346939	6.96336e-05	1.88315	0.998262	-1.40752	0.0241485	0.346939	0.0222909	2.25476	0.502334	0.928004	-0.479513	2.50259e-29
rs311297	0.05969	0.346939	6.96336e-05	1.88308	0.998262	-1.40766	0.0241485	0.346939	0.0222909	2.25476	0.502334	0.928004	-0.479651	2.50225e-29
rs311307	0.07215	0.352041	6.91648e-05	1.79817	0.998274	-1.56702	0.0169227	0.352041	0.0221408	2.38838	0.504023	1.08695	-0.480064	2.50121e-29
rs682947	0.06883	0.362245	6.8292e-05	1.81953	0.998296	-1.53474	0.0184983	0.362245	0.0218614	2.35549	0.507197	1.05323	-0.481517	2.49758e-29
rs6667118	0.02614	0.428571	6.4423e-05	2.22413	0.998392	-0.746997	0.121445	0.428571	0.0206229	1.54874	0.521765	0.256922	-0.490075	2.4763e-29
rs311289	0.07094	0.346939	6.96336e-05	1.80586	0.998262	-1.54983	0.0180447	0.346939	0.0222909	2.3647	0.502334	1.05556	-0.494265	2.46595e-29
rs311288	0.06391	0.352041	6.91648e-05	1.85281	0.998274	-1.46745	0.0220517	0.352041	0.0221408	2.28948	0.504023	0.970357	-0.497094	2.45898e-29
rs634082	0.06124	0.346939	6.96336e-05	1.87176	0.998262	-1.42887	0.0241485	0.346939	0.0222909	2.25476	0.502334	0.928004	-0.500863	2.44973e-29
rs178128	0.07151	0.352041	6.91648e-05	1.80223	0.998274	-1.55973	0.0181512	0.352041	0.0221408	2.36252	0.504023	1.05599	-0.503743	2.44268e-29
rs188714	0.06158	0.346939	6.96336e-05	1.86931	0.998262	-1.43344	0.0241485	0.346939	0.0222909	2.25476	0.502334	0.928004	-0.505439	2.43854e-29
rs12086137	0.05804	0.0510204	0.000325855	1.8954	0.991919	-0.627399	0.119938	0.0510204	0.104312	1.55504	0.177428	0.116863	-0.510537	2.42614e-29
rs2025372	0.02701	0.428571	6.4423e-05	2.21137	0.998392	-0.775233	0.121445	0.428571	0.0206229	1.54874	0.521765	0.256922	-0.51831	2.40736e-29
rs645450	0.06315	0.346939	6.96336e-05	1.85813	0.998262	-1.45423	0.0241485	0.346939	0.0222909	2.25476	0.502334	0.928004	-0.526228	2.38837e-29
rs74856817	0.04412	0.0714286	0.000237869	2.01295	0.994088	-0.551416	0.249484	0.0714286	0.0761461	1.1516	0.228088	0.0218018	-0.529614	2.3803e-29
rs12041397	0.02737	0.428571	6.4423e-05	2.2062	0.998392	-0.786641	0.121445	0.428571	0.0206229	1.54874	0.521765	0.256922	-0.529719	2.38005e-29
rs10863341	0.1742	0.244898	8.53169e-05	1.35883	0.997872	-2.15495	0.00353128	0.244898	0.0273114	2.91725	0.451704	1.62161	-0.533337	2.37145e-29
rs4844598	0.1775	0.244898	8.53169e-05	1.34849	0.997872	-2.16892	0.00353128	0.244898	0.0273114	2.91725	0.451704	1.62161	-0.547302	2.33857e-29
rs12032970	0.02179	0.423469	6.46222e-05	2.29401	0.998387	-0.587852	0.210711	0.423469	0.0206867	1.25161	0.520994	0.0400565	-0.547795	2.33741e-29
rs79186409	0.04524	0.0714286	0.000237869	2.00242	0.994088	-0.572438	0.249484	0.0714286	0.0761461	1.1516	0.228088	0.0218018	-0.550636	2.33078e-29
rs1270549	0.08558	0.362245	6.8292e-05	1.71919	0.998296	-1.71199	0.0146577	0.362245	0.0218614	2.44073	0.507197	1.1569	-0.555085	2.32044e-29
rs10863461	0.02927	0.433673	6.42386e-05	2.17983	0.998397	-0.845796	0.113196	0.433673	0.0205639	1.58399	0.52248	0.285883	-0.559912	2.30926e-29
rs311299	0.0658	0.346939	6.96336e-05	1.83978	0.998262	-1.4881	0.0241485	0.346939	0.0222909	2.25476	0.502334	0.928004	-0.560098	2.30883e-29
rs12119104	0.0212	0.423469	6.46222e-05	2.3044	0.998387	-0.563991	0.233113	0.423469	0.0206867	1.19238	0.520994	0.00234445	-0.561646	2.30526e-29
rs41317951	0.05682	0.0816327	0.000210448	1.90469	0.994766	-0.821887	0.0744675	0.0816327	0.0673681	1.78373	0.250367	0.25421	-0.567677	2.2914e-29
rs9728503	0.02885	0.433673	6.42386e-05	2.18553	0.998397	-0.833376	0.120073	0.433673	0.0205639	1.55447	0.52248	0.261676	-0.5717	2.2822e-29
rs6684643	0.02764	0.428571	6.4423e-05	2.20236	0.998392	-0.795095	0.133879	0.428571	0.0206229	1.49898	0.521765	0.217362	-0.577734	2.26847e-29
rs9429944	0.1853	0.244898	8.53169e-05	1.32461	0.997872	-2.20077	0.00353128	0.244898	0.0273114	2.91725	0.451704	1.62161	-0.579152	2.26526e-29
rs55961118	0.06842	0.346939	6.96336e-05	1.82223	0.998262	-1.52019	0.0234566	0.346939	0.0222909	2.26592	0.502334	0.940672	-0.579514	2.26444e-29
rs4844611	0.02668	0.428571	6.4423e-05	2.21617	0.998392	-0.764635	0.145246	0.428571	0.0206229	1.45653	0.521765	0.18463	-0.580006	2.26332e-29
rs41303059	0.05779	0.0816327	0.000210448	1.89729	0.994766	-0.835891	0.0744675	0.0816327	0.0673681	1.78373	0.250367	0.25421	-0.581681	2.25954e-29
rs1041250	0.0605	0.244898	8.53169e-05	1.87713	0.997872	-1.31813	0.032384	0.244898	0.0273114	2.13964	0.451704	0.733492	-0.584642	2.25285e-29
rs960087	0.02471	0.418367	6.48365e-05	2.24591	0.998382	-0.695227	0.175482	0.418367	0.0207553	1.3548	0.520168	0.110219	-0.585008	2.25203e-29
rs10863437	0.02707	0.423469	6.46222e-05	2.21051	0.998387	-0.775616	0.143509	0.423469	0.0206867	1.46285	0.520994	0.189424	-0.586192	2.24936e-29
rs7553211	0.03459	0.494898	6.31148e-05	2.11313	0.998425	-0.997495	0.085369	0.494898	0.0202041	1.72035	0.526881	0.405475	-0.59202	2.23629e-29
rs1323720	0.02946	0.428571	6.4423e-05	2.17728	0.998392	-0.849934	0.121445	0.428571	0.0206229	1.54874	0.521765	0.256922	-0.593011	2.23408e-29
rs7515149	0.02886	0.428571	6.4423e-05	2.18539	0.998392	-0.832254	0.127066	0.428571	0.0206229	1.52578	0.521765	0.238506	-0.593748	2.23243e-29
rs509501	0.06301	0.352041	6.91648e-05	1.85912	0.998274	-1.45575	0.0284208	0.352041	0.0221408	2.19143	0.504023	0.859636	-0.596117	2.22715e-29
rs311286	0.07	0.341837	7.01251e-05	1.81191	0.99825	-1.53542	0.0234832	0.341837	0.0224482	2.26548	0.500576	0.937428	-0.597987	2.22299e-29
rs11118360	0.02511	0.413265	6.50661e-05	2.23971	0.998376	-0.707359	0.180959	0.413265	0.0208288	1.33781	0.519285	0.0984495	-0.60891	2.19884e-29
rs10779387	0.02475	0.418367	6.48365e-05	2.24528	0.998382	-0.696625	0.186056	0.418367	0.0207553	1.32234	0.520168	0.087617	-0.609008	2.19862e-29
rs528653	0.07152	0.341837	7.01251e-05	1.80216	0.99825	-1.553	0.0234832	0.341837	0.0224482	2.26548	0.500576	0.937428	-0.615574	2.18424e-29
rs11118237	0.02952	0.418367	6.48365e-05	2.17647	0.998382	-0.848511	0.130156	0.418367	0.0207553	1.51349	0.520168	0.228601	-0.61991	2.17479e-29
rs9429943	0.1968	0.244898	8.53169e-05	1.29072	0.997872	-2.24499	0.00353128	0.244898	0.0273114	2.91725	0.451704	1.62161	-0.623374	2.16726e-29
rs7543913	0.05856	0.25	8.41443e-05	1.89148	0.997901	-1.298	0.0383315	0.25	0.026936	2.07129	0.455134	0.672711	-0.625293	2.16311e-29
rs4844387	0.03007	0.428571	6.4423e-05	2.16917	0.998392	-0.867527	0.127066	0.428571	0.0206229	1.52578	0.521765	0.238506	-0.629021	2.15506e-29
rs311285	0.07181	0.346939	6.96336e-05	1.80032	0.998262	-1.5598	0.0241485	0.346939	0.0222909	2.25476	0.502334	0.928004	-0.631798	2.14909e-29
rs12045913	0.03029	0.423469	6.46222e-05	2.16628	0.998387	-0.872252	0.128596	0.423469	0.0206867	1.51966	0.520994	0.233562	-0.63869	2.13432e-29
rs10746386	0.02405	0.428571	6.4423e-05	2.25633	0.998392	-0.674969	0.217595	0.428571	0.0206229	1.23295	0.521765	0.027757	-0.647212	2.11621e-29
rs7531923	0.03171	0.433673	6.42386e-05	2.14805	0.998397	-0.914463	0.120073	0.433673	0.0205639	1.55447	0.52248	0.261676	-0.652787	2.10445e-29
rs10779386	0.02607	0.418367	6.48365e-05	2.22517	0.998382	-0.741514	0.186056	0.418367	0.0207553	1.32234	0.520168	0.087617	-0.653898	2.10211e-29
rs960088	0.02514	0.413265	6.50661e-05	2.23924	0.998376	-0.708391	0.20564	0.413265	0.0208288	1.26565	0.519285	0.0496703	-0.658721	2.092e-29
rs41316817	0.05178	0.0714286	0.000237869	1.94496	0.994088	-0.685171	0.249484	0.0714286	0.0761461	1.1516	0.228088	0.0218018	-0.663369	2.0823e-29
rs311294	0.07483	0.346939	6.96336e-05	1.7815	0.998262	-1.59344	0.0241485	0.346939	0.0222909	2.25476	0.502334	0.928004	-0.665437	2.078e-29
rs17186771	0.06974	0.244898	8.53169e-05	1.8136	0.997872	-1.43513	0.0296526	0.244898	0.0273114	2.1747	0.451704	0.767657	-0.667476	2.07376e-29
rs41316821	0.05207	0.0714286	0.000237869	1.94255	0.994088	-0.689816	0.249484	0.0714286	0.0761461	1.1516	0.228088	0.0218018	-0.668014	2.07265e-29
rs147683764	0.05254	0.0561224	0.000297834	1.93868	0.992609	-0.588403	0.604129	0.0561224	0.0953416	0.518472	0.190934	-0.0802747	-0.668678	2.07127e-29
rs12563520	0.03234	0.428571	6.4423e-05	2.14018	0.998392	-0.929878	0.121445	0.428571	0.0206229	1.54874	0.521765	0.256922	-0.672956	2.06243e-29
rs1967689	0.02457	0.188776	0.000103024	2.2481	0.997431	-0.461643	0.626481	0.188776	0.0329798	0.486686	0.405553	-0.212031	-0.673675	2.06095e-29
rs311306	0.09231	0.352041	6.91648e-05	1.68334	0.998274	-1.76657	0.0167594	0.352041	0.0221408	2.39194	0.504023	1.09124	-0.675326	2.05755e-29
rs1257572	0.05118	0.352041	6.91648e-05	1.94997	0.998274	-1.28303	0.0511732	0.352041	0.0221408	1.95002	0.504023	0.607685	-0.675346	2.05751e-29
rs75920586	0.0507	0.0714286	0.000237869	1.95401	0.994088	-0.667629	0.331053	0.0714286	0.0761461	0.971996	0.228088	-0.0216963	-0.689325	2.02894e-29
rs139307965	0.05371	0.0714286	0.000237869	1.92917	0.994088	-0.715577	0.249484	0.0714286	0.0761461	1.1516	0.228088	0.0218018	-0.693775	2.01993e-29
rs41268335	0.05473	0.0714286	0.000237869	1.92101	0.994088	-0.731182	0.249484	0.0714286	0.0761461	1.1516	0.228088	0.0218018	-0.70938	1.98866e-29
rs17616	0.08062	0.346939	6.96336e-05	1.7471	0.998262	-1.65404	0.0234566	0.346939	0.0222909	2.26592	0.502334	0.940672	-0.713364	1.98075e-29
rs11118345	0.02709	0.428571	6.4423e-05	2.21022	0.998392	-0.777782	0.19871	0.428571	0.0206229	1.28523	0.521765	0.0621062	-0.715675	1.97618e-29
rs80067345	0.05895	0.0612245	0.000274498	1.88857	0.993184	-0.723079	0.290623	0.0612245	0.0878715	1.05676	0.203857	-0.000161476	-0.72324	1.96128e-29
rs12411037	0.02512	0.413265	6.50661e-05	2.23955	0.998376	-0.707703	0.246499	0.413265	0.0208288	1.15889	0.519285	-0.0175314	-0.725235	1.95738e-29
rs41317975	0.06769	0.0612245	0.000274498	1.82706	0.993184	-0.836558	0.145155	0.0612245	0.0878715	1.45686	0.203857	0.102349	-0.734209	1.93989e-29
rs958666	0.05018	0.377551	6.71346e-05	1.95843	0.998324	-1.2813	0.0599215	0.377551	0.0214909	1.88137	0.511469	0.54701	-0.734292	1.93973e-29
rs9429936	0.08424	0.341837	7.01251e-05	1.7266	0.99825	-1.68609	0.0227515	0.341837	0.0224482	2.27758	0.500576	0.951189	-0.734903	1.93854e-29
rs11118337	0.02625	0.423469	6.46222e-05	2.22249	0.998387	-0.749092	0.233113	0.423469	0.0206867	1.19238	0.520994	0.00234445	-0.746747	1.91572e-29
rs10779398	0.04307	0.5	6.31082e-05	2.02303	0.998425	-1.18358	0.0803272	0.5	0.020202	1.74879	0.526907	0.43148	-0.752097	1.9055e-29
rs311302	0.08568	0.346939	6.96336e-05	1.71864	0.998262	-1.70327	0.0230951	0.346939	0.0222909	2.27186	0.502334	0.947445	-0.755823	1.89841e-29
rs6663887	0.2192	0.255102	8.30262e-05	1.22866	0.997929	-2.33654	0.00411207	0.255102	0.0265781	2.86943	0.458453	1.58071	-0.755831	1.8984e-29
rs41317835	0.0588	0.0714286	0.000237869	1.88969	0.994088	-0.79052	0.249484	0.0714286	0.0761461	1.1516	0.228088	0.0218018	-0.768718	1.87409e-29
rs9429774	0.08821	0.341837	7.01251e-05	1.70492	0.99825	-1.72323	0.0227515	0.341837	0.0224482	2.27758	0.500576	0.951189	-0.772037	1.86788e-29
rs2296159	0.02663	0.423469	6.46222e-05	2.2169	0.998387	-0.761489	0.242438	0.423469	0.0206867	1.16891	0.520994	-0.0120881	-0.773577	1.865e-29
rs2940253	0.08845	0.341837	7.01251e-05	1.70363	0.99825	-1.72541	0.0227515	0.341837	0.0224482	2.27758	0.500576	0.951189	-0.774224	1.8638e-29
rs511678	0.08846	0.341837	7.01251e-05	1.70358	0.99825	-1.7255	0.0227515	0.341837	0.0224482	2.27758	0.500576	0.951189	-0.774315	1.86363e-29
rs311292	0.07023	0.336735	7.064e-05	1.81042	0.998237	-1.53447	0.0359717	0.336735	0.0226131	2.09725	0.498747	0.751533	-0.782939	1.84763e-29
rs1032979	0.08556	0.346939	6.96336e-05	1.7193	0.998262	-1.70214	0.0246746	0.346939	0.0222909	2.24646	0.502334	0.91862	-0.783517	1.84656e-29
rs311321	0.1014	0.357143	6.87178e-05	1.6381	0.998285	-1.84478	0.0184459	0.357143	0.0219978	2.35654	0.505643	1.05175	-0.793034	1.82907e-29
rs6657161	0.03067	0.418367	6.48365e-05	2.16133	0.998382	-0.881303	0.186483	0.418367	0.0207553	1.32105	0.520168	0.0867353	-0.794568	1.82626e-29
rs7550821	0.02814	0.183673	0.000105224	2.19533	0.997376	-0.568172	0.715877	0.183673	0.0336841	0.363974	0.400469	-0.229278	-0.79745	1.82101e-29
rs12025522	0.02723	0.423469	6.46222e-05	2.2082	0.998387	-0.780694	0.246892	0.423469	0.0206867	1.15793	0.520994	-0.0187459	-0.79944	1.81739e-29
rs568515	0.08989	0.346939	6.96336e-05	1.69598	0.998262	-1.74189	0.0234566	0.346939	0.0222909	2.26592	0.502334	0.940672	-0.801219	1.81416e-29
rs2181694	0.03393	0.428571	6.4423e-05	2.1209	0.998392	-0.97089	0.153874	0.428571	0.0206229	1.42598	0.521765	0.161657	-0.809232	1.79968e-29
rs41318019	0.06209	0.0714286	0.000237869	1.86565	0.994088	-0.83538	0.253567	0.0714286	0.0761461	1.14173	0.228088	0.0192189	-0.816161	1.78725e-29
rs311298	0.07213	0.372449	6.7501e-05	1.7983	0.998315	-1.57888	0.0362399	0.372449	0.0216082	2.09423	0.510109	0.761827	-0.817051	1.78566e-29
rs311304	0.09145	0.352041	6.91648e-05	1.6878	0.998274	-1.75906	0.0237831	0.352041	0.0221408	2.26062	0.504023	0.937262	-0.8218	1.7772e-29
rs11117641	0.04147	0.255102	8.30262e-05	2.0388	0.997929	-1.01573	0.14129	0.255102	0.0265781	1.471	0.458453	0.18935	-0.826378	1.76908e-29
rs960086	0.03078	0.413265	6.50661e-05	2.15991	0.998376	-0.88262	0.20564	0.413265	0.0208288	1.26565	0.519285	0.0496703	-0.83295	1.7575e-29
rs2661361	0.05677	0.377551	6.71346e-05	1.90508	0.998324	-1.38419	0.0599215	0.377551	0.0214909	1.88137	0.511469	0.54701	-0.837176	1.75008e-29
rs311311	0.1103	0.357143	6.87178e-05	1.59685	0.998285	-1.9114	0.0177726	0.357143	0.0219978	2.37032	0.505643	1.06821	-0.843188	1.73959e-29
rs75165547	0.06504	0.0714286	0.000237869	1.84498	0.994088	-0.873501	0.240726	0.0714286	0.0761461	1.17317	0.228088	0.0275206	-0.845981	1.73474e-29
rs2296156	0.02831	0.418367	6.48365e-05	2.19296	0.998382	-0.81254	0.260028	0.418367	0.0207553	1.12633	0.520168	-0.0372149	-0.849755	1.72821e-29
rs311320	0.08763	0.352041	6.91648e-05	1.70803	0.998274	-1.72476	0.0276757	0.352041	0.0221408	2.20185	0.504023	0.871178	-0.853585	1.7216e-29
rs2073070	0.02587	0.239796	8.65474e-05	2.22816	0.997841	-0.592068	0.735011	0.239796	0.0277053	0.338468	0.44816	-0.271578	-0.863646	1.70437e-29
rs311317	0.0981	0.352041	6.91648e-05	1.65414	0.998274	-1.81521	0.0237831	0.352041	0.0221408	2.26062	0.504023	0.937262	-0.877952	1.68016e-29
rs311303	0.1018	0.346939	6.96336e-05	1.63619	0.998262	-1.84133	0.0230951	0.346939	0.0222909	2.27186	0.502334	0.947445	-0.893887	1.6536e-29
rs11118354	0.03121	0.423469	6.46222e-05	2.15438	0.998387	-0.897902	0.233113	0.423469	0.0206867	1.19238	0.520994	0.00234445	-0.895557	1.65084e-29
rs311313	0.08873	0.352041	6.91648e-05	1.70214	0.998274	-1.7348	0.0303411	0.352041	0.0221408	2.16561	0.504023	0.831285	-0.903518	1.63775e-29
rs12144801	0.03203	0.418367	6.48365e-05	2.14404	0.998382	-0.918467	0.236488	0.418367	0.0207553	1.18381	0.520168	-0.00267625	-0.921144	1.60913e-29
rs1048971	0.1485	0.387755	6.64574e-05	1.44485	0.998341	-2.1588	0.0126492	0.387755	0.0212741	2.4935	0.514002	1.23713	-0.921668	1.60829e-29
rs79287268	0.07311	0.0714286	0.000237869	1.79214	0.994088	-0.969025	0.240726	0.0714286	0.0761461	1.17317	0.228088	0.0275206	-0.941505	1.5767e-29
rs17615	0.08816	0.341837	7.01251e-05	1.70518	0.99825	-1.72277	0.0348308	0.341837	0.0224482	2.11032	0.500576	0.767495	-0.955275	1.55514e-29
rs3085	0.07951	0.0867347	0.000199176	1.75354	0.995045	-1.12388	0.118056	0.0867347	0.0637595	1.56299	0.260841	0.167487	-0.956394	1.5534e-29
rs12022909	0.0315	0.428571	6.4423e-05	2.1507	0.998392	-0.907354	0.274824	0.428571	0.0206229	1.09202	0.521765	-0.0577216	-0.965075	1.53997e-29
rs116504570	0.07963	0.0612245	0.000274498	1.75284	0.993184	-0.968517	0.290623	0.0612245	0.0878715	1.05676	0.203857	-0.000161476	-0.968678	1.53443e-29
rs72644193	0.08158	0.0867347	0.000199176	1.74159	0.995045	-1.14465	0.118056	0.0867347	0.0637595	1.56299	0.260841	0.167487	-0.977165	1.52147e-29
rs1032980	0.08345	0.362245	6.8292e-05	1.73101	0.998296	-1.69163	0.0405858	0.362245	0.0218614	2.04774	0.507197	0.709573	-0.982057	1.51404e-29
rs79847439	0.07628	0.0714286	0.000237869	1.77269	0.994088	-1.00349	0.253567	0.0714286	0.0761461	1.14173	0.228088	0.0192189	-0.984275	1.51069e-29
rs2802221	0.06826	0.377551	6.71346e-05	1.82329	0.998324	-1.5364	0.0599215	0.377551	0.0214909	1.88137	0.511469	0.54701	-0.989394	1.50297e-29
rs76941764	0.07829	0.0714286	0.000237869	1.7607	0.994088	-1.02456	0.240726	0.0714286	0.0761461	1.17317	0.228088	0.0275206	-0.99704	1.49153e-29
rs11118359	0.03179	0.418367	6.48365e-05	2.14704	0.998382	-0.91203	0.298889	0.418367	0.0207553	1.03882	0.520168	-0.0864915	-0.998522	1.48932e-29
rs11577168	0.08434	0.0867347	0.000199176	1.72604	0.995045	-1.17148	0.118056	0.0867347	0.0637595	1.56299	0.260841	0.167487	-1.00399	1.48119e-29
rs7533408	0.1763	0.260204	8.19596e-05	1.35224	0.997955	-2.18383	0.0111547	0.260204	0.0262367	2.53781	0.461665	1.17704	-1.00679	1.47706e-29
rs10779350	0.04892	0.433673	6.42386e-05	1.96929	0.998397	-1.28188	0.120073	0.433673	0.0205639	1.55447	0.52248	0.261676	-1.0202	1.45738e-29
rs41313728	0.08816	0.0867347	0.000199176	1.70518	0.995045	-1.20708	0.118056	0.0867347	0.0637595	1.56299	0.260841	0.167487	-1.0396	1.42938e-29
rs6659617	0.02754	0.459184	6.35316e-05	2.20378	0.998414	-0.798876	0.478797	0.459184	0.0203375	0.708239	0.52524	-0.240742	-1.03962	1.42935e-29
rs2147023	0.08878	0.0867347	0.000199176	1.70187	0.995045	-1.2127	0.118056	0.0867347	0.0637595	1.56299	0.260841	0.167487	-1.04522	1.42137e-29
rs2147024	0.08878	0.0867347	0.000199176	1.70187	0.995045	-1.2127	0.118056	0.0867347	0.0637595	1.56299	0.260841	0.167487	-1.04522	1.42137e-29
rs72644190	0.08893	0.0867347	0.000199176	1.70107	0.995045	-1.21406	0.118056	0.0867347	0.0637595	1.56299	0.260841	0.167487	-1.04657	1.41945e-29
rs72644191	0.08901	0.0867347	0.000199176	1.70064	0.995045	-1.21478	0.118056	0.0867347	0.0637595	1.56299	0.260841	0.167487	-1.04729	1.41843e-29
rs56159430	0.1011	0.107143	0.000164923	1.63954	0.995894	-1.4091	0.0582459	0.107143	0.0527946	1.89384	0.298826	0.358391	-1.05071	1.41358e-29
rs56245865	0.1011	0.107143	0.000164923	1.63954	0.995894	-1.4091	0.0582459	0.107143	0.0527946	1.89384	0.298826	0.358391	-1.05071	1.41358e-29
rs11589472	0.08973	0.0867347	0.000199176	1.69682	0.995045	-1.22124	0.118056	0.0867347	0.0637595	1.56299	0.260841	0.167487	-1.05375	1.4093e-29
rs34860402	0.0903	0.0867347	0.000199176	1.69382	0.995045	-1.22631	0.118056	0.0867347	0.0637595	1.56299	0.260841	0.167487	-1.05882	1.40217e-29
rs11118340	0.09061	0.0867347	0.000199176	1.69219	0.995045	-1.22905	0.118056	0.0867347	0.0637595	1.56299	0.260841	0.167487	-1.06156	1.39833e-29
rs4097398	0.03907	0.418367	6.48365e-05	2.06345	0.998382	-1.08773	0.236488	0.418367	0.0207553	1.18381	0.520168	-0.00267625	-1.0904	1.35857e-29
rs311319	0.08803	0.357143	6.87178e-05	1.70588	0.998285	-1.73165	0.0504325	0.357143	0.0219978	1.95628	0.505643	0.615305	-1.11634	1.32379e-29
rs72757621	0.1398	0.372449	6.7501e-05	1.47654	0.998315	-2.10485	0.0231317	0.372449	0.0216082	2.27125	0.510109	0.958935	-1.14591	1.28522e-29
rs477273	0.05555	0.459184	6.35316e-05	1.91455	0.998414	-1.3935	0.127611	0.459184	0.0203375	1.52359	0.52524	0.237154	-1.15635	1.27188e-29
rs311310	0.08847	0.362245	6.8292e-05	1.70352	0.998296	-1.73875	0.0551572	0.362245	0.0218614	1.91764	0.507197	0.578742	-1.16001	1.26723e-29
rs7542494	0.1172	0.107143	0.000164923	1.56664	0.995894	-1.5255	0.0582459	0.107143	0.0527946	1.89384	0.298826	0.358391	-1.16711	1.25826e-29
rs4308977	0.07919	0.346939	6.96336e-05	1.75541	0.998262	-1.63952	0.0724083	0.346939	0.0222909	1.79654	0.502334	0.461744	-1.17777	1.24492e-29
rs2147022	0.0887	0.0816327	0.000210448	1.7023	0.994766	-1.185	0.290244	0.0816327	0.0673681	1.05759	0.250367	-0.00406925	-1.18907	1.23093e-29
rs4076514	0.05944	0.428571	6.4423e-05	1.88492	0.998392	-1.44277	0.127066	0.428571	0.0206229	1.52578	0.521765	0.238506	-1.20427	1.21237e-29
rs34451130	0.04341	0.418367	6.48365e-05	2.01974	0.998382	-1.17681	0.260028	0.418367	0.0207553	1.12633	0.520168	-0.0372149	-1.21403	1.20059e-29
rs72737299	0.2039	0.0969388	0.000180223	1.27052	0.995515	-1.89998	0.0138746	0.0969388	0.0576926	2.46049	0.280575	0.684653	-1.21533	1.19903e-29
rs2182909	0.1228	0.336735	7.064e-05	1.54313	0.998237	-1.98188	0.0354481	0.336735	0.0226131	2.1032	0.498747	0.757771	-1.22411	1.18855e-29
rs6681449	0.0585	0.147959	0.000125148	1.89193	0.996881	-1.10101	0.459161	0.147959	0.040062	0.74023	0.359643	-0.124334	-1.22534	1.18708e-29
rs67422482	0.04661	0.423469	6.46222e-05	1.98983	0.998387	-1.23833	0.242438	0.423469	0.0206867	1.16891	0.520994	-0.0120881	-1.25042	1.15768e-29
rs2940252	0.07089	0.418367	6.48365e-05	1.80618	0.998382	-1.58469	0.101102	0.418367	0.0207553	1.63954	0.520168	0.331967	-1.25272	1.15502e-29
rs7572	0.1583	0.229592	8.91966e-05	1.41081	0.997775	-2.06103	0.0270798	0.229592	0.0285534	2.21037	0.440715	0.786057	-1.27497	1.12961e-29
rs671131	0.6839	0.19898	9.8986e-05	0.407147	0.997531	-2.91938	0.00240633	0.19898	0.0316871	3.03488	0.415228	1.64396	-1.27543	1.12909e-29
rs13375038	0.1195	0.0867347	0.000199176	1.55688	0.995045	-1.44778	0.118056	0.0867347	0.0637595	1.56299	0.260841	0.167487	-1.28029	1.12361e-29
rs1204681	0.6931	0.19898	9.8986e-05	0.394652	0.997531	-2.92438	0.00240633	0.19898	0.0316871	3.03488	0.415228	1.64396	-1.28042	1.12347e-29
rs1210225	0.7251	0.19898	9.8986e-05	0.351651	0.997531	-2.94039	0.00240633	0.19898	0.0316871	3.03488	0.415228	1.64396	-1.29643	1.10563e-29
rs1204672	0.06448	0.454082	6.3645e-05	1.84885	0.998411	-1.51605	0.138981	0.454082	0.0203739	1.4796	0.524795	0.202439	-1.31361	1.08679e-29
rs7532674	0.04775	0.214286	9.37061e-05	1.97959	0.997663	-1.0746	0.923919	0.214286	0.0299969	0.0954982	0.428596	-0.277875	-1.35248	1.04536e-29
rs11118218	0.1689	0.102041	0.000172185	1.37575	0.995714	-1.7839	0.0428867	0.102041	0.0551194	2.02481	0.289876	0.423068	-1.36083	1.03667e-29
rs72644195	0.1335	0.0867347	0.000199176	1.50044	0.995045	-1.53362	0.118056	0.0867347	0.0637595	1.56299	0.260841	0.167487	-1.36614	1.03118e-29
rs11118238	0.04224	0.464286	6.34318e-05	2.03115	0.998417	-1.16461	0.446149	0.464286	0.0203056	0.761852	0.525632	-0.220343	-1.38495	1.01196e-29
rs11117636	0.1778	0.377551	6.71346e-05	1.34756	0.998324	-2.28937	0.0273153	0.377551	0.0214909	2.20698	0.511469	0.887447	-1.40192	9.94932e-30
rs4335377	0.1385	0.0816327	0.000210448	1.4814	0.994766	-1.53479	0.13718	0.0816327	0.0673681	1.48638	0.250367	0.132484	-1.40231	9.94548e-30
rs4844395	0.05811	0.178571	0.000107558	1.89487	0.997318	-1.1702	0.773332	0.178571	0.0344313	0.28802	0.395213	-0.235047	-1.40524	9.91631e-30
rs112650531	0.2691	0.0816327	0.000210448	1.10514	0.994766	-2.01885	0.0152632	0.0816327	0.0673681	2.42607	0.250367	0.592723	-1.42613	9.71135e-30
rs34720009	0.2197	0.102041	0.000172185	1.22733	0.995714	-1.97624	0.0278092	0.102041	0.0551194	2.19997	0.289876	0.530321	-1.44592	9.52103e-30
rs72644194	0.1482	0.0867347	0.000199176	1.44592	0.995045	-1.61355	0.118056	0.0867347	0.0637595	1.56299	0.260841	0.167487	-1.44606	9.51972e-30
rs650877	0.07531	0.153061	0.000121705	1.77857	0.996967	-1.32218	0.461475	0.153061	0.0389599	0.736421	0.366092	-0.128657	-1.45083	9.47439e-30
rs1204706	0.04706	0.352041	6.91648e-05	1.98576	0.998274	-1.21272	0.505383	0.352041	0.0221408	0.666045	0.504023	-0.238816	-1.45153	9.46775e-30
rs11118220	0.172	0.107143	0.000164923	1.36581	0.995894	-1.81875	0.0582459	0.107143	0.0527946	1.89384	0.298826	0.358391	-1.46036	9.38453e-30
rs1977465	0.336	0.387755	6.64574e-05	0.962099	0.998341	-2.73882	0.0117506	0.387755	0.0212741	2.51955	0.514002	1.2707	-1.46812	9.31202e-30
rs34550158	0.175	0.0918367	0.000189167	1.35631	0.995293	-1.7639	0.0700115	0.0918367	0.0605556	1.81184	0.270903	0.286679	-1.47722	9.22765e-30
rs9793438	0.08696	0.142857	0.000128846	1.71166	0.996789	-1.41044	0.417626	0.142857	0.0412458	0.810547	0.352964	-0.101731	-1.51217	8.91075e-30
rs12034598	0.08307	0.147959	0.000125148	1.73314	0.996881	-1.38792	0.459161	0.147959	0.040062	0.74023	0.359643	-0.124334	-1.51225	8.90997e-30
rs865199	0.239	0.0714286	0.000237869	1.17749	0.994088	-1.87628	0.0401211	0.0714286	0.0761461	2.0525	0.228088	0.350997	-1.52528	8.79466e-30
rs1319388	0.0977	0.418367	6.48365e-05	1.65611	0.998382	-1.84407	0.107966	0.418367	0.0207553	1.6074	0.520168	0.304829	-1.53924	8.67277e-30
rs12021671	0.3471	0.382653	6.67869e-05	0.940229	0.998333	-2.75712	0.0135829	0.382653	0.0213796	2.46811	0.512766	1.20227	-1.55485	8.5384e-30
rs11117991	0.08772	0.147959	0.000125148	1.70755	0.996881	-1.43182	0.459161	0.147959	0.040062	0.74023	0.359643	-0.124334	-1.55615	8.52733e-30
rs2488259	0.06956	0.44898	6.37722e-05	1.81477	0.998408	-1.57739	0.225688	0.44898	0.0204146	1.21154	0.524297	0.0133098	-1.56408	8.45997e-30
rs2274567	0.08106	0.153061	0.000121705	1.74457	0.996967	-1.38189	0.658435	0.153061	0.0389599	0.442075	0.366092	-0.192153	-1.57405	8.37607e-30
rs6665668	0.2031	0.0561224	0.000297834	1.27277	0.992609	-1.64977	0.170682	0.0561224	0.0953416	1.37002	0.190934	0.0732489	-1.57653	8.35533e-30
rs17046851	0.08069	0.158163	0.000118493	1.7467	0.997046	-1.3914	0.613739	0.158163	0.0379316	0.504743	0.372322	-0.185436	-1.57684	8.35272e-30
rs17258906	0.4673	0.0612245	0.000274498	0.726879	0.993184	-2.23189	0.00605409	0.0612245	0.0878715	2.74484	0.203857	0.653955	-1.57793	8.34357e-30
rs74810716	0.9639	0.127551	0.000141776	0.0452601	0.996468	-2.82194	0.00321643	0.127551	0.0453848	2.94626	0.331444	1.23722	-1.58472	8.28713e-30
rs11118147	0.1025	0.132653	0.000137125	1.63285	0.996584	-1.51103	0.376088	0.132653	0.043896	0.885127	0.338876	-0.0741608	-1.58519	8.28321e-30
rs984983	0.9568	0.127551	0.000141776	0.0541697	0.996468	-2.8215	0.00323024	0.127551	0.0453848	2.94493	0.331444	1.23593	-1.58557	8.28007e-30
rs641783	0.2577	0.0714286	0.000237869	1.13184	0.994088	-1.92867	0.0424523	0.0714286	0.0761461	2.02906	0.228088	0.340086	-1.58859	8.25516e-30
rs526266	0.8933	0.127551	0.000141776	0.13413	0.996468	-2.814	0.00349374	0.127551	0.0453848	2.92059	0.331444	1.21226	-1.60174	8.1473e-30
rs2235766	0.269	0.0867347	0.000199176	1.10537	0.995045	-2.04581	0.0326934	0.0867347	0.0637595	2.13583	0.260841	0.443826	-1.60199	8.14526e-30
rs6672474	0.08708	0.142857	0.000128846	1.71101	0.996789	-1.41155	0.921624	0.142857	0.0412458	0.0983887	0.352964	-0.215969	-1.62751	7.93998e-30
rs12757487	0.09621	0.147959	0.000125148	1.66351	0.996881	-1.50581	0.459161	0.147959	0.040062	0.74023	0.359643	-0.124334	-1.63014	7.91913e-30
rs6687175	0.08754	0.142857	0.000128846	1.70852	0.996789	-1.41578	0.93977	0.142857	0.0412458	0.0755588	0.352964	-0.216669	-1.63245	7.90086e-30
rs17024177	0.4255	0.229592	8.91966e-05	0.796916	0.997775	-2.73718	0.0122576	0.229592	0.0285534	2.50464	0.440715	1.0918	-1.64538	7.79942e-30
rs2745980	0.06119	0.357143	6.87178e-05	1.87212	0.998285	-1.43476	0.464337	0.357143	0.0219978	0.731724	0.505643	-0.216883	-1.65164	7.75069e-30
rs11118136	0.1022	0.137755	0.000132827	1.63428	0.99669	-1.52443	0.5034	0.137755	0.0425203	0.669149	0.346046	-0.134886	-1.65932	7.69142e-30
rs4844599	0.1001	0.147959	0.000125148	1.64437	0.996881	-1.53737	0.459161	0.147959	0.040062	0.74023	0.359643	-0.124334	-1.66171	7.67308e-30
rs609297	0.08851	0.153061	0.000121705	1.70331	0.996967	-1.4528	0.82302	0.153061	0.0389599	0.223662	0.366092	-0.218769	-1.67157	7.59775e-30
rs596319	0.08823	0.153061	0.000121705	1.70481	0.996967	-1.45026	0.888237	0.153061	0.0389599	0.140535	0.366092	-0.224311	-1.67457	7.57503e-30
rs143616521	0.09234	0.142857	0.000128846	1.68318	0.996789	-1.45862	0.921624	0.142857	0.0412458	0.0983887	0.352964	-0.215969	-1.67458	7.57491e-30
rs34011300	0.09871	0.147959	0.000125148	1.65114	0.996881	-1.52625	0.53326	0.147959	0.040062	0.623037	0.359643	-0.153063	-1.67931	7.53916e-30
rs9659222	0.108	0.178571	0.000107558	1.60725	0.997318	-1.67248	0.270888	0.178571	0.0344313	1.10102	0.395213	-0.0118918	-1.68438	7.5011e-30
rs12141045	0.09974	0.147959	0.000125148	1.64612	0.996881	-1.53451	0.53326	0.147959	0.040062	0.623037	0.359643	-0.153063	-1.68757	7.47716e-30
rs594955	0.09748	0.153061	0.000121705	1.6572	0.996967	-1.53005	0.536412	0.153061	0.0389599	0.618248	0.366092	-0.15796	-1.68801	7.47386e-30
rs2724394	0.06399	0.357143	6.87178e-05	1.85225	0.998285	-1.4717	0.464337	0.357143	0.0219978	0.731724	0.505643	-0.216883	-1.68858	7.46961e-30
rs2281289	0.06965	0.367347	6.78866e-05	1.81418	0.998306	-1.54741	0.359036	0.367347	0.0217317	0.917203	0.508685	-0.141367	-1.68878	7.46816e-30
rs11118167	0.1002	0.147959	0.000125148	1.64388	0.996881	-1.53817	0.562227	0.147959	0.040062	0.579537	0.359643	-0.162469	-1.70064	7.38011e-30
rs12075041	0.1687	0.102041	0.000172185	1.37639	0.995714	-1.78301	0.18914	0.102041	0.0551194	1.31313	0.289876	0.0787598	-1.70425	7.35348e-30
rs11117949	0.1059	0.147959	0.000125148	1.6169	0.996881	-1.58203	0.459161	0.147959	0.040062	0.74023	0.359643	-0.124334	-1.70636	7.33799e-30
rs6696840	0.06212	0.464286	6.34318e-05	1.86544	0.998417	-1.48695	0.446149	0.464286	0.0203056	0.761852	0.525632	-0.220343	-1.70729	7.33114e-30
rs4844382	0.1025	0.147959	0.000125148	1.63285	0.996881	-1.55619	0.53326	0.147959	0.040062	0.623037	0.359643	-0.153063	-1.70925	7.31683e-30
rs984984	0.09565	0.413265	6.50661e-05	1.66632	0.998376	-1.82537	0.17571	0.413265	0.0208288	1.35408	0.519285	0.109825	-1.71555	7.27087e-30
rs56311085	0.4249	0.0816327	0.000210448	0.797949	0.994766	-2.30963	0.0152632	0.0816327	0.0673681	2.42607	0.250367	0.592723	-1.7169	7.26104e-30
rs10779330	0.09858	0.142857	0.000128846	1.65178	0.996789	-1.51081	0.921624	0.142857	0.0412458	0.0983887	0.352964	-0.215969	-1.72678	7.18966e-30
rs6667140	0.1369	0.387755	6.64574e-05	1.48743	0.998341	-2.09647	0.0928435	0.387755	0.0212741	1.68059	0.514002	0.36509	-1.73138	7.15667e-30
rs1408079	0.111	0.153061	0.000121705	1.59371	0.996967	-1.63293	0.420498	0.153061	0.0389599	0.805557	0.366092	-0.109143	-1.74207	7.08058e-30
rs4844608	0.101	0.142857	0.000128846	1.64002	0.996789	-1.53009	0.921624	0.142857	0.0412458	0.0983887	0.352964	-0.215969	-1.74606	7.05236e-30
rs6697277	0.06885	0.352041	6.91648e-05	1.8194	0.998274	-1.52868	0.467972	0.352041	0.0221408	0.725783	0.504023	-0.217863	-1.74654	7.04898e-30
rs2796231	0.3335	0.0714286	0.000237869	0.967088	0.994088	-2.10056	0.0401211	0.0714286	0.0761461	2.0525	0.228088	0.350997	-1.74956	7.02775e-30
rs72757625	0.1392	0.377551	6.71346e-05	1.47878	0.998324	-2.10425	0.0952906	0.377551	0.0214909	1.66813	0.511469	0.353443	-1.75081	7.019e-30
rs966256	0.14	0.377551	6.71346e-05	1.47579	0.998324	-2.10865	0.0952906	0.377551	0.0214909	1.66813	0.511469	0.353443	-1.75521	6.98816e-30
rs12130494	0.1021	0.142857	0.000128846	1.63476	0.996789	-1.53869	0.93977	0.142857	0.0412458	0.0755588	0.352964	-0.216669	-1.75536	6.98709e-30
rs7539922	0.1022	0.142857	0.000128846	1.63428	0.996789	-1.53947	0.921624	0.142857	0.0412458	0.0983887	0.352964	-0.215969	-1.75544	6.98656e-30
rs11118166	0.107	0.158163	0.000118493	1.61183	0.997046	-1.61722	0.489271	0.158163	0.0379316	0.691469	0.372322	-0.143855	-1.76107	6.94731e-30
rs28371660	0.4641	0.0867347	0.000199176	0.732112	0.995045	-2.38704	0.0147791	0.0867347	0.0637595	2.43775	0.260841	0.623916	-1.76312	6.93305e-30
rs12039306	0.1139	0.147959	0.000125148	1.5809	0.996881	-1.6394	0.459161	0.147959	0.040062	0.74023	0.359643	-0.124334	-1.76373	6.92883e-30
rs11118556	0.3403	0.0612245	0.000274498	0.953573	0.993184	-2.04271	0.0496069	0.0612245	0.0878715	1.96334	0.203857	0.278915	-1.7638	6.92839e-30
rs12137433	0.1392	0.372449	6.7501e-05	1.47878	0.998315	-2.10154	0.0994834	0.372449	0.0216082	1.64736	0.510109	0.335382	-1.76616	6.91205e-30
rs1211538	0.8602	0.229592	8.91966e-05	0.17612	0.997775	-3.03853	0.00790856	0.229592	0.0285534	2.65595	0.440715	1.26387	-1.77467	6.8535e-30
rs11117959	0.1161	0.147959	0.000125148	1.57136	0.996881	-1.6544	0.459161	0.147959	0.040062	0.74023	0.359643	-0.124334	-1.77874	6.82566e-30
rs114291087	0.2697	0.0612245	0.000274498	1.10375	0.993184	-1.88928	0.139717	0.0612245	0.0878715	1.47684	0.203857	0.108325	-1.78096	6.81053e-30
rs11118135	0.1148	0.142857	0.000128846	1.57698	0.996789	-1.63118	0.548035	0.142857	0.0412458	0.600707	0.352964	-0.153994	-1.78517	6.78189e-30
rs1204675	0.1054	0.397959	6.58508e-05	1.61922	0.998356	-1.89666	0.179721	0.397959	0.02108	1.34161	0.516292	0.101507	-1.79515	6.71451e-30
rs28739000	0.4942	0.244898	8.53169e-05	0.683644	0.997872	-2.84301	0.0145822	0.244898	0.0273114	2.44259	0.451704	1.04702	-1.79599	6.70891e-30
rs11118131	0.1147	0.147959	0.000125148	1.57742	0.996881	-1.64489	0.53326	0.147959	0.040062	0.623037	0.359643	-0.153063	-1.79795	6.69573e-30
rs2745975	0.07245	0.352041	6.91648e-05	1.79628	0.998274	-1.57041	0.505383	0.352041	0.0221408	0.666045	0.504023	-0.238816	-1.80923	6.62069e-30
rs558248	0.1074	0.392857	6.61455e-05	1.60999	0.998349	-1.90932	0.18172	0.392857	0.0211743	1.33548	0.515177	0.0974246	-1.8119	6.60303e-30
rs3738468	0.1128	0.137755	0.000132827	1.58573	0.99669	-1.60234	0.903572	0.137755	0.0425203	0.121151	0.346046	-0.209819	-1.81216	6.60131e-30
rs1204707	0.06253	0.413265	6.50661e-05	1.86252	0.998376	-1.47976	0.723598	0.413265	0.0208288	0.353655	0.519285	-0.333767	-1.81352	6.5923e-30
rs2952	0.1085	0.392857	6.61455e-05	1.60497	0.998349	-1.91737	0.18172	0.392857	0.0211743	1.33548	0.515177	0.0974246	-1.81995	6.55007e-30
rs79833203	0.368	0.0867347	0.000199176	0.900226	0.995045	-2.25051	0.0349261	0.0867347	0.0637595	2.10921	0.260841	0.429091	-1.82142	6.54044e-30
rs2802218	0.2227	0.397959	6.58508e-05	1.21938	0.998356	-2.46322	0.0485865	0.397959	0.02108	1.9722	0.516292	0.640943	-1.82228	6.53483e-30
rs694748	0.8497	0.22449	9.06237e-05	0.189501	0.99774	-3.02818	0.00894365	0.22449	0.0290102	2.6142	0.436807	1.20551	-1.82266	6.53231e-30
rs12138764	0.3755	0.0612245	0.000274498	0.886218	0.993184	-2.10425	0.0496069	0.0612245	0.0878715	1.96334	0.203857	0.278915	-1.82534	6.51489e-30
rs17259045	0.5183	0.0816327	0.000210448	0.645968	0.994766	-2.41878	0.0152632	0.0816327	0.0673681	2.42607	0.250367	0.592723	-1.82605	6.51022e-30
rs1204679	0.8693	0.22449	9.06237e-05	0.164548	0.99774	-3.03258	0.00894365	0.22449	0.0290102	2.6142	0.436807	1.20551	-1.82707	6.50358e-30
rs1204678	0.8755	0.22449	9.06237e-05	0.156676	0.99774	-3.03385	0.00894365	0.22449	0.0290102	2.6142	0.436807	1.20551	-1.82833	6.49539e-30
rs859564	0.8764	0.22449	9.06237e-05	0.155534	0.99774	-3.03402	0.00894365	0.22449	0.0290102	2.6142	0.436807	1.20551	-1.82851	6.49423e-30
rs11117640	0.1632	0.377551	6.71346e-05	1.39439	0.998324	-2.22527	0.087203	0.377551	0.0214909	1.71034	0.511469	0.389915	-1.83536	6.44991e-30
rs859706	0.07958	0.362245	6.8292e-05	1.75313	0.998296	-1.65316	0.411124	0.362245	0.0218614	0.821918	0.507197	-0.182505	-1.83567	6.44791e-30
rs12032275	0.1191	0.147959	0.000125148	1.55856	0.996881	-1.67436	0.562227	0.147959	0.040062	0.579537	0.359643	-0.162469	-1.83683	6.44043e-30
rs12567990	0.1252	0.147959	0.000125148	1.53331	0.996881	-1.71328	0.459161	0.147959	0.040062	0.74023	0.359643	-0.124334	-1.83761	6.43538e-30
rs2724362	0.09594	0.423469	6.46222e-05	1.66486	0.998387	-1.8312	0.240546	0.423469	0.0206867	1.17362	0.520994	-0.0092155	-1.84041	6.4174e-30
rs733177	0.1126	0.392857	6.61455e-05	1.58661	0.998349	-1.94662	0.18172	0.392857	0.0211743	1.33548	0.515177	0.0974246	-1.8492	6.36128e-30
rs677715	0.113	0.392857	6.61455e-05	1.58485	0.998349	-1.94941	0.18172	0.392857	0.0211743	1.33548	0.515177	0.0974246	-1.85199	6.34355e-30
rs11118516	0.3932	0.0612245	0.000274498	0.853829	0.993184	-2.13224	0.0496069	0.0612245	0.0878715	1.96334	0.203857	0.278915	-1.85332	6.33508e-30
rs3811381	0.1399	0.137755	0.000132827	1.47616	0.99669	-1.76953	0.407195	0.137755	0.0425203	0.82884	0.346046	-0.0934965	-1.86302	6.27393e-30
rs6540435	0.1137	0.153061	0.000121705	1.58178	0.996967	-1.65182	0.869008	0.153061	0.0389599	0.164919	0.366092	-0.222948	-1.87477	6.20068e-30
rs2556	0.4363	0.0816327	0.000210448	0.778456	0.994766	-2.32491	0.0294317	0.0816327	0.0673681	2.17766	0.250367	0.449557	-1.87535	6.19705e-30
rs2476542	0.1161	0.168367	0.000112677	1.57136	0.997191	-1.70635	0.540098	0.168367	0.0360699	0.612665	0.384156	-0.170283	-1.87663	6.18913e-30
rs2796247	0.09654	0.428571	6.4423e-05	1.66186	0.998392	-1.83771	0.269917	0.428571	0.0206229	1.10325	0.521765	-0.0512883	-1.889	6.11305e-30
rs1257576	0.4088	0.346939	6.96336e-05	0.826007	0.998262	-2.83701	0.0241485	0.346939	0.0222909	2.25476	0.502334	0.928004	-1.90901	5.99195e-30
rs7144	0.0882	0.367347	6.78866e-05	1.70497	0.998306	-1.73925	0.416495	0.367347	0.0217317	0.812516	0.508685	-0.187423	-1.92667	5.88705e-30
rs2724375	0.08615	0.357143	6.87178e-05	1.71607	0.998285	-1.71426	0.464337	0.357143	0.0219978	0.731724	0.505643	-0.216883	-1.93114	5.8608e-30
rs3849274	0.08448	0.346939	6.96336e-05	1.72526	0.998262	-1.69188	0.5094	0.346939	0.0222909	0.659771	0.502334	-0.23958	-1.93146	5.8589e-30
rs10429943	0.1435	0.142857	0.000128846	1.46288	0.996789	-1.80404	0.474905	0.142857	0.0412458	0.714521	0.352964	-0.127576	-1.93162	5.85799e-30
rs12403552	0.1442	0.142857	0.000128846	1.46033	0.996789	-1.80776	0.474905	0.142857	0.0412458	0.714521	0.352964	-0.127576	-1.93534	5.83625e-30
rs10429953	0.1489	0.142857	0.000128846	1.44343	0.996789	-1.83222	0.474905	0.142857	0.0412458	0.714521	0.352964	-0.127576	-1.9598	5.69523e-30
rs2724398	0.09289	0.362245	6.8292e-05	1.68035	0.998296	-1.7779	0.411124	0.362245	0.0218614	0.821918	0.507197	-0.182505	-1.9604	5.69177e-30
rs76922535	0.3809	0.0816327	0.000210448	0.876239	0.994766	-2.24443	0.0652597	0.0816327	0.0673681	1.84347	0.250367	0.281338	-1.9631	5.67647e-30
rs12048704	0.1504	0.122449	0.000146824	1.43812	0.996343	-1.77522	0.863148	0.122449	0.047001	0.172368	0.323736	-0.190777	-1.96599	5.66004e-30
rs761275	0.09472	0.362245	6.8292e-05	1.67101	0.998296	-1.79352	0.411124	0.362245	0.0218614	0.821918	0.507197	-0.182505	-1.97602	5.60355e-30
rs2796283	0.09479	0.362245	6.8292e-05	1.67065	0.998296	-1.79411	0.411124	0.362245	0.0218614	0.821918	0.507197	-0.182505	-1.97662	5.60024e-30
rs2782832	0.1646	0.382653	6.67869e-05	1.38977	0.998333	-2.23428	0.122296	0.382653	0.0213796	1.54521	0.512766	0.252651	-1.98163	5.57222e-30
rs11117651	0.1629	0.377551	6.71346e-05	1.39538	0.998324	-2.22389	0.126294	0.377551	0.0214909	1.52888	0.511469	0.239596	-1.98429	5.55741e-30
rs12044246	0.1554	0.142857	0.000128846	1.42071	0.996789	-1.86464	0.474905	0.142857	0.0412458	0.714521	0.352964	-0.127576	-1.99222	5.51354e-30
rs2661365	0.505	0.346939	6.96336e-05	0.666643	0.998262	-2.95574	0.0223182	0.346939	0.0222909	2.28491	0.502334	0.962381	-1.99336	5.50724e-30
rs6540889	0.07888	0.372449	6.7501e-05	1.75722	0.998315	-1.65178	0.884262	0.372449	0.0216082	0.145568	0.510109	-0.351382	-2.00316	5.45355e-30
rs1474742	0.09846	0.362245	6.8292e-05	1.65237	0.998296	-1.82444	0.411124	0.362245	0.0218614	0.821918	0.507197	-0.182505	-2.00695	5.43291e-30
rs7521382	0.1497	0.153061	0.000121705	1.44059	0.996967	-1.86453	0.527833	0.153061	0.0389599	0.631318	0.366092	-0.154971	-2.0195	5.36514e-30
rs1204673	0.5208	0.0714286	0.000237869	0.642113	0.994088	-2.36049	0.0424523	0.0714286	0.0761461	2.02906	0.228088	0.340086	-2.0204	5.36033e-30
rs7536693	0.0822	0.367347	6.78866e-05	1.73806	0.998306	-1.68238	0.837524	0.367347	0.0217317	0.205061	0.508685	-0.34464	-2.02702	5.32498e-30
rs859705	0.1034	0.362245	6.8292e-05	1.62859	0.998296	-1.86338	0.412233	0.362245	0.0218614	0.81997	0.507197	-0.183316	-2.0467	5.22119e-30
rs7544578	0.1552	0.153061	0.000121705	1.4214	0.996967	-1.89191	0.527833	0.153061	0.0389599	0.631318	0.366092	-0.154971	-2.04688	5.22025e-30
rs12727031	0.8253	0.112245	0.000158331	0.220733	0.996057	-2.74368	0.0168635	0.112245	0.0506845	2.38967	0.307442	0.694147	-2.04954	5.2064e-30
rs71635141	0.4184	0.107143	0.000164923	0.8092	0.995894	-2.42158	0.055578	0.107143	0.0527946	1.91433	0.298826	0.370048	-2.05153	5.19603e-30
rs35838815	0.854	0.112245	0.000158331	0.184017	0.996057	-2.75108	0.0168635	0.112245	0.0506845	2.38967	0.307442	0.694147	-2.05694	5.16801e-30
rs2179634	0.1076	0.311224	7.35994e-05	1.60907	0.998163	-1.85773	0.468467	0.311224	0.0235604	0.724976	0.488489	-0.20682	-2.06456	5.12879e-30
rs6664902	0.1555	0.163265	0.00011549	1.42037	0.997121	-1.91935	0.533084	0.163265	0.0369703	0.623305	0.37834	-0.164187	-2.08353	5.03238e-30
rs12409962	0.1223	0.239796	8.65474e-05	1.54519	0.997841	-1.87782	0.52919	0.239796	0.0277053	0.629242	0.44816	-0.208525	-2.08635	5.01824e-30
rs71635159	0.2345	0.0867347	0.000199176	1.18885	0.995045	-1.95053	0.760026	0.0867347	0.0637595	0.305446	0.260841	-0.138953	-2.08948	5.00252e-30
rs1835307	0.08864	0.362245	6.8292e-05	1.70262	0.998296	-1.74029	0.935222	0.362245	0.0218614	0.0812769	0.507197	-0.352148	-2.09244	4.98774e-30
rs35677203	0.2625	0.0867347	0.000199176	1.1205	0.995045	-2.02906	0.438429	0.0867347	0.0637595	0.774849	0.260841	-0.0728178	-2.10187	4.94092e-30
rs12729557	0.5658	0.0612245	0.000274498	0.574248	0.993184	-2.33051	0.07037	0.0612245	0.0878715	1.80952	0.203857	0.219763	-2.11075	4.89728e-30
rs6702997	0.09716	0.336735	7.064e-05	1.65878	0.998237	-1.79705	0.759704	0.336735	0.0226131	0.30587	0.498747	-0.321991	-2.11904	4.85682e-30
rs737282	0.6188	0.0765306	0.000223238	0.497552	0.99445	-2.47389	0.0437932	0.0765306	0.0714623	2.01607	0.239458	0.349778	-2.12411	4.83226e-30
rs11118196	0.1691	0.137755	0.000132827	1.3751	0.99669	-1.91313	0.949141	0.137755	0.0425203	0.0637858	0.346046	-0.211655	-2.12478	4.82902e-30
rs35970730	0.724	0.122449	0.000146824	0.353118	0.996343	-2.74341	0.0256332	0.122449	0.047001	2.23172	0.323736	0.610613	-2.1328	4.79046e-30
rs2724361	0.1693	0.367347	6.78866e-05	1.37446	0.998306	-2.24728	0.181129	0.367347	0.0217317	1.33729	0.508685	0.0995144	-2.14777	4.71929e-30
rs1555137	0.1324	0.239796	8.65474e-05	1.5047	0.997841	-1.93943	0.52919	0.239796	0.0277053	0.629242	0.44816	-0.208525	-2.14795	4.71841e-30
rs1367067	0.1108	0.30102	7.49834e-05	1.59461	0.998129	-1.87161	0.68977	0.30102	0.0240035	0.399167	0.483835	-0.292118	-2.16373	4.64455e-30
rs1830764	0.1195	0.357143	6.87178e-05	1.55688	0.998285	-1.97432	0.435886	0.357143	0.0219978	0.779159	0.505643	-0.198764	-2.17308	4.60132e-30
rs1204676	0.7466	0.0714286	0.000237869	0.323126	0.994088	-2.51352	0.0424523	0.0714286	0.0761461	2.02906	0.228088	0.340086	-2.17344	4.59968e-30
rs74807457	0.4614	0.229592	8.91966e-05	0.736544	0.997775	-2.78336	0.0437659	0.229592	0.0285534	2.01633	0.440715	0.605331	-2.17803	4.57859e-30
rs71635139	0.5283	0.107143	0.000164923	0.630603	0.995894	-2.54962	0.055578	0.107143	0.0527946	1.91433	0.298826	0.370048	-2.17957	4.57155e-30
rs1429906	0.1018	0.367347	6.78866e-05	1.63619	0.998306	-1.85396	0.837524	0.367347	0.0217317	0.205061	0.508685	-0.34464	-2.1986	4.4854e-30
rs116125277	0.5675	0.0561224	0.000297834	0.571737	0.992609	-2.29153	0.170682	0.0561224	0.0953416	1.37002	0.190934	0.0732489	-2.21828	4.39799e-30
rs1204708	0.1213	0.352041	6.91648e-05	1.54934	0.998274	-1.98278	0.505383	0.352041	0.0221408	0.666045	0.504023	-0.238816	-2.2216	4.38342e-30
rs6671850	0.4646	0.0561224	0.000297834	0.731293	0.992609	-2.18834	0.390455	0.0561224	0.0953416	0.858793	0.190934	-0.0355281	-2.22387	4.37347e-30
rs6540888	0.1053	0.367347	6.78866e-05	1.61968	0.998306	-1.88078	0.837524	0.367347	0.0217317	0.205061	0.508685	-0.34464	-2.22542	4.36669e-30
rs11120586	0.1191	0.397959	6.58508e-05	1.55856	0.998356	-1.99288	0.497008	0.397959	0.02108	0.679205	0.516292	-0.244049	-2.23693	4.31671e-30
rs11118209	0.3726	0.102041	0.000172185	0.891614	0.995714	-2.3304	0.182214	0.102041	0.0551194	1.33397	0.289876	0.0867554	-2.24364	4.28784e-30
rs10449303	0.136	0.357143	6.87178e-05	1.49085	0.998285	-2.07476	0.395756	0.357143	0.0219978	0.849224	0.505643	-0.169919	-2.24467	4.28342e-30
rs35936670	0.8807	0.0918367	0.000189167	0.150082	0.995293	-2.66815	0.038539	0.0918367	0.0605556	2.06908	0.270903	0.421903	-2.24625	4.27668e-30
rs3109808	0.1329	0.362245	6.8292e-05	1.50276	0.998296	-2.06005	0.425228	0.362245	0.0218614	0.797385	0.507197	-0.192579	-2.25263	4.24948e-30
rs1924220	0.1405	0.306122	7.42759e-05	1.47393	0.998147	-2.06113	0.446539	0.306122	0.023777	0.761198	0.486203	-0.192105	-2.25323	4.24691e-30
rs7543250	0.1174	0.377551	6.71346e-05	1.56578	0.998324	-1.97203	0.592126	0.377551	0.0214909	0.535758	0.511469	-0.284771	-2.2568	4.23181e-30
rs2796244	0.1033	0.459184	6.35316e-05	1.62906	0.998414	-1.89853	0.860748	0.459184	0.0203375	0.175422	0.52524	-0.364391	-2.26292	4.20598e-30
rs2724381	0.1351	0.362245	6.8292e-05	1.49429	0.998296	-2.07273	0.425228	0.362245	0.0218614	0.797385	0.507197	-0.192579	-2.26531	4.19595e-30
rs12135901	0.2052	0.137755	0.000132827	1.26687	0.99669	-2.05562	1	0.137755	0.0425203	2.78292e-16	0.346046	-0.212359	-2.26798	4.18475e-30
rs2796268	0.1351	0.357143	6.87178e-05	1.49429	0.998285	-2.06964	0.435886	0.357143	0.0219978	0.779159	0.505643	-0.198764	-2.2684	4.18299e-30
rs12734973	0.5435	0.102041	0.000172185	0.607529	0.995714	-2.54243	0.0797998	0.102041	0.0551194	1.75185	0.289876	0.273653	-2.26877	4.18143e-30
rs12734030	0.2396	0.127551	0.000141776	1.17599	0.996468	-2.13393	0.535413	0.127551	0.0453848	0.619764	0.331444	-0.137662	-2.27159	4.16964e-30
rs12116783	0.3258	0.265306	8.09417e-05	0.982609	0.997981	-2.62068	0.0918735	0.265306	0.0259108	1.6856	0.464772	0.347732	-2.27295	4.16401e-30
rs10864167	0.1111	0.362245	6.8292e-05	1.59327	0.998296	-1.92019	0.970993	0.362245	0.0218614	0.036363	0.507197	-0.353488	-2.27367	4.16098e-30
rs877049	0.112	0.372449	6.7501e-05	1.58927	0.998315	-1.93233	0.822053	0.372449	0.0216082	0.224906	0.510109	-0.343885	-2.27622	4.15042e-30
rs2745982	0.1074	0.464286	6.34318e-05	1.60999	0.998417	-1.93014	0.771887	0.464286	0.0203056	0.289908	0.525632	-0.350797	-2.28094	4.13085e-30
rs74150713	0.3886	0.0663265	0.000254767	0.862159	0.993671	-2.16201	0.956902	0.0663265	0.0815554	0.054041	0.216231	-0.121505	-2.28351	4.12024e-30
rs2724380	0.1452	0.367347	6.78866e-05	1.4567	0.998306	-2.13106	0.372507	0.367347	0.0217317	0.891787	0.508685	-0.153061	-2.28412	4.11774e-30
rs2796241	0.1079	0.464286	6.34318e-05	1.6077	0.998417	-1.93382	0.771887	0.464286	0.0203056	0.289908	0.525632	-0.350797	-2.28461	4.11571e-30
rs2796271	0.1456	0.367347	6.78866e-05	1.45525	0.998306	-2.13316	0.372507	0.367347	0.0217317	0.891787	0.508685	-0.153061	-2.28622	4.10909e-30
rs2724391	0.1151	0.392857	6.61455e-05	1.57568	0.998349	-1.96388	0.696492	0.392857	0.0211743	0.39006	0.515177	-0.322794	-2.28668	4.10722e-30
rs866511	0.1254	0.443878	6.39134e-05	1.5325	0.998405	-2.04795	0.487935	0.443878	0.0204598	0.693597	0.523746	-0.24492	-2.29287	4.08186e-30
rs12401619	0.1383	0.352041	6.91648e-05	1.48215	0.998274	-2.08444	0.453587	0.352041	0.0221408	0.749448	0.504023	-0.209065	-2.29351	4.07926e-30
rs2488256	0.1382	0.382653	6.67869e-05	1.48253	0.998333	-2.10129	0.419602	0.382653	0.0213796	0.807112	0.512766	-0.19249	-2.29378	4.07817e-30
rs59036171	0.1258	0.392857	6.61455e-05	1.53088	0.998349	-2.03336	0.537074	0.392857	0.0211743	0.617243	0.515177	-0.263847	-2.29721	4.06421e-30
rs11120688	0.1278	0.30102	7.49834e-05	1.52283	0.998129	-1.98328	0.794743	0.30102	0.0240035	0.260157	0.483835	-0.314291	-2.29757	4.06274e-30
rs1579484	0.1165	0.367347	6.78866e-05	1.56964	0.998306	-1.96046	0.837524	0.367347	0.0217317	0.205061	0.508685	-0.34464	-2.3051	4.03227e-30
rs71635157	0.437	0.0612245	0.000274498	0.777269	0.993184	-2.19425	0.984227	0.0612245	0.0878715	0.0197701	0.203857	-0.113948	-2.3082	4.01978e-30
rs761276	0.1332	0.438776	6.40688e-05	1.5016	0.998401	-2.09354	0.447921	0.438776	0.0205095	0.758886	0.52314	-0.219626	-2.31316	3.99987e-30
rs2724370	0.1611	0.392857	6.61455e-05	1.40138	0.998349	-2.2229	0.30471	0.392857	0.0211743	1.02639	0.515177	-0.0906244	-2.31353	3.99842e-30
rs2745981	0.112	0.464286	6.34318e-05	1.58927	0.998417	-1.96324	0.771887	0.464286	0.0203056	0.289908	0.525632	-0.350797	-2.31404	3.99637e-30
rs10864175	0.1184	0.367347	6.78866e-05	1.56152	0.998306	-1.97313	0.837524	0.367347	0.0217317	0.205061	0.508685	-0.34464	-2.31777	3.98148e-30
rs12021745	0.1388	0.311224	7.35994e-05	1.48027	0.998163	-2.05632	0.58927	0.311224	0.0235604	0.539895	0.488489	-0.263999	-2.32032	3.97134e-30
rs114886545	0.7292	0.0561224	0.000297834	0.34619	0.992609	-2.39428	0.170682	0.0561224	0.0953416	1.37002	0.190934	0.0732489	-2.32103	3.96853e-30
rs6703857	0.1188	0.372449	6.7501e-05	1.55983	0.998315	-1.9786	0.828762	0.372449	0.0216082	0.21629	0.510109	-0.344854	-2.32346	3.9589e-30
rs2745972	0.1351	0.438776	6.40688e-05	1.49429	0.998401	-2.10447	0.447921	0.438776	0.0205095	0.758886	0.52314	-0.219626	-2.3241	3.95637e-30
rs74150714	0.416	0.0714286	0.000237869	0.81338	0.994088	-2.23658	0.563505	0.0714286	0.0761461	0.577644	0.228088	-0.0913891	-2.32797	3.94107e-30
rs2488252	0.1539	0.367347	6.78866e-05	1.42589	0.998306	-2.17539	0.372507	0.367347	0.0217317	0.891787	0.508685	-0.153061	-2.32845	3.9392e-30
rs7514736	0.1211	0.367347	6.78866e-05	1.55017	0.998306	-1.99076	0.837524	0.367347	0.0217317	0.205061	0.508685	-0.34464	-2.3354	3.91189e-30
rs4611012	0.1213	0.367347	6.78866e-05	1.54934	0.998306	-1.99205	0.837524	0.367347	0.0217317	0.205061	0.508685	-0.34464	-2.33669	3.90685e-30
rs12407259	0.8421	0.0663265	0.000254767	0.199208	0.993671	-2.5116	0.103528	0.0663265	0.0815554	1.62798	0.216231	0.164722	-2.34688	3.86726e-30
rs12062235	0.4792	0.0612245	0.000274498	0.70759	0.993184	-2.24563	0.738207	0.0612245	0.0878715	0.334228	0.203857	-0.102602	-2.34823	3.86203e-30
rs2745979	0.1568	0.239796	8.65474e-05	1.41592	0.997841	-2.06881	0.786038	0.239796	0.0277053	0.271459	0.44816	-0.280736	-2.34954	3.85697e-30
rs1009896	0.1848	0.326531	7.17437e-05	1.32612	0.99821	-2.28494	0.292138	0.326531	0.0229664	1.05344	0.494871	-0.0668814	-2.35182	3.84819e-30
rs10746462	0.1632	0.382653	6.67869e-05	1.39439	0.998333	-2.22786	0.343574	0.382653	0.0213796	0.947128	0.512766	-0.129517	-2.35737	3.82688e-30
rs6703860	0.1221	0.377551	6.71346e-05	1.54602	0.998324	-2.00272	0.93174	0.377551	0.0214909	0.0856555	0.511469	-0.3563	-2.35902	3.82059e-30
rs2796242	0.119	0.464286	6.34318e-05	1.55898	0.998417	-2.01083	0.771887	0.464286	0.0203056	0.289908	0.525632	-0.350797	-2.36163	3.81063e-30
rs2724387	0.1651	0.377551	6.71346e-05	1.38812	0.998324	-2.23398	0.342728	0.377551	0.0214909	0.948788	0.511469	-0.127964	-2.36194	3.80944e-30
rs2796276	0.1533	0.362245	6.8292e-05	1.42797	0.998296	-2.16946	0.425228	0.362245	0.0218614	0.797385	0.507197	-0.192579	-2.36204	3.80907e-30
rs75761483	0.3937	0.0867347	0.000199176	0.852927	0.995045	-2.29177	0.438429	0.0867347	0.0637595	0.774849	0.260841	-0.0728178	-2.36459	3.79939e-30
rs41317993	0.374	0.127551	0.000141776	0.889006	0.996468	-2.42919	0.206136	0.127551	0.0453848	1.26426	0.331444	0.0635655	-2.36563	3.79543e-30
rs2761433	0.154	0.357143	6.87178e-05	1.42554	0.998285	-2.16983	0.435886	0.357143	0.0219978	0.779159	0.505643	-0.198764	-2.36859	3.7842e-30
rs6673138	0.1354	0.341837	7.01251e-05	1.49314	0.99825	-2.06127	0.701092	0.341837	0.0224482	0.383847	0.500576	-0.310273	-2.37154	3.77306e-30
rs2488253	0.1821	0.377551	6.71346e-05	1.33432	0.998324	-2.3071	0.286098	0.377551	0.0214909	1.06672	0.511469	-0.0671777	-2.37427	3.76275e-30
rs2796236	0.1454	0.438776	6.40688e-05	1.45597	0.998401	-2.1609	0.442892	0.438776	0.0205095	0.767318	0.52314	-0.216259	-2.37716	3.7519e-30
rs35749143	0.5632	0.112245	0.000158331	0.578095	0.996057	-2.60151	0.104917	0.112245	0.0506845	1.62147	0.307442	0.220477	-2.38103	3.73741e-30
rs2488254	0.162	0.367347	6.78866e-05	1.39838	0.998306	-2.21417	0.391117	0.367347	0.0217317	0.857594	0.508685	-0.168275	-2.38245	3.73212e-30
rs10864178	0.1268	0.372449	6.7501e-05	1.52684	0.998315	-2.02943	0.959904	0.372449	0.0216082	0.050274	0.510109	-0.356142	-2.38557	3.72049e-30
rs78530915	0.6053	0.0612245	0.000274498	0.516794	0.993184	-2.36164	0.347953	0.0612245	0.0878715	0.938566	0.203857	-0.0241987	-2.38584	3.7195e-30
rs2135923	0.1662	0.326531	7.17437e-05	1.38452	0.99821	-2.20593	0.423913	0.326531	0.0229664	0.799651	0.494871	-0.18325	-2.38918	3.70707e-30
rs10449311	0.4561	0.0714286	0.000237869	0.745284	0.994088	-2.28934	0.620177	0.0714286	0.0761461	0.495599	0.228088	-0.101431	-2.39077	3.70119e-30
rs2294911	0.7378	0.117347	0.000152322	0.334768	0.996206	-2.7314	0.0668933	0.117347	0.048761	1.83239	0.315741	0.340365	-2.39103	3.70023e-30
rs61203601	0.3703	0.132653	0.000137125	0.895912	0.996584	-2.43963	0.222498	0.132653	0.043896	1.21991	0.338876	0.045248	-2.39438	3.68787e-30
rs10746463	0.1495	0.382653	6.67869e-05	1.4413	0.998333	-2.16146	0.482919	0.382653	0.0213796	0.701616	0.512766	-0.233297	-2.39475	3.68648e-30
rs2488255	0.1682	0.367347	6.78866e-05	1.37801	0.998306	-2.2424	0.372507	0.367347	0.0217317	0.891787	0.508685	-0.153061	-2.39546	3.68388e-30
rs2796263	0.1598	0.357143	6.87178e-05	1.40574	0.998285	-2.19781	0.435886	0.357143	0.0219978	0.779159	0.505643	-0.198764	-2.39657	3.67978e-30
rs6540896	0.1287	0.382653	6.67869e-05	1.51925	0.998333	-2.04626	0.931534	0.382653	0.0213796	0.0859147	0.512766	-0.357613	-2.40388	3.653e-30
rs2985105	0.2052	0.428571	6.4423e-05	1.26687	0.998392	-2.41519	0.227678	0.428571	0.0206229	1.20636	0.521765	0.0108384	-2.40435	3.65126e-30
rs1962149	0.1634	0.362245	6.8292e-05	1.39373	0.998296	-2.21769	0.418287	0.362245	0.0218614	0.809396	0.507197	-0.187685	-2.40538	3.64752e-30
rs1588143	0.1422	0.341837	7.01251e-05	1.46765	0.99825	-2.09894	0.701092	0.341837	0.0224482	0.383847	0.500576	-0.310273	-2.40922	3.63355e-30
rs10864180	0.1348	0.372449	6.7501e-05	1.49544	0.998315	-2.0768	0.760387	0.372449	0.0216082	0.304973	0.510109	-0.333064	-2.40987	3.63118e-30
rs115075067	0.551	0.0612245	0.000274498	0.596262	0.993184	-2.31771	0.64473	0.0612245	0.0878715	0.461096	0.203857	-0.0923173	-2.41003	3.63059e-30
rs2745946	0.273	0.403061	6.5573e-05	1.09618	0.998363	-2.60773	0.142039	0.403061	0.020991	1.46824	0.517348	0.1934	-2.41433	3.615e-30
rs12404817	0.6192	0.117347	0.000152322	0.496984	0.996206	-2.66419	0.0982611	0.117347	0.048761	1.65334	0.315741	0.241836	-2.42235	3.58612e-30
rs2785640	0.2779	0.403061	6.5573e-05	1.08505	0.998363	-2.61985	0.142039	0.403061	0.020991	1.46824	0.517348	0.1934	-2.42645	3.57145e-30
rs2796245	0.6503	0.142857	0.000128846	0.453345	0.996789	-2.76819	0.0751767	0.142857	0.0412458	1.77938	0.352964	0.341103	-2.42708	3.5692e-30
rs115671492	0.7189	0.132653	0.000137125	0.359929	0.996584	-2.77503	0.0703643	0.132653	0.043896	1.80956	0.338876	0.347918	-2.42711	3.5691e-30
rs2796266	0.1924	0.372449	6.7501e-05	1.30351	0.998315	-2.34495	0.301179	0.372449	0.0216082	1.03391	0.510109	-0.0841414	-2.42909	3.56205e-30
rs7512286	0.8282	0.122449	0.000146824	0.217011	0.996343	-2.78207	0.065964	0.122449	0.047001	1.83867	0.323736	0.351642	-2.43043	3.55728e-30
rs6701558	0.6389	0.117347	0.000152322	0.469237	0.996206	-2.67754	0.0982611	0.117347	0.048761	1.65334	0.315741	0.241836	-2.43571	3.53855e-30
rs2724392	0.6275	0.122449	0.000146824	0.485249	0.996343	-2.68823	0.0962719	0.122449	0.047001	1.6632	0.323736	0.25218	-2.43605	3.53735e-30
rs1257728	0.149	0.336735	7.064e-05	1.44307	0.998237	-2.13101	0.696576	0.336735	0.0226131	0.389947	0.498747	-0.307403	-2.43841	3.529e-30
rs6701735	0.6863	0.142857	0.000128846	0.403881	0.996789	-2.78932	0.0760266	0.142857	0.0412458	1.77422	0.352964	0.337864	-2.45145	3.48327e-30
rs2796262	0.1807	0.362245	6.8292e-05	1.3386	0.998296	-2.29287	0.383929	0.362245	0.0218614	0.87068	0.507197	-0.161574	-2.45445	3.47286e-30
rs35720264	0.6712	0.117347	0.000152322	0.424502	0.996206	-2.69746	0.0982611	0.117347	0.048761	1.65334	0.315741	0.241836	-2.45562	3.46878e-30
rs1009897	0.2008	0.27551	7.90416e-05	1.27928	0.998028	-2.29766	0.414679	0.27551	0.0253026	0.815688	0.470686	-0.161502	-2.45916	3.45653e-30
rs74360922	0.7304	0.0612245	0.000274498	0.344593	0.993184	-2.4353	0.347953	0.0612245	0.0878715	0.938566	0.203857	-0.0241987	-2.4595	3.45537e-30
rs2724376	0.1884	0.285714	7.73075e-05	1.31533	0.998071	-2.26201	0.485167	0.285714	0.0247475	0.698017	0.476216	-0.207325	-2.46934	3.42153e-30
rs60200450	0.5058	0.0816327	0.000210448	0.665392	0.994766	-2.40611	0.427943	0.0816327	0.0673681	0.792717	0.250367	-0.0654203	-2.47153	3.41405e-30
rs115143530	0.8109	0.0510204	0.000325855	0.239265	0.991919	-2.38075	0.797867	0.0510204	0.104312	0.256109	0.177428	-0.0918408	-2.4726	3.4104e-30
rs1257729	0.1559	0.336735	7.064e-05	1.419	0.998237	-2.1654	0.696576	0.336735	0.0226131	0.389947	0.498747	-0.307403	-2.4728	3.40969e-30
rs2796274	0.1895	0.377551	6.71346e-05	1.31206	0.998324	-2.3365	0.354961	0.377551	0.0214909	0.925009	0.511469	-0.139359	-2.47586	3.3993e-30
rs17009223	0.5103	0.0816327	0.000210448	0.658371	0.994766	-2.41073	0.427943	0.0816327	0.0673681	0.792717	0.250367	-0.0654203	-2.47615	3.3983e-30
rs55797717	0.7144	0.117347	0.000152322	0.365953	0.996206	-2.72051	0.0982611	0.117347	0.048761	1.65334	0.315741	0.241836	-2.47867	3.38973e-30
rs12568741	0.726	0.112245	0.000158331	0.350451	0.996057	-2.70678	0.102493	0.112245	0.0506845	1.63289	0.307442	0.226188	-2.4806	3.38323e-30
rs67006021	0.7289	0.112245	0.000158331	0.346589	0.996057	-2.70812	0.102493	0.112245	0.0506845	1.63289	0.307442	0.226188	-2.48194	3.37869e-30
rs12565089	0.7272	0.117347	0.000152322	0.348853	0.996206	-2.7266	0.0982611	0.117347	0.048761	1.65334	0.315741	0.241836	-2.48476	3.36915e-30
rs7533825	0.1466	0.362245	6.8292e-05	1.45165	0.998296	-2.13543	0.899636	0.362245	0.0218614	0.126121	0.507197	-0.349789	-2.48522	3.36761e-30
rs2745964	0.1737	0.270408	7.99698e-05	1.36041	0.998005	-2.18498	0.802498	0.270408	0.0255997	0.250115	0.467778	-0.300716	-2.4857	3.36602e-30
rs17009221	0.5205	0.0816327	0.000210448	0.642575	0.994766	-2.42095	0.427943	0.0816327	0.0673681	0.792717	0.250367	-0.0654203	-2.48637	3.36374e-30
rs72729053	0.7313	0.117347	0.000152322	0.343397	0.996206	-2.72848	0.0982611	0.117347	0.048761	1.65334	0.315741	0.241836	-2.48664	3.36282e-30
rs36092684	0.7369	0.117347	0.000152322	0.335961	0.996206	-2.731	0.0982611	0.117347	0.048761	1.65334	0.315741	0.241836	-2.48916	3.35437e-30
rs35232605	0.7403	0.117347	0.000152322	0.331456	0.996206	-2.73249	0.0982611	0.117347	0.048761	1.65334	0.315741	0.241836	-2.49066	3.34935e-30
rs11118288	0.2819	0.137755	0.000132827	1.07606	0.99669	-2.27841	1	0.137755	0.0425203	2.78292e-16	0.346046	-0.212359	-2.49077	3.34897e-30
rs1970530	0.19	0.362245	6.8292e-05	1.31058	0.998296	-2.32993	0.383929	0.362245	0.0218614	0.87068	0.507197	-0.161574	-2.4915	3.34652e-30
rs12731740	0.7527	0.112245	0.000158331	0.315081	0.996057	-2.71851	0.102493	0.112245	0.0506845	1.63289	0.307442	0.226188	-2.49232	3.3438e-30
rs2724389	0.1927	0.367347	6.78866e-05	1.30263	0.998306	-2.34326	0.372507	0.367347	0.0217317	0.891787	0.508685	-0.153061	-2.49632	3.33045e-30
rs2796264	0.1877	0.372449	6.7501e-05	1.31741	0.998315	-2.32676	0.395441	0.372449	0.0216082	0.849791	0.510109	-0.1726	-2.49936	3.32033e-30
rs2745955	0.2172	0.306122	7.42759e-05	1.23401	0.998147	-2.38538	0.343566	0.306122	0.023777	0.947144	0.486203	-0.114882	-2.50026	3.31736e-30
rs2802227	0.1594	0.316327	7.29527e-05	1.40709	0.99818	-2.16617	0.945531	0.316327	0.0233534	0.0683202	0.490694	-0.336208	-2.50238	3.31033e-30
rs17044032	0.5196	0.0816327	0.000210448	0.643962	0.994766	-2.42006	0.508978	0.0816327	0.0673681	0.66043	0.250367	-0.0894847	-2.50955	3.28668e-30
rs2488257	0.1734	0.367347	6.78866e-05	1.36136	0.998306	-2.26517	0.514272	0.367347	0.0217317	0.652201	0.508685	-0.247147	-2.51231	3.2776e-30
rs61821133	0.6334	0.0714286	0.000237869	0.476947	0.994088	-2.45235	0.440658	0.0714286	0.0761461	0.771082	0.228088	-0.0616355	-2.51399	3.27211e-30
rs4844379	0.1635	0.341837	7.01251e-05	1.3934	0.99825	-2.20498	0.701092	0.341837	0.0224482	0.383847	0.500576	-0.310273	-2.51525	3.268e-30
rs2745953	0.2109	0.27551	7.90416e-05	1.25109	0.998028	-2.33324	0.447164	0.27551	0.0253026	0.760151	0.470686	-0.182098	-2.51534	3.2677e-30
rs10746399	0.1932	0.372449	6.7501e-05	1.30117	0.998315	-2.34799	0.39086	0.372449	0.0216082	0.858058	0.510109	-0.168999	-2.51699	3.2623e-30
rs861475	0.2524	0.484694	6.31674e-05	1.14454	0.998423	-2.57226	0.20332	0.484694	0.020221	1.27215	0.526673	0.0521897	-2.52007	3.25228e-30
rs2490256	0.167	0.336735	7.064e-05	1.38191	0.998237	-2.21725	0.696576	0.336735	0.0226131	0.389947	0.498747	-0.307403	-2.52465	3.23741e-30
rs2724359	0.1916	0.362245	6.8292e-05	1.30586	0.998296	-2.33609	0.425228	0.362245	0.0218614	0.797385	0.507197	-0.192579	-2.52867	3.22442e-30
rs2661358	0.1717	0.326531	7.17437e-05	1.36676	0.99821	-2.23032	0.705676	0.326531	0.0229664	0.377669	0.494871	-0.306178	-2.53649	3.1993e-30
rs2785642	0.1514	0.392857	6.61455e-05	1.4346	0.998349	-2.17587	1	0.392857	0.0211743	2.78292e-16	0.515177	-0.361986	-2.53786	3.19494e-30
rs11118555	0.8249	0.127551	0.000141776	0.221247	0.996468	-2.79857	0.0971256	0.127551	0.0453848	1.65895	0.331444	0.254769	-2.54381	3.17599e-30
rs12059417	0.5698	0.0765306	0.000223238	0.568346	0.99445	-2.43637	0.650914	0.0765306	0.0714623	0.452493	0.239458	-0.112347	-2.54872	3.16043e-30
rs2724388	0.2032	0.367347	6.78866e-05	1.27249	0.998306	-2.38201	0.400092	0.367347	0.0217317	0.841457	0.508685	-0.175248	-2.55725	3.13357e-30
rs2724382	0.2013	0.362245	6.8292e-05	1.27786	0.998296	-2.37221	0.425228	0.362245	0.0218614	0.797385	0.507197	-0.192579	-2.56479	3.11005e-30
rs17045761	0.7328	0.0663265	0.000254767	0.341403	0.993671	-2.47341	0.614509	0.0663265	0.0815554	0.503648	0.216231	-0.0943958	-2.5678	3.10068e-30
rs945634	0.7893	0.0969388	0.000180223	0.26722	0.995515	-2.66792	0.1752	0.0969388	0.0576926	1.35568	0.280575	0.0931801	-2.57474	3.07924e-30
rs4844587	0.1656	0.367347	6.78866e-05	1.38648	0.998306	-2.23071	0.837524	0.367347	0.0217317	0.205061	0.508685	-0.34464	-2.57535	3.07737e-30
rs2745948	0.219	0.285714	7.73075e-05	1.22919	0.998071	-2.37139	0.485167	0.285714	0.0247475	0.698017	0.476216	-0.207325	-2.57871	3.06704e-30
rs2724377	0.1895	0.438776	6.40688e-05	1.31206	0.998401	-2.35976	0.447921	0.438776	0.0205095	0.758886	0.52314	-0.219626	-2.57939	3.06496e-30
rs2466574	0.2692	0.270408	7.99698e-05	1.10491	0.998005	-2.4993	0.320804	0.270408	0.0255997	0.992807	0.467778	-0.0848113	-2.58411	3.05053e-30
rs12073356	0.6428	0.0714286	0.000237869	0.463787	0.994088	-2.45851	0.861412	0.0714286	0.0761461	0.174577	0.228088	-0.125967	-2.58447	3.04942e-30
rs1354942	0.2043	0.321429	7.23345e-05	1.2694	0.998195	-2.35434	0.514788	0.321429	0.0231555	0.651401	0.492821	-0.234888	-2.58923	3.03495e-30
rs12726522	0.3179	0.142857	0.000128846	0.998783	0.996789	-2.37343	0.927211	0.142857	0.0412458	0.0913541	0.352964	-0.216204	-2.58964	3.03371e-30
rs2564978	0.1816	0.336735	7.064e-05	1.33584	0.998237	-2.27973	0.706847	0.336735	0.0226131	0.376095	0.498747	-0.310049	-2.58978	3.03328e-30
rs77609980	0.9273	0.0612245	0.000274498	0.0912424	0.993184	-2.49013	0.741499	0.0612245	0.0878715	0.32987	0.203857	-0.102897	-2.59303	3.02345e-30
rs2761430	0.2088	0.357143	6.87178e-05	1.25687	0.998285	-2.39566	0.435886	0.357143	0.0219978	0.779159	0.505643	-0.198764	-2.59443	3.01922e-30
rs7550273	0.2112	0.352041	6.91648e-05	1.25027	0.998274	-2.40069	0.432514	0.352041	0.0221408	0.784897	0.504023	-0.195358	-2.59605	3.01432e-30
rs2724383	0.2104	0.362245	6.8292e-05	1.25247	0.998296	-2.40428	0.425228	0.362245	0.0218614	0.797385	0.507197	-0.192579	-2.59685	3.0119e-30
rs1782467	0.1836	0.336735	7.064e-05	1.32975	0.998237	-2.28784	0.706847	0.336735	0.0226131	0.376095	0.498747	-0.310049	-2.59789	3.00879e-30
rs61822964	0.8594	0.0663265	0.000254767	0.177138	0.993671	-2.51573	0.583713	0.0663265	0.0815554	0.547969	0.216231	-0.0893566	-2.60508	2.98721e-30
rs17043515	0.6273	0.0867347	0.000199176	0.485531	0.995045	-2.53642	0.42826	0.0867347	0.0637595	0.792173	0.260841	-0.0692772	-2.6057	2.98538e-30
rs11806810	0.6899	0.0765306	0.000223238	0.398991	0.99445	-2.51783	0.523901	0.0765306	0.0714623	0.637344	0.239458	-0.088227	-2.60605	2.98432e-30
rs2782841	0.1868	0.336735	7.064e-05	1.3201	0.998237	-2.3006	0.706847	0.336735	0.0226131	0.376095	0.498747	-0.310049	-2.61065	2.97064e-30
rs2724373	0.2008	0.341837	7.01251e-05	1.27928	0.99825	-2.35721	0.54262	0.341837	0.0224482	0.608856	0.500576	-0.254367	-2.61158	2.96788e-30
rs61821135	0.8649	0.0714286	0.000237869	0.17014	0.994088	-2.55103	0.440658	0.0714286	0.0761461	0.771082	0.228088	-0.0616355	-2.61267	2.96464e-30
rs61821136	0.8781	0.0714286	0.000237869	0.153378	0.994088	-2.55373	0.440658	0.0714286	0.0761461	0.771082	0.228088	-0.0616355	-2.61536	2.95666e-30
rs1507757	0.186	0.352041	6.91648e-05	1.32251	0.998274	-2.30793	0.68056	0.352041	0.0221408	0.411699	0.504023	-0.307898	-2.61583	2.95528e-30
rs2745949	0.2824	0.270408	7.99698e-05	1.07494	0.998005	-2.53189	0.320804	0.270408	0.0255997	0.992807	0.467778	-0.0848113	-2.6167	2.9527e-30
rs61821134	0.8856	0.0714286	0.000237869	0.143874	0.994088	-2.55513	0.440658	0.0714286	0.0761461	0.771082	0.228088	-0.0616355	-2.61677	2.95251e-30
rs61821089	0.4788	0.0969388	0.000180223	0.708234	0.995515	-2.45379	1	0.0969388	0.0576926	2.78292e-16	0.280575	-0.164651	-2.61845	2.94757e-30
rs7512422	0.1979	0.372449	6.7501e-05	1.28756	0.998315	-2.36558	0.526384	0.372449	0.0216082	0.633536	0.510109	-0.254416	-2.62	2.94299e-30
rs1507760	0.2	0.372449	6.7501e-05	1.28155	0.998315	-2.37329	0.515717	0.372449	0.0216082	0.649962	0.510109	-0.249038	-2.62232	2.93616e-30
rs61735651	0.5124	0.0918367	0.000189167	0.655105	0.995293	-2.46579	1	0.0918367	0.0605556	2.78292e-16	0.270903	-0.157974	-2.62376	2.93193e-30
rs55819427	0.9401	0.0714286	0.000237869	0.0751442	0.994088	-2.56261	0.440658	0.0714286	0.0761461	0.771082	0.228088	-0.0616355	-2.62425	2.93051e-30
rs56146462	0.9408	0.0714286	0.000237869	0.0742644	0.994088	-2.56268	0.440658	0.0714286	0.0761461	0.771082	0.228088	-0.0616355	-2.62432	2.93031e-30
rs61822963	0.9437	0.0714286	0.000237869	0.0706202	0.994088	-2.56294	0.440658	0.0714286	0.0761461	0.771082	0.228088	-0.0616355	-2.62458	2.92955e-30
rs1887632	0.9495	0.0714286	0.000237869	0.0633347	0.994088	-2.56343	0.440658	0.0714286	0.0761461	0.771082	0.228088	-0.0616355	-2.62506	2.92813e-30
rs859707	0.6874	0.0918367	0.000189167	0.402386	0.995293	-2.59879	0.343161	0.0918367	0.0605556	0.947937	0.270903	-0.0362595	-2.63504	2.89904e-30
rs859708	0.6874	0.0918367	0.000189167	0.402386	0.995293	-2.59879	0.343161	0.0918367	0.0605556	0.947937	0.270903	-0.0362595	-2.63504	2.89904e-30
rs891376	0.1958	0.352041	6.91648e-05	1.29361	0.998274	-2.34567	0.626703	0.352041	0.0221408	0.486373	0.504023	-0.290997	-2.63666	2.89436e-30
rs4844591	0.1859	0.352041	6.91648e-05	1.32281	0.998274	-2.30754	0.782116	0.352041	0.0221408	0.276563	0.504023	-0.331337	-2.63887	2.88796e-30
rs7555030	0.1972	0.372449	6.7501e-05	1.28957	0.998315	-2.36299	0.581374	0.372449	0.0216082	0.551379	0.510109	-0.279245	-2.64224	2.87826e-30
rs72729038	0.6698	0.0765306	0.000223238	0.426423	0.99445	-2.50657	0.970904	0.0765306	0.0714623	0.0364748	0.239458	-0.136702	-2.64327	2.8753e-30
rs11118665	0.6147	0.0816327	0.000210448	0.503376	0.994766	-2.50029	0.959495	0.0816327	0.0673681	0.0507877	0.250367	-0.143763	-2.64405	2.87304e-30
rs1395969	0.1945	0.341837	7.01251e-05	1.29738	0.99825	-2.33393	0.701092	0.341837	0.0224482	0.383847	0.500576	-0.310273	-2.6442	2.87262e-30
rs61821085	0.507	0.0969388	0.000180223	0.663516	0.995515	-2.48433	1	0.0969388	0.0576926	2.78292e-16	0.280575	-0.164651	-2.64898	2.85893e-30
rs859709	0.7166	0.0918367	0.000189167	0.363007	0.995293	-2.61378	0.343161	0.0918367	0.0605556	0.947937	0.270903	-0.0362595	-2.65004	2.85588e-30
rs1410408	0.6257	0.0816327	0.000210448	0.487788	0.994766	-2.50798	0.911321	0.0816327	0.0673681	0.111373	0.250367	-0.142533	-2.65051	2.85456e-30
rs2782828	0.1976	0.336735	7.064e-05	1.28842	0.998237	-2.34185	0.706847	0.336735	0.0226131	0.376095	0.498747	-0.310049	-2.6519	2.85059e-30
rs12133548	0.1975	0.362245	6.8292e-05	1.28871	0.998296	-2.35831	0.627166	0.362245	0.0218614	0.48572	0.507197	-0.293993	-2.6523	2.84945e-30
rs17044525	0.5465	0.0918367	0.000189167	0.603013	0.995293	-2.4984	0.895235	0.0918367	0.0605556	0.131682	0.270903	-0.155625	-2.65403	2.84452e-30
rs925131	0.2009	0.331633	7.11792e-05	1.27899	0.998224	-2.35015	0.690741	0.331633	0.0227857	0.39785	0.496846	-0.304108	-2.65426	2.84388e-30
rs6700168	0.1975	0.341837	7.01251e-05	1.28871	0.99825	-2.34512	0.701092	0.341837	0.0224482	0.383847	0.500576	-0.310273	-2.6554	2.84064e-30
rs7548463	0.1979	0.341837	7.01251e-05	1.28756	0.99825	-2.3466	0.701092	0.341837	0.0224482	0.383847	0.500576	-0.310273	-2.65687	2.83644e-30
rs7535029	0.1895	0.341837	7.01251e-05	1.31206	0.99825	-2.31481	0.930901	0.341837	0.0224482	0.0867108	0.500576	-0.345268	-2.66008	2.82737e-30
rs147730505	0.6949	0.229592	8.91966e-05	0.392214	0.997775	-2.97726	0.0973252	0.229592	0.0285534	1.65796	0.440715	0.315179	-2.66209	2.8217e-30
rs2724399	0.7456	0.0918367	0.000189167	0.324447	0.995293	-2.62698	0.343161	0.0918367	0.0605556	0.947937	0.270903	-0.0362595	-2.66324	2.81846e-30
rs1966592	0.1864	0.367347	6.78866e-05	1.3213	0.998306	-2.3188	0.837524	0.367347	0.0217317	0.205061	0.508685	-0.34464	-2.66344	2.81787e-30
rs6700079	0.2002	0.341837	7.01251e-05	1.28098	0.99825	-2.35503	0.701092	0.341837	0.0224482	0.383847	0.500576	-0.310273	-2.6653	2.81263e-30
rs72729040	0.7109	0.0765306	0.000223238	0.370648	0.99445	-2.52867	0.970904	0.0765306	0.0714623	0.0364748	0.239458	-0.136702	-2.66537	2.81243e-30
rs7548495	0.5601	0.0918367	0.000189167	0.582693	0.995293	-2.51039	1	0.0918367	0.0605556	2.78292e-16	0.270903	-0.157974	-2.66837	2.80403e-30
rs891378	0.1962	0.331633	7.11792e-05	1.29245	0.998224	-2.33287	0.858239	0.331633	0.0227857	0.178616	0.496846	-0.335504	-2.66837	2.80401e-30
rs1507761	0.204	0.336735	7.064e-05	1.27024	0.998237	-2.36507	0.686562	0.336735	0.0226131	0.403526	0.498747	-0.304716	-2.66979	2.80005e-30
rs35187553	0.7384	0.117347	0.000152322	0.333973	0.996206	-2.73166	0.208541	0.117347	0.048761	1.25759	0.315741	0.0599671	-2.67169	2.79472e-30
rs2017760	0.2177	0.352041	6.91648e-05	1.23267	0.998274	-2.42251	0.526337	0.352041	0.0221408	0.633607	0.504023	-0.249441	-2.67195	2.79399e-30
rs6681853	0.2	0.336735	7.064e-05	1.28155	0.998237	-2.35066	0.759704	0.336735	0.0226131	0.30587	0.498747	-0.321991	-2.67265	2.79204e-30
rs6703002	0.2002	0.336735	7.064e-05	1.28098	0.998237	-2.35139	0.759704	0.336735	0.0226131	0.30587	0.498747	-0.321991	-2.67338	2.79001e-30
rs1507759	0.1971	0.357143	6.87178e-05	1.28986	0.998285	-2.35373	0.719614	0.357143	0.0219978	0.358974	0.505643	-0.31967	-2.6734	2.78995e-30
rs925130	0.1987	0.346939	6.96336e-05	1.28526	0.998262	-2.35305	0.737621	0.346939	0.0222909	0.335005	0.502334	-0.320725	-2.67377	2.78892e-30
rs1891421	0.7889	0.0918367	0.000189167	0.267739	0.995293	-2.64369	0.332884	0.0918367	0.0605556	0.968321	0.270903	-0.0309688	-2.67466	2.78645e-30
rs61821132	0.7847	0.0816327	0.000210448	0.273199	0.994766	-2.5892	0.497637	0.0816327	0.0673681	0.678212	0.250367	-0.0865049	-2.6757	2.78354e-30
rs643470	0.7694	0.19898	9.8986e-05	0.29316	0.997531	-2.9592	0.104288	0.19898	0.0316871	1.62441	0.415228	0.279567	-2.67963	2.77262e-30
rs4844592	0.2064	0.346939	6.96336e-05	1.26353	0.998262	-2.3807	0.66536	0.346939	0.0222909	0.432526	0.502334	-0.301925	-2.68263	2.76433e-30
rs12568382	0.6952	0.127551	0.000141776	0.391808	0.996468	-2.74648	0.206136	0.127551	0.0453848	1.26426	0.331444	0.0635655	-2.68291	2.76354e-30
rs2914937	0.2022	0.341837	7.01251e-05	1.27531	0.99825	-2.36227	0.775496	0.341837	0.0224482	0.285193	0.500576	-0.326792	-2.68906	2.7466e-30
rs61821130	0.5252	0.102041	0.000172185	0.63535	0.995714	-2.52521	0.835554	0.102041	0.0551194	0.207584	0.289876	-0.164912	-2.69012	2.74369e-30
rs61821107	0.5882	0.0918367	0.000189167	0.541446	0.995293	-2.53347	1	0.0918367	0.0605556	2.78292e-16	0.270903	-0.157974	-2.69144	2.74007e-30
rs2785644	0.3007	0.270408	7.99698e-05	1.03493	0.998005	-2.57402	0.35767	0.270408	0.0255997	0.919813	0.467778	-0.117464	-2.69148	2.73996e-30
rs1507758	0.1958	0.372449	6.7501e-05	1.29361	0.998315	-2.35779	0.774194	0.372449	0.0216082	0.286893	0.510109	-0.335793	-2.69358	2.73422e-30
rs2802217	0.2135	0.336735	7.064e-05	1.244	0.998237	-2.398	0.65944	0.336735	0.0226131	0.440686	0.498747	-0.296892	-2.69489	2.73063e-30
rs971318	0.2065	0.341837	7.01251e-05	1.26325	0.99825	-2.37755	0.748679	0.341837	0.0224482	0.320382	0.500576	-0.321459	-2.69901	2.71941e-30
rs17042520	0.5984	0.0918367	0.000189167	0.526703	0.995293	-2.54131	1	0.0918367	0.0605556	2.78292e-16	0.270903	-0.157974	-2.69928	2.71868e-30
rs61821111	0.5989	0.0918367	0.000189167	0.525983	0.995293	-2.54168	1	0.0918367	0.0605556	2.78292e-16	0.270903	-0.157974	-2.69966	2.71765e-30
rs61821113	0.5991	0.0918367	0.000189167	0.525695	0.995293	-2.54183	1	0.0918367	0.0605556	2.78292e-16	0.270903	-0.157974	-2.69981	2.71724e-30
rs2235768	0.7995	0.0765306	0.000223238	0.253994	0.99445	-2.5649	0.970904	0.0765306	0.0714623	0.0364748	0.239458	-0.136702	-2.70161	2.71236e-30
rs61240730	0.5641	0.0969388	0.000180223	0.576762	0.995515	-2.53789	1	0.0969388	0.0576926	2.78292e-16	0.280575	-0.164651	-2.70254	2.70984e-30
rs1876453	0.5646	0.0969388	0.000180223	0.576022	0.995515	-2.53831	1	0.0969388	0.0576926	2.78292e-16	0.280575	-0.164651	-2.70296	2.70869e-30
rs694874	0.7007	0.0969388	0.000180223	0.384376	0.995515	-2.62993	0.419104	0.0969388	0.0576926	0.807976	0.280575	-0.073068	-2.70299	2.7086e-30
rs17042493	0.6043	0.0918367	0.000189167	0.518227	0.995293	-2.54571	1	0.0918367	0.0605556	2.78292e-16	0.270903	-0.157974	-2.70369	2.70672e-30
rs1204709	0.7028	0.0867347	0.000199176	0.381543	0.995045	-2.58128	0.651352	0.0867347	0.0637595	0.451885	0.260841	-0.124489	-2.70577	2.70109e-30
rs35029161	0.7452	0.127551	0.000141776	0.324975	0.996468	-2.77035	0.206136	0.127551	0.0453848	1.26426	0.331444	0.0635655	-2.70678	2.69836e-30
rs7549152	0.8673	0.0867347	0.000199176	0.167089	0.995045	-2.63982	0.42826	0.0867347	0.0637595	0.792173	0.260841	-0.0692772	-2.70909	2.69212e-30
rs11120733	0.1974	0.362245	6.8292e-05	1.28899	0.998296	-2.35794	0.957119	0.362245	0.0218614	0.0537693	0.507197	-0.35309	-2.71103	2.68693e-30
rs35707912	0.398	0.137755	0.000132827	0.845199	0.99669	-2.49945	1	0.137755	0.0425203	2.78292e-16	0.346046	-0.212359	-2.71181	2.68482e-30
rs35118522	0.7582	0.127551	0.000141776	0.307845	0.996468	-2.77575	0.206136	0.127551	0.0453848	1.26426	0.331444	0.0635655	-2.71218	2.68383e-30
rs56390361	0.8366	0.0765306	0.000223238	0.206244	0.99445	-2.57583	0.970904	0.0765306	0.0714623	0.0364748	0.239458	-0.136702	-2.71253	2.68288e-30
rs56985822	0.7617	0.127551	0.000141776	0.303249	0.996468	-2.77715	0.206136	0.127551	0.0453848	1.26426	0.331444	0.0635655	-2.71358	2.68008e-30
rs6662070	0.2009	0.352041	6.91648e-05	1.27899	0.998274	-2.36444	0.963083	0.352041	0.0221408	0.0462851	0.504023	-0.350073	-2.71451	2.67759e-30
rs61821090	0.621	0.0918367	0.000189167	0.494434	0.995293	-2.5577	1	0.0918367	0.0605556	2.78292e-16	0.270903	-0.157974	-2.71568	2.67446e-30
rs10864231	0.2005	0.357143	6.87178e-05	1.28013	0.998285	-2.36621	0.920799	0.357143	0.0219978	0.0994269	0.505643	-0.34975	-2.71596	2.6737e-30
rs61821108	0.6253	0.0918367	0.000189167	0.488353	0.995293	-2.56068	1	0.0918367	0.0605556	2.78292e-16	0.270903	-0.157974	-2.71865	2.66652e-30
rs6671947	0.7798	0.127551	0.000141776	0.27958	0.996468	-2.78402	0.206136	0.127551	0.0453848	1.26426	0.331444	0.0635655	-2.72045	2.66172e-30
rs2564975	0.2161	0.341837	7.01251e-05	1.23697	0.99825	-2.41035	0.701092	0.341837	0.0224482	0.383847	0.500576	-0.310273	-2.72062	2.66127e-30
rs2802234	0.2231	0.346939	6.96336e-05	1.21833	0.998262	-2.43669	0.614141	0.346939	0.0222909	0.504171	0.502334	-0.285069	-2.72176	2.65824e-30
rs2802236	0.2242	0.341837	7.01251e-05	1.21544	0.99825	-2.4367	0.61911	0.341837	0.0224482	0.497111	0.500576	-0.285299	-2.722	2.6576e-30
rs12095015	0.2191	0.346939	6.96336e-05	1.22892	0.998262	-2.42375	0.656183	0.346939	0.0222909	0.445189	0.502334	-0.299133	-2.72288	2.65527e-30
rs61821109	0.823	0.0816327	0.000210448	0.223688	0.994766	-2.60143	0.67508	0.0816327	0.0673681	0.419187	0.250367	-0.122089	-2.72352	2.65356e-30
rs2802231	0.2184	0.336735	7.064e-05	1.23079	0.998237	-2.41431	0.706847	0.336735	0.0226131	0.376095	0.498747	-0.310049	-2.72436	2.65134e-30
rs2564974	0.2176	0.341837	7.01251e-05	1.23294	0.99825	-2.41532	0.701092	0.341837	0.0224482	0.383847	0.500576	-0.310273	-2.72559	2.64808e-30
rs1572275	0.2199	0.341837	7.01251e-05	1.22679	0.99825	-2.42286	0.701092	0.341837	0.0224482	0.383847	0.500576	-0.310273	-2.73313	2.62819e-30
rs2745952	0.2124	0.331633	7.11792e-05	1.24699	0.998224	-2.39049	0.958485	0.331633	0.0227857	0.0520544	0.496846	-0.342756	-2.73325	2.62788e-30
rs2802233	0.2213	0.341837	7.01251e-05	1.22308	0.99825	-2.4274	0.701092	0.341837	0.0224482	0.383847	0.500576	-0.310273	-2.73767	2.61627e-30
rs7545125	0.2102	0.346939	6.96336e-05	1.25302	0.998262	-2.3939	0.895801	0.346939	0.0222909	0.130968	0.502334	-0.344605	-2.73851	2.61409e-30
rs2802238	0.2186	0.341837	7.01251e-05	1.23026	0.99825	-2.41861	0.748679	0.341837	0.0224482	0.320382	0.500576	-0.321459	-2.74007	2.61002e-30
rs1652333	0.2223	0.341837	7.01251e-05	1.22044	0.99825	-2.43063	0.701092	0.341837	0.0224482	0.383847	0.500576	-0.310273	-2.7409	2.60785e-30
rs2488249	0.2407	0.331633	7.11792e-05	1.17324	0.998224	-2.47958	0.567771	0.331633	0.0227857	0.571337	0.496846	-0.262337	-2.74192	2.60519e-30
rs61821086	0.6153	0.0969388	0.000180223	0.502523	0.995515	-2.57777	1	0.0969388	0.0576926	2.78292e-16	0.280575	-0.164651	-2.74242	2.60389e-30
rs1891422	0.7834	0.0969388	0.000180223	0.274891	0.995515	-2.66585	0.429574	0.0969388	0.0576926	0.789921	0.280575	-0.0771153	-2.74297	2.60246e-30
rs2490260	0.2209	0.341837	7.01251e-05	1.22414	0.99825	-2.42611	0.74429	0.341837	0.0224482	0.326178	0.500576	-0.320521	-2.74663	2.59295e-30
rs1858001	0.221	0.362245	6.8292e-05	1.22387	0.998296	-2.43962	0.671042	0.362245	0.0218614	0.424719	0.507197	-0.308078	-2.7477	2.59019e-30
rs1204677	0.3557	0.484694	6.31674e-05	0.92359	0.998423	-2.80038	0.20332	0.484694	0.020221	1.27215	0.526673	0.0521897	-2.74819	2.58892e-30
rs7545126	0.3996	0.147959	0.000125148	0.842336	0.996881	-2.53147	0.878803	0.147959	0.040062	0.152487	0.359643	-0.218684	-2.75016	2.58382e-30
rs116059019	0.8402	0.0867347	0.000199176	0.201638	0.995045	-2.63348	0.634939	0.0867347	0.0637595	0.474786	0.260841	-0.121721	-2.7552	2.57082e-30
rs61821088	0.6374	0.0969388	0.000180223	0.471337	0.995515	-2.59289	1	0.0969388	0.0576926	2.78292e-16	0.280575	-0.164651	-2.75754	2.56482e-30
rs2435297	0.2152	0.346939	6.96336e-05	1.23939	0.998262	-2.41085	0.955006	0.346939	0.0222909	0.0564216	0.502334	-0.348113	-2.75896	2.56116e-30
rs10864181	0.2202	0.352041	6.91648e-05	1.226	0.998274	-2.4307	0.776441	0.352041	0.0221408	0.28396	0.504023	-0.330292	-2.76099	2.55598e-30
rs12409159	0.4448	0.137755	0.000132827	0.764113	0.99669	-2.56448	1	0.137755	0.0425203	2.78292e-16	0.346046	-0.212359	-2.77684	2.51578e-30
rs971317	0.2212	0.346939	6.96336e-05	1.22334	0.998262	-2.43058	0.969483	0.346939	0.0222909	0.0382573	0.502334	-0.348545	-2.77912	2.51005e-30
rs41317049	0.387	0.163265	0.00011549	0.865071	0.997121	-2.55207	0.923296	0.163265	0.0369703	0.0962828	0.37834	-0.235927	-2.788	2.48787e-30
rs61821110	0.7782	0.0918367	0.000189167	0.281666	0.995293	-2.63988	1	0.0918367	0.0605556	2.78292e-16	0.270903	-0.157974	-2.79785	2.46347e-30
rs113751404	0.8475	0.0918367	0.000189167	0.192309	0.995293	-2.66096	0.711018	0.0918367	0.0605556	0.37049	0.270903	-0.139382	-2.80034	2.45736e-30
rs61821106	0.7894	0.0918367	0.000189167	0.26709	0.995293	-2.64386	1	0.0918367	0.0605556	2.78292e-16	0.270903	-0.157974	-2.80183	2.45368e-30
rs61821115	0.7926	0.0918367	0.000189167	0.262936	0.995293	-2.64496	1	0.0918367	0.0605556	2.78292e-16	0.270903	-0.157974	-2.80293	2.451e-30
rs12746955	0.691	0.127551	0.000141776	0.397498	0.996468	-2.74424	0.378222	0.127551	0.0453848	0.881177	0.331444	-0.0726388	-2.81688	2.41705e-30
rs80131918	0.9469	0.0918367	0.000189167	0.0666002	0.995293	-2.67715	1	0.0918367	0.0605556	2.78292e-16	0.270903	-0.157974	-2.83513	2.37334e-30
rs2724385	0.3831	0.44898	6.37722e-05	0.872199	0.998408	-2.8417	0.233127	0.44898	0.0204146	1.19234	0.524297	0.00121024	-2.84048	2.36066e-30
rs859562	0.3602	0.265306	8.09417e-05	0.914984	0.997981	-2.68471	0.413359	0.265306	0.0259108	0.817997	0.464772	-0.157037	-2.84175	2.35768e-30
rs1986158	0.7025	0.112245	0.000158331	0.381948	0.996057	-2.69529	0.652497	0.112245	0.0506845	0.450296	0.307442	-0.152512	-2.84781	2.34344e-30
rs12075933	0.7076	0.112245	0.000158331	0.375081	0.996057	-2.69788	0.652497	0.112245	0.0506845	0.450296	0.307442	-0.152512	-2.8504	2.33738e-30
rs7543742	0.7099	0.112245	0.000158331	0.37199	0.996057	-2.69903	0.652497	0.112245	0.0506845	0.450296	0.307442	-0.152512	-2.85155	2.33469e-30
rs61821138	0.7102	0.112245	0.000158331	0.371587	0.996057	-2.69918	0.652497	0.112245	0.0506845	0.450296	0.307442	-0.152512	-2.85169	2.33434e-30
rs61822696	0.9793	0.107143	0.000164923	0.0259465	0.995894	-2.7473	0.485562	0.107143	0.0527946	0.697385	0.298826	-0.104833	-2.85213	2.33332e-30
rs672588	0.6174	0.122449	0.000146824	0.499539	0.996343	-2.68122	0.698122	0.122449	0.047001	0.387857	0.323736	-0.171236	-2.85245	2.33257e-30
rs1887633	0.7225	0.112245	0.000158331	0.35512	0.996057	-2.70514	0.652497	0.112245	0.0506845	0.450296	0.307442	-0.152512	-2.85765	2.32047e-30
rs1571344	0.723	0.112245	0.000158331	0.354452	0.996057	-2.70538	0.652497	0.112245	0.0506845	0.450296	0.307442	-0.152512	-2.85789	2.31992e-30
rs59179545	0.7371	0.107143	0.000164923	0.335696	0.995894	-2.69152	0.803862	0.107143	0.0527946	0.248352	0.298826	-0.168284	-2.85981	2.31549e-30
rs61822962	0.7326	0.112245	0.000158331	0.341669	0.996057	-2.70981	0.652497	0.112245	0.0506845	0.450296	0.307442	-0.152512	-2.86232	2.30967e-30
rs12033963	0.6968	0.117347	0.000152322	0.389644	0.996206	-2.71159	0.634937	0.117347	0.048761	0.47479	0.315741	-0.154121	-2.86572	2.30184e-30
rs6671700	0.2599	0.336735	7.064e-05	1.12663	0.998237	-2.53688	0.828523	0.336735	0.0226131	0.216596	0.498747	-0.333623	-2.8705	2.29086e-30
rs34599386	0.8357	0.127551	0.000141776	0.207397	0.996468	-2.80153	0.378222	0.127551	0.0453848	0.881177	0.331444	-0.0726388	-2.87417	2.28246e-30
rs2745954	0.3744	0.316327	7.29527e-05	0.888262	0.99818	-2.76054	0.342357	0.316327	0.0233534	0.949519	0.490694	-0.116152	-2.87669	2.27672e-30
rs34129533	0.8592	0.127551	0.000141776	0.177393	0.996468	-2.80728	0.378222	0.127551	0.0453848	0.881177	0.331444	-0.0726388	-2.87992	2.26937e-30
rs36074690	0.8674	0.127551	0.000141776	0.166962	0.996468	-2.80907	0.378222	0.127551	0.0453848	0.881177	0.331444	-0.0726388	-2.88171	2.26531e-30
rs4303075	0.673	0.377551	6.71346e-05	0.422034	0.998324	-3.1069	0.138647	0.377551	0.0214909	1.48085	0.511469	0.202628	-2.90427	2.21478e-30
rs761277	0.4075	0.387755	6.64574e-05	0.828301	0.998341	-2.85839	0.272194	0.387755	0.0212741	1.09802	0.514002	-0.050921	-2.90932	2.20364e-30
rs2796260	0.328	0.346939	6.96336e-05	0.97815	0.998262	-2.70001	0.460142	0.346939	0.0222909	0.738613	0.502334	-0.211889	-2.91189	2.19796e-30
rs2796249	0.4153	0.311224	7.35994e-05	0.814602	0.998163	-2.81874	0.339842	0.311224	0.0235604	0.954477	0.488489	-0.11268	-2.93142	2.15546e-30
rs2761436	0.3217	0.433673	6.42386e-05	0.99097	0.998397	-2.72759	0.430184	0.433673	0.0205639	0.788877	0.52248	-0.206998	-2.93459	2.14864e-30
rs2724386	0.3834	0.433673	6.42386e-05	0.871649	0.998397	-2.83854	0.34523	0.433673	0.0205639	0.943882	0.52248	-0.136832	-2.97537	2.06277e-30
rs2796273	0.3288	0.438776	6.40688e-05	0.976534	0.998401	-2.74309	0.485013	0.438776	0.0205095	0.698263	0.52314	-0.242732	-2.98582	2.04133e-30
rs2761435	0.331	0.44898	6.37722e-05	0.972102	0.998408	-2.74972	0.5076	0.44898	0.0204146	0.66258	0.524297	-0.256395	-3.00611	2.00033e-30
rs2466571	0.2985	0.44898	6.37722e-05	1.03966	0.998408	-2.68187	0.678941	0.44898	0.0204146	0.413908	0.524297	-0.32657	-3.00844	1.99567e-30
rs658347	0.3897	0.494898	6.31148e-05	0.860162	0.998425	-2.85727	0.363333	0.494898	0.0202041	0.909032	0.526881	-0.156513	-3.01379	1.98504e-30
rs607952	0.4185	0.494898	6.31148e-05	0.809026	0.998425	-2.89988	0.363333	0.494898	0.0202041	0.909032	0.526881	-0.156513	-3.05639	1.90224e-30
rs2796269	0.3543	0.357143	6.87178e-05	0.926281	0.998285	-2.75591	0.653982	0.357143	0.0219978	0.448237	0.505643	-0.301453	-3.05736	1.9004e-30
rs35850268	0.6964	0.183673	0.000105224	0.390185	0.997376	-2.89566	0.951152	0.183673	0.0336841	0.0612597	0.400469	-0.255053	-3.15071	1.73102e-30
rs34574699	0.7014	0.183673	0.000105224	0.383431	0.997376	-2.89827	0.951152	0.183673	0.0336841	0.0612597	0.400469	-0.255053	-3.15332	1.72652e-30
rs2796259	0.4304	0.423469	6.46222e-05	0.788507	0.998387	-2.90448	0.501106	0.423469	0.0206867	0.67275	0.520994	-0.250122	-3.1546	1.72431e-30
rs2796270	0.4333	0.428571	6.4423e-05	0.783557	0.998392	-2.9099	0.500008	0.428571	0.0206229	0.674478	0.521765	-0.250146	-3.16005	1.71494e-30
rs12760972	0.7206	0.183673	0.000105224	0.357657	0.997376	-2.90779	0.951152	0.183673	0.0336841	0.0612597	0.400469	-0.255053	-3.16285	1.71015e-30
rs2796278	0.4322	0.489796	6.31345e-05	0.785433	0.998424	-2.91851	0.545025	0.489796	0.0202104	0.605232	0.526803	-0.277637	-3.19614	1.65414e-30
rs71515116	0.6275	0.22449	9.06237e-05	0.485249	0.99774	-2.92862	0.928398	0.22449	0.0290102	0.0898601	0.436807	-0.285303	-3.21393	1.62498e-30
rs926631	0.6165	0.397959	6.58508e-05	0.500817	0.998356	-3.08024	0.349948	0.397959	0.02108	0.93469	0.516292	-0.137609	-3.21785	1.61862e-30
rs6665881	0.5679	0.357143	6.87178e-05	0.571147	0.998285	-3.02135	0.57878	0.357143	0.0219978	0.555168	0.505643	-0.274327	-3.29567	1.49743e-30
rs11117884	0.5858	0.346939	6.96336e-05	0.544932	0.998262	-3.02935	0.622391	0.346939	0.0222909	0.492465	0.502334	-0.288	-3.31735	1.46533e-30
rs2724378	0.725	0.346939	6.96336e-05	0.351784	0.998262	-3.11579	0.501639	0.346939	0.0222909	0.671913	0.502334	-0.235519	-3.35131	1.41639e-30
rs77542432	0.7365	0.352041	6.91648e-05	0.336492	0.998274	-3.12442	0.59039	0.352041	0.0221408	0.538271	0.504023	-0.277596	-3.40202	1.34637e-30
rs2745951	0.775	0.357143	6.87178e-05	0.285841	0.998285	-3.14339	0.582663	0.357143	0.0219978	0.549499	0.505643	-0.27591	-3.4193	1.3233e-30
rs2745950	0.781	0.357143	6.87178e-05	0.278016	0.998285	-3.14559	0.582663	0.357143	0.0219978	0.549499	0.505643	-0.27591	-3.4215	1.32039e-30
rs926628	0.9291	0.352041	6.91648e-05	0.0889772	0.998274	-3.17698	0.576169	0.352041	0.0221408	0.55899	0.504023	-0.271867	-3.44885	1.28476e-30
rs10779277	0.9128	0.433673	6.42386e-05	0.109507	0.998397	-3.21183	0.479486	0.433673	0.0205639	0.70713	0.52248	-0.238946	-3.45078	1.28229e-30
rs3767933	0.8224	0.469388	6.33457e-05	0.224459	0.998419	-3.19965	0.546442	0.469388	0.020278	0.6031	0.525971	-0.277588	-3.47724	1.2488e-30
rs11117721	0.7714	0.5	6.31082e-05	0.290544	0.998425	-3.18454	0.668969	0.5	0.020202	0.427564	0.526907	-0.32607	-3.51061	1.20782e-30
rs7527218	0.9507	0.5	6.31082e-05	0.0618278	0.998425	-3.22477	0.587204	0.5	0.020202	0.542892	0.526907	-0.296584	-3.52136	1.19491e-30
rs6656123	0.8593	0.489796	6.31345e-05	0.177265	0.998424	-3.21079	0.629859	0.489796	0.0202104	0.481926	0.526803	-0.312946	-3.52373	1.19207e-30
rs2490255	0.8847	0.44898	6.37722e-05	0.145014	0.998408	-3.21096	0.671229	0.44898	0.0204146	0.424462	0.524297	-0.32425	-3.53521	1.17847e-30
rs1567190	0.7981	0.469388	6.33457e-05	0.255807	0.998419	-3.19214	0.826878	0.469388	0.020278	0.218708	0.525971	-0.360664	-3.5528	1.15792e-30
rs6701108	0.9712	0.494898	6.31148e-05	0.0361033	0.998425	-3.22598	0.673769	0.494898	0.0202041	0.42098	0.526881	-0.327516	-3.55349	1.15712e-30
rs7536767	0.8637	0.489796	6.31345e-05	0.171666	0.998424	-3.21176	0.76586	0.489796	0.0202104	0.297794	0.526803	-0.350763	-3.56252	1.14671e-30
rs4844596	0.961	0.484694	6.31674e-05	0.0488987	0.998423	-3.22502	0.715217	0.484694	0.020221	0.364859	0.526673	-0.338929	-3.56395	1.14508e-30
rs311287	0.9553	0.489796	6.31345e-05	0.0560525	0.998424	-3.2249	0.721978	0.489796	0.0202104	0.355817	0.526803	-0.340774	-3.56568	1.1431e-30
rs10863322	0.8467	0.484694	6.31674e-05	0.193331	0.998423	-3.20755	0.922364	0.484694	0.020221	0.0974565	0.526673	-0.371484	-3.57904	1.12793e-30

## Sheet: Banner hematocrit values
Sample_ID	DX	HCT	rs679515 dosage	race	gender	age at measurement
sample_1	AD	34.8	2	white	female	55.7699
sample_96	AD	44.3	1	white	male	88.3863
sample_22	AD	24.2	2	white	female	85.9863
sample_55	AD	44	1	white	female	77.8027
sample_67	AD	45.3	2	white	female	79.8932
sample_81	AD	41.4	2	white	male	76.6685
sample_41	AD	33.2	2	white	male	86.7068
sample_11	AD	37.2	1	white	male	83.5096
sample_56	AD	37.4	1	white	female	90+
sample_91	AD	39.3	1	white	male	90+
sample_64	AD	37.5	1	white	female	83.5918
sample_77	AD	27.3	2	white	female	90+
sample_47	AD	36.7	2	white	female	80.9562
sample_79	AD	36.8	2	white	male	86.9699
sample_46	AD	35.9	1	white	female	84.4192
sample_68	AD	40.6	1	white	female	86.7753
sample_92	AD	43.4	1	white	female	81.2795
sample_28	AD	36.7	2	white	female	81.4548
sample_113	AD	43.4	1	white	male	72.9068
sample_76	AD	39.4	1	white	female	80.5699
sample_63	AD	37	2	white	female	79.3726
sample_98	AD	33.2	2	white	male	71.3288
sample_58	AD	38.3	2	white	male	81.874
sample_52	AD	40.4	2	white	female	88.6603
sample_34	AD	43.1	2	white	male	73.4192
sample_13	AD	41.3	1	white	female	62.5397
sample_100	AD	42.4	1	white	male	77.2247
sample_112	AD	40.6	2	white	male	81.4411
sample_51	AD	42.4	1	white	male	69.2
sample_75	AD	43.5	2	white	male	85.9918
sample_94	AD	39.4	2	white	female	75.5836
sample_3	AD	34.5	2	white	female	89.3096
sample_105	AD	41.5	0	white	male	84.4027
sample_97	AD	36.2	1	white	female	81.7562
sample_117	AD	40.9	2	white	male	81.589
sample_60	AD	41.8	2	white	female	80.1726
sample_70	AD	45.3	1	white	male	76.0247
sample_44	AD	39.8	2	white	female	80.5397
sample_24	AD	40.9	2	white	female	86.9233
sample_35	AD	40	2	white	male	90+
sample_110	AD	37.5	2	white	female	77.8274
sample_43	AD	43.3	2	black	male	80.3288
sample_25	AD	42.7	1	white	male	81.9507
sample_111	AD	35.3	2	white	male	81.5863
sample_106	AD	38.4	1	white	female	89.1699
sample_18	AD	35.2	1	white	female	79.8877
sample_88	AD	35.9	2	white	female	90+
sample_104	AD	45	2	white	male	81.9616
sample_7	AD	48.1	0	white	male	82.6466

## Sheet: rs679515_CR1_network
Variant	Cisgene	Transgene	gene_name	p.cit	q.cit	q.cit.ll	q.cit.ul	q.TaL	q.ll.TaL	q.ul.TaL	q.TaGgvL	q.ll.TaGgvL	q.ul.TaGgvL	q.GaLgvT	q.ll.GaLgvT	q.ul.GaLgvT	q.LiTgvG	q.ll.LiTgvG	q.ul.LiTgvG	p_TassocL	p_TassocGgvnL	p_GassocLgvnT	p_LindTgvnG	Cis2transgene_Cor	Cis2transgene_Pvalue	FDR_BH	Transgene_IGAP_P1	Transgene_IGAP_P2	n_AD_sets	AD_sets
1:207577223	CR1	AL137789.1		5.5469e-05	0.0019985	6.7058e-05	0.0583276	0.0005	1.6765e-05	0.0149122	0.0005	1.6765e-05	0.0149122	0.0005	1.6765e-05	0.0149122	0.0005	1.6765e-05	0.0149122	5.2932e-06	8.3394e-10	5.5469e-05	2.3227e-08	0.781543	1.5616e-14	1.323e-10
1:207577223	CR1	EPOR	erythropoietin receptor	0.0107241	0.0134508	0.00076831	0.224108	0.0015	7.4977e-05	0.0300091	0.0085	0.00050951	0.141804	0.0005	1.6765e-05	0.0149122	0.003	0.00016721	0.0538237	0.00211722	0.0107241	1.3034e-07	0.00584383	-0.469041	8.1128e-05	0.0109098	0.2725	0.273
1:207577223	CR1	GXYLT1	glucoside xylosyltransferase 1	0.0161587	0.0183855	0.00107758	0.286648	0.0045	0.00026033	0.0777847	0.006	0.0003537	0.101781	0.0005	1.6765e-05	0.0149122	0.0075	0.00044717	0.125792	0.0142644	0.0161587	2.8482e-08	0.00662631	0.414773	0.00059198	0.0241299	0.2002	0.1955
1:207577223	CR1	SRP72	signal recognition particle 72kDa	0.0211622	0.0184021	0.00108046	0.290667	0.009	0.00054068	0.14981	0.001	4.4998e-05	0.0222234	0.0005	1.6765e-05	0.0149122	0.008	0.00047833	0.133798	0.0211622	0.00236391	2.0291e-08	0.0118602	0.457029	0.00012968	0.012245	0.4399	0.4454
1:207577223	CR1	CCDC170	coiled-coil domain containing 170	0.0231276	0.0189211	0.00111496	0.303669	0.0135	0.00082138	0.221883	0.0045	0.00026033	0.0777847	0.0005	1.6765e-05	0.0149122	0.0005	1.6736e-05	0.0149375	0.0231276	0.0120377	1.9303e-08	0.00040966	-0.410935	0.00067307	0.0258604
1:207577223	CR1	TMSB15B.AS1		0.0206323	0.0203869	0.00120805	0.31866	0.011	0.00066542	0.18184	0.0005	1.6736e-05	0.0149375	0.0005	1.6765e-05	0.0149122	0.0085	0.00050951	0.141804	0.0206323	0.00086623	1.947e-08	0.0143886	-0.480958	5.0056e-05	0.00974883
1:207577223	CR1	RSPH3	radial spoke 3 homolog (Chlamydomonas)	0.0213059	0.0223794	0.00132838	0.347909	0.0155	0.00094616	0.25392	0.0045	0.00026033	0.0777847	0.0005	1.6765e-05	0.0149122	0.002	0.00010551	0.0379102	0.0213059	0.0100333	2.0772e-08	0.00022258	-0.418499	0.00052186	0.0231536	0.5605	0.5281
1:207577223	CR1	AC068051.1		0.0201321	0.0233257	0.00138928	0.350719	0.0035	0.00019821	0.0618039	0.01	0.00060305	0.165824	0.0005	1.6765e-05	0.0149122	0.0095	0.00057186	0.157817	0.00774976	0.0201321	4.4936e-08	0.0126377	-0.422758	0.00045101	0.0212968
1:207577223	CR1	GDPD3	glycerophosphodiester phosphodiesterase domain containing 3	0.0346845	0.0233706	0.0013924	0.361451	0.016	0.00097736	0.26193	0.006	0.0003537	0.101781	0.0005	1.6765e-05	0.0149122	0.001	4.4998e-05	0.0222234	0.0346845	0.0169415	1.3582e-08	3.7079e-05	0.388996	0.00136252	0.0358107	0.1518	0.2963
1:207577223	CR1	CR1L	complement component (3b/4b) receptor 1-like	0.0378301	0.0234663	0.001402	0.386342	0.0005	1.6765e-05	0.0149122	0.0005	1.6765e-05	0.0149122	0.0005	1.6765e-05	0.0149122	0.022	0.00135177	0.358049	0.00074448	5.0305e-10	1.7974e-07	0.0378301	0.736282	2.7667e-12	1.5626e-08	1.076e-05	6.354e-05
1:207577223	CR1	TPP2	tripeptidyl peptidase II	0.0205226	0.0248322	0.00148852	0.375691	0.0115	0.00069661	0.189848	0.0005	1.6736e-05	0.0149375	0.0005	1.6765e-05	0.0149122	0.0125	0.00075899	0.205865	0.0205226	0.00096299	1.9743e-08	0.0196044	0.478751	5.4814e-05	0.0102062	0.6457	0.6952
1:207577223	CR1	BPNT1	3'(2'), 5'-bisphosphate nucleotidase 1	0.033312	0.0258309	0.001551	0.391075	0.016	0.00097736	0.26193	0.009	0.00054068	0.14981	0.0005	1.6765e-05	0.0149122	0.0005	1.6765e-05	0.0149122	0.033312	0.015654	1.4067e-08	6.1026e-05	0.392644	0.00121573	0.0337415	0.7707	0.7578
1:207577223	CR1	TRA2A	transformer 2 alpha homolog (Drosophila)	0.0407762	0.0287728	0.00173235	0.42434	0.018	0.00110216	0.293968	0.007	0.000416	0.117788	0.0005	1.6765e-05	0.0149122	0.0035	0.00019821	0.0618039	0.0407762	0.0152149	1.1795e-08	0.0007921	0.387487	0.00142776	0.0366545	0.05419	0.1514
1:207577223	CR1	DMAP1	DNA methyltransferase 1 associated protein 1	0.0482764	0.0357227	0.00217461	0.52119	0.0255	0.00157019	0.414122	0.0095	0.00057186	0.157817	0.0005	1.6765e-05	0.0149122	0.0005	1.6765e-05	0.0149122	0.0482764	0.0237151	1.0227e-08	4.851e-06	0.368062	0.00255716	0.0472424	0.8048	0.7915	3	GWASdb_disease_Harmonizome:alzheimer's disease|DOID:10652|GWASdb_disease_Harmonizome:dementia|DOID:1307|GWASdb_manual_curation_Harmonizome:alzheimer disease|HP:0002511
1:207577223	CR1	ANKRD9	ankyrin repeat domain 9	0.05112	0.0366201	0.00223079	0.513344	0.0215	0.00132057	0.350039	0.0035	0.00019821	0.0618039	0.0005	1.6765e-05	0.0149122	0.0115	0.00069661	0.189848	0.05112	0.0122196	9.5683e-09	0.0105947	-0.387144	0.00144295	0.0367659	0.8685	0.9549
1:207577223	CR1	AC132872.5		0.0283537	0.0370434	0.00226099	0.50491	0.016	0.00097736	0.26193	0.013	0.00079018	0.213874	0.0005	1.6765e-05	0.0149122	0.008	0.00047833	0.133798	0.0283537	0.0252554	1.5905e-08	0.00615836	-0.382002	0.00168919	0.0392616
1:207577223	CR1	COCH	cochlin	0.0387979	0.0394687	0.0024166	0.527512	0.012	0.0007278	0.197857	0.016	0.00097736	0.26193	0.0005	1.6765e-05	0.0149122	0.0115	0.00069661	0.189848	0.0288353	0.0387979	1.5272e-08	0.0117386	-0.366781	0.00265407	0.047892	0.2135	0.2703
1:207577223	CR1	CLHC1	clathrin heavy chain linker domain containing 1	0.0484557	0.0409998	0.00251094	0.555647	0.004	0.00022925	0.0697917	0.0215	0.00132057	0.350039	0.0005	1.6765e-05	0.0149122	0.0155	0.00094616	0.25392	0.0101667	0.0484557	3.2152e-08	0.0273406	0.386572	0.00146867	0.0369139
1:207577223	CR1	AL136441.1		0.079537	0.0417947	0.00254986	0.633407	0.0045	0.00026033	0.0777847	0.0005	1.6765e-05	0.0149122	0.0005	1.6765e-05	0.0149122	0.0365	0.00225667	0.59036	0.0144144	3.1358e-05	1.9954e-08	0.079537	-0.553173	1.7638e-06	0.0019924
1:207577223	CR1	NRSN2.AS1		0.051791	0.0420882	0.00257391	0.592194	0.03	0.00185102	0.486218	0.008	0.00047833	0.133798	0.0005	1.6765e-05	0.0149122	0.004	0.00022925	0.0697917	0.051791	0.0165783	9.5649e-09	0.00381761	-0.377358	0.00194329	0.0410046
1:207577223	CR1	ZBTB44	zinc finger and BTB domain containing 44	0.0545368	0.0439683	0.00269772	0.596606	0.028	0.00172621	0.454175	0.0075	0.00044717	0.125792	0.0005	1.6765e-05	0.0149122	0.0085	0.00050951	0.141804	0.0545368	0.0156617	9.1155e-09	0.00617504	0.377478	0.00193634	0.0410046	0.4811	0.4
1:207577223	CR1	PAXIP1	PAX interacting (with transcription-activation domain) protein 1	0.0632419	0.044888	0.00275963	0.594542	0.0255	0.00157019	0.414122	0.0095	0.00057186	0.157817	0.0005	1.6765e-05	0.0149122	0.01	0.00060305	0.165824	0.0632419	0.0207965	8.0682e-09	0.00522747	0.36359	0.00290996	0.0497213	0.66	0.6313	1	OMIM_Harmonizome:{alzheimer disease, susceptibility to}|OMIM:104300_3
1:207577223	CR1	MCM2	minichromosome maintenance complex component 2	0.046255	0.0453762	0.00279083	0.599326	0.0255	0.00157019	0.414122	0.0075	0.00044717	0.125792	0.0005	1.6765e-05	0.0149122	0.0125	0.00075899	0.205865	0.046255	0.0102532	1.0406e-08	0.0119264	0.395494	0.00111118	0.0325177	0.7061	0.7486
1:207577223	CR1	MIR4713HG		0.0524479	0.0468993	0.00288671	0.622685	0.02	0.00122696	0.326008	0.0015	7.4977e-05	0.0300091	0.0005	1.6765e-05	0.0149122	0.0255	0.00157019	0.414122	0.0348451	0.00155972	1.195e-08	0.0524479	-0.453286	0.00014956	0.0126632
1:207577223	CR1	USP12	ubiquitin specific peptidase 12	0.0450759	0.0493813	0.00304685	0.655979	0.019	0.00116456	0.309988	0.0005	1.6765e-05	0.0149122	0.0005	1.6765e-05	0.0149122	0.03	0.00185102	0.486218	0.0283038	0.00095342	1.4143e-08	0.0450759	0.470404	7.6837e-05	0.0109098	0.4394	0.396

## Sheet: enrichR_Cell_Types
Library	Gene Set	Feature	Universe.Size	Gene.Set.Size	Total.Hits	Expected.Hits	Observed.Hits	Pvalue_over	Pvalue_under	Pvalue_twosided	Adjusted_Pvalue_over	Adjusted_Pvalue_under	Adjusted_Pvalue_twosided	enrichment_overlap	foldchange
Descartes_Cell_Types_and_Tissue_2021	Erythroblasts_in_Kidney	CR1_rs679515_subnetwork	16944	25	99	0.146069	3	0.000405321	0.999987	0.000810642	0.00121596	0.999987	0.00243193	ANKRD9|CR1L|EPOR	20.5382
Descartes_Cell_Types_and_Tissue_2021	Erythroblasts_in_Intestine	CR1_rs679515_subnetwork	16944	25	109	0.160824	3	0.00053725	0.999982	0.0010745	0.00161175	0.999982	0.0032235	ANKRD9|CR1L|EPOR	18.6539
GTEx_Tissue_Expression_Up	GTEX-QEL4-0726-SM-3GIJ5_thyroid_male_50-59_years	CR1_rs679515_subnetwork	16944	25	1942	2.86532	9	0.00123075	0.999755	0.0024615	0.00184613	0.999953	0.00369225	CLHC1|DMAP1|EPOR|GXYLT1|PAXIP1|RSPH3|TPP2|TRA2A|ZBTB44	3.14101
HuBMAP_ASCT_plus_B_augmented_w_RNAseq_Coexpression	Early_Erythroid_(id:171)	CR1_rs679515_subnetwork	16944	25	29	0.042788	2	0.000828063	0.99999	0.00165613	0.00248419	0.99999	0.00496838	CR1L|EPOR	46.7421
GTEx_Tissue_Expression_Down	GTEX-WEY5-1026-SM-4LMK9_esophagus_female_40-49_years	CR1_rs679515_subnetwork	16944	25	299	0.441159	4	0.000897172	0.999934	0.00179434	0.00269152	0.999934	0.00538303	CCDC170|EPOR|MCM2|ZBTB44	9.06702
GTEx_Tissue_Expression_Up	GTEX-VJYA-1426-SM-4KL1Y_testis_male_60-69_years	CR1_rs679515_subnetwork	16944	25	3025	4.46323	11	0.0021857	0.999471	0.0043714	0.00327855	0.999847	0.00655709	ANKRD9|CCDC170|CLHC1|DMAP1|GXYLT1|MCM2|PAXIP1|RSPH3|TPP2|TRA2A|ZBTB44	2.46458
GTEx_Tissue_Expression_Up	GTEX-W5X1-0426-SM-3GILB_thyroid_female_40-49_years	CR1_rs679515_subnetwork	16944	25	1922	2.83581	9	0.00114202	0.999775	0.00228405	0.00342607	0.999775	0.00685215	CCDC170|CLHC1|DMAP1|EPOR|GXYLT1|PAXIP1|RSPH3|TPP2|TRA2A	3.17369
GTEx_Tissue_Expression_Up	GTEX-WYVS-0326-SM-3NM9V_thyroid_female_40-49_years	CR1_rs679515_subnetwork	16944	25	1281	1.89005	7	0.0019867	0.999648	0.00397339	0.00596009	0.999648	0.0119202	CCDC170|CLHC1|DMAP1|EPOR|GXYLT1|RSPH3|TRA2A	3.70361
PanglaoDB_Augmented_2021	Erythroid-like_And_Erythroid_Precursor_Cells	CR1_rs679515_subnetwork	16944	25	45	0.0663952	2	0.0019902	0.999961	0.00398039	0.00597059	0.999961	0.0119412	CR1L|EPOR	30.1227
Descartes_Cell_Types_and_Tissue_2021	Erythroblasts_in_Pancreas	CR1_rs679515_subnetwork	16944	25	64	0.0944287	2	0.00398389	0.999889	0.00796777	0.00597583	0.999992	0.0119517	ANKRD9|EPOR	21.18
Allen_Brain_Atlas_up	navicular_nucleus	CR1_rs679515_subnetwork	16944	25	175	0.258203	3	0.00210727	0.999883	0.00421454	0.00632181	0.999883	0.0126436	EPOR|GDPD3|TPP2	11.6187
HuBMAP_ASCTplusB_augmented_2022	Erythroid_Lineage_cell_-_Bone_Marrow	CR1_rs679515_subnetwork	16944	25	48	0.0708215	2	0.00226148	0.999953	0.00452297	0.00678445	0.999953	0.0135689	CR1L|EPOR	28.24
Allen_Brain_Atlas_down	mantle_zone_of_r2Tr	CR1_rs679515_subnetwork	16944	25	188	0.277384	3	0.00258296	0.999845	0.00516592	0.00774888	0.999845	0.0154978	MCM2|RSPH3|USP12	10.8153
GTEx_Tissue_Expression_Up	GTEX-S4Z8-0008-SM-33HAZ_skin_male_60-69_years	CR1_rs679515_subnetwork	16944	25	1135	1.67463	6	0.00523749	0.999021	0.010475	0.00785623	0.999832	0.0157125	BPNT1|CLHC1|GXYLT1|RSPH3|SRP72|TPP2	3.58287
Allen_Brain_Atlas_down	Fundus_of_striatum	CR1_rs679515_subnetwork	16944	25	190	0.280335	3	0.00266155	0.999839	0.0053231	0.00798466	0.999839	0.0159693	ANKRD9|CR1L|GXYLT1	10.7015
Allen_Brain_Atlas_down	r2_part_of_trigeminal_sensory_column	CR1_rs679515_subnetwork	16944	25	190	0.280335	3	0.00266155	0.999839	0.0053231	0.00798466	0.999839	0.0159693	MCM2|RSPH3|USP12	10.7015
Allen_Brain_Atlas_down	ventral_striatum	CR1_rs679515_subnetwork	16944	25	192	0.283286	3	0.00274162	0.999832	0.00548323	0.00822485	0.999832	0.0164497	ANKRD9|GXYLT1|MCM2	10.59
Allen_Brain_Atlas_up	Dopaminergic_A13_group	CR1_rs679515_subnetwork	16944	25	194	0.286237	3	0.00282316	0.999825	0.00564632	0.00846948	0.999825	0.016939	ANKRD9|RSPH3|SRP72	10.4808
GTEx_Tissue_Expression_Up	GTEX-R53T-0526-SM-3GADL_thyroid_female_50-59_years	CR1_rs679515_subnetwork	16944	25	1971	2.90811	8	0.00577467	0.998631	0.0115493	0.00866201	0.999535	0.017324	CLHC1|DMAP1|EPOR|GXYLT1|PAXIP1|RSPH3|TRA2A|ZBTB44	2.75093
Allen_Brain_Atlas_up	shell_of_p3ZL	CR1_rs679515_subnetwork	16944	25	197	0.290663	3	0.00294827	0.999815	0.00589655	0.00884482	0.999815	0.0176896	CR1L|RSPH3|SRP72	10.3212
ProteomicsDB_2020	Lymphoblastoid_BTO:0000773_X126.126_HM45.GM12878	CR1_rs679515_subnetwork	16944	25	253	0.373288	3	0.00593492	0.99952	0.0118698	0.00890238	0.999957	0.0178048	SRP72|TPP2|TRA2A	8.03668
ProteomicsDB_2020	Lymphoblastoid_BTO:0000773_X127.126_HM45.GM18502	CR1_rs679515_subnetwork	16944	25	253	0.373288	3	0.00593492	0.99952	0.0118698	0.00890238	0.999957	0.0178048	SRP72|TPP2|TRA2A	8.03668
ProteomicsDB_2020	Lymphoblastoid_BTO:0000773_X128.126_HM45.GM18507	CR1_rs679515_subnetwork	16944	25	253	0.373288	3	0.00593492	0.99952	0.0118698	0.00890238	0.999957	0.0178048	SRP72|TPP2|TRA2A	8.03668
ProteomicsDB_2020	Lymphoblastoid_BTO:0000773_X129.126_HM45.GM12761	CR1_rs679515_subnetwork	16944	25	253	0.373288	3	0.00593492	0.99952	0.0118698	0.00890238	0.999957	0.0178048	SRP72|TPP2|TRA2A	8.03668
ProteomicsDB_2020	Lymphoblastoid_BTO:0000773_X131.126_HM45.GM18552	CR1_rs679515_subnetwork	16944	25	253	0.373288	3	0.00593492	0.99952	0.0118698	0.00890238	0.999957	0.0178048	SRP72|TPP2|TRA2A	8.03668
Allen_Brain_Atlas_up	periventricular_stratum_of_p3ZL	CR1_rs679515_subnetwork	16944	25	198	0.292139	3	0.00299073	0.999811	0.00598145	0.00897218	0.999811	0.0179444	CR1L|RSPH3|SRP72	10.2691
ProteomicsDB_2020	Lymphoblastoid_BTO:0000773_X130.126_HM45.GM12234	CR1_rs679515_subnetwork	16944	25	254	0.374764	3	0.00600004	0.999513	0.0120001	0.00900005	0.999956	0.0180001	SRP72|TPP2|TRA2A	8.00504
Allen_Brain_Atlas_down	Nucleus_of_the_lateral_lemniscus,_ventral_part	CR1_rs679515_subnetwork	16944	25	256	0.377715	3	0.00613156	0.999499	0.0122631	0.00919734	0.999955	0.0183947	BPNT1|SRP72|USP12	7.9425
PanglaoDB_Augmented_2021	Erythroblasts	CR1_rs679515_subnetwork	16944	25	57	0.0841006	2	0.00317388	0.999921	0.00634776	0.00952164	0.999921	0.0190433	CR1L|EPOR	23.7811
Allen_Brain_Atlas_up	Taenia_tecta,_ventral_part,_layer_3	CR1_rs679515_subnetwork	16944	25	204	0.300992	3	0.0032534	0.999788	0.00650681	0.00976021	0.999788	0.0195204	EPOR|GDPD3|TPP2	9.96706
Allen_Brain_Atlas_down	perilemniscal_isthmic_area	CR1_rs679515_subnetwork	16944	25	210	0.309844	3	0.00352988	0.999764	0.00705977	0.0105897	0.999764	0.0211793	RSPH3|TPP2|USP12	9.68229
Azimuth_Cell_Types_2021	Memory_B_Cell_CL0000787	CR1_rs679515_subnetwork	16944	25	5	0.00737724	1	0.00735637	0.999979	0.0147127	0.0110346	0.999996	0.0220691	COCH	135.552
CellMarker_Augmented_2021	Hematopoietic_cell:Liver	CR1_rs679515_subnetwork	16944	25	89	0.131315	2	0.00756623	0.999704	0.0151325	0.0113493	0.999951	0.0226987	TPP2|USP12	15.2306
HuBMAP_ASCTplusB_augmented_2022	Exc_L5_FEZF2_RNF144A-AS1_-_Brain	CR1_rs679515_subnetwork	16944	25	90	0.13279	2	0.00773123	0.999694	0.0154625	0.0115968	0.999977	0.0231937	CCDC170|RSPH3	15.0613
ProteomicsDB_2020	Lymphoblastoid_BTO:0000773_X127.126_HM47.GM18499	CR1_rs679515_subnetwork	16944	25	286	0.421978	3	0.00831501	0.99924	0.01663	0.0124725	0.99993	0.024945	BPNT1|GXYLT1|TPP2	7.10937
NCI-60_Cancer_Cell_Lines	HT29	CR1_rs679515_subnetwork	16944	25	287	0.423454	3	0.00839471	0.99923	0.0167894	0.0125921	0.999929	0.0251841	BPNT1|TRA2A|USP12	7.0846
ProteomicsDB_2020	Lymphoblastoid_BTO:0000773_X128.126_HM47.GM07346	CR1_rs679515_subnetwork	16944	25	287	0.423454	3	0.00839471	0.99923	0.0167894	0.0125921	0.999929	0.0251841	BPNT1|GXYLT1|TPP2	7.0846
ProteomicsDB_2020	Lymphoblastoid_BTO:0000773_X131.126_HM47.GM18504	CR1_rs679515_subnetwork	16944	25	287	0.423454	3	0.00839471	0.99923	0.0167894	0.0125921	0.999929	0.0251841	BPNT1|GXYLT1|TPP2	7.0846
GTEx_Tissue_Expression_Up	GTEX-R3RS-1326-SM-48FE7_esophagus_female_40-49_years	CR1_rs679515_subnetwork	16944	25	882	1.30135	5	0.00840865	0.998524	0.0168173	0.012613	0.99949	0.025226	CLHC1|GDPD3|MCM2|RSPH3|TRA2A	3.84218
GTEx_Tissue_Expression_Down	GTEX-OXRK-1426-SM-3NB19_esophagus_female_50-59_years	CR1_rs679515_subnetwork	16944	25	66	0.0973796	2	0.00423117	0.999878	0.00846234	0.0126935	0.999878	0.025387	CCDC170|MCM2	20.5382
ProteomicsDB_2020	Lymphoblastoid_BTO:0000773_X126.126_HM47.GM12878	CR1_rs679515_subnetwork	16944	25	288	0.424929	3	0.00847486	0.99922	0.0169497	0.0127123	0.999928	0.0254246	BPNT1|GXYLT1|TPP2	7.06
ProteomicsDB_2020	Lymphoblastoid_BTO:0000773_X129.126_HM47.GM06984	CR1_rs679515_subnetwork	16944	25	288	0.424929	3	0.00847486	0.99922	0.0169497	0.0127123	0.999928	0.0254246	BPNT1|GXYLT1|TPP2	7.06
ProteomicsDB_2020	Lymphoblastoid_BTO:0000773_X130.126_HM47.GM06985	CR1_rs679515_subnetwork	16944	25	288	0.424929	3	0.00847486	0.99922	0.0169497	0.0127123	0.999928	0.0254246	BPNT1|GXYLT1|TPP2	7.06
GTEx_Tissue_Expression_Up	GTEX-POYW-1226-SM-2XCEP_lung_male_60-69_years	CR1_rs679515_subnetwork	16944	25	1278	1.88562	6	0.00927232	0.99804	0.0185446	0.0139085	0.999971	0.027817	CR1L|GXYLT1|SRP72|TPP2|TRA2A|USP12	3.18197
Cancer_Cell_Line_Encyclopedia	RL_HAEMATOPOIETIC_AND_LYMPHOID_TISSUE	CR1_rs679515_subnetwork	16944	25	101	0.14902	2	0.00965251	0.99957	0.019305	0.0144788	0.999929	0.0289575	BPNT1|USP12	13.421
ESCAPE	Protein_MYC-20946988	CR1_rs679515_subnetwork	16944	25	7	0.0103281	1	0.0102843	0.999956	0.0205687	0.0154265	0.999987	0.030853	DMAP1	96.8229
GTEx_Tissue_Expression_Up	GTEX-S4Q7-0003-SM-3NM8M_blood_male_20-29_years	CR1_rs679515_subnetwork	16944	25	2668	3.9365	9	0.0108832	0.996923	0.0217664	0.0163248	0.999995	0.0326497	BPNT1|CR1L|MCM2|PAXIP1|SRP72|TPP2|TRA2A|USP12|ZBTB44	2.2863
Allen_Brain_Atlas_down	Nucleus_of_the_lateral_lemniscus	CR1_rs679515_subnetwork	16944	25	246	0.36296	3	0.00549109	0.999569	0.0109822	0.0164733	0.999569	0.0329465	BPNT1|RSPH3|USP12	8.26537
GTEx_Tissue_Expression_Up	GTEX-U3ZN-0326-SM-3DB86_thyroid_female_30-39_years	CR1_rs679515_subnetwork	16944	25	1964	2.89778	8	0.00565042	0.998665	0.0113008	0.0169512	0.998665	0.0339025	CCDC170|CLHC1|DMAP1|EPOR|GXYLT1|RSPH3|TPP2|TRA2A	2.76073
Azimuth_Cell_Types_2021	Ciliated_CL0000064	CR1_rs679515_subnetwork	16944	25	8	0.0118036	1	0.0117452	0.999942	0.0234905	0.0176178	0.999989	0.0352357	CCDC170	84.72
GTEx_Tissue_Expression_Up	GTEX-S32W-1326-SM-4AD5Q_fallopian_tube_female_50-59_years	CR1_rs679515_subnetwork	16944	25	1555	2.29432	7	0.00591955	0.998714	0.0118391	0.0177586	0.998714	0.0355173	CCDC170|CLHC1|CR1L|EPOR|GXYLT1|RSPH3|TRA2A	3.05101
GTEx_Tissue_Expression_Up	GTEX-RUSQ-2126-SM-47JXK_testis_male_50-59_years	CR1_rs679515_subnetwork	16944	25	3218	4.74799	10	0.012079	0.99636	0.024158	0.0181185	0.998318	0.036237	ANKRD9|CCDC170|CLHC1|GXYLT1|MCM2|PAXIP1|RSPH3|TPP2|TRA2A|ZBTB44	2.10615
GTEx_Tissue_Expression_Up	GTEX-WYVS-1726-SM-3NMAY_breast_female_40-49_years	CR1_rs679515_subnetwork	16944	25	1784	2.6322	7	0.0123783	0.99689	0.0247567	0.0185675	0.999751	0.037135	BPNT1|CCDC170|CLHC1|DMAP1|PAXIP1|TRA2A|ZBTB44	2.65937
GTEx_Tissue_Expression_Up	GTEX-S7SF-0001-SM-3K2BE_blood_female_20-29_years	CR1_rs679515_subnetwork	16944	25	2253	3.32419	8	0.0128225	0.996486	0.025645	0.0192337	0.999986	0.0384675	BPNT1|CR1L|MCM2|PAXIP1|SRP72|TPP2|TRA2A|USP12	2.4066
GTEx_Tissue_Expression_Down	GTEX-R3RS-1326-SM-48FE7_esophagus_female_40-49_years	CR1_rs679515_subnetwork	16944	25	341	0.503128	3	0.0133859	0.998541	0.0267718	0.0200789	0.999952	0.0401577	CCDC170|COCH|EPOR	5.9627
GTEx_Tissue_Expression_Up	GTEX-SSA3-0002-SM-3P61R_blood_male_60-69_years	CR1_rs679515_subnetwork	16944	25	2272	3.35222	8	0.0134629	0.996277	0.0269258	0.0201943	0.999985	0.0403886	BPNT1|CR1L|MCM2|PAXIP1|SRP72|TPP2|TRA2A|USP12	2.38648
GTEx_Tissue_Expression_Up	GTEX-RNOR-1226-SM-48FDQ_esophagus_female_50-59_years	CR1_rs679515_subnetwork	16944	25	634	0.935434	4	0.0131386	0.997942	0.0262771	0.0209116	0.99856	0.0418232	GDPD3|MCM2|RSPH3|TRA2A	4.27609
NCI-60_Cancer_Cell_Lines	DLD1	CR1_rs679515_subnetwork	16944	25	125	0.184431	2	0.0144973	0.999199	0.0289946	0.021746	0.999866	0.0434919	GDPD3|TPP2	10.8442
ESCAPE	Protein_MAX-20946988	CR1_rs679515_subnetwork	16944	25	10	0.0147545	1	0.0146608	0.999907	0.0293216	0.0219912	0.999972	0.0439823	DMAP1	67.776
ProteomicsDB_2020	Breast_HCC-1937_BTO:0003323_HCC1937_R3-1	CR1_rs679515_subnetwork	16944	25	126	0.185907	2	0.0147179	0.999181	0.0294358	0.0220769	0.999862	0.0441537	GDPD3|ZBTB44	10.7581
ProteomicsDB_2020	Breast_MCF-7_BTO:0000093_HCC1937_R3-2	CR1_rs679515_subnetwork	16944	25	126	0.185907	2	0.0147179	0.999181	0.0294358	0.0220769	0.999862	0.0441537	GDPD3|ZBTB44	10.7581
CCLE_Proteomics_2020	SKCO1_LARGE_INTESTINE_TenPx26	CR1_rs679515_subnetwork	16944	25	653	0.963468	4	0.0145132	0.997658	0.0290263	0.0226396	0.998394	0.0452791	COCH|GDPD3|PAXIP1|USP12	4.15167
Descartes_Cell_Types_and_Tissue_2021	Megakaryocytes_in_Lung	CR1_rs679515_subnetwork	16944	25	89	0.131315	2	0.00756623	0.999704	0.0151325	0.0226987	0.999704	0.0453974	ANKRD9|CR1L	15.2306
GTEx_Tissue_Expression_Up	GTEX-QDT8-2526-SM-48TYX_vagina_female_30-39_years	CR1_rs679515_subnetwork	16944	25	659	0.972321	4	0.0149657	0.997563	0.0299314	0.0232019	0.998339	0.0464038	CLHC1|COCH|GDPD3|TRA2A	4.11387
Human_Gene_Atlas	CD4+_Tcells	CR1_rs679515_subnetwork	16944	25	364	0.537063	3	0.0159321	0.998146	0.0318642	0.0238982	0.999823	0.0477963	DMAP1|TPP2|TRA2A	5.58593
GTEx_Tissue_Expression_Up	GTEX-U3ZN-0002-SM-3NMDF_blood_female_30-39_years	CR1_rs679515_subnetwork	16944	25	2843	4.1947	9	0.0163105	0.995049	0.0326209	0.0244657	0.999907	0.0489314	BPNT1|COCH|CR1L|MCM2|PAXIP1|SRP72|TPP2|TRA2A|USP12	2.14556
HuBMAP_ASCTplusB_augmented_2022	Cardiac_Pacemaker_Cell_Of_Sinoatrial_node_-_Heart	CR1_rs679515_subnetwork	16944	25	93	0.137217	2	0.00823596	0.999663	0.0164719	0.0247079	0.999663	0.0494158	PAXIP1|RSPH3	14.5755
GTEx_Tissue_Expression_Up	GTEX-WFJO-0926-SM-4LVM2_small_intestine_male_30-39_years	CR1_rs679515_subnetwork	16944	25	1450	2.1394	6	0.0166812	0.995982	0.0333625	0.0250219	0.999934	0.0500437	BPNT1|CLHC1|CR1L|DMAP1|MCM2|TRA2A	2.80452
GTEx_Tissue_Expression_Up	GTEX-WFJO-0226-SM-3GIKW_thyroid_male_30-39_years	CR1_rs679515_subnetwork	16944	25	1250	1.84431	6	0.00834572	0.998276	0.0166914	0.0250372	0.998276	0.0500743	CCDC170|CLHC1|EPOR|RSPH3|TPP2|TRA2A	3.25325
GTEx_Tissue_Expression_Up	GTEX-UPK5-0003-SM-3NMDI_blood_male_40-49_years	CR1_rs679515_subnetwork	16944	25	2863	4.22421	9	0.0170425	0.994786	0.0340849	0.0255637	0.999902	0.0511274	BPNT1|COCH|CR1L|MCM2|PAXIP1|SRP72|TPP2|TRA2A|USP12	2.13058
GTEx_Tissue_Expression_Down	GTEX-XAJ8-0726-SM-47JY5_colon_male_40-49_years	CR1_rs679515_subnetwork	16944	25	95	0.140168	2	0.00858052	0.999641	0.017161	0.0257416	0.999641	0.0514831	EPOR|MCM2	14.2686
Cancer_Cell_Line_Encyclopedia	DLD1_LARGE_INTESTINE	CR1_rs679515_subnetwork	16944	25	12	0.0177054	1	0.0175681	0.999863	0.0351361	0.0263521	0.999958	0.0527042	GDPD3	56.48
Cancer_Cell_Line_Encyclopedia	HCT15_LARGE_INTESTINE	CR1_rs679515_subnetwork	16944	25	12	0.0177054	1	0.0175681	0.999863	0.0351361	0.0263521	0.999958	0.0527042	GDPD3	56.48
ESCAPE	Protein_TIP60-20946988	CR1_rs679515_subnetwork	16944	25	12	0.0177054	1	0.0175681	0.999863	0.0351361	0.0263521	0.999958	0.0527042	DMAP1	56.48
Allen_Brain_Atlas_up	Taenia_tecta,_dorsal_part,_layer_1	CR1_rs679515_subnetwork	16944	25	139	0.205087	2	0.0177172	0.998911	0.0354344	0.0265758	0.999816	0.0531516	CLHC1|GDPD3	9.75194
GTEx_Tissue_Expression_Up	GTEX-XPT6-1626-SM-4B655_testis_male_20-29_years	CR1_rs679515_subnetwork	16944	25	3406	5.02538	10	0.0178631	0.994252	0.0357263	0.0267947	0.999605	0.0535894	ANKRD9|CLHC1|DMAP1|GXYLT1|MCM2|PAXIP1|RSPH3|TPP2|TRA2A|ZBTB44	1.9899
Allen_Brain_Atlas_10x_scRNA_2021	Human_Inh_L1_LAMP5_NMBR_up	CR1_rs679515_subnetwork	16944	25	13	0.0191808	1	0.0190186	0.999839	0.0380372	0.0285279	0.999951	0.0570559	BPNT1	52.1354
HuBMAP_ASCT_plus_B_augmented_w_RNAseq_Coexpression	Late_Erythroid_(id:362)	CR1_rs679515_subnetwork	16944	25	13	0.0191808	1	0.0190186	0.999839	0.0380372	0.0285279	0.999951	0.0570559	CR1L	52.1354
GTEx_Tissue_Expression_Down	GTEX-XPVG-0726-SM-4B658_heart_male_50-59_years	CR1_rs679515_subnetwork	16944	25	1081	1.59496	5	0.0190926	0.995878	0.0381851	0.0286388	0.999872	0.0572777	DMAP1|GXYLT1|SRP72|USP12|ZBTB44	3.13488
GTEx_Tissue_Expression_Up	GTEX-UPK5-1226-SM-4IHL8_esophagus_male_40-49_years	CR1_rs679515_subnetwork	16944	25	710	1.04757	4	0.0191805	0.996634	0.0383611	0.0287708	0.997814	0.0575416	GDPD3|MCM2|RSPH3|TRA2A	3.81837
GTEx_Tissue_Expression_Up	GTEX-S32W-0726-SM-2XCBL_thyroid_female_50-59_years	CR1_rs679515_subnetwork	16944	25	918	1.35446	5	0.00991169	0.998188	0.0198234	0.0297351	0.998188	0.0594702	CLHC1|DMAP1|EPOR|RSPH3|TRA2A	3.6915
GTEx_Tissue_Expression_Up	GTEX-RWSA-0826-SM-2XCBF_thyroid_male_40-49_years	CR1_rs679515_subnetwork	16944	25	1331	1.96382	6	0.0112285	0.997525	0.022457	0.0300618	0.997525	0.0601237	CCDC170|CLHC1|DMAP1|EPOR|TPP2|TRA2A	3.05527
GTEx_Tissue_Expression_Up	GTEX-XQ8I-1426-SM-4BOPW_adipose_tissue_male_50-59_years	CR1_rs679515_subnetwork	16944	25	308	0.454438	3	0.010174	0.998998	0.020348	0.030522	0.998998	0.0610441	EPOR|GDPD3|TRA2A	6.60156
CellMarker_Augmented_2021	Red_Blood_Cell_(erythrocyte):Blood	CR1_rs679515_subnetwork	16944	25	14	0.0206563	1	0.0204671	0.999812	0.0409342	0.0307007	0.999943	0.0614014	CR1L	48.4114
HuBMAP_ASCT_plus_B_augmented_w_RNAseq_Coexpression	Erythroid_(id:190)	CR1_rs679515_subnetwork	16944	25	14	0.0206563	1	0.0204671	0.999812	0.0409342	0.0307007	0.999943	0.0614014	CR1L	48.4114
GTEx_Tissue_Expression_Up	GTEX-RU1J-0326-SM-46MUM_esophagus_female_20-29_years	CR1_rs679515_subnetwork	16944	25	725	1.0697	4	0.0205486	0.996318	0.0410972	0.0308229	0.99764	0.0616458	GDPD3|MCM2|RSPH3|SRP72	3.73937
Allen_Brain_Atlas_down	r6_part_of_trigeminal_transition_zone	CR1_rs679515_subnetwork	16944	25	151	0.222793	2	0.0206966	0.998618	0.0413932	0.0310449	0.999891	0.0620898	EPOR|RSPH3	8.97695
Allen_Brain_Atlas_up	pyramidal_layer_of_taenia_tecta	CR1_rs679515_subnetwork	16944	25	152	0.224268	2	0.0209538	0.998592	0.0419075	0.0314307	0.99976	0.0628613	CLHC1|GDPD3	8.91789
Allen_Brain_Atlas_up	superficial_stratum_of_TTe	CR1_rs679515_subnetwork	16944	25	152	0.224268	2	0.0209538	0.998592	0.0419075	0.0314307	0.99976	0.0628613	CLHC1|GDPD3	8.91789
ProteomicsDB_2020	Lymphoblastoid_BTO:0000773_X129.126_HM71.GM12044	CR1_rs679515_subnetwork	16944	25	152	0.224268	2	0.0209538	0.998592	0.0419075	0.0314307	0.99976	0.0628613	GXYLT1|SRP72	8.91789
Allen_Brain_Atlas_up	Taenia_tecta,_dorsal_part	CR1_rs679515_subnetwork	16944	25	153	0.225744	2	0.0212123	0.998565	0.0424246	0.0318184	0.999756	0.0636369	CLHC1|GDPD3	8.85961
Allen_Brain_Atlas_up	dorsal_nucleus_of_the_lateral_lemniscus	CR1_rs679515_subnetwork	16944	25	153	0.225744	2	0.0212123	0.998565	0.0424246	0.0318184	0.999756	0.0636369	CR1L|ZBTB44	8.85961
Allen_Brain_Atlas_up	intermediate_stratum_of_Ist	CR1_rs679515_subnetwork	16944	25	153	0.225744	2	0.0212123	0.998565	0.0424246	0.0318184	0.999756	0.0636369	CR1L|ZBTB44	8.85961
GTEx_Tissue_Expression_Up	GTEX-S32W-0926-SM-4AD5X_esophagus_female_50-59_years	CR1_rs679515_subnetwork	16944	25	733	1.0815	4	0.0213026	0.99614	0.0426052	0.0319539	0.997544	0.0639079	BPNT1|GDPD3|MCM2|RSPH3	3.69855
Allen_Brain_Atlas_up	Taenia_tecta,_dorsal_part,_layer_2	CR1_rs679515_subnetwork	16944	25	154	0.227219	2	0.0214722	0.998538	0.0429443	0.0322083	0.999751	0.0644165	CLHC1|GDPD3	8.80208
GTEx_Tissue_Expression_Up	GTEX-TMZS-0001-SM-3P61Q_blood_male_60-69_years	CR1_rs679515_subnetwork	16944	25	2469	3.64288	8	0.0216078	0.993459	0.0432155	0.0324117	0.999735	0.0648233	BPNT1|COCH|CR1L|MCM2|PAXIP1|SRP72|TPP2|USP12	2.19606
Allen_Brain_Atlas_down	oculomotor_nucleus,_main_part	CR1_rs679515_subnetwork	16944	25	155	0.228695	2	0.0217334	0.99851	0.0434668	0.0326001	0.999746	0.0652001	GXYLT1|ZBTB44	8.74529
ProteomicsDB_2020	Lymphoblastoid_BTO:0000773_X126.126_HM71.GM12878	CR1_rs679515_subnetwork	16944	25	155	0.228695	2	0.0217334	0.99851	0.0434668	0.0326001	0.999746	0.0652001	GXYLT1|SRP72	8.74529
ProteomicsDB_2020	Lymphoblastoid_BTO:0000773_X127.126_HM71.GM12753	CR1_rs679515_subnetwork	16944	25	155	0.228695	2	0.0217334	0.99851	0.0434668	0.0326001	0.999746	0.0652001	GXYLT1|SRP72	8.74529
ProteomicsDB_2020	Lymphoblastoid_BTO:0000773_X128.126_HM71.GM18870	CR1_rs679515_subnetwork	16944	25	155	0.228695	2	0.0217334	0.99851	0.0434668	0.0326001	0.999746	0.0652001	GXYLT1|SRP72	8.74529
ProteomicsDB_2020	Lymphoblastoid_BTO:0000773_X130.126_HM71.GM19138	CR1_rs679515_subnetwork	16944	25	155	0.228695	2	0.0217334	0.99851	0.0434668	0.0326001	0.999746	0.0652001	GXYLT1|SRP72	8.74529
ProteomicsDB_2020	Lymphoblastoid_BTO:0000773_X131.126_HM71.GM11993	CR1_rs679515_subnetwork	16944	25	155	0.228695	2	0.0217334	0.99851	0.0434668	0.0326001	0.999746	0.0652001	GXYLT1|SRP72	8.74529
Allen_Brain_Atlas_up	mantle_zone_of_r9BL	CR1_rs679515_subnetwork	16944	25	156	0.23017	2	0.0219959	0.998483	0.0439919	0.0329939	0.999741	0.0659878	CLHC1|CR1L	8.68923
Allen_Brain_Atlas_up	lateral_part_of_r9B	CR1_rs679515_subnetwork	16944	25	157	0.231645	2	0.0222598	0.998455	0.0445196	0.0333897	0.999736	0.0667794	CLHC1|CR1L	8.63389
GTEx_Tissue_Expression_Up	GTEX-OIZI-0726-SM-2XCEI_thyroid_male_40-49_years	CR1_rs679515_subnetwork	16944	25	2200	3.24599	8	0.0111578	0.99702	0.0223156	0.0334734	0.99702	0.0669469	CCDC170|CLHC1|EPOR|GXYLT1|RSPH3|TPP2|TRA2A|ZBTB44	2.46458
GTEx_Tissue_Expression_Up	GTEX-V1D1-0003-SM-3NMDP_blood_male_50-59_years	CR1_rs679515_subnetwork	16944	25	2489	3.67239	8	0.0226013	0.993098	0.0452027	0.033902	0.99972	0.067804	BPNT1|COCH|CR1L|MCM2|PAXIP1|SRP72|TPP2|USP12	2.17842
GTEx_Tissue_Expression_Up	GTEX-XBEW-0002-SM-4AT5O_blood_male_40-49_years	CR1_rs679515_subnetwork	16944	25	2509	3.7019	8	0.023628	0.992721	0.047256	0.035442	0.999967	0.070884	BPNT1|CR1L|GXYLT1|MCM2|PAXIP1|SRP72|TPP2|USP12	2.16105
Allen_Brain_Atlas_up	mantle_zone_of_r10BL	CR1_rs679515_subnetwork	16944	25	163	0.240498	2	0.0238708	0.998279	0.0477416	0.0358062	0.999706	0.0716124	CLHC1|CR1L	8.31607
Allen_Brain_Atlas_down	Parabrachial_nucleus,_lateral_division,_ventral_lateral_part	CR1_rs679515_subnetwork	16944	25	164	0.241974	2	0.0241439	0.998249	0.0482878	0.0362158	0.9997	0.0724317	MCM2|TPP2	8.26537
Allen_Brain_Atlas_up	intermediate_stratum_of_r10BL	CR1_rs679515_subnetwork	16944	25	164	0.241974	2	0.0241439	0.998249	0.0482878	0.0362158	0.9997	0.0724317	CLHC1|CR1L	8.26537
Allen_Brain_Atlas_up	intermediate_stratum_of_r10Lim	CR1_rs679515_subnetwork	16944	25	164	0.241974	2	0.0241439	0.998249	0.0482878	0.0362158	0.9997	0.0724317	CLHC1|CR1L	8.26537
Allen_Brain_Atlas_up	lateral_part_of_r10B	CR1_rs679515_subnetwork	16944	25	164	0.241974	2	0.0241439	0.998249	0.0482878	0.0362158	0.9997	0.0724317	CLHC1|CR1L	8.26537
Allen_Brain_Atlas_up	r10_part_of_basolateral_reticular_formation	CR1_rs679515_subnetwork	16944	25	164	0.241974	2	0.0241439	0.998249	0.0482878	0.0362158	0.9997	0.0724317	CLHC1|CR1L	8.26537
Allen_Brain_Atlas_up	r10_part_of_ventral_parvicellular_reticular_formation	CR1_rs679515_subnetwork	16944	25	164	0.241974	2	0.0241439	0.998249	0.0482878	0.0362158	0.9997	0.0724317	CLHC1|CR1L	8.26537
Cancer_Cell_Line_Encyclopedia	MEG01_HAEMATOPOIETIC_AND_LYMPHOID_TISSUE	CR1_rs679515_subnetwork	16944	25	114	0.168201	2	0.0121683	0.999388	0.0243365	0.0365048	0.999388	0.0730095	CR1L|EPOR	11.8905
GTEx_Tissue_Expression_Down	GTEX-T5JW-1426-SM-4DM5Q_esophagus_female_20-29_years	CR1_rs679515_subnetwork	16944	25	165	0.243449	2	0.0244183	0.998218	0.0488366	0.0366274	0.999695	0.0732548	MCM2|ZBTB44	8.21527
Tissue_Protein_Expression_from_Human_Proteome_Map	adult_esophagus	CR1_rs679515_subnetwork	16944	25	165	0.243449	2	0.0244183	0.998218	0.0488366	0.0366274	0.999695	0.0732548	CLHC1|GDPD3	8.21527
Allen_Brain_Atlas_up	r9_part_of_external_cuneate_nucleus	CR1_rs679515_subnetwork	16944	25	168	0.247875	2	0.0252492	0.998124	0.0504984	0.0378738	0.999678	0.0757475	CR1L|GDPD3	8.06857
Allen_Brain_Atlas_up	superficial_stratum_of_r9Ve	CR1_rs679515_subnetwork	16944	25	168	0.247875	2	0.0252492	0.998124	0.0504984	0.0378738	0.999678	0.0757475	CR1L|GDPD3	8.06857
Allen_Brain_Atlas_up	superficial_stratum_of_the_PBC	CR1_rs679515_subnetwork	16944	25	168	0.247875	2	0.0252492	0.998124	0.0504984	0.0378738	0.999678	0.0757475	CR1L|ZBTB44	8.06857
GTEx_Tissue_Expression_Down	GTEX-OXRN-0526-SM-2I5EN_lung_male_50-59_years	CR1_rs679515_subnetwork	16944	25	435	0.64182	3	0.0254243	0.996467	0.0508487	0.0381365	0.99965	0.076273	BPNT1|MCM2|PAXIP1	4.67421
Allen_Brain_Atlas_up	Islands_of_Calleja	CR1_rs679515_subnetwork	16944	25	169	0.249351	2	0.0255287	0.998092	0.0510574	0.0382931	0.999673	0.0765861	CLHC1|GDPD3	8.02083
Allen_Brain_Atlas_up	lateral_parabrachial_nucleus	CR1_rs679515_subnetwork	16944	25	169	0.249351	2	0.0255287	0.998092	0.0510574	0.0382931	0.999673	0.0765861	CR1L|ZBTB44	8.02083
Allen_Brain_Atlas_up	intermediate_stratum_of_r9BL	CR1_rs679515_subnetwork	16944	25	170	0.250826	2	0.0258095	0.99806	0.0516191	0.0387143	0.999667	0.0774286	CLHC1|CR1L	7.97365
Allen_Brain_Atlas_up	r9_part_of_the_basolateral_reticular_formation	CR1_rs679515_subnetwork	16944	25	170	0.250826	2	0.0258095	0.99806	0.0516191	0.0387143	0.999667	0.0774286	CLHC1|CR1L	7.97365
GTEx_Tissue_Expression_Up	GTEX-POYW-0826-SM-2XCEM_thyroid_male_60-69_years	CR1_rs679515_subnetwork	16944	25	2554	3.7683	8	0.0260622	0.991814	0.0521244	0.0390933	0.997738	0.0781866	CLHC1|DMAP1|EPOR|GXYLT1|PAXIP1|RSPH3|TPP2|TRA2A	2.12298
Cancer_Cell_Line_Encyclopedia	WSUDLCL2_HAEMATOPOIETIC_AND_LYMPHOID_TISSUE	CR1_rs679515_subnetwork	16944	25	171	0.252302	2	0.0260916	0.998027	0.0521832	0.0391374	0.999661	0.0782749	BPNT1|USP12	7.92702
HuBMAP_ASCT_plus_B_augmented_w_RNAseq_Coexpression	Mid_Erythroid_(id:422)	CR1_rs679515_subnetwork	16944	25	18	0.0265581	1	0.0262406	0.999685	0.0524812	0.0393609	0.999904	0.0787218	CR1L	37.6533
GTEx_Tissue_Expression_Up	GTEX-T5JW-0003-SM-3NMAD_blood_female_20-29_years	CR1_rs679515_subnetwork	16944	25	2559	3.77567	8	0.0263435	0.991708	0.052687	0.0395152	0.999659	0.0790305	BPNT1|COCH|CR1L|MCM2|PAXIP1|SRP72|TPP2|USP12	2.11883
ARCHS4_Tissues	ERYTHROBLAST	CR1_rs679515_subnetwork	16944	25	1042	1.53742	5	0.0165159	0.996565	0.0330318	0.0395592	0.99669	0.0791184	ANKRD9|COCH|CR1L|EPOR|MCM2	3.25221
GTEx_Tissue_Expression_Up	GTEX-RU1J-0226-SM-2TF5Y_thyroid_female_20-29_years	CR1_rs679515_subnetwork	16944	25	1448	2.13645	6	0.0165766	0.996013	0.0331531	0.0397756	0.996013	0.0795513	CLHC1|DMAP1|EPOR|PAXIP1|RSPH3|TPP2	2.8084
GTEx_Tissue_Expression_Up	GTEX-R3RS-0726-SM-3GIJR_thyroid_female_40-49_years	CR1_rs679515_subnetwork	16944	25	1610	2.37547	6	0.0266557	0.992844	0.0533114	0.0399836	0.998882	0.0799671	CLHC1|DMAP1|EPOR|GXYLT1|PAXIP1|TRA2A	2.52581
Allen_Brain_Atlas_up	liminal_part_of_the_r10_alar_plate	CR1_rs679515_subnetwork	16944	25	173	0.255253	2	0.0266596	0.997961	0.0533192	0.0399894	0.999649	0.0799788	CLHC1|CR1L	7.83538
GTEx_Tissue_Expression_Down	GTEX-SUCS-0726-SM-4DM7J_esophagus_male_70-79_years	CR1_rs679515_subnetwork	16944	25	403	0.594606	3	0.0208387	0.997316	0.0416773	0.040393	0.998089	0.080786	CCDC170|EPOR|USP12	5.04536
Allen_Brain_Atlas_up	mantle_zone_of_r10Lim	CR1_rs679515_subnetwork	16944	25	174	0.256728	2	0.0269455	0.997927	0.053891	0.0404182	0.999644	0.0808365	CLHC1|CR1L	7.79034
Allen_Brain_Atlas_down	Abducens_nucleus	CR1_rs679515_subnetwork	16944	25	175	0.258203	2	0.0272326	0.997893	0.0544653	0.040849	0.999637	0.0816979	CLHC1|CR1L	7.74583
GTEx_Tissue_Expression_Up	GTEX-RWS6-0626-SM-2XCAS_thyroid_female_60-69_years	CR1_rs679515_subnetwork	16944	25	1188	1.75283	5	0.0275144	0.993462	0.0550288	0.0412716	0.99803	0.0825432	CLHC1|DMAP1|EPOR|TPP2|TRA2A	2.85253
GTEx_Tissue_Expression_Up	GTEX-NPJ8-1926-SM-3MJGB_esophagus_male_40-49_years	CR1_rs679515_subnetwork	16944	25	1191	1.75726	5	0.0277804	0.993382	0.0555607	0.0416706	0.998008	0.0833411	BPNT1|GDPD3|PAXIP1|RSPH3|TRA2A	2.84534
GTEx_Tissue_Expression_Up	GTEX-V955-0004-SM-3NMDH_blood_male_60-69_years	CR1_rs679515_subnetwork	16944	25	2587	3.81699	8	0.0279596	0.991094	0.0559192	0.0419394	0.999631	0.0838788	BPNT1|COCH|CR1L|MCM2|PAXIP1|SRP72|TPP2|USP12	2.09589
GTEx_Tissue_Expression_Up	GTEX-T2YK-2226-SM-32QPT_breast_male_50-59_years	CR1_rs679515_subnetwork	16944	25	1201	1.77201	5	0.0286791	0.99311	0.0573581	0.0430186	0.997932	0.0860372	CCDC170|CLHC1|GDPD3|TRA2A|ZBTB44	2.82165
GTEx_Tissue_Expression_Down	GTEX-XPT6-0126-SM-4B65S_heart_male_20-29_years	CR1_rs679515_subnetwork	16944	25	2603	3.84059	8	0.0289146	0.990728	0.0578292	0.0433719	0.999955	0.0867438	DMAP1|GXYLT1|PAXIP1|SRP72|TPP2|TRA2A|USP12|ZBTB44	2.08301
GTEx_Tissue_Expression_Up	GTEX-RU72-0126-SM-2TF6Z_thyroid_female_50-59_years	CR1_rs679515_subnetwork	16944	25	1086	1.60234	5	0.0194413	0.995783	0.0388826	0.0440817	0.996153	0.0881635	CCDC170|DMAP1|EPOR|GXYLT1|RSPH3	3.12044
Allen_Brain_Atlas_up	JcPV_part_of_the_periaqueductal_gray	CR1_rs679515_subnetwork	16944	25	186	0.274433	2	0.0304732	0.997494	0.0609463	0.0457097	0.999567	0.0914195	CR1L|SRP72	7.28774
Allen_Brain_Atlas_up	periventricular_stratum_of_JcPV	CR1_rs679515_subnetwork	16944	25	186	0.274433	2	0.0304732	0.997494	0.0609463	0.0457097	0.999567	0.0914195	CR1L|SRP72	7.28774
Allen_Brain_Atlas_up	r6_part_of_trigeminal_transition_zone	CR1_rs679515_subnetwork	16944	25	186	0.274433	2	0.0304732	0.997494	0.0609463	0.0457097	0.999567	0.0914195	CR1L|TPP2	7.28774
CellMarker_Augmented_2021	Goblet_cell:Small_Intestine	CR1_rs679515_subnetwork	16944	25	21	0.0309844	1	0.0305493	0.999569	0.0610985	0.0458239	0.999868	0.0916478	SRP72	32.2743
GTEx_Tissue_Expression_Up	GTEX-WRHU-1226-SM-4E3IJ_heart_female_50-59_years	CR1_rs679515_subnetwork	16944	25	21	0.0309844	1	0.0305493	0.999569	0.0610985	0.0458239	0.99992	0.0916478	ANKRD9	32.2743
GTEx_Tissue_Expression_Down	GTEX-S4Q7-0626-SM-4AD5M_esophagus_male_20-29_years	CR1_rs679515_subnetwork	16944	25	469	0.691985	3	0.0308519	0.99538	0.0617038	0.0462779	0.999836	0.0925558	CCDC170|COCH|EPOR	4.33535
Allen_Brain_Atlas_down	Spinal_nucleus_of_the_trigeminal,_oral_part	CR1_rs679515_subnetwork	16944	25	188	0.277384	2	0.0310782	0.997417	0.0621565	0.0466174	0.999792	0.0932347	EPOR|RSPH3	7.21021
Allen_Brain_Atlas_up	Primary_somatosensory_area,_unassigned,_layer_2/3	CR1_rs679515_subnetwork	16944	25	188	0.277384	2	0.0310782	0.997417	0.0621565	0.0466174	0.999792	0.0932347	COCH|EPOR	7.21021
GTEx_Tissue_Expression_Up	GTEX-WEY5-0001-SM-3P61Z_blood_female_40-49_years	CR1_rs679515_subnetwork	16944	25	2638	3.89223	8	0.0310854	0.989885	0.0621707	0.0466281	0.999577	0.0932561	BPNT1|COCH|CR1L|MCM2|PAXIP1|SRP72|TPP2|USP12	2.05538
GTEx_Tissue_Expression_Up	GTEX-RN64-1626-SM-48FD7_kidney_male_50-59_years	CR1_rs679515_subnetwork	16944	25	1671	2.46547	6	0.0313498	0.991253	0.0626996	0.0470247	0.998638	0.0940494	CR1L|DMAP1|EPOR|PAXIP1|TRA2A|ZBTB44	2.43361
Allen_Brain_Atlas_up	periventricular_stratum_of_CoPV	CR1_rs679515_subnetwork	16944	25	189	0.27886	2	0.0313826	0.997378	0.0627652	0.0470739	0.999546	0.0941477	CR1L|SRP72	7.17206
Allen_Brain_Atlas_up	CoPV_part_of_the_periaqueductal_gray	CR1_rs679515_subnetwork	16944	25	190	0.280335	2	0.0316881	0.997338	0.0633762	0.0475322	0.999539	0.0950644	CR1L|SRP72	7.13432
Allen_Brain_Atlas_up	periventricular_stratum_of_RtC	CR1_rs679515_subnetwork	16944	25	190	0.280335	2	0.0316881	0.997338	0.0633762	0.0475322	0.999539	0.0950644	CR1L|SRP72	7.13432
Allen_Brain_Atlas_up	retrohypothalamic_nucleus	CR1_rs679515_subnetwork	16944	25	190	0.280335	2	0.0316881	0.997338	0.0633762	0.0475322	0.999539	0.0950644	CR1L|SRP72	7.13432
GTEx_Tissue_Expression_Up	GTEX-U3ZH-0526-SM-3DB75_lung_male_30-39_years	CR1_rs679515_subnetwork	16944	25	831	1.2261	4	0.0319566	0.993435	0.0639133	0.0479349	0.999613	0.0958699	DMAP1|GXYLT1|TPP2|TRA2A	3.26238
GTEx_Tissue_Expression_Up	GTEX-OOBJ-2026-SM-3NB1R_prostate_male_60-69_years	CR1_rs679515_subnetwork	16944	25	1533	2.26186	6	0.0214498	0.994526	0.0428997	0.0479362	0.994526	0.0958725	CLHC1|COCH|DMAP1|RSPH3|TRA2A|ZBTB44	2.65268
Allen_Brain_Atlas_up	Primary_somatosensory_area,_unassigned,_layer_1	CR1_rs679515_subnetwork	16944	25	191	0.281811	2	0.0319949	0.997299	0.0639897	0.0479923	0.999782	0.0959846	COCH|EPOR	7.09696
GTEx_Tissue_Expression_Down	GTEX-NPJ8-0011-R7a-SM-2HMJV_brain_male_40-49_years	CR1_rs679515_subnetwork	16944	25	1237	1.82513	5	0.0320705	0.992061	0.064141	0.0481058	0.999731	0.0962115	MCM2|PAXIP1|SRP72|TPP2|ZBTB44	2.73953
Allen_Brain_Atlas_up	retroreuniens_nucleus	CR1_rs679515_subnetwork	16944	25	192	0.283286	2	0.0323028	0.997258	0.0646056	0.0484542	0.999524	0.0969084	CR1L|SRP72	7.06
Human_Gene_Atlas	CD34+	CR1_rs679515_subnetwork	16944	25	480	0.708215	3	0.0327302	0.994984	0.0654604	0.0490953	0.999492	0.0981906	DMAP1|MCM2|SRP72	4.236
GTEx_Tissue_Expression_Up	GTEX-S95S-1026-SM-4B64M_prostate_male_60-69_years	CR1_rs679515_subnetwork	16944	25	839	1.2379	4	0.0329446	0.993167	0.0658892	0.0494169	0.99599	0.0988338	CLHC1|COCH|DMAP1|TRA2A	3.23128
Cancer_Cell_Line_Encyclopedia	UACC893_BREAST	CR1_rs679515_subnetwork	16944	25	134	0.19771	2	0.016535	0.999021	0.0330701	0.0496051	0.999021	0.0992102	GDPD3|RSPH3	10.1158
GTEx_Tissue_Expression_Up	GTEX-RWS6-0001-SM-3NMAL_blood_female_60-69_years	CR1_rs679515_subnetwork	16944	25	2670	3.93945	8	0.0331701	0.989064	0.0663403	0.0497552	0.999539	0.0995104	BPNT1|COCH|GXYLT1|MCM2|PAXIP1|SRP72|TPP2|USP12	2.03074
Allen_Brain_Atlas_up	paraventricular_nucleus,_lateral_part	CR1_rs679515_subnetwork	16944	25	195	0.287712	2	0.0332337	0.997136	0.0664674	0.0498505	0.999769	0.0997011	ANKRD9|RSPH3	6.95138
GTEx_Tissue_Expression_Up	GTEX-T6MO-1226-SM-4DM5S_vagina_female_40-49_years	CR1_rs679515_subnetwork	16944	25	452	0.666903	3	0.0280666	0.995948	0.0561333	0.0499526	0.997348	0.0999053	COCH|GDPD3|RSPH3	4.49841
GTEx_Tissue_Expression_Up	GTEX-XUYS-0002-SM-47JXL_blood_male_50-59_years	CR1_rs679515_subnetwork	16944	25	2672	3.9424	8	0.0333037	0.989011	0.0666073	0.0499555	0.999944	0.099911	BPNT1|CR1L|MCM2|PAXIP1|SRP72|TPP2|TRA2A|USP12	2.02922

## Sheet: enrichR_Diseases
Library	Gene Set	Feature	Universe.Size	Gene.Set.Size	Total.Hits	Expected.Hits	Observed.Hits	Pvalue_over	Pvalue_under	Pvalue_twosided	Adjusted_Pvalue_over	Adjusted_Pvalue_under	Adjusted_Pvalue_twosided	enrichment_overlap	foldchange
GWAS_Catalog_2019	Bladder_cancer_(smoking_interaction)	CR1_rs679515_subnetwork	16944	25	6	0.00885269	2	3.12366e-05	1	6.24732e-05	9.37097e-05	1	0.000187419	PAXIP1|RSPH3	225.92
Rare_Diseases_AutoRIF_ARCHS4_Predictions	Stomatocytosis_I	CR1_rs679515_subnetwork	16944	25	145	0.21394	4	5.65907e-05	0.999998	0.000113181	0.000169772	0.999998	0.000339544	ANKRD9|CR1L|EPOR|USP12	18.6968
Rare_Diseases_GeneRIF_ARCHS4_Predictions	Pyropoikilocytosis_hereditary	CR1_rs679515_subnetwork	16944	25	157	0.231645	4	7.71065e-05	0.999997	0.000154213	0.00023132	0.999997	0.000462639	ANKRD9|CR1L|EPOR|USP12	17.2678
HDSigDB_Mouse_2021	Influence_Of_Spt4_Deletion_On_Expression_In_Yeasts_(Biological_Repeat_2)_GSE33497	CR1_rs679515_positive_subnetwork	16944	14	336	0.27762	4	0.000129915	0.999995	0.000259831	0.000389746	0.999995	0.000779492	DMAP1|GDPD3|SRP72|USP12	14.4082
HDSigDB_Human_2021	Influence_Of_Spt4_Deletion_On_Expression_In_Yeasts_(Biological_Repeat_2)_GSE33497	CR1_rs679515_positive_subnetwork	16944	14	337	0.278447	4	0.000131413	0.999995	0.000262826	0.000394239	0.999995	0.000788479	DMAP1|GDPD3|SRP72|USP12	14.3654
COVID-19_Related_Gene_Sets_2021	Top_500_down_genes_for_SARS-CoV-2_infection_in_Rhesus_macaques_at_Group_3_dose_in_PBMCs_at_4_DPI_from_GSE156701	CR1_rs679515_subnetwork	16944	25	368	0.542965	5	0.000174627	0.999987	0.000349254	0.000523881	0.999987	0.00104776	COCH|EPOR|GDPD3|TRA2A|ZBTB44	9.2087
DisGeNET	Dizziness	CR1_rs679515_negative_subnetwork	16944	11	32	0.0207743	2	0.000188041	0.999999	0.000376083	0.000564124	0.999999	0.00112825	COCH|EPOR	96.2727
DisGeNET	Vertigo	CR1_rs679515_negative_subnetwork	16944	11	32	0.0207743	2	0.000188041	0.999999	0.000376083	0.000564124	0.999999	0.00112825	COCH|EPOR	96.2727
DSigDB	captopril_PC3_DOWN	CR1_rs679515_positive_subnetwork	16944	14	755	0.62382	5	0.000247915	0.999983	0.000495831	0.000743746	0.999983	0.00148749	SRP72|TPP2|TRA2A|USP12|ZBTB44	8.01514
HDSigDB_Mouse_2021	Cortex_RNA_M15_Module_(Midnightblue)_PMID26900923	CR1_rs679515_positive_subnetwork	16944	14	401	0.331327	4	0.000256254	0.999988	0.000512507	0.000768761	0.999988	0.00153752	BPNT1|TRA2A|USP12|ZBTB44	12.0727
LINCS_L1000_CRISPR_KO_Consensus_Sigs	C1QC_Down	CR1_rs679515_positive_subnetwork	16944	14	159	0.131374	3	0.000273556	0.999993	0.000547112	0.000820668	0.999993	0.00164134	MCM2|PAXIP1|SRP72	22.8356
HDSigDB_Human_2021	Cortex_RNA_M15_Module_(Midnightblue)_PMID26900923	CR1_rs679515_positive_subnetwork	16944	14	433	0.357767	4	0.000343466	0.999982	0.000686932	0.0010304	0.999982	0.0020608	BPNT1|TRA2A|USP12|ZBTB44	11.1805
Virus_Perturbations_from_GEO_down	A-Vietnam-1203_CIP048_RG4-2004(H5N1)HAAvirmut_7day-MOI-10^4_GSE37572	CR1_rs679515_subnetwork	16944	25	250	0.368862	4	0.000458539	0.999972	0.000917078	0.00137562	0.999972	0.00275123	BPNT1|GDPD3|RSPH3|ZBTB44	10.8442
HDSigDB_Mouse_2021	HDACi-106_Treated_PBMCs_From_Friedreich_Ataxia_Carriers_Vs_Controls_GSE30933	CR1_rs679515_positive_subnetwork	16944	14	2699	2.23005	8	0.000497416	0.999939	0.000994832	0.00149225	0.999939	0.0029845	BPNT1|DMAP1|GDPD3|MCM2|SRP72|TPP2|TRA2A|ZBTB44	3.58736
DisGeNET	Dizziness	CR1_rs679515_subnetwork	16944	25	32	0.0472144	2	0.00100888	0.999986	0.00201777	0.00151333	0.999999	0.00302665	COCH|EPOR	42.36
DisGeNET	Vertigo	CR1_rs679515_subnetwork	16944	25	32	0.0472144	2	0.00100888	0.999986	0.00201777	0.00151333	0.999999	0.00302665	COCH|EPOR	42.36
Virus_Perturbations_from_GEO_down	A-Vietnam-1203_CIP048_RG4-2004(H5N1)HAAvirmut_7day-MOI-10^4_GSE37572	CR1_rs679515_positive_subnetwork	16944	14	250	0.206563	3	0.00102418	0.999959	0.00204837	0.00153628	0.999972	0.00307255	BPNT1|GDPD3|ZBTB44	14.5234
DisGeNET	Progressive_sensorineural_hearing_impairment	CR1_rs679515_subnetwork	16944	25	23	0.0339353	2	0.000518816	0.999995	0.00103763	0.00155645	0.999995	0.0031129	COCH|MCM2	58.9357
HDSigDB_Mouse_2021	Genes_Up-Regulated_In_Influence_Of_Spt4_Deletion_On_Expression_In_Yeasts_(Biological_Repeat_2)_GSE33497	CR1_rs679515_positive_subnetwork	16944	14	201	0.166076	3	0.000543581	0.999982	0.00108716	0.00163074	0.999982	0.00326149	DMAP1|GDPD3|USP12	18.064
HDSigDB_Human_2021	Genes_Up-Regulated_In_Influence_Of_Spt4_Deletion_On_Expression_In_Yeasts_(Biological_Repeat_2)_GSE33497	CR1_rs679515_positive_subnetwork	16944	14	203	0.167729	3	0.000559506	0.999982	0.00111901	0.00167852	0.999982	0.00335703	DMAP1|GDPD3|USP12	17.886
MSigDB_Computational	GNF2_PCNA	CR1_rs679515_positive_subnetwork	16944	14	45	0.0371813	2	0.000615011	0.999994	0.00123002	0.00184503	0.999994	0.00369007	MCM2|PAXIP1	53.7905
Rare_Diseases_GeneRIF_ARCHS4_Predictions	Hereditary_spherocytosis	CR1_rs679515_subnetwork	16944	25	116	0.171152	3	0.000644238	0.999976	0.00128848	0.00193272	0.999976	0.00386543	ANKRD9|CR1L|EPOR	17.5283
HDSigDB_Mouse_2021	HDACi-106_Treated_PBMCs_From_Friedreich_Ataxia_Patients_Vs_Controls_GSE30933	CR1_rs679515_positive_subnetwork	16944	14	519	0.428824	4	0.000681899	0.999958	0.0013638	0.0020457	0.999958	0.00409139	BPNT1|MCM2|TPP2|TRA2A	9.32783
HDSigDB_Mouse_2021	Influence_Of_Spt4_Deletion_On_Expression_In_Yeasts_(Biological_Repeat_2)_GSE33497	CR1_rs679515_subnetwork	16944	25	336	0.495751	4	0.00138211	0.999886	0.00276423	0.00207317	0.999995	0.00414634	DMAP1|GDPD3|SRP72|USP12	8.06857
Proteomics_Drug_Atlas_2023	Tazarotene2_Down	CR1_rs679515_subnetwork	16944	25	119	0.175578	3	0.000693959	0.999974	0.00138792	0.00208188	0.999974	0.00416376	CCDC170|GXYLT1|PAXIP1	17.0864
HDSigDB_Human_2021	Influence_Of_Spt4_Deletion_On_Expression_In_Yeasts_(Biological_Repeat_2)_GSE33497	CR1_rs679515_subnetwork	16944	25	337	0.497226	4	0.00139733	0.999884	0.00279465	0.00209599	0.999995	0.00419198	DMAP1|GDPD3|SRP72|USP12	8.04463
HDSigDB_Human_2021	HDACi-106_Treated_PBMCs_From_Friedreich_Ataxia_Carriers_Vs_Controls_GSE30933	CR1_rs679515_positive_subnetwork	16944	14	2838	2.3449	8	0.000707086	0.999909	0.00141417	0.00212126	0.999909	0.00424252	BPNT1|DMAP1|GDPD3|MCM2|SRP72|TPP2|TRA2A|ZBTB44	3.41166
HDSigDB_Human_2021	HDACi-106_Treated_PBMCs_From_Friedreich_Ataxia_Patients_Vs_Controls_GSE30933	CR1_rs679515_positive_subnetwork	16944	14	535	0.442044	4	0.000764337	0.999951	0.00152867	0.00229301	0.999951	0.00458602	BPNT1|MCM2|TPP2|TRA2A	9.04887
Rare_Diseases_GeneRIF_ARCHS4_Predictions	Choreoacanthocytosis	CR1_rs679515_subnetwork	16944	25	125	0.184431	3	0.000800613	0.999968	0.00160123	0.00240184	0.999968	0.00480368	CR1L|EPOR|USP12	16.2662
LINCS_L1000_CRISPR_KO_Consensus_Sigs	C1QC_Down	CR1_rs679515_subnetwork	16944	25	159	0.234596	3	0.00160247	0.999919	0.00320494	0.00240371	0.999993	0.00480741	MCM2|PAXIP1|SRP72	12.7879
DisGeNET	Sensorineural_hearing_loss,_bilateral	CR1_rs679515_subnetwork	16944	25	30	0.0442635	2	0.000886409	0.999989	0.00177282	0.00265923	0.999989	0.00531845	COCH|MCM2	45.184
MSigDB_Computational	GNF2_PCNA	CR1_rs679515_subnetwork	16944	25	45	0.0663952	2	0.0019902	0.999961	0.00398039	0.00298529	0.999994	0.00597059	MCM2|PAXIP1	30.1227
Rare_Diseases_AutoRIF_ARCHS4_Predictions	Pseudohyperkalemia_Cardiff	CR1_rs679515_subnetwork	16944	25	138	0.203612	3	0.00106619	0.999953	0.00213239	0.00319858	0.999953	0.00639717	ANKRD9|CR1L|EPOR	14.7339
GeneSigDB	18722011-SuppTable2l	CR1_rs679515_subnetwork	16944	25	34	0.0501653	2	0.00113904	0.999984	0.00227807	0.00341711	0.999984	0.00683422	EPOR|SRP72	39.8682
MSigDB_Computational	MORF_RFC5	CR1_rs679515_positive_subnetwork	16944	14	63	0.0520538	2	0.00120299	0.999983	0.00240597	0.00360896	0.999983	0.00721792	PAXIP1|TPP2	38.4218
DisGeNET	Bone_Density	CR1_rs679515_negative_subnetwork	16944	11	81	0.052585	2	0.0012072	0.999983	0.0024144	0.0036216	0.999983	0.00724319	CCDC170|MIR4713HG	38.0337
Rare_Diseases_GeneRIF_ARCHS4_Predictions	Hereditary_spherocytosis	CR1_rs679515_negative_subnetwork	16944	11	116	0.0753069	2	0.00245457	0.99995	0.00490914	0.00368186	0.999976	0.00736371	ANKRD9|EPOR	26.558
Rare_Diseases_GeneRIF_ARCHS4_Predictions	Erythropoietic_protoporphyria	CR1_rs679515_subnetwork	16944	25	146	0.215415	3	0.00125431	0.999942	0.00250862	0.00376293	0.999942	0.00752586	CR1L|EPOR|USP12	13.9266
HDSigDB_Mouse_2021	Cortex_RNA_M15_Module_(Midnightblue)_PMID26900923	CR1_rs679515_subnetwork	16944	25	401	0.591655	4	0.00263614	0.99974	0.00527227	0.0039542	0.999988	0.00790841	BPNT1|TRA2A|USP12|ZBTB44	6.7607
Rare_Diseases_GeneRIF_ARCHS4_Predictions	Protoporphyria	CR1_rs679515_subnetwork	16944	25	149	0.219842	3	0.00132991	0.999937	0.00265981	0.00398972	0.999937	0.00797943	CR1L|EPOR|USP12	13.6462
MSigDB_Computational	MORF_CCNF	CR1_rs679515_positive_subnetwork	16944	14	68	0.0561851	2	0.00139987	0.999978	0.00279974	0.00419961	0.999978	0.00839921	PAXIP1|TPP2	35.5966
COVID-19_Related_Gene_Sets_2021	Top_500_down_genes_for_SARS-CoV-2_infection_in_Rhesus_macaques_at_Group_3_dose_in_PBMCs_at_4_DPI_from_GSE156701	CR1_rs679515_positive_subnetwork	16944	14	368	0.30406	3	0.00309539	0.999816	0.00619078	0.00464309	0.999987	0.00928617	GDPD3|TRA2A|ZBTB44	9.86646
HDSigDB_Mouse_2021	Genes_Up-Regulated_In_Influence_Of_Spt4_Deletion_On_Expression_In_Yeasts_(Biological_Repeat_2)_GSE33497	CR1_rs679515_subnetwork	16944	25	201	0.296565	3	0.00312035	0.9998	0.00624071	0.00468053	0.999982	0.00936106	DMAP1|GDPD3|USP12	10.1158
HDSigDB_Human_2021	Genes_Up-Regulated_In_Influence_Of_Spt4_Deletion_On_Expression_In_Yeasts_(Biological_Repeat_2)_GSE33497	CR1_rs679515_subnetwork	16944	25	203	0.299516	3	0.00320867	0.999792	0.00641734	0.00481301	0.999982	0.00962601	DMAP1|GDPD3|USP12	10.0162
HDSigDB_Mouse_2021	Genes_Down-Regulated_In_HDACi-106_Treated_PBMCs_From_Friedreich_Ataxia_Patients_Vs_Controls_GSE30933	CR1_rs679515_positive_subnetwork	16944	14	295	0.243744	3	0.00164918	0.999921	0.00329837	0.00494755	0.999921	0.00989511	BPNT1|TPP2|TRA2A	12.308
GWAS_Catalog_2019	Bladder_cancer_(smoking_interaction)	CR1_rs679515_negative_subnetwork	16944	11	6	0.00389518	1	0.00388944	0.999994	0.00777888	0.00494801	1	0.00989601	RSPH3	256.727
GWAS_Catalog_2019	Bladder_cancer_(smoking_interaction)	CR1_rs679515_positive_subnetwork	16944	14	6	0.00495751	1	0.00494801	0.999991	0.00989601	0.00494801	1	0.00989601	PAXIP1	201.714
Orphanet_Augmented_2021	Facial_dysmorphism-immunodeficiency-livedo-short_stature_syndrome_ORPHA:352712	CR1_rs679515_positive_subnetwork	16944	14	75	0.0619688	2	0.00169966	0.999971	0.00339932	0.00509898	0.999971	0.010198	MCM2|PAXIP1	32.2743
Orphanet_Augmented_2021	Hemolytic_anemia_due_to_glutathione_reductase_deficiency_ORPHA:90030	CR1_rs679515_positive_subnetwork	16944	14	75	0.0619688	2	0.00169966	0.999971	0.00339932	0.00509898	0.999971	0.010198	BPNT1|MCM2	32.2743
Rare_Diseases_AutoRIF_ARCHS4_Predictions	Pseudohyperkalemia_Cardiff	CR1_rs679515_negative_subnetwork	16944	11	138	0.0895892	2	0.00345172	0.999917	0.00690344	0.00517758	0.999953	0.0103552	ANKRD9|EPOR	22.3241
HDSigDB_Human_2021	Cortex_RNA_M15_Module_(Midnightblue)_PMID26900923	CR1_rs679515_subnetwork	16944	25	433	0.638869	4	0.00347543	0.999629	0.00695086	0.00521315	0.999982	0.0104263	BPNT1|TRA2A|USP12|ZBTB44	6.26106
HDSigDB_Human_2021	Genes_Down-Regulated_In_HDACi-106_Treated_PBMCs_From_Friedreich_Ataxia_Patients_Vs_Controls_GSE30933	CR1_rs679515_positive_subnetwork	16944	14	303	0.250354	3	0.00178053	0.999913	0.00356106	0.00534159	0.999913	0.0106832	BPNT1|TPP2|TRA2A	11.983
HDSigDB_Mouse_2021	Genes_Down-Regulated_In_Succinate_Dehydrogenase_Inhibitor_3-NP_Dependent_Expression_In_WT_Mouse_Striatal_Cells_GSE3583	CR1_rs679515_positive_subnetwork	16944	14	2460	2.03258	7	0.00180703	0.999742	0.00361406	0.00542109	0.999742	0.0108422	BPNT1|CLHC1|CR1L|DMAP1|GDPD3|TRA2A|USP12	3.4439
HDSigDB_Mouse_2021	Genes_Down-Regulated_In_Friedreich_Ataxia_iPSCs_Expression_Vs_SC41-MSC_Cell_Line_GSE22651	CR1_rs679515_positive_subnetwork	16944	14	3273	2.70432	8	0.00188686	0.999712	0.00377372	0.00566059	0.999712	0.0113212	DMAP1|MCM2|PAXIP1|SRP72|TPP2|TRA2A|USP12|ZBTB44	2.95823
Rare_Diseases_AutoRIF_ARCHS4_Predictions	Stomatocytosis_I	CR1_rs679515_negative_subnetwork	16944	11	145	0.0941336	2	0.00380268	0.999904	0.00760536	0.00570402	0.999998	0.011408	ANKRD9|EPOR	21.2464
HDSigDB_Mouse_2021	Insoluble_Proteins_Enriched_In_Cerebellum_Of_12_Wk_R6/2_Mice_Vs_WT_PMID29166617	CR1_rs679515_positive_subnetwork	16944	14	80	0.0661001	2	0.00193091	0.999964	0.00386182	0.00579273	0.999964	0.0115855	SRP72|TRA2A	30.2571
MSigDB_Computational	MORF_RFC5	CR1_rs679515_subnetwork	16944	25	63	0.0929533	2	0.00386287	0.999894	0.00772574	0.00579431	0.999983	0.0115886	PAXIP1|TPP2	21.5162
DisGeNET	Abnormal_hemoglobin_finding	CR1_rs679515_negative_subnetwork	16944	11	3	0.00194759	1	0.00194644	0.999999	0.00389289	0.00583933	0.999999	0.0116787	EPOR	513.455
DisGeNET	Aromatase_deficiency	CR1_rs679515_negative_subnetwork	16944	11	3	0.00194759	1	0.00194644	0.999999	0.00389289	0.00583933	0.999999	0.0116787	MIR4713HG	513.455
DisGeNET	Hearing_problem	CR1_rs679515_negative_subnetwork	16944	11	3	0.00194759	1	0.00194644	0.999999	0.00389289	0.00583933	0.999999	0.0116787	COCH	513.455
DisGeNET	Immotile_cilia	CR1_rs679515_negative_subnetwork	16944	11	3	0.00194759	1	0.00194644	0.999999	0.00389289	0.00583933	0.999999	0.0116787	RSPH3	513.455
DepMap_WG_CRISPR_Screens_Broad_CellLines_2019	U-343MG	CR1_rs679515_positive_subnetwork	16944	14	314	0.259443	3	0.00197163	0.9999	0.00394326	0.00591488	0.9999	0.0118298	BPNT1|CR1L|PAXIP1	11.5632
LINCS_L1000_Chem_Pert_Consensus_Sigs	Oxamflatin_Down	CR1_rs679515_subnetwork	16944	25	172	0.253777	3	0.00200598	0.99989	0.00401195	0.00601793	0.99989	0.0120359	COCH|MCM2|USP12	11.8214
Rare_Diseases_AutoRIF_Gene_Lists	Acoustic_neuroma	CR1_rs679515_negative_subnetwork	16944	11	105	0.0681657	2	0.00201713	0.999963	0.00403427	0.0060514	0.999963	0.0121028	COCH|EPOR	29.3403
Rare_Diseases_AutoRIF_ARCHS4_Predictions	Stomatocytosis_I	CR1_rs679515_positive_subnetwork	16944	14	145	0.119806	2	0.00618679	0.999791	0.0123736	0.00618679	0.999998	0.0123736	CR1L|USP12	16.6936
Orphanet_Augmented_2021	Congenital_erythropoietic_porphyria_ORPHA:79277	CR1_rs679515_subnetwork	16944	25	46	0.0678706	2	0.00207878	0.999959	0.00415756	0.00623634	0.999959	0.0124727	CR1L|EPOR	29.4678
Proteomics_Drug_Atlas_2023	Tazarotene2_Down	CR1_rs679515_positive_subnetwork	16944	14	119	0.0983239	2	0.00421198	0.999884	0.00842396	0.00631797	0.999974	0.0126359	GXYLT1|PAXIP1	20.3409
LINCS_L1000_Chem_Pert_Consensus_Sigs	Enzalutamide_Up	CR1_rs679515_subnetwork	16944	25	175	0.258203	3	0.00210727	0.999883	0.00421454	0.00632181	0.999883	0.0126436	COCH|MCM2|PAXIP1	11.6187
LINCS_L1000_Chem_Pert_Consensus_Sigs	Iriflophenone_Up	CR1_rs679515_subnetwork	16944	25	177	0.261154	3	0.00217654	0.999877	0.00435309	0.00652963	0.999877	0.0130593	COCH|MCM2|SRP72	11.4875
DSigDB	captopril_PC3_DOWN	CR1_rs679515_subnetwork	16944	25	755	1.11396	5	0.00437934	0.999344	0.00875869	0.00656902	0.999983	0.013138	SRP72|TPP2|TRA2A|USP12|ZBTB44	4.48848
DisGeNET	Abnormal_hemoglobin_finding	CR1_rs679515_subnetwork	16944	25	3	0.00442635	1	0.00442008	0.999994	0.00884016	0.00663012	0.999999	0.0132602	EPOR	225.92
DisGeNET	Aromatase_deficiency	CR1_rs679515_subnetwork	16944	25	3	0.00442635	1	0.00442008	0.999994	0.00884016	0.00663012	0.999999	0.0132602	MIR4713HG	225.92
DisGeNET	Hearing_problem	CR1_rs679515_subnetwork	16944	25	3	0.00442635	1	0.00442008	0.999994	0.00884016	0.00663012	0.999999	0.0132602	COCH	225.92
DisGeNET	Immotile_cilia	CR1_rs679515_subnetwork	16944	25	3	0.00442635	1	0.00442008	0.999994	0.00884016	0.00663012	0.999999	0.0132602	RSPH3	225.92
GWAS_Catalog_2019	Erythrocyte_sedimentation_rate	CR1_rs679515_positive_subnetwork	16944	14	3	0.00247875	1	0.00247685	0.999998	0.0049537	0.00663012	0.999998	0.0132602	CR1L	403.429
GWAS_Catalog_2019	Erythrocyte_sedimentation_rate	CR1_rs679515_subnetwork	16944	25	3	0.00442635	1	0.00442008	0.999994	0.00884016	0.00663012	0.999998	0.0132602	CR1L	225.92
Rare_Diseases_GeneRIF_ARCHS4_Predictions	Pyropoikilocytosis_hereditary	CR1_rs679515_negative_subnetwork	16944	11	157	0.101924	2	0.00444158	0.999878	0.00888316	0.00666237	0.999997	0.0133247	ANKRD9|EPOR	19.6225
MSigDB_Computational	MORF_CCNF	CR1_rs679515_subnetwork	16944	25	68	0.100331	2	0.00448543	0.999867	0.00897086	0.00672815	0.999978	0.0134563	PAXIP1|TPP2	19.9341
HDSigDB_Human_2021	Insoluble_Proteins_Enriched_In_Cerebellum_Of_12_Wk_R6/2_Mice_Vs_WT_PMID29166617	CR1_rs679515_positive_subnetwork	16944	14	87	0.0718839	2	0.00227839	0.999954	0.00455679	0.00683518	0.999954	0.0136704	SRP72|TRA2A	27.8227
Rare_Diseases_GeneRIF_ARCHS4_Predictions	Choreoacanthocytosis	CR1_rs679515_positive_subnetwork	16944	14	125	0.103281	2	0.00463618	0.999866	0.00927236	0.00695427	0.999968	0.0139085	CR1L|USP12	19.3646
Rare_Diseases_GeneRIF_ARCHS4_Predictions	Premature_ovarian_failure_familial	CR1_rs679515_positive_subnetwork	16944	14	89	0.0735364	2	0.00238272	0.999951	0.00476545	0.00714817	0.999951	0.0142963	MCM2|PAXIP1	27.1974
Rare_Diseases_GeneRIF_ARCHS4_Predictions	Pyropoikilocytosis_hereditary	CR1_rs679515_positive_subnetwork	16944	14	157	0.129721	2	0.00721612	0.999736	0.0144322	0.00721612	0.999997	0.0144322	CR1L|USP12	15.4177
LINCS_L1000_Chem_Pert_Consensus_Sigs	Mafenide_Up	CR1_rs679515_subnetwork	16944	25	184	0.271483	3	0.00243014	0.999858	0.00486029	0.00729043	0.999858	0.0145809	COCH|MCM2|PAXIP1	11.0504
HDSigDB_Human_2021	Genes_Down-Regulated_In_Succinate_Dehydrogenase_Inhibitor_3-NP_Dependent_Expression_In_WT_Mouse_Striatal_Cells_GSE3583	CR1_rs679515_positive_subnetwork	16944	14	2588	2.13834	7	0.00244705	0.99963	0.0048941	0.00734115	0.99963	0.0146823	BPNT1|CLHC1|CR1L|DMAP1|GDPD3|TRA2A|USP12	3.27357
COVID-19_Related_Gene_Sets_2021	Top_500_down_genes_for_SARS-CoV-2_infection_in_Rhesus_macaques_at_Group_3_dose_in_PBMCs_at_2_DPI_from_GSE156701	CR1_rs679515_subnetwork	16944	25	399	0.588704	4	0.00258888	0.999746	0.00517777	0.00776665	0.999746	0.0155333	COCH|EPOR|GDPD3|ZBTB44	6.79459
PhenGenI_Association_2021	Triple_Negative_Breast_Neoplasms	CR1_rs679515_negative_subnetwork	16944	11	4	0.00259679	1	0.00259449	0.999998	0.00518898	0.00778347	0.999998	0.0155669	CCDC170	385.091
Rare_Diseases_AutoRIF_Gene_Lists	Deafness_autosomal_dominant_nonsyndromic_sensorineural_22	CR1_rs679515_negative_subnetwork	16944	11	4	0.00259679	1	0.00259449	0.999998	0.00518898	0.00778347	0.999998	0.0155669	COCH	385.091
DisGeNET	Nonsyndromic_Deafness	CR1_rs679515_subnetwork	16944	25	52	0.0767233	2	0.00264887	0.99994	0.00529774	0.0079466	0.99994	0.0158932	COCH|MCM2	26.0677
HDSigDB_Mouse_2021	Genes_Down-Regulated_In_Friedreich_Ataxia_iPSCs_Expression_Vs_SC30_Cell_Line_GSE22651	CR1_rs679515_positive_subnetwork	16944	14	3444	2.84561	8	0.00266054	0.999569	0.00532108	0.00798162	0.999569	0.0159632	DMAP1|MCM2|PAXIP1|SRP72|TPP2|TRA2A|USP12|ZBTB44	2.81135
GeneSigDB	16489042-SuppTable1a	CR1_rs679515_subnetwork	16944	25	191	0.281811	3	0.0027014	0.999836	0.0054028	0.0081042	0.999836	0.0162084	EPOR|GDPD3|TPP2	10.6454
Orphanet_Augmented_2021	HNRNPDL-related__limb-girdle_muscular_dystrophy_D3_ORPHA:55596	CR1_rs679515_positive_subnetwork	16944	14	95	0.0784939	2	0.00270909	0.999941	0.00541818	0.00812727	0.999941	0.0162545	SRP72|TRA2A	25.4797
Orphanet_Augmented_2021	Facial_dysmorphism-immunodeficiency-livedo-short_stature_syndrome_ORPHA:352712	CR1_rs679515_subnetwork	16944	25	75	0.110659	2	0.00542968	0.999821	0.0108594	0.00814452	0.999971	0.016289	MCM2|PAXIP1	18.0736
Orphanet_Augmented_2021	Hemolytic_anemia_due_to_glutathione_reductase_deficiency_ORPHA:90030	CR1_rs679515_subnetwork	16944	25	75	0.110659	2	0.00542968	0.999821	0.0108594	0.00814452	0.999971	0.016289	BPNT1|MCM2	18.0736
Rare_Diseases_AutoRIF_ARCHS4_Predictions	Chromosome_8_monosomy_8p	CR1_rs679515_negative_subnetwork	16944	11	125	0.0811497	2	0.00284294	0.999938	0.00568587	0.00852881	0.999938	0.0170576	ANKRD9|EPOR	24.6458
Orphanet_Augmented_2021	Autosomal_recessive_spastic_paraplegia_type_60_ORPHA:401800	CR1_rs679515_positive_subnetwork	16944	14	98	0.0809726	2	0.00287975	0.999935	0.00575951	0.00863926	0.999935	0.0172785	TPP2|ZBTB44	24.6997
HDSigDB_Human_2021	Genes_Down-Regulated_In_Friedreich_Ataxia_iPSCs_Expression_Vs_SC41-MSC_Cell_Line_GSE22651	CR1_rs679515_positive_subnetwork	16944	14	3491	2.88444	8	0.00291339	0.99952	0.00582677	0.00874016	0.99952	0.0174803	DMAP1|MCM2|PAXIP1|SRP72|TPP2|TRA2A|USP12|ZBTB44	2.7735
Achilles_fitness_decrease	NCIH23-lung	CR1_rs679515_positive_subnetwork	16944	14	99	0.0817989	2	0.00293775	0.999933	0.00587549	0.00881324	0.999933	0.0176265	MCM2|TRA2A	24.4502
dbGaP	Blood_Sedimentation	CR1_rs679515_positive_subnetwork	16944	14	4	0.003305	1	0.0033012	0.999996	0.00660241	0.0088339	0.999996	0.0176678	CR1L	302.571
dbGaP	Blood_Sedimentation	CR1_rs679515_subnetwork	16944	25	4	0.00590179	1	0.00588927	0.999987	0.0117785	0.0088339	0.999996	0.0176678	CR1L	169.44
HDSigDB_Human_2021	Down-regulated_Insoluble_Proteins_In_Hippocampus_Of_5_Wk_R6/2_Mice_PXD004973	CR1_rs679515_positive_subnetwork	16944	14	4	0.003305	1	0.0033012	0.999996	0.00660241	0.0088339	0.999996	0.0176678	TRA2A	302.571
HDSigDB_Human_2021	Down-regulated_Insoluble_Proteins_In_Hippocampus_Of_5_Wk_R6/2_Mice_PXD004973	CR1_rs679515_subnetwork	16944	25	4	0.00590179	1	0.00588927	0.999987	0.0117785	0.0088339	0.999996	0.0176678	TRA2A	169.44
HDSigDB_Mouse_2021	Down-regulated_Insoluble_Proteins_In_Hippocampus_Of_5_Wk_R6/2_Mice_PXD004973	CR1_rs679515_positive_subnetwork	16944	14	4	0.003305	1	0.0033012	0.999996	0.00660241	0.0088339	0.999996	0.0176678	TRA2A	302.571
HDSigDB_Mouse_2021	Down-regulated_Insoluble_Proteins_In_Hippocampus_Of_5_Wk_R6/2_Mice_PXD004973	CR1_rs679515_subnetwork	16944	25	4	0.00590179	1	0.00588927	0.999987	0.0117785	0.0088339	0.999996	0.0176678	TRA2A	169.44
PhenGenI_Association_2021	Triple_Negative_Breast_Neoplasms	CR1_rs679515_subnetwork	16944	25	4	0.00590179	1	0.00588927	0.999987	0.0117785	0.0088339	0.999998	0.0176678	CCDC170	169.44
Rare_Diseases_AutoRIF_Gene_Lists	Deafness_autosomal_dominant_nonsyndromic_sensorineural_22	CR1_rs679515_subnetwork	16944	25	4	0.00590179	1	0.00588927	0.999987	0.0117785	0.0088339	0.999998	0.0176678	COCH	169.44
Rare_Diseases_GeneRIF_Gene_Lists	Evans_syndrome	CR1_rs679515_positive_subnetwork	16944	14	4	0.003305	1	0.0033012	0.999996	0.00660241	0.0088339	0.999996	0.0176678	TPP2	302.571
Rare_Diseases_GeneRIF_Gene_Lists	Evans_syndrome	CR1_rs679515_subnetwork	16944	25	4	0.00590179	1	0.00588927	0.999987	0.0117785	0.0088339	0.999996	0.0176678	TPP2	169.44
Orphanet_Augmented_2021	Dyggve-Melchior-Clausen_disease_ORPHA:239	CR1_rs679515_positive_subnetwork	16944	14	100	0.0826251	2	0.00299629	0.999931	0.00599257	0.00898886	0.999931	0.0179777	TPP2|ZBTB44	24.2057
HDSigDB_Mouse_2021	Insoluble_Proteins_Enriched_In_Cerebellum_Of_12_Wk_R6/2_Mice_Vs_WT_PMID29166617	CR1_rs679515_subnetwork	16944	25	80	0.118036	2	0.0061552	0.999784	0.0123104	0.00923281	0.999964	0.0184656	SRP72|TRA2A	16.944
Rare_Diseases_GeneRIF_ARCHS4_Predictions	Erythropoietic_protoporphyria	CR1_rs679515_positive_subnetwork	16944	14	146	0.120633	2	0.00626976	0.999787	0.0125395	0.00940464	0.999942	0.0188093	CR1L|USP12	16.5793
DisGeNET	Bone_Density	CR1_rs679515_subnetwork	16944	25	81	0.119511	2	0.00630535	0.999776	0.0126107	0.00945803	0.999983	0.0189161	CCDC170|MIR4713HG	16.7348
DisGeNET	Estradiol_measurement	CR1_rs679515_negative_subnetwork	16944	11	5	0.00324599	1	0.00324216	0.999996	0.00648431	0.00972647	0.999996	0.0194529	MIR4713HG	308.073
DisGeNET	Polyglobulia	CR1_rs679515_negative_subnetwork	16944	11	5	0.00324599	1	0.00324216	0.999996	0.00648431	0.00972647	0.999996	0.0194529	EPOR	308.073
DisGeNET	Vestibular_Diseases	CR1_rs679515_negative_subnetwork	16944	11	5	0.00324599	1	0.00324216	0.999996	0.00648431	0.00972647	0.999996	0.0194529	COCH	308.073
DisGeNET	Young_adult_onset	CR1_rs679515_negative_subnetwork	16944	11	5	0.00324599	1	0.00324216	0.999996	0.00648431	0.00972647	0.999996	0.0194529	COCH	308.073
GWAS_Catalog_2019	Bone_properties_(heel)	CR1_rs679515_negative_subnetwork	16944	11	5	0.00324599	1	0.00324216	0.999996	0.00648431	0.00972647	0.999996	0.0194529	CCDC170	308.073
HDSigDB_Human_2021	Markers_Of_Central_Gray_Substance_Of_Midbrain_In_Mesencephalon_PMID22996553	CR1_rs679515_negative_subnetwork	16944	11	5	0.00324599	1	0.00324216	0.999996	0.00648431	0.00972647	0.999996	0.0194529	COCH	308.073
HDSigDB_Human_2021	Up-regulated_Soluble_Proteins_In_Cerebral_Cortex_Of_5_Wk_R6/2_Mice_PXD004973	CR1_rs679515_negative_subnetwork	16944	11	5	0.00324599	1	0.00324216	0.999996	0.00648431	0.00972647	0.999996	0.0194529	COCH	308.073
HDSigDB_Mouse_2021	Markers_Of_Central_Gray_Substance_Of_Midbrain_In_Mesencephalon_PMID22996553	CR1_rs679515_negative_subnetwork	16944	11	5	0.00324599	1	0.00324216	0.999996	0.00648431	0.00972647	0.999996	0.0194529	COCH	308.073
HDSigDB_Mouse_2021	Up-regulated_Soluble_Proteins_In_Cerebral_Cortex_Of_5_Wk_R6/2_Mice_PXD004973	CR1_rs679515_negative_subnetwork	16944	11	5	0.00324599	1	0.00324216	0.999996	0.00648431	0.00972647	0.999996	0.0194529	COCH	308.073
Rare_Diseases_GeneRIF_ARCHS4_Predictions	Protoporphyria	CR1_rs679515_positive_subnetwork	16944	14	149	0.123111	2	0.00652175	0.999774	0.0130435	0.00978263	0.999937	0.0195653	CR1L|USP12	16.2454
HDSigDB_Mouse_2021	Genes_Up-Regulated_In_Baseline_Differences_In_PC12_Htt-Q74_Vs_PC12_Htt-Q23_Cells_PMID28499347	CR1_rs679515_positive_subnetwork	16944	14	793	0.655217	4	0.00327056	0.999688	0.00654112	0.00981169	0.999688	0.0196234	CR1L|MCM2|PAXIP1|TRA2A	6.10485
HDSigDB_Mouse_2021	HDACi-106_Treated_PBMCs_From_Friedreich_Ataxia_Patients_Vs_Controls_GSE30933	CR1_rs679515_subnetwork	16944	25	519	0.765758	4	0.0066008	0.999155	0.0132016	0.0099012	0.999958	0.0198024	BPNT1|MCM2|TPP2|TRA2A	5.22358
COVID-19_Related_Gene_Sets_2021	Top_500_down_genes_for_SARS-CoV-2_infection_in_Rhesus_macaques_at_Group_3_dose_in_PBMCs_at_1_DPI_from_GSE156701	CR1_rs679515_positive_subnetwork	16944	14	382	0.315628	3	0.00343966	0.999787	0.00687933	0.010319	0.999787	0.020638	CR1L|USP12|ZBTB44	9.50486
HDSigDB_Mouse_2021	Genes_Down-Regulated_In_Friedreich_Ataxia_iPSCs_Expression_Vs_NuFF_Cell_Line_GSE22651	CR1_rs679515_positive_subnetwork	16944	14	3585	2.96211	8	0.00347789	0.999408	0.00695579	0.0104337	0.999408	0.0208674	DMAP1|MCM2|PAXIP1|SRP72|TPP2|TRA2A|USP12|ZBTB44	2.70078
MSigDB_Computational	MORF_RBM8A	CR1_rs679515_subnetwork	16944	25	60	0.0885269	2	0.00351039	0.999908	0.00702079	0.0105312	0.999908	0.0210624	EPOR|TRA2A	22.592
MSigDB_Computational	MORF_RAP1A	CR1_rs679515_positive_subnetwork	16944	14	109	0.0900614	2	0.00354777	0.99991	0.00709553	0.0106433	0.99991	0.0212866	PAXIP1|TPP2	22.2071
HDSigDB_Human_2021	Genes_Up-Regulated_In_Baseline_Differences_In_PC12_Htt-Q74_Vs_PC12_Htt-Q23_Cells_PMID28499347	CR1_rs679515_positive_subnetwork	16944	14	815	0.673395	4	0.00361104	0.999646	0.00722209	0.0108331	0.999646	0.0216663	CR1L|MCM2|PAXIP1|TRA2A	5.94005
HDSigDB_Human_2021	Insoluble_Proteins_Enriched_In_Cerebellum_Of_12_Wk_R6/2_Mice_Vs_WT_PMID29166617	CR1_rs679515_subnetwork	16944	25	87	0.128364	2	0.00724113	0.999723	0.0144823	0.0108617	0.999954	0.0217234	SRP72|TRA2A	15.5807
HDSigDB_Human_2021	HDACi-106_Treated_PBMCs_From_Friedreich_Ataxia_Patients_Vs_Controls_GSE30933	CR1_rs679515_subnetwork	16944	25	535	0.789365	4	0.00733812	0.999031	0.0146762	0.0110072	0.999951	0.0220144	BPNT1|MCM2|TPP2|TRA2A	5.06736
DisGeNET	Blood_Sedimentation	CR1_rs679515_positive_subnetwork	16944	14	5	0.00413126	1	0.00412492	0.999994	0.00824984	0.0110346	0.999994	0.0220691	CR1L	242.057
DisGeNET	Moderate_global_developmental_delay	CR1_rs679515_positive_subnetwork	16944	14	5	0.00413126	1	0.00412492	0.999994	0.00824984	0.0110346	0.999994	0.0220691	TPP2	242.057
DisGeNET	Squamous_Lung_Dysplasia	CR1_rs679515_positive_subnetwork	16944	14	5	0.00413126	1	0.00412492	0.999994	0.00824984	0.0110346	0.999994	0.0220691	MCM2	242.057
DisGeNET	Blood_Sedimentation	CR1_rs679515_subnetwork	16944	25	5	0.00737724	1	0.00735637	0.999979	0.0147127	0.0110346	0.999994	0.0220691	CR1L	135.552
DisGeNET	Estradiol_measurement	CR1_rs679515_subnetwork	16944	25	5	0.00737724	1	0.00735637	0.999979	0.0147127	0.0110346	0.999996	0.0220691	MIR4713HG	135.552
DisGeNET	Moderate_global_developmental_delay	CR1_rs679515_subnetwork	16944	25	5	0.00737724	1	0.00735637	0.999979	0.0147127	0.0110346	0.999994	0.0220691	TPP2	135.552
DisGeNET	Polyglobulia	CR1_rs679515_subnetwork	16944	25	5	0.00737724	1	0.00735637	0.999979	0.0147127	0.0110346	0.999996	0.0220691	EPOR	135.552
DisGeNET	Squamous_Lung_Dysplasia	CR1_rs679515_subnetwork	16944	25	5	0.00737724	1	0.00735637	0.999979	0.0147127	0.0110346	0.999994	0.0220691	MCM2	135.552
DisGeNET	Vestibular_Diseases	CR1_rs679515_subnetwork	16944	25	5	0.00737724	1	0.00735637	0.999979	0.0147127	0.0110346	0.999996	0.0220691	COCH	135.552
DisGeNET	Young_adult_onset	CR1_rs679515_subnetwork	16944	25	5	0.00737724	1	0.00735637	0.999979	0.0147127	0.0110346	0.999996	0.0220691	COCH	135.552
GeneSigDB	19061838-TableS8	CR1_rs679515_positive_subnetwork	16944	14	5	0.00413126	1	0.00412492	0.999994	0.00824984	0.0110346	0.999994	0.0220691	MCM2	242.057
GeneSigDB	15796909-Table1	CR1_rs679515_positive_subnetwork	16944	14	5	0.00413126	1	0.00412492	0.999994	0.00824984	0.0110346	0.999994	0.0220691	DMAP1	242.057
GeneSigDB	19061838-TableS8	CR1_rs679515_subnetwork	16944	25	5	0.00737724	1	0.00735637	0.999979	0.0147127	0.0110346	0.999994	0.0220691	MCM2	135.552
GeneSigDB	15796909-Table1	CR1_rs679515_subnetwork	16944	25	5	0.00737724	1	0.00735637	0.999979	0.0147127	0.0110346	0.999994	0.0220691	DMAP1	135.552
GWAS_Catalog_2019	Bone_properties_(heel)	CR1_rs679515_subnetwork	16944	25	5	0.00737724	1	0.00735637	0.999979	0.0147127	0.0110346	0.999996	0.0220691	CCDC170	135.552
HDSigDB_Human_2021	Differentially_Expressed_Insoluble_Proteins_In_Hippocampus_Of_5_Wk_R6/2_Mice_PXD004973	CR1_rs679515_positive_subnetwork	16944	14	5	0.00413126	1	0.00412492	0.999994	0.00824984	0.0110346	0.999994	0.0220691	TRA2A	242.057
HDSigDB_Human_2021	Differentially_Expressed_Insoluble_Proteins_In_Hippocampus_Of_5_Wk_R6/2_Mice_PXD004973	CR1_rs679515_subnetwork	16944	25	5	0.00737724	1	0.00735637	0.999979	0.0147127	0.0110346	0.999994	0.0220691	TRA2A	135.552
HDSigDB_Human_2021	Markers_Of_Central_Gray_Substance_Of_Midbrain_In_Mesencephalon_PMID22996553	CR1_rs679515_subnetwork	16944	25	5	0.00737724	1	0.00735637	0.999979	0.0147127	0.0110346	0.999996	0.0220691	COCH	135.552
HDSigDB_Human_2021	Up-regulated_Soluble_Proteins_In_Cerebral_Cortex_Of_5_Wk_R6/2_Mice_PXD004973	CR1_rs679515_subnetwork	16944	25	5	0.00737724	1	0.00735637	0.999979	0.0147127	0.0110346	0.999996	0.0220691	COCH	135.552
HDSigDB_Mouse_2021	Differentially_Expressed_Insoluble_Proteins_In_Hippocampus_Of_5_Wk_R6/2_Mice_PXD004973	CR1_rs679515_positive_subnetwork	16944	14	5	0.00413126	1	0.00412492	0.999994	0.00824984	0.0110346	0.999994	0.0220691	TRA2A	242.057
HDSigDB_Mouse_2021	Differentially_Expressed_Insoluble_Proteins_In_Hippocampus_Of_5_Wk_R6/2_Mice_PXD004973	CR1_rs679515_subnetwork	16944	25	5	0.00737724	1	0.00735637	0.999979	0.0147127	0.0110346	0.999994	0.0220691	TRA2A	135.552
HDSigDB_Mouse_2021	Markers_Of_Central_Gray_Substance_Of_Midbrain_In_Mesencephalon_PMID22996553	CR1_rs679515_subnetwork	16944	25	5	0.00737724	1	0.00735637	0.999979	0.0147127	0.0110346	0.999996	0.0220691	COCH	135.552
HDSigDB_Mouse_2021	Up-regulated_Soluble_Proteins_In_Cerebral_Cortex_Of_5_Wk_R6/2_Mice_PXD004973	CR1_rs679515_subnetwork	16944	25	5	0.00737724	1	0.00735637	0.999979	0.0147127	0.0110346	0.999996	0.0220691	COCH	135.552
UK_Biobank_GWAS_v1	Receives_disability_living_allowance_6146_2	CR1_rs679515_positive_subnetwork	16944	14	5	0.00413126	1	0.00412492	0.999994	0.00824984	0.0110346	0.999994	0.0220691	ZBTB44	242.057
UK_Biobank_GWAS_v1	Receives_disability_living_allowance_6146_2	CR1_rs679515_subnetwork	16944	25	5	0.00737724	1	0.00735637	0.999979	0.0147127	0.0110346	0.999994	0.0220691	ZBTB44	135.552
HDSigDB_Mouse_2021	Up-regulated_Soluble_Proteins_In_Striatum_Of_12_Wk_R6/2_Mice_PXD004973	CR1_rs679515_positive_subnetwork	16944	14	394	0.325543	3	0.0037529	0.99976	0.0075058	0.0112587	0.99976	0.0225174	BPNT1|SRP72|USP12	9.21537
Rare_Diseases_GeneRIF_ARCHS4_Predictions	Premature_ovarian_failure_familial	CR1_rs679515_subnetwork	16944	25	89	0.131315	2	0.00756623	0.999704	0.0151325	0.0113493	0.999951	0.0226987	MCM2|PAXIP1	15.2306
Proteomics_Drug_Atlas_2023	Ginkgolide_A_Up	CR1_rs679515_positive_subnetwork	16944	14	113	0.0933664	2	0.00380699	0.9999	0.00761399	0.011421	0.9999	0.022842	USP12|ZBTB44	21.421
HDSigDB_Mouse_2021	Genes_Down-Regulated_In_Control_iPSCs_After_130_D_Of_Differentiation_GSE109534	CR1_rs679515_positive_subnetwork	16944	14	2799	2.31268	7	0.0038853	0.999358	0.00777061	0.0116559	0.999358	0.0233118	CR1L|GXYLT1|MCM2|PAXIP1|SRP72|TPP2|ZBTB44	3.0268
ClinVar_2019	familial_erythrocytosis	CR1_rs679515_negative_subnetwork	16944	11	6	0.00389518	1	0.00388944	0.999994	0.00777888	0.0116683	0.999994	0.0233366	EPOR	256.727
DisGeNET	Erythrocytosis	CR1_rs679515_negative_subnetwork	16944	11	6	0.00389518	1	0.00388944	0.999994	0.00777888	0.0116683	0.999994	0.0233366	EPOR	256.727
DisGeNET	Prelingual_sensorineural_hearing_impairment	CR1_rs679515_negative_subnetwork	16944	11	6	0.00389518	1	0.00388944	0.999994	0.00777888	0.0116683	0.999994	0.0233366	COCH	256.727
GeneSigDB	19181379-Table1	CR1_rs679515_negative_subnetwork	16944	11	6	0.00389518	1	0.00388944	0.999994	0.00777888	0.0116683	0.999994	0.0233366	EPOR	256.727
PhenGenI_Association_2021	Fractures,_Bone	CR1_rs679515_negative_subnetwork	16944	11	6	0.00389518	1	0.00388944	0.999994	0.00777888	0.0116683	0.999994	0.0233366	CCDC170	256.727
Rare_Diseases_AutoRIF_Gene_Lists	Deafness_autosomal_dominant_nonsyndromic_sensorineural_17	CR1_rs679515_negative_subnetwork	16944	11	6	0.00389518	1	0.00388944	0.999994	0.00777888	0.0116683	0.999994	0.0233366	COCH	256.727
Rare_Diseases_AutoRIF_Gene_Lists	Laugier-Hunziker_syndrome	CR1_rs679515_negative_subnetwork	16944	11	6	0.00389518	1	0.00388944	0.999994	0.00777888	0.0116683	0.999994	0.0233366	COCH	256.727
Rare_Diseases_GeneRIF_Gene_Lists	Branchiooculofacial_syndrome	CR1_rs679515_negative_subnetwork	16944	11	6	0.00389518	1	0.00388944	0.999994	0.00777888	0.0116683	0.999994	0.0233366	COCH	256.727
HDSigDB_Mouse_2021	Down-regulated_Genes_In_PK4C9_Treated_SMA_Fibroblasts_GSE94111	CR1_rs679515_positive_subnetwork	16944	14	3655	3.01995	8	0.00395349	0.999312	0.00790698	0.0118605	0.999312	0.0237209	BPNT1|DMAP1|GDPD3|GXYLT1|MCM2|PAXIP1|TPP2|ZBTB44	2.64905
MSigDB_Oncogenic_Signatures	CSR_EARLY_UP.V1_UP	CR1_rs679515_positive_subnetwork	16944	14	116	0.0958451	2	0.00400707	0.999892	0.00801415	0.0120212	0.999892	0.0240424	SRP72|USP12	20.867
HDSigDB_Mouse_2021	Down-regulated_Genes_In_Striatum_Of_Foxp1_KO_Vs_WT_Mice_GSE62718	CR1_rs679515_negative_subnetwork	16944	11	150	0.0973796	2	0.00406319	0.999893	0.00812639	0.0121896	0.999893	0.0243792	COCH|EPOR	20.5382
Rare_Diseases_GeneRIF_ARCHS4_Predictions	Pyruvate_kinase_deficiency	CR1_rs679515_subnetwork	16944	25	65	0.0959042	2	0.00410665	0.999883	0.00821331	0.01232	0.999883	0.0246399	CR1L|EPOR	20.8542
Proteomics_Drug_Atlas_2023	SMI-16a_Down	CR1_rs679515_positive_subnetwork	16944	14	118	0.0974976	2	0.00414314	0.999887	0.00828628	0.0124294	0.999887	0.0248589	USP12|ZBTB44	20.5133
COVID-19_Related_Gene_Sets_2021	Top_500_down_genes_for_SARS-CoV-2_infection_Day_2_in_ferret_right_caudal_lung_from_GSE160824	CR1_rs679515_positive_subnetwork	16944	14	410	0.338763	3	0.00419717	0.999721	0.00839435	0.0125915	0.999721	0.025183	GXYLT1|TRA2A|ZBTB44	8.85575
LINCS_L1000_CRISPR_KO_Consensus_Sigs	ADRA1D_Down	CR1_rs679515_negative_subnetwork	16944	11	154	0.0999764	2	0.00427747	0.999885	0.00855494	0.0128324	0.999885	0.0256648	CCDC170|COCH	20.0047
Orphanet_Augmented_2021	HNRNPDL-related__limb-girdle_muscular_dystrophy_D3_ORPHA:55596	CR1_rs679515_subnetwork	16944	25	95	0.140168	2	0.00858052	0.999641	0.017161	0.0128708	0.999941	0.0257416	SRP72|TRA2A	14.2686
LINCS_L1000_Chem_Pert_Consensus_Sigs	Oxamflatin_Down	CR1_rs679515_positive_subnetwork	16944	14	172	0.142115	2	0.00860468	0.999655	0.0172094	0.012907	0.99989	0.025814	MCM2|USP12	14.0731
HDSigDB_Human_2021	Up-regulated_Soluble_Proteins_In_Striatum_Of_12_Wk_R6/2_Mice_PXD004973	CR1_rs679515_positive_subnetwork	16944	14	415	0.342894	3	0.00434235	0.999708	0.0086847	0.013027	0.999708	0.0260541	BPNT1|SRP72|USP12	8.74905
ClinVar_2019	familial_erythrocytosis	CR1_rs679515_subnetwork	16944	25	6	0.00885269	1	0.0088214	0.999969	0.0176428	0.0132321	0.999994	0.0264642	EPOR	112.96
DisGeNET	Erythrocytosis	CR1_rs679515_subnetwork	16944	25	6	0.00885269	1	0.0088214	0.999969	0.0176428	0.0132321	0.999994	0.0264642	EPOR	112.96
DisGeNET	Prelingual_sensorineural_hearing_impairment	CR1_rs679515_subnetwork	16944	25	6	0.00885269	1	0.0088214	0.999969	0.0176428	0.0132321	0.999994	0.0264642	COCH	112.96
GeneSigDB	19181379-Table1	CR1_rs679515_subnetwork	16944	25	6	0.00885269	1	0.0088214	0.999969	0.0176428	0.0132321	0.999994	0.0264642	EPOR	112.96
PhenGenI_Association_2021	Fractures,_Bone	CR1_rs679515_subnetwork	16944	25	6	0.00885269	1	0.0088214	0.999969	0.0176428	0.0132321	0.999994	0.0264642	CCDC170	112.96
PheWeb_2019	Eustachian_tube_disorders	CR1_rs679515_positive_subnetwork	16944	14	6	0.00495751	1	0.00494801	0.999991	0.00989601	0.0132321	0.999991	0.0264642	USP12	201.714
PheWeb_2019	Eustachian_tube_disorders	CR1_rs679515_subnetwork	16944	25	6	0.00885269	1	0.0088214	0.999969	0.0176428	0.0132321	0.999991	0.0264642	USP12	112.96
Rare_Diseases_AutoRIF_Gene_Lists	Deafness_autosomal_dominant_nonsyndromic_sensorineural_17	CR1_rs679515_subnetwork	16944	25	6	0.00885269	1	0.0088214	0.999969	0.0176428	0.0132321	0.999994	0.0264642	COCH	112.96
Rare_Diseases_AutoRIF_Gene_Lists	Laugier-Hunziker_syndrome	CR1_rs679515_subnetwork	16944	25	6	0.00885269	1	0.0088214	0.999969	0.0176428	0.0132321	0.999994	0.0264642	COCH	112.96
Rare_Diseases_GeneRIF_Gene_Lists	Neutropenia_chronic_familial	CR1_rs679515_positive_subnetwork	16944	14	6	0.00495751	1	0.00494801	0.999991	0.00989601	0.0132321	0.999991	0.0264642	TPP2	201.714
Rare_Diseases_GeneRIF_Gene_Lists	Branchiooculofacial_syndrome	CR1_rs679515_subnetwork	16944	25	6	0.00885269	1	0.0088214	0.999969	0.0176428	0.0132321	0.999994	0.0264642	COCH	112.96
Rare_Diseases_GeneRIF_Gene_Lists	Neutropenia_chronic_familial	CR1_rs679515_subnetwork	16944	25	6	0.00885269	1	0.0088214	0.999969	0.0176428	0.0132321	0.999991	0.0264642	TPP2	112.96
ARCHS4_IDG_Coexp	NEK11_IDG_kinase_ARCHS4_coexpression	CR1_rs679515_negative_subnetwork	16944	11	157	0.101924	2	0.00444158	0.999878	0.00888316	0.0133247	0.999878	0.0266495	CCDC170|RSPH3	19.6225
HDSigDB_Human_2021	Down-regulated_Genes_In_Striatum_Of_Foxp1_KO_Vs_WT_Mice_GSE62718	CR1_rs679515_negative_subnetwork	16944	11	157	0.101924	2	0.00444158	0.999878	0.00888316	0.0133247	0.999878	0.0266495	COCH|EPOR	19.6225
LINCS_L1000_Chem_Pert_Consensus_Sigs	Enzalutamide_Up	CR1_rs679515_positive_subnetwork	16944	14	175	0.144594	2	0.00889578	0.999637	0.0177916	0.0133437	0.999883	0.0266873	MCM2|PAXIP1	13.8318
HDSigDB_Human_2021	Genes_Down-Regulated_In_Control_iPSCs_After_130_D_Of_Differentiation_GSE109534	CR1_rs679515_positive_subnetwork	16944	14	2872	2.37299	7	0.00451464	0.999232	0.00902929	0.0135439	0.999232	0.0270879	CR1L|GXYLT1|MCM2|PAXIP1|SRP72|TPP2|ZBTB44	2.94986
HDSigDB_Mouse_2021	Genes_Down-Regulated_In_HDACi-106_Treated_PBMCs_From_Friedreich_Ataxia_Patients_Vs_Controls_GSE30933	CR1_rs679515_subnetwork	16944	25	295	0.435257	3	0.00904867	0.999147	0.0180973	0.013573	0.999921	0.027146	BPNT1|TPP2|TRA2A	6.89247
DisGeNET	Chronic_myocardial_ischemia	CR1_rs679515_negative_subnetwork	16944	11	7	0.00454438	1	0.00453634	0.999992	0.00907268	0.013609	0.999992	0.0272181	EPOR	220.052
PheWeb_2019	Painful_respiration	CR1_rs679515_negative_subnetwork	16944	11	7	0.00454438	1	0.00453634	0.999992	0.00907268	0.013609	0.999992	0.0272181	CCDC170	220.052
PheWeb_2019	Pelvic_peritoneal_adhesions,_female_(postoperative)_(postinfection)	CR1_rs679515_negative_subnetwork	16944	11	7	0.00454438	1	0.00453634	0.999992	0.00907268	0.013609	0.999992	0.0272181	RSPH3	220.052
Rare_Diseases_AutoRIF_Gene_Lists	Vestibulocochlear_dysfunction_progressive	CR1_rs679515_negative_subnetwork	16944	11	7	0.00454438	1	0.00453634	0.999992	0.00907268	0.013609	0.999992	0.0272181	COCH	220.052
Rare_Diseases_GeneRIF_Gene_Lists	Deafness_autosomal_dominant_nonsyndromic_sensorineural_3	CR1_rs679515_negative_subnetwork	16944	11	7	0.00454438	1	0.00453634	0.999992	0.00907268	0.013609	0.999992	0.0272181	COCH	220.052
LINCS_L1000_Chem_Pert_Consensus_Sigs	Iriflophenone_Up	CR1_rs679515_positive_subnetwork	16944	14	177	0.146246	2	0.00909229	0.999625	0.0181846	0.0136384	0.999877	0.0272769	MCM2|SRP72	13.6755
Orphanet_Augmented_2021	Autosomal_recessive_spastic_paraplegia_type_60_ORPHA:401800	CR1_rs679515_subnetwork	16944	25	98	0.144594	2	0.00910937	0.999607	0.0182187	0.0136641	0.999935	0.0273281	TPP2|ZBTB44	13.8318
LINCS_L1000_Chem_Pert_Consensus_Sigs	SA-1456508_Down	CR1_rs679515_negative_subnetwork	16944	11	160	0.103872	2	0.0046086	0.999871	0.0092172	0.0138258	0.999871	0.0276516	CCDC170|COCH	19.2545
Achilles_fitness_decrease	NCIH23-lung	CR1_rs679515_subnetwork	16944	25	99	0.146069	2	0.00928883	0.999595	0.0185777	0.0139332	0.999933	0.0278665	MCM2|TRA2A	13.6921
Proteomics_Drug_Atlas_2023	TAK-875_Down	CR1_rs679515_positive_subnetwork	16944	14	126	0.104108	2	0.00470874	0.999862	0.00941748	0.0141262	0.999862	0.0282524	GXYLT1|PAXIP1	19.2109
LINCS_L1000_Chem_Pert_Consensus_Sigs	KU-C103676_Down	CR1_rs679515_negative_subnetwork	16944	11	162	0.10517	2	0.00472156	0.999866	0.00944311	0.0141647	0.999866	0.0283293	CCDC170|COCH	19.0168
Orphanet_Augmented_2021	Dyggve-Melchior-Clausen_disease_ORPHA:239	CR1_rs679515_subnetwork	16944	25	100	0.147545	2	0.00946988	0.999583	0.0189398	0.0142048	0.999931	0.0284096	TPP2|ZBTB44	13.5552
Rare_Diseases_AutoRIF_ARCHS4_Predictions	Pyropoikilocytosis_hereditary	CR1_rs679515_negative_subnetwork	16944	11	163	0.105819	2	0.00477852	0.999864	0.00955703	0.0143355	0.999864	0.0286711	ANKRD9|EPOR	18.9002
HDSigDB_Human_2021	Genes_Down-Regulated_In_HDACi-106_Treated_PBMCs_From_Friedreich_Ataxia_Patients_Vs_Controls_GSE30933	CR1_rs679515_subnetwork	16944	25	303	0.447061	3	0.00973195	0.999057	0.0194639	0.0145979	0.999913	0.0291959	BPNT1|TPP2|TRA2A	6.7105
LINCS_L1000_Chem_Pert_Consensus_Sigs	Mafenide_Up	CR1_rs679515_positive_subnetwork	16944	14	184	0.15203	2	0.00979546	0.99958	0.0195909	0.0146932	0.999858	0.0293864	MCM2|PAXIP1	13.1553
Proteomics_Drug_Atlas_2023	Benzbromarone_Down	CR1_rs679515_positive_subnetwork	16944	14	129	0.106586	2	0.00492958	0.999852	0.00985915	0.0147887	0.999852	0.0295775	GXYLT1|USP12	18.7641
LINCS_L1000_Chem_Pert_Consensus_Sigs	BG-1030_Down	CR1_rs679515_negative_subnetwork	16944	11	166	0.107767	2	0.00495132	0.999856	0.00990264	0.014854	0.999856	0.0297079	CCDC170|COCH	18.5586
HDSigDB_Mouse_2021	Expression_In_Retina_Of_9_Wk_R7E_Spinocerebellar_Ataxia_7_Mice_GSE3634	CR1_rs679515_positive_subnetwork	16944	14	437	0.361072	3	0.00501768	0.999644	0.0100354	0.015053	0.999644	0.0301061	CR1L|TPP2|ZBTB44	8.3086
LINCS_L1000_Chem_Pert_Consensus_Sigs	Eliprodil_Down	CR1_rs679515_negative_subnetwork	16944	11	168	0.109065	2	0.00506812	0.999851	0.0101362	0.0152044	0.999851	0.0304087	COCH|EPOR	18.3377
DisGeNET	DEAFNESS,_AUTOSOMAL_DOMINANT_1_(disorder)	CR1_rs679515_positive_subnetwork	16944	14	7	0.00578376	1	0.00577046	0.999987	0.0115409	0.0154265	0.999987	0.030853	MCM2	172.898
DisGeNET	DEAFNESS,_AUTOSOMAL_DOMINANT_1_(disorder)	CR1_rs679515_subnetwork	16944	25	7	0.0103281	1	0.0102843	0.999956	0.0205687	0.0154265	0.999987	0.030853	MCM2	96.8229
DisGeNET	Chronic_myocardial_ischemia	CR1_rs679515_subnetwork	16944	25	7	0.0103281	1	0.0102843	0.999956	0.0205687	0.0154265	0.999992	0.030853	EPOR	96.8229
HDSigDB_Mouse_2021	Down-regulated_Genes_In_Cerebellum_Of_Dox_Treated_FRDAkd_Vs_WT_Mice_At_3_Wk_GSE98790	CR1_rs679515_positive_subnetwork	16944	14	7	0.00578376	1	0.00577046	0.999987	0.0115409	0.0154265	0.999987	0.030853	TPP2	172.898
HDSigDB_Mouse_2021	Down-regulated_Genes_In_Cerebellum_Of_Dox_Treated_FRDAkd_Vs_WT_Mice_At_3_Wk_GSE98790	CR1_rs679515_subnetwork	16944	25	7	0.0103281	1	0.0102843	0.999956	0.0205687	0.0154265	0.999987	0.030853	TPP2	96.8229
PheWeb_2019	Other_disorders_of_bone_and_cartilage	CR1_rs679515_positive_subnetwork	16944	14	7	0.00578376	1	0.00577046	0.999987	0.0115409	0.0154265	0.999987	0.030853	GXYLT1	172.898
PheWeb_2019	Other_disorders_of_bone_and_cartilage	CR1_rs679515_subnetwork	16944	25	7	0.0103281	1	0.0102843	0.999956	0.0205687	0.0154265	0.999987	0.030853	GXYLT1	96.8229
PheWeb_2019	Painful_respiration	CR1_rs679515_subnetwork	16944	25	7	0.0103281	1	0.0102843	0.999956	0.0205687	0.0154265	0.999992	0.030853	CCDC170	96.8229
PheWeb_2019	Pelvic_peritoneal_adhesions,_female_(postoperative)_(postinfection)	CR1_rs679515_subnetwork	16944	25	7	0.0103281	1	0.0102843	0.999956	0.0205687	0.0154265	0.999992	0.030853	RSPH3	96.8229
Rare_Diseases_AutoRIF_Gene_Lists	Vestibulocochlear_dysfunction_progressive	CR1_rs679515_subnetwork	16944	25	7	0.0103281	1	0.0102843	0.999956	0.0205687	0.0154265	0.999992	0.030853	COCH	96.8229
Rare_Diseases_GeneRIF_Gene_Lists	Deafness_autosomal_dominant_nonsyndromic_sensorineural_3	CR1_rs679515_subnetwork	16944	25	7	0.0103281	1	0.0102843	0.999956	0.0205687	0.0154265	0.999992	0.030853	COCH	96.8229
HDSigDB_Mouse_2021	Baseline_Differences_In_PC12_Htt-Q74_Vs_PC12_Htt-Q23_Cells_PMID28499347	CR1_rs679515_positive_subnetwork	16944	14	1479	1.22203	5	0.00515315	0.999289	0.0103063	0.0154595	0.999289	0.0309189	CR1L|MCM2|PAXIP1|SRP72|TRA2A	4.09157
DisGeNET	Friend_leukemia	CR1_rs679515_negative_subnetwork	16944	11	8	0.00519358	1	0.00518286	0.999989	0.0103657	0.0155486	0.999989	0.0310972	EPOR	192.545
GeneSigDB	16527891-Table1	CR1_rs679515_negative_subnetwork	16944	11	8	0.00519358	1	0.00518286	0.999989	0.0103657	0.0155486	0.999989	0.0310972	COCH	192.545
UK_Biobank_GWAS_v1	Breast_cancer_in_mother_20110_5	CR1_rs679515_negative_subnetwork	16944	11	8	0.00519358	1	0.00518286	0.999989	0.0103657	0.0155486	0.999989	0.0310972	CCDC170	192.545
Rare_Diseases_AutoRIF_Gene_Lists	Acoustic_neuroma	CR1_rs679515_subnetwork	16944	25	105	0.154922	2	0.0103987	0.999518	0.0207974	0.0155981	0.999963	0.0311962	COCH|EPOR	12.9097
GeneSigDB	16489042-SuppTable1a	CR1_rs679515_positive_subnetwork	16944	14	191	0.157814	2	0.0105223	0.999532	0.0210446	0.0157835	0.999836	0.0315669	GDPD3|TPP2	12.6731
Diabetes_Perturbations_GEO_2022	GSE153222_FatDiet_16Wks_Mm_Islet_Dn	CR1_rs679515_subnetwork	16944	25	74	0.109183	2	0.00528965	0.999828	0.0105793	0.0158689	0.999828	0.0317379	CLHC1|EPOR	18.3178
DrugMatrix	Cisapride-250_mg/kg_in_Corn_Oil-Rat-Intestine-1d-up	CR1_rs679515_positive_subnetwork	16944	14	134	0.110718	2	0.00530815	0.999835	0.0106163	0.0159244	0.999835	0.0318489	BPNT1|PAXIP1	18.064
DepMap_WG_CRISPR_Screens_Broad_CellLines_2019	U-343MG	CR1_rs679515_subnetwork	16944	25	314	0.463291	3	0.0107198	0.998924	0.0214397	0.0160798	0.9999	0.0321595	BPNT1|CR1L|PAXIP1	6.47541
LINCS_L1000_Chem_Pert_Consensus_Sigs	Pronetalol_Up	CR1_rs679515_negative_subnetwork	16944	11	173	0.112311	2	0.0053657	0.999837	0.0107314	0.0160971	0.999837	0.0321942	CCDC170|COCH	17.8077
MSigDB_Computational	MORF_RAP1A	CR1_rs679515_subnetwork	16944	25	109	0.160824	2	0.0111698	0.999463	0.0223396	0.0167547	0.99991	0.0335095	PAXIP1|TPP2	12.436
Diabetes_Perturbations_GEO_2022	GSE154649_DOXY_8-5Hrs_DUX4_Hs_AMLCells_Up	CR1_rs679515_negative_subnetwork	16944	11	177	0.114908	2	0.00560948	0.999826	0.011219	0.0168285	0.999826	0.0336569	ANKRD9|CCDC170	17.4052
DSigDB	Andriol_CTD_00000567	CR1_rs679515_positive_subnetwork	16944	14	138	0.114023	2	0.0056204	0.99982	0.0112408	0.0168612	0.99982	0.0337224	GDPD3|TRA2A	17.5404
HDSigDB_Human_2021	Expression_In_Retina_Of_9_Wk_R7E_Spinocerebellar_Ataxia_7_Mice_GSE3634	CR1_rs679515_positive_subnetwork	16944	14	458	0.378423	3	0.00571905	0.999575	0.0114381	0.0171572	0.999575	0.0343143	CR1L|TPP2|ZBTB44	7.92764
DisGeNET	Olfactory_Neuroblastoma	CR1_rs679515_negative_subnetwork	16944	11	9	0.00584278	1	0.005829	0.999986	0.011658	0.017487	0.999986	0.034974	EPOR	171.152
GWAS_Catalog_2019	Bone_ultrasound_measurement_(velocity_of_sound)	CR1_rs679515_negative_subnetwork	16944	11	9	0.00584278	1	0.005829	0.999986	0.011658	0.017487	0.999986	0.034974	CCDC170	171.152
Rare_Diseases_AutoRIF_Gene_Lists	Perilymphatic_fistula	CR1_rs679515_negative_subnetwork	16944	11	9	0.00584278	1	0.005829	0.999986	0.011658	0.017487	0.999986	0.034974	COCH	171.152
UK_Biobank_GWAS_v1	ICD10_malignant_neoplasm_of_breast_C50	CR1_rs679515_negative_subnetwork	16944	11	9	0.00584278	1	0.005829	0.999986	0.011658	0.017487	0.999986	0.034974	CCDC170	171.152
DrugMatrix	Cisapride-250_mg/kg_in_Corn_Oil-Rat-Intestine-0.25d-up	CR1_rs679515_positive_subnetwork	16944	14	141	0.116501	2	0.00586004	0.999808	0.0117201	0.0175801	0.999808	0.0351602	BPNT1|PAXIP1	17.1672
DisGeNET	Dysplastic_Nevus_Syndrome	CR1_rs679515_positive_subnetwork	16944	14	8	0.00661001	1	0.00659228	0.999982	0.0131846	0.0176178	0.999982	0.0352357	MCM2	151.286
DisGeNET	Dysplastic_Nevus_Syndrome	CR1_rs679515_subnetwork	16944	25	8	0.0118036	1	0.0117452	0.999942	0.0234905	0.0176178	0.999982	0.0352357	MCM2	84.72
DisGeNET	Friend_leukemia	CR1_rs679515_subnetwork	16944	25	8	0.0118036	1	0.0117452	0.999942	0.0234905	0.0176178	0.999989	0.0352357	EPOR	84.72
DSigDB	chlorcyclizine_CTD_00003029	CR1_rs679515_positive_subnetwork	16944	14	8	0.00661001	1	0.00659228	0.999982	0.0131846	0.0176178	0.999982	0.0352357	GDPD3	151.286
DSigDB	chlorcyclizine_CTD_00003029	CR1_rs679515_subnetwork	16944	25	8	0.0118036	1	0.0117452	0.999942	0.0234905	0.0176178	0.999982	0.0352357	GDPD3	84.72
GeneSigDB	16527891-Table1	CR1_rs679515_subnetwork	16944	25	8	0.0118036	1	0.0117452	0.999942	0.0234905	0.0176178	0.999989	0.0352357	COCH	84.72
HDSigDB_Human_2021	Down-regulated_Genes_In_Cerebellum_Of_Dox_Treated_FRDAkd_Vs_WT_Mice_At_3_Wk_GSE98790	CR1_rs679515_positive_subnetwork	16944	14	8	0.00661001	1	0.00659228	0.999982	0.0131846	0.0176178	0.999982	0.0352357	TPP2	151.286
HDSigDB_Human_2021	Down-regulated_Genes_In_Cerebellum_Of_Dox_Treated_FRDAkd_Vs_WT_Mice_At_3_Wk_GSE98790	CR1_rs679515_subnetwork	16944	25	8	0.0118036	1	0.0117452	0.999942	0.0234905	0.0176178	0.999982	0.0352357	TPP2	84.72
Orphanet_Augmented_2021	Partial_hydatidiform_mole_ORPHA:254693	CR1_rs679515_positive_subnetwork	16944	14	8	0.00661001	1	0.00659228	0.999982	0.0131846	0.0176178	0.999982	0.0352357	CR1L	151.286
Orphanet_Augmented_2021	Partial_hydatidiform_mole_ORPHA:254693	CR1_rs679515_subnetwork	16944	25	8	0.0118036	1	0.0117452	0.999942	0.0234905	0.0176178	0.999982	0.0352357	CR1L	84.72
Rare_Diseases_GeneRIF_Gene_Lists	Meier-Gorlin_syndrome	CR1_rs679515_positive_subnetwork	16944	14	8	0.00661001	1	0.00659228	0.999982	0.0131846	0.0176178	0.999982	0.0352357	MCM2	151.286
Rare_Diseases_GeneRIF_Gene_Lists	Meier-Gorlin_syndrome	CR1_rs679515_subnetwork	16944	25	8	0.0118036	1	0.0117452	0.999942	0.0234905	0.0176178	0.999982	0.0352357	MCM2	84.72
UK_Biobank_GWAS_v1	Breast_cancer_in_mother_20110_5	CR1_rs679515_subnetwork	16944	25	8	0.0118036	1	0.0117452	0.999942	0.0234905	0.0176178	0.999989	0.0352357	CCDC170	84.72
VirusMINT	Influenza_A_virus_(strain_A/Puerto_Rico/8/34_H1N1)	CR1_rs679515_positive_subnetwork	16944	14	8	0.00661001	1	0.00659228	0.999982	0.0131846	0.0176178	0.999982	0.0352357	MCM2	151.286
VirusMINT	Influenza_A_virus_(strain_A/Puerto_Rico/8/34_H1N1)	CR1_rs679515_subnetwork	16944	25	8	0.0118036	1	0.0117452	0.999942	0.0234905	0.0176178	0.999982	0.0352357	MCM2	84.72
HDSigDB_Human_2021	Baseline_Differences_In_PC12_Htt-Q74_Vs_PC12_Htt-Q23_Cells_PMID28499347	CR1_rs679515_positive_subnetwork	16944	14	1525	1.26003	5	0.00587919	0.999162	0.0117584	0.0176376	0.999162	0.0352751	CR1L|MCM2|PAXIP1|SRP72|TRA2A	3.96815
HDSigDB_Mouse_2021	Genes_Down-Regulated_In_Friedreich_Ataxia_iPSCs_Expression_Vs_MR90C2P27_Cell_Line_GSE22651	CR1_rs679515_positive_subnetwork	16944	14	1531	1.26499	5	0.00597907	0.999145	0.0119581	0.0179372	0.999145	0.0358744	DMAP1|PAXIP1|TPP2|USP12|ZBTB44	3.9526
Proteomics_Drug_Atlas_2023	Ginkgolide_A_Up	CR1_rs679515_subnetwork	16944	25	113	0.166726	2	0.0119655	0.999403	0.023931	0.0179483	0.9999	0.0358966	USP12|ZBTB44	11.9958
HDSigDB_Mouse_2021	Genes_Down-Regulated_In_HDACi-106_Treated_PBMCs_From_Friedreich_Ataxia_Carriers_Vs_Controls_GSE30933	CR1_rs679515_positive_subnetwork	16944	14	1532	1.26582	5	0.00599584	0.999142	0.0119917	0.0179875	0.999142	0.035975	BPNT1|SRP72|TPP2|TRA2A|ZBTB44	3.95002
Rare_Diseases_AutoRIF_ARCHS4_Predictions	Dystonia_3_torsion_X-linked	CR1_rs679515_positive_subnetwork	16944	14	143	0.118154	2	0.00602239	0.9998	0.0120448	0.0180672	0.9998	0.0361343	MCM2|PAXIP1	16.9271
LINCS_L1000_Chem_Pert_Consensus_Sigs	Iodophenpropit_Up	CR1_rs679515_negative_subnetwork	16944	11	186	0.120751	2	0.00617643	0.999799	0.0123529	0.0185293	0.999799	0.0370586	COCH|EPOR	16.563
Rare_Diseases_AutoRIF_ARCHS4_Predictions	Radiation_induced_cancer	CR1_rs679515_positive_subnetwork	16944	14	146	0.120633	2	0.00626976	0.999787	0.0125395	0.0188093	0.999787	0.0376186	MCM2|USP12	16.5793
DisGeNET	Progressive_sensorineural_hearing_impairment	CR1_rs679515_negative_subnetwork	16944	11	23	0.0149315	1	0.014835	0.999904	0.0296699	0.0188442	0.999995	0.0376884	COCH	66.9723
DisGeNET	Progressive_sensorineural_hearing_impairment	CR1_rs679515_positive_subnetwork	16944	14	23	0.0190038	1	0.0188442	0.999841	0.0376884	0.0188442	0.999995	0.0376884	MCM2	52.6211
MSigDB_Oncogenic_Signatures	CSR_EARLY_UP.V1_UP	CR1_rs679515_subnetwork	16944	25	116	0.171152	2	0.0125783	0.999356	0.0251565	0.0188674	0.999892	0.0377348	SRP72|USP12	11.6855
LINCS_L1000_Chem_Pert_Consensus_Sigs	Droperidol_Up	CR1_rs679515_negative_subnetwork	16944	11	188	0.122049	2	0.00630586	0.999792	0.0126117	0.0189176	0.999792	0.0378352	COCH|EPOR	16.3868
HDSigDB_Mouse_2021	Striatum_RNA_M34_Module_(Darkmagenta)_PMID26900923	CR1_rs679515_positive_subnetwork	16944	14	147	0.121459	2	0.00635325	0.999783	0.0127065	0.0190597	0.999783	0.0381195	GXYLT1|USP12	16.4665
MSigDB_Computational	MORF_PPP1CC	CR1_rs679515_positive_subnetwork	16944	14	147	0.121459	2	0.00635325	0.999783	0.0127065	0.0190597	0.999783	0.0381195	MCM2|SRP72	16.4665
Rare_Diseases_GeneRIF_Gene_Lists	Anal_cancer	CR1_rs679515_positive_subnetwork	16944	14	148	0.122285	2	0.00643724	0.999779	0.0128745	0.0193117	0.999779	0.0386235	MCM2|USP12	16.3552
Diabetes_Perturbations_GEO_2022	GSE109285_30DaysAfterDT_Mm_2CellTypes_Up	CR1_rs679515_subnetwork	16944	25	82	0.120987	2	0.00645717	0.999767	0.0129143	0.0193715	0.999767	0.038743	CLHC1|COCH	16.5307
HDSigDB_Human_2021	Down-regulated_Genes_In_PK4C9_Treated_SMA_Fibroblasts_GSE94111	CR1_rs679515_positive_subnetwork	16944	14	3940	3.25543	8	0.00646312	0.998767	0.0129262	0.0193894	0.998767	0.0387787	BPNT1|DMAP1|GDPD3|GXYLT1|MCM2|PAXIP1|TPP2|ZBTB44	2.45743
MAGMA_Drugs_and_Diseases	Capsaicin	CR1_rs679515_negative_subnetwork	16944	11	10	0.00649197	1	0.00647476	0.999983	0.0129495	0.0194243	0.999983	0.0388485	EPOR	154.036
MAGMA_Drugs_and_Diseases	TRPV_Agonist	CR1_rs679515_negative_subnetwork	16944	11	10	0.00649197	1	0.00647476	0.999983	0.0129495	0.0194243	0.999983	0.0388485	EPOR	154.036
Rare_Diseases_AutoRIF_Gene_Lists	Gonococcal_conjunctivitis	CR1_rs679515_negative_subnetwork	16944	11	10	0.00649197	1	0.00647476	0.999983	0.0129495	0.0194243	0.999983	0.0388485	COCH	154.036
Rare_Diseases_GeneRIF_Gene_Lists	Multiple_endocrine_neoplasia_type_2B	CR1_rs679515_negative_subnetwork	16944	11	10	0.00649197	1	0.00647476	0.999983	0.0129495	0.0194243	0.999983	0.0388485	EPOR	154.036
Proteomics_Drug_Atlas_2023	SMI-16a_Down	CR1_rs679515_subnetwork	16944	25	118	0.174103	2	0.0129943	0.999323	0.0259886	0.0194914	0.999887	0.0389829	USP12|ZBTB44	11.4875
LINCS_L1000_CRISPR_KO_Consensus_Sigs	NDUFB2_Up	CR1_rs679515_positive_subnetwork	16944	14	149	0.123111	2	0.00652175	0.999774	0.0130435	0.0195653	0.999774	0.0391305	MCM2|SRP72	16.2454
dbGaP	Hand_Strength	CR1_rs679515_positive_subnetwork	16944	14	9	0.00743626	1	0.00741348	0.999977	0.014827	0.0198061	0.999977	0.0396121	CLHC1	134.476
dbGaP	Hand_Strength	CR1_rs679515_subnetwork	16944	25	9	0.013279	1	0.013204	0.999925	0.0264081	0.0198061	0.999977	0.0396121	CLHC1	75.3067
DisGeNET	Bone_Marrow_failure_syndromes	CR1_rs679515_positive_subnetwork	16944	14	9	0.00743626	1	0.00741348	0.999977	0.014827	0.0198061	0.999977	0.0396121	SRP72	134.476
DisGeNET	Bone_Marrow_failure_syndromes	CR1_rs679515_subnetwork	16944	25	9	0.013279	1	0.013204	0.999925	0.0264081	0.0198061	0.999977	0.0396121	SRP72	75.3067
DisGeNET	Olfactory_Neuroblastoma	CR1_rs679515_subnetwork	16944	25	9	0.013279	1	0.013204	0.999925	0.0264081	0.0198061	0.999986	0.0396121	EPOR	75.3067
GWAS_Catalog_2019	Bone_ultrasound_measurement_(velocity_of_sound)	CR1_rs679515_subnetwork	16944	25	9	0.013279	1	0.013204	0.999925	0.0264081	0.0198061	0.999986	0.0396121	CCDC170	75.3067
Orphanet_Augmented_2021	Delta-beta-thalassemia_ORPHA:231237	CR1_rs679515_positive_subnetwork	16944	14	9	0.00743626	1	0.00741348	0.999977	0.014827	0.0198061	0.999977	0.0396121	CR1L	134.476
Orphanet_Augmented_2021	Delta-beta-thalassemia_ORPHA:231237	CR1_rs679515_subnetwork	16944	25	9	0.013279	1	0.013204	0.999925	0.0264081	0.0198061	0.999977	0.0396121	CR1L	75.3067
Rare_Diseases_AutoRIF_Gene_Lists	Perilymphatic_fistula	CR1_rs679515_subnetwork	16944	25	9	0.013279	1	0.013204	0.999925	0.0264081	0.0198061	0.999986	0.0396121	COCH	75.3067
Rare_Diseases_GeneRIF_Gene_Lists	Congenital_mesoblastic_nephroma	CR1_rs679515_positive_subnetwork	16944	14	9	0.00743626	1	0.00741348	0.999977	0.014827	0.0198061	0.999977	0.0396121	MCM2	134.476
Rare_Diseases_GeneRIF_Gene_Lists	Congenital_mesoblastic_nephroma	CR1_rs679515_subnetwork	16944	25	9	0.013279	1	0.013204	0.999925	0.0264081	0.0198061	0.999977	0.0396121	MCM2	75.3067
UK_Biobank_GWAS_v1	ICD10_malignant_neoplasm_of_breast_C50	CR1_rs679515_subnetwork	16944	25	9	0.013279	1	0.013204	0.999925	0.0264081	0.0198061	0.999986	0.0396121	CCDC170	75.3067
LINCS_L1000_CRISPR_KO_Consensus_Sigs	CYSLTR1_Down	CR1_rs679515_positive_subnetwork	16944	14	150	0.123938	2	0.00660677	0.99977	0.0132135	0.0198203	0.99977	0.0396406	GDPD3|TRA2A	16.1371
HDSigDB_Mouse_2021	Genes_Up-Regulated_In_Expression_In_12_Wk_R6/2_HD_Mice_(Set2)_GSE9804	CR1_rs679515_positive_subnetwork	16944	14	2278	1.8822	6	0.00670428	0.998865	0.0134086	0.0201128	0.998865	0.0402257	CR1L|DMAP1|PAXIP1|TPP2|TRA2A|ZBTB44	3.18776
HDSigDB_Mouse_2021	Genes_Down-Regulated_In_Friedreich_Ataxia_iPSCs_Expression_Vs_SC41-MSC_Cell_Line_GSE22651	CR1_rs679515_subnetwork	16944	25	3273	4.82914	10	0.0135918	0.995823	0.0271836	0.0203877	0.999712	0.0407754	COCH|DMAP1|EPOR|MCM2|PAXIP1|SRP72|TPP2|TRA2A|USP12|ZBTB44	2.07076
HDSigDB_Human_2021	Striatum_RNA_M34_Module_(Darkmagenta)_PMID26900923	CR1_rs679515_positive_subnetwork	16944	14	153	0.126416	2	0.00686488	0.999756	0.0137298	0.0205946	0.999756	0.0411893	GXYLT1|USP12	15.8207
LINCS_L1000_CRISPR_KO_Consensus_Sigs	RPL23_Down	CR1_rs679515_positive_subnetwork	16944	14	153	0.126416	2	0.00686488	0.999756	0.0137298	0.0205946	0.999756	0.0411893	MCM2|PAXIP1	15.8207
Rare_Diseases_AutoRIF_ARCHS4_Predictions	Double_uterus-hemivagina-renal_agenesis	CR1_rs679515_positive_subnetwork	16944	14	153	0.126416	2	0.00686488	0.999756	0.0137298	0.0205946	0.999756	0.0411893	MCM2|USP12	15.8207
GeneSigDB	17683608-TableS2	CR1_rs679515_positive_subnetwork	16944	14	490	0.404863	3	0.00689749	0.999451	0.013795	0.0206925	0.999451	0.0413849	DMAP1|MCM2|PAXIP1	7.40991
LINCS_L1000_Chem_Pert_Consensus_Sigs	Triamcinolone_Up	CR1_rs679515_positive_subnetwork	16944	14	154	0.127243	2	0.00695193	0.999751	0.0139039	0.0208558	0.999751	0.0417116	MCM2|PAXIP1	15.718
LINCS_L1000_CRISPR_KO_Consensus_Sigs	ADAP2_Up	CR1_rs679515_positive_subnetwork	16944	14	154	0.127243	2	0.00695193	0.999751	0.0139039	0.0208558	0.999751	0.0417116	GDPD3|TPP2	15.718
LINCS_L1000_CRISPR_KO_Consensus_Sigs	NMRK1_Up	CR1_rs679515_positive_subnetwork	16944	14	154	0.127243	2	0.00695193	0.999751	0.0139039	0.0208558	0.999751	0.0417116	MCM2|SRP72	15.718
LINCS_L1000_CRISPR_KO_Consensus_Sigs	GRB2_Down	CR1_rs679515_positive_subnetwork	16944	14	154	0.127243	2	0.00695193	0.999751	0.0139039	0.0208558	0.999751	0.0417116	MCM2|SRP72	15.718
HDSigDB_Mouse_2021	Genes_Down-Regulated_In_Friedreich_Ataxia_iPSCs_Expression_Vs_MR90C2P28_Cell_Line_GSE22651	CR1_rs679515_positive_subnetwork	16944	14	1587	1.31126	5	0.00697161	0.998964	0.0139432	0.0209148	0.998964	0.0418297	DMAP1|PAXIP1|TPP2|USP12|ZBTB44	3.81312
LINCS_L1000_Chem_Pert_Consensus_Sigs	SB-431542_Up	CR1_rs679515_positive_subnetwork	16944	14	155	0.128069	2	0.00703948	0.999746	0.014079	0.0211185	0.999746	0.0422369	MCM2|PAXIP1	15.6166
LINCS_L1000_Chem_Pert_Consensus_Sigs	AZD-9668_Up	CR1_rs679515_positive_subnetwork	16944	14	155	0.128069	2	0.00703948	0.999746	0.014079	0.0211185	0.999746	0.0422369	MCM2|PAXIP1	15.6166
Rare_Diseases_AutoRIF_ARCHS4_Predictions	Thiamine_responsive_megaloblastic_anemia_syndrome	CR1_rs679515_positive_subnetwork	16944	14	155	0.128069	2	0.00703948	0.999746	0.014079	0.0211185	0.999746	0.0422369	MCM2|PAXIP1	15.6166
COVID-19_Related_Gene_Sets_2021	Top_500_down_genes_for_SARS-CoV-2_infection_in_Rhesus_macaques_at_Group_1_dose_in_Bronchoalveolar_Lavage_at_4_DPI_from_GSE156701	CR1_rs679515_subnetwork	16944	25	271	0.399847	3	0.00717347	0.999379	0.0143469	0.0215204	0.999379	0.0430408	CCDC170|CLHC1|GDPD3	7.50288
Rare_Diseases_AutoRIF_ARCHS4_Predictions	Chromosome_8_monosomy_8p	CR1_rs679515_subnetwork	16944	25	125	0.184431	2	0.0144973	0.999199	0.0289946	0.021746	0.999938	0.0434919	ANKRD9|EPOR	10.8442
DrugMatrix	Cisapride-250_mg/kg_in_Corn_Oil-Rat-Intestine-3d-up	CR1_rs679515_positive_subnetwork	16944	14	158	0.130548	2	0.00730519	0.999731	0.0146104	0.0219156	0.999731	0.0438311	BPNT1|PAXIP1	15.3201
DSigDB	doxepin_CTD_00005873	CR1_rs679515_positive_subnetwork	16944	14	10	0.00826251	1	0.00823404	0.999972	0.0164681	0.0219912	0.999972	0.0439823	GDPD3	121.029
DSigDB	Zimelidine_CTD_00007010	CR1_rs679515_positive_subnetwork	16944	14	10	0.00826251	1	0.00823404	0.999972	0.0164681	0.0219912	0.999972	0.0439823	GDPD3	121.029
DSigDB	sotalol_CTD_00006767	CR1_rs679515_positive_subnetwork	16944	14	10	0.00826251	1	0.00823404	0.999972	0.0164681	0.0219912	0.999972	0.0439823	GDPD3	121.029
DSigDB	doxepin_CTD_00005873	CR1_rs679515_subnetwork	16944	25	10	0.0147545	1	0.0146608	0.999907	0.0293216	0.0219912	0.999972	0.0439823	GDPD3	67.776
DSigDB	Zimelidine_CTD_00007010	CR1_rs679515_subnetwork	16944	25	10	0.0147545	1	0.0146608	0.999907	0.0293216	0.0219912	0.999972	0.0439823	GDPD3	67.776
DSigDB	sotalol_CTD_00006767	CR1_rs679515_subnetwork	16944	25	10	0.0147545	1	0.0146608	0.999907	0.0293216	0.0219912	0.999972	0.0439823	GDPD3	67.776
GeneSigDB	16353136-Table4	CR1_rs679515_positive_subnetwork	16944	14	10	0.00826251	1	0.00823404	0.999972	0.0164681	0.0219912	0.999972	0.0439823	MCM2	121.029
GeneSigDB	16353136-Table4	CR1_rs679515_subnetwork	16944	25	10	0.0147545	1	0.0146608	0.999907	0.0293216	0.0219912	0.999972	0.0439823	MCM2	67.776
MAGMA_Drugs_and_Diseases	Capsaicin	CR1_rs679515_subnetwork	16944	25	10	0.0147545	1	0.0146608	0.999907	0.0293216	0.0219912	0.999983	0.0439823	EPOR	67.776
MAGMA_Drugs_and_Diseases	TRPV_Agonist	CR1_rs679515_subnetwork	16944	25	10	0.0147545	1	0.0146608	0.999907	0.0293216	0.0219912	0.999983	0.0439823	EPOR	67.776
PhenGenI_Association_2021	Sepsis	CR1_rs679515_positive_subnetwork	16944	14	10	0.00826251	1	0.00823404	0.999972	0.0164681	0.0219912	0.999972	0.0439823	USP12	121.029
PhenGenI_Association_2021	Sepsis	CR1_rs679515_subnetwork	16944	25	10	0.0147545	1	0.0146608	0.999907	0.0293216	0.0219912	0.999972	0.0439823	USP12	67.776
PheWeb_2019	Conduct_disorders	CR1_rs679515_positive_subnetwork	16944	14	10	0.00826251	1	0.00823404	0.999972	0.0164681	0.0219912	0.999972	0.0439823	TPP2	121.029
PheWeb_2019	Conduct_disorders	CR1_rs679515_subnetwork	16944	25	10	0.0147545	1	0.0146608	0.999907	0.0293216	0.0219912	0.999972	0.0439823	TPP2	67.776
Rare_Diseases_AutoRIF_Gene_Lists	Gonococcal_conjunctivitis	CR1_rs679515_subnetwork	16944	25	10	0.0147545	1	0.0146608	0.999907	0.0293216	0.0219912	0.999983	0.0439823	COCH	67.776
Rare_Diseases_GeneRIF_Gene_Lists	Multiple_endocrine_neoplasia_type_2B	CR1_rs679515_subnetwork	16944	25	10	0.0147545	1	0.0146608	0.999907	0.0293216	0.0219912	0.999983	0.0439823	EPOR	67.776
HDSigDB_Human_2021	Genes_Down-Regulated_In_HDACi-106_Treated_PBMCs_From_Friedreich_Ataxia_Carriers_Vs_Controls_GSE30933	CR1_rs679515_positive_subnetwork	16944	14	1606	1.32696	5	0.00733386	0.998896	0.0146677	0.0220016	0.998896	0.0440031	BPNT1|SRP72|TPP2|TRA2A|ZBTB44	3.76801
Proteomics_Drug_Atlas_2023	TAK-875_Down	CR1_rs679515_subnetwork	16944	25	126	0.185907	2	0.0147179	0.999181	0.0294358	0.0220769	0.999862	0.0441537	GXYLT1|PAXIP1	10.7581
GeneSigDB	16207381-Table1Sb	CR1_rs679515_positive_subnetwork	16944	14	1608	1.32861	5	0.00737276	0.998889	0.0147455	0.0221183	0.998889	0.0442366	MCM2|PAXIP1|SRP72|TPP2|TRA2A	3.76333
LINCS_L1000_Chem_Pert_Consensus_Sigs	KIN001-055_Up	CR1_rs679515_positive_subnetwork	16944	14	159	0.131374	2	0.00739476	0.999726	0.0147895	0.0221843	0.999726	0.0443686	MCM2|PAXIP1	15.2237
Diabetes_Perturbations_GEO_2022	GSE100067_Macrophages_Mm_IsletMacrophages_Up	CR1_rs679515_subnetwork	16944	25	88	0.129839	2	0.00740286	0.999713	0.0148057	0.0222086	0.999713	0.0444172	CLHC1|EPOR	15.4036
LINCS_L1000_Chem_Pert_Consensus_Sigs	Kynuramine_Up	CR1_rs679515_positive_subnetwork	16944	14	160	0.1322	2	0.00748484	0.999721	0.0149697	0.0224545	0.999721	0.044909	PAXIP1|TRA2A	15.1286
LINCS_L1000_Chem_Pert_Consensus_Sigs	STK-064652_Up	CR1_rs679515_positive_subnetwork	16944	14	160	0.1322	2	0.00748484	0.999721	0.0149697	0.0224545	0.999721	0.044909	MCM2|PAXIP1	15.1286
LINCS_L1000_CRISPR_KO_Consensus_Sigs	PRSS2_Down	CR1_rs679515_positive_subnetwork	16944	14	160	0.1322	2	0.00748484	0.999721	0.0149697	0.0224545	0.999721	0.044909	MCM2|PAXIP1	15.1286
Rare_Diseases_AutoRIF_ARCHS4_Predictions	Bowenoid_papulosis	CR1_rs679515_positive_subnetwork	16944	14	160	0.1322	2	0.00748484	0.999721	0.0149697	0.0224545	0.999721	0.044909	MCM2|USP12	15.1286
COVID-19_Related_Gene_Sets_2021	Top_500_down_genes_for_SARS-CoV-2_infection_in_Rhesus_macaques_at_Group_3_dose_in_PBMCs_at_4_DPI_from_GSE156701	CR1_rs679515_negative_subnetwork	16944	11	368	0.238905	2	0.0227289	0.998527	0.0454578	0.0227289	0.999987	0.0454578	COCH|EPOR	8.37154
LINCS_L1000_Chem_Pert_Consensus_Sigs	AZD-1283_Up	CR1_rs679515_positive_subnetwork	16944	14	162	0.133853	2	0.0076665	0.999711	0.015333	0.0229995	0.999711	0.045999	GDPD3|MCM2	14.9418
LINCS_L1000_Chem_Pert_Consensus_Sigs	SA-1459975_Up	CR1_rs679515_positive_subnetwork	16944	14	162	0.133853	2	0.0076665	0.999711	0.015333	0.0229995	0.999711	0.045999	MCM2|PAXIP1	14.9418
Proteomics_Drug_Atlas_2023	Benzbromarone_Down	CR1_rs679515_subnetwork	16944	25	129	0.190333	2	0.0153885	0.999123	0.030777	0.0230827	0.999852	0.0461655	GXYLT1|USP12	10.5079
Diabetes_Perturbations_GEO_2022	GSE26978_Men1flf-RIP-Cre_Mm_Chip_Islets_Dn	CR1_rs679515_positive_subnetwork	16944	14	163	0.134679	2	0.00775808	0.999706	0.0155162	0.0232742	0.999706	0.0465485	GDPD3|ZBTB44	14.8501
Rare_Diseases_GeneRIF_ARCHS4_Predictions	Hereditary_primary_Fanconi_disease	CR1_rs679515_positive_subnetwork	16944	14	163	0.134679	2	0.00775808	0.999706	0.0155162	0.0232742	0.999706	0.0465485	MCM2|PAXIP1	14.8501
DisGeNET	Refractory_anemia_with_ringed_sideroblasts	CR1_rs679515_negative_subnetwork	16944	11	12	0.00779037	1	0.00776512	0.999975	0.0155302	0.0232954	0.999975	0.0465907	EPOR	128.364
HDSigDB_Human_2021	Genes_Up-Regulated_In_Expression_In_Cortex_Of_7_D_CTCF_cKO_Mice_GSE38673	CR1_rs679515_negative_subnetwork	16944	11	12	0.00779037	1	0.00776512	0.999975	0.0155302	0.0232954	0.999975	0.0465907	COCH	128.364
HDSigDB_Mouse_2021	Genes_Up-Regulated_In_Expression_In_Cortex_Of_7_D_CTCF_cKO_Mice_GSE38673	CR1_rs679515_negative_subnetwork	16944	11	12	0.00779037	1	0.00776512	0.999975	0.0155302	0.0232954	0.999975	0.0465907	COCH	128.364
PheWeb_2019	Precordial_pain	CR1_rs679515_negative_subnetwork	16944	11	12	0.00779037	1	0.00776512	0.999975	0.0155302	0.0232954	0.999975	0.0465907	COCH	128.364
HDSigDB_Mouse_2021	Genes_Up-Regulated_In_Expression_In_12_Wk_R6/2_HD_Mice_(Set1)_GSE9803	CR1_rs679515_positive_subnetwork	16944	14	2349	1.94086	6	0.00780924	0.998632	0.0156185	0.0234277	0.998632	0.0468554	BPNT1|PAXIP1|SRP72|TPP2|TRA2A|ZBTB44	3.09141
LINCS_L1000_Chem_Pert_Consensus_Sigs	943_Up	CR1_rs679515_positive_subnetwork	16944	14	164	0.135505	2	0.00785016	0.9997	0.0157003	0.0235505	0.9997	0.0471009	MCM2|PAXIP1	14.7596
LINCS_L1000_Chem_Pert_Consensus_Sigs	SA-1922257_Down	CR1_rs679515_positive_subnetwork	16944	14	164	0.135505	2	0.00785016	0.9997	0.0157003	0.0235505	0.9997	0.0471009	GDPD3|USP12	14.7596
LINCS_L1000_CRISPR_KO_Consensus_Sigs	GLUL_Up	CR1_rs679515_positive_subnetwork	16944	14	164	0.135505	2	0.00785016	0.9997	0.0157003	0.0235505	0.9997	0.0471009	MCM2|SRP72	14.7596
LINCS_L1000_CRISPR_KO_Consensus_Sigs	RNF123_Up	CR1_rs679515_positive_subnetwork	16944	14	164	0.135505	2	0.00785016	0.9997	0.0157003	0.0235505	0.9997	0.0471009	MCM2|PAXIP1	14.7596
LINCS_L1000_CRISPR_KO_Consensus_Sigs	ZGPAT_Up	CR1_rs679515_positive_subnetwork	16944	14	164	0.135505	2	0.00785016	0.9997	0.0157003	0.0235505	0.9997	0.0471009	MCM2|SRP72	14.7596
HDSigDB_Human_2021	Genes_Down-Regulated_In_Friedreich_Ataxia_iPSCs_Expression_Vs_MR90C2P27_Cell_Line_GSE22651	CR1_rs679515_positive_subnetwork	16944	14	1632	1.34844	5	0.00785127	0.998798	0.0157025	0.0235538	0.998798	0.0471076	DMAP1|PAXIP1|TPP2|USP12|ZBTB44	3.70798
HDSigDB_Mouse_2021	Genes_Down-Regulated_In_Neuro2a_Htt72Q-i_Vs_Htt25Q-ni_PMID28743452	CR1_rs679515_positive_subnetwork	16944	14	2352	1.94334	6	0.00785876	0.998622	0.0157175	0.0235763	0.998622	0.0471525	BPNT1|GXYLT1|MCM2|PAXIP1|TRA2A|USP12	3.08746
LINCS_L1000_Chem_Pert_Consensus_Sigs	Diprotin-A_Up	CR1_rs679515_positive_subnetwork	16944	14	165	0.136331	2	0.00794274	0.999695	0.0158855	0.0238282	0.999695	0.0476564	MCM2|PAXIP1	14.6701
LINCS_L1000_CRISPR_KO_Consensus_Sigs	HTR2A_Down	CR1_rs679515_positive_subnetwork	16944	14	165	0.136331	2	0.00794274	0.999695	0.0158855	0.0238282	0.999695	0.0476564	MCM2|PAXIP1	14.6701
LINCS_L1000_CRISPR_KO_Consensus_Sigs	NOS2_Down	CR1_rs679515_positive_subnetwork	16944	14	165	0.136331	2	0.00794274	0.999695	0.0158855	0.0238282	0.999695	0.0476564	MCM2|PAXIP1	14.6701
HDSigDB_Mouse_2021	Genes_Up-Regulated_In_HD_Markers_In_Human_Fibroblasts_GSE45516	CR1_rs679515_positive_subnetwork	16944	14	1032	0.852691	4	0.00836986	0.998954	0.0167397	0.0238433	0.998954	0.0476866	SRP72|TPP2|TRA2A|ZBTB44	4.69103
HDSigDB_Mouse_2021	Genes_Up-Regulated_In_HD_Markers_In_Human_Fibroblasts_GSE45516	CR1_rs679515_subnetwork	16944	25	1032	1.52266	5	0.0158955	0.996726	0.031791	0.0238433	0.998954	0.0476866	COCH|SRP72|TPP2|TRA2A|ZBTB44	3.28372
COVID-19_Related_Gene_Sets_2021	Top_500_down_genes_for_SARS-CoV-2_infection_in_Rhesus_macaques_at_Group_3_dose_in_Bronchoalveolar_Lavage_at_10_DPI_from_GSE156701	CR1_rs679515_subnetwork	16944	25	282	0.416076	3	0.00800073	0.999279	0.0160015	0.0240022	0.999279	0.0480044	CCDC170|CLHC1|TRA2A	7.21021
HDSigDB_Human_2021	Genes_Up-Regulated_In_Expression_In_12_Wk_R6/2_HD_Mice_(Set2)_GSE9804	CR1_rs679515_positive_subnetwork	16944	14	2362	1.95161	6	0.00802552	0.998586	0.016051	0.0240765	0.998586	0.0481531	CR1L|DMAP1|PAXIP1|TPP2|TRA2A|ZBTB44	3.07439
DrugMatrix	Lacidipine-1_mg/kg_in_Corn_Oil-Rat-Heart-1d-up	CR1_rs679515_positive_subnetwork	16944	14	166	0.137158	2	0.00803581	0.99969	0.0160716	0.0241074	0.99969	0.0482149	BPNT1|TPP2	14.5818
LINCS_L1000_CRISPR_KO_Consensus_Sigs	PDXDC1_Up	CR1_rs679515_positive_subnetwork	16944	14	166	0.137158	2	0.00803581	0.99969	0.0160716	0.0241074	0.99969	0.0482149	MCM2|SRP72	14.5818
LINCS_L1000_CRISPR_KO_Consensus_Sigs	BRAF_Down	CR1_rs679515_positive_subnetwork	16944	14	166	0.137158	2	0.00803581	0.99969	0.0160716	0.0241074	0.99969	0.0482149	PAXIP1|USP12	14.5818
DSigDB	1-Naphthyl_isothiocyanate_CTD_00007020	CR1_rs679515_positive_subnetwork	16944	14	11	0.00908876	1	0.00905397	0.999965	0.0181079	0.0241732	0.999965	0.0483464	GDPD3	110.026
DSigDB	1-Naphthyl_isothiocyanate_CTD_00007020	CR1_rs679515_subnetwork	16944	25	11	0.0162299	1	0.0161155	0.999886	0.0322309	0.0241732	0.999965	0.0483464	GDPD3	61.6145
HDSigDB_Mouse_2021	Genes_Changed_In_Cerebellum_Of_Dox_Treated_FRDAkd_Vs_WT_Mice_At_3_Wk_GSE98790	CR1_rs679515_positive_subnetwork	16944	14	11	0.00908876	1	0.00905397	0.999965	0.0181079	0.0241732	0.999965	0.0483464	TPP2	110.026
HDSigDB_Mouse_2021	Genes_Changed_In_Cerebellum_Of_Dox_Treated_FRDAkd_Vs_WT_Mice_At_3_Wk_GSE98790	CR1_rs679515_subnetwork	16944	25	11	0.0162299	1	0.0161155	0.999886	0.0322309	0.0241732	0.999965	0.0483464	TPP2	61.6145
LINCS_L1000_Chem_Pert_Consensus_Sigs	RG-7388_Down	CR1_rs679515_positive_subnetwork	16944	14	167	0.137984	2	0.00812939	0.999684	0.0162588	0.0243882	0.999684	0.0487763	MCM2|PAXIP1	14.4944
LINCS_L1000_CRISPR_KO_Consensus_Sigs	MAK_Up	CR1_rs679515_positive_subnetwork	16944	14	167	0.137984	2	0.00812939	0.999684	0.0162588	0.0243882	0.999684	0.0487763	MCM2|SRP72	14.4944
LINCS_L1000_CRISPR_KO_Consensus_Sigs	SPEG_Up	CR1_rs679515_positive_subnetwork	16944	14	167	0.137984	2	0.00812939	0.999684	0.0162588	0.0243882	0.999684	0.0487763	MCM2|PAXIP1	14.4944
Rare_Diseases_GeneRIF_ARCHS4_Predictions	Microcephalic_osteodysplastic_primordial_dwarfism_type_1	CR1_rs679515_positive_subnetwork	16944	14	167	0.137984	2	0.00812939	0.999684	0.0162588	0.0243882	0.999684	0.0487763	MCM2|PAXIP1	14.4944
DisGeNET	Sensorineural_hearing_loss,_bilateral	CR1_rs679515_negative_subnetwork	16944	11	30	0.0194759	1	0.0193101	0.999835	0.0386201	0.0245136	0.999989	0.0490272	COCH	51.3455
DisGeNET	Sensorineural_hearing_loss,_bilateral	CR1_rs679515_positive_subnetwork	16944	14	30	0.0247875	1	0.0245136	0.999728	0.0490272	0.0245136	0.999989	0.0490272	MCM2	40.3429
HDSigDB_Mouse_2021	HD_Markers_In_Human_Fibroblasts_GSE45516	CR1_rs679515_positive_subnetwork	16944	14	1883	1.55583	5	0.0142706	0.997456	0.0285413	0.0245822	0.997456	0.0491643	DMAP1|SRP72|TPP2|TRA2A|ZBTB44	3.21372
HDSigDB_Mouse_2021	HD_Markers_In_Human_Fibroblasts_GSE45516	CR1_rs679515_subnetwork	16944	25	1883	2.77827	7	0.0163881	0.995641	0.0327762	0.0245822	0.997456	0.0491643	COCH|DMAP1|EPOR|SRP72|TPP2|TRA2A|ZBTB44	2.51955
LINCS_L1000_Chem_Pert_Consensus_Sigs	Choline_Up	CR1_rs679515_positive_subnetwork	16944	14	168	0.13881	2	0.00822346	0.999678	0.0164469	0.0246704	0.999678	0.0493407	GDPD3|MCM2	14.4082
LINCS_L1000_Chem_Pert_Consensus_Sigs	Tesaglitazar_Up	CR1_rs679515_positive_subnetwork	16944	14	168	0.13881	2	0.00822346	0.999678	0.0164469	0.0246704	0.999678	0.0493407	MCM2|SRP72	14.4082
LINCS_L1000_CRISPR_KO_Consensus_Sigs	IL7_Up	CR1_rs679515_positive_subnetwork	16944	14	168	0.13881	2	0.00822346	0.999678	0.0164469	0.0246704	0.999678	0.0493407	MCM2|PAXIP1	14.4082
Rare_Diseases_AutoRIF_ARCHS4_Predictions	Hemoglobin_sickle-beta_thalassemia	CR1_rs679515_subnetwork	16944	25	93	0.137217	2	0.00823596	0.999663	0.0164719	0.0247079	0.999663	0.0494158	CR1L|EPOR	14.5755
Rare_Diseases_GeneRIF_ARCHS4_Predictions	Hemoglobin_E_disease	CR1_rs679515_subnetwork	16944	25	93	0.137217	2	0.00823596	0.999663	0.0164719	0.0247079	0.999663	0.0494158	CR1L|EPOR	14.5755
HDSigDB_Mouse_2021	Genes_Down-Regulated_In_Friedreich_Ataxia_iPSCs_Expression_Vs_HMSC-ad_Cell_Line_GSE22651	CR1_rs679515_positive_subnetwork	16944	14	3191	2.63657	7	0.00826198	0.998412	0.016524	0.0247859	0.998412	0.0495719	DMAP1|MCM2|PAXIP1|TPP2|TRA2A|USP12|ZBTB44	2.65497
DrugMatrix	Cisapride-250_mg/kg_in_Corn_Oil-Rat-Intestine-1d-up	CR1_rs679515_subnetwork	16944	25	134	0.19771	2	0.016535	0.999021	0.0330701	0.0248025	0.999835	0.0496051	BPNT1|PAXIP1	10.1158
HDSigDB_Mouse_2021	Genes_Up-Regulated_In_Expression_In_Striatum_Of_11_Mon_BACHD-deltaN17_HD_Mice_GSE64386	CR1_rs679515_positive_subnetwork	16944	14	1029	0.850212	4	0.00828489	0.998968	0.0165698	0.0248547	0.998968	0.0497094	BPNT1|GDPD3|TRA2A|ZBTB44	4.70471
GWAS_Catalog_2019	BRCA1/2-negative_high-risk_breast_cancer	CR1_rs679515_negative_subnetwork	16944	11	13	0.00843957	1	0.00840974	0.99997	0.0168195	0.0252292	0.99997	0.0504584	CCDC170	118.49
GWAS_Catalog_2019	Bone_ultrasound_measurement_(broadband_ultrasound_attenuation)	CR1_rs679515_negative_subnetwork	16944	11	13	0.00843957	1	0.00840974	0.99997	0.0168195	0.0252292	0.99997	0.0504584	CCDC170	118.49
HDSigDB_Human_2021	Genes_Up-Regulated_In_Influence_Of_TP-10_On_Striatal_Expression_In_WT_Mice_GSE40377	CR1_rs679515_negative_subnetwork	16944	11	13	0.00843957	1	0.00840974	0.99997	0.0168195	0.0252292	0.99997	0.0504584	COCH	118.49
HDSigDB_Human_2021	Genes_Up-Regulated_In_Striatal_Expression_In_Vehicle_Treated_PDE10A_KO_Mice_Vs_WT_Mice_GSE40377	CR1_rs679515_negative_subnetwork	16944	11	13	0.00843957	1	0.00840974	0.99997	0.0168195	0.0252292	0.99997	0.0504584	COCH	118.49
HDSigDB_Mouse_2021	Genes_Up-Regulated_In_Influence_Of_TP-10_On_Striatal_Expression_In_WT_Mice_GSE40377	CR1_rs679515_negative_subnetwork	16944	11	13	0.00843957	1	0.00840974	0.99997	0.0168195	0.0252292	0.99997	0.0504584	COCH	118.49
HDSigDB_Mouse_2021	Genes_Up-Regulated_In_Striatal_Expression_In_Vehicle_Treated_PDE10A_KO_Mice_Vs_WT_Mice_GSE40377	CR1_rs679515_negative_subnetwork	16944	11	13	0.00843957	1	0.00840974	0.99997	0.0168195	0.0252292	0.99997	0.0504584	COCH	118.49
UK_Biobank_GWAS_v1	Malignant_neoplasm_of_breast_C3_BREAST_3	CR1_rs679515_negative_subnetwork	16944	11	13	0.00843957	1	0.00840974	0.99997	0.0168195	0.0252292	0.99997	0.0504584	CCDC170	118.49
UK_Biobank_GWAS_v1	Malignant_neoplasm_of_breast_C_BREAST_3	CR1_rs679515_negative_subnetwork	16944	11	13	0.00843957	1	0.00840974	0.99997	0.0168195	0.0252292	0.99997	0.0504584	CCDC170	118.49
LINCS_L1000_Chem_Pert_Consensus_Sigs	Lidamidine_Up	CR1_rs679515_positive_subnetwork	16944	14	170	0.140463	2	0.00841308	0.999667	0.0168262	0.0252392	0.999667	0.0504785	MCM2|TRA2A	14.2387
LINCS_L1000_Chem_Pert_Consensus_Sigs	SAR405838_Down	CR1_rs679515_positive_subnetwork	16944	14	170	0.140463	2	0.00841308	0.999667	0.0168262	0.0252392	0.999667	0.0504785	MCM2|PAXIP1	14.2387
Virus_Perturbations_from_GEO_down	A-CA-04-2009(H1N1)_24Hour_GSE40844	CR1_rs679515_negative_subnetwork	16944	11	219	0.142174	2	0.00846989	0.999674	0.0169398	0.0254097	0.999674	0.0508193	COCH|EPOR	14.0672
LINCS_L1000_Chem_Pert_Consensus_Sigs	Flunisolide_Up	CR1_rs679515_positive_subnetwork	16944	14	171	0.141289	2	0.00850864	0.999661	0.0170173	0.0255259	0.999661	0.0510518	MCM2|PAXIP1	14.1554
LINCS_L1000_CRISPR_KO_Consensus_Sigs	IL9R_Down	CR1_rs679515_positive_subnetwork	16944	14	172	0.142115	2	0.00860468	0.999655	0.0172094	0.025814	0.999655	0.0516281	MCM2|PAXIP1	14.0731
LINCS_L1000_CRISPR_KO_Consensus_Sigs	TCF4_Down	CR1_rs679515_positive_subnetwork	16944	14	172	0.142115	2	0.00860468	0.999655	0.0172094	0.025814	0.999655	0.0516281	MCM2|PAXIP1	14.0731
LINCS_L1000_Chem_Pert_Consensus_Sigs	Stiripentol_Up	CR1_rs679515_positive_subnetwork	16944	14	173	0.142941	2	0.00870122	0.999649	0.0174024	0.0261037	0.999649	0.0522073	MCM2|PAXIP1	13.9917
LINCS_L1000_Chem_Pert_Consensus_Sigs	Telmesteine_Up	CR1_rs679515_positive_subnetwork	16944	14	173	0.142941	2	0.00870122	0.999649	0.0174024	0.0261037	0.999649	0.0522073	MCM2|SRP72	13.9917
LINCS_L1000_CRISPR_KO_Consensus_Sigs	CDKN1A_Up	CR1_rs679515_positive_subnetwork	16944	14	173	0.142941	2	0.00870122	0.999649	0.0174024	0.0261037	0.999649	0.0522073	MCM2|PAXIP1	13.9917
DSigDB	Andriol_CTD_00000567	CR1_rs679515_subnetwork	16944	25	138	0.203612	2	0.0174779	0.998934	0.0349559	0.0262169	0.99982	0.0524338	GDPD3|TRA2A	9.82261
DisGeNET	Idiopathic_thrombocytopenia	CR1_rs679515_positive_subnetwork	16944	14	12	0.00991501	1	0.00987327	0.999958	0.0197465	0.0263521	0.999958	0.0527042	TPP2	100.857
DisGeNET	Idiopathic_thrombocytopenia	CR1_rs679515_subnetwork	16944	25	12	0.0177054	1	0.0175681	0.999863	0.0351361	0.0263521	0.999958	0.0527042	TPP2	56.48
DisGeNET	Refractory_anemia_with_ringed_sideroblasts	CR1_rs679515_subnetwork	16944	25	12	0.0177054	1	0.0175681	0.999863	0.0351361	0.0263521	0.999975	0.0527042	EPOR	56.48
GWAS_Catalog_2019	Mortality_in_sepsis	CR1_rs679515_positive_subnetwork	16944	14	12	0.00991501	1	0.00987327	0.999958	0.0197465	0.0263521	0.999958	0.0527042	USP12	100.857
GWAS_Catalog_2019	Mortality_in_sepsis	CR1_rs679515_subnetwork	16944	25	12	0.0177054	1	0.0175681	0.999863	0.0351361	0.0263521	0.999958	0.0527042	USP12	56.48
HDSigDB_Human_2021	Genes_Changed_In_Cerebellum_Of_Dox_Treated_FRDAkd_Vs_WT_Mice_At_3_Wk_GSE98790	CR1_rs679515_positive_subnetwork	16944	14	12	0.00991501	1	0.00987327	0.999958	0.0197465	0.0263521	0.999958	0.0527042	TPP2	100.857
HDSigDB_Human_2021	Genes_Changed_In_Cerebellum_Of_Dox_Treated_FRDAkd_Vs_WT_Mice_At_3_Wk_GSE98790	CR1_rs679515_subnetwork	16944	25	12	0.0177054	1	0.0175681	0.999863	0.0351361	0.0263521	0.999958	0.0527042	TPP2	56.48
HDSigDB_Human_2021	Genes_Up-Regulated_In_Expression_In_Cortex_Of_7_D_CTCF_cKO_Mice_GSE38673	CR1_rs679515_subnetwork	16944	25	12	0.0177054	1	0.0175681	0.999863	0.0351361	0.0263521	0.999975	0.0527042	COCH	56.48
HDSigDB_Mouse_2021	Genes_Up-Regulated_In_Expression_In_Cortex_Of_7_D_CTCF_cKO_Mice_GSE38673	CR1_rs679515_subnetwork	16944	25	12	0.0177054	1	0.0175681	0.999863	0.0351361	0.0263521	0.999975	0.0527042	COCH	56.48
Orphanet_Augmented_2021	Acute_megakaryoblastic_leukemia_in_Down_syndrome_ORPHA:99887	CR1_rs679515_positive_subnetwork	16944	14	12	0.00991501	1	0.00987327	0.999958	0.0197465	0.0263521	0.999958	0.0527042	CR1L	100.857
Orphanet_Augmented_2021	Beta-thalassemia-X-linked_thrombocytopenia_syndrome_ORPHA:231393	CR1_rs679515_positive_subnetwork	16944	14	12	0.00991501	1	0.00987327	0.999958	0.0197465	0.0263521	0.999958	0.0527042	CR1L	100.857
Orphanet_Augmented_2021	Thrombocytopenia_with_congenital_dyserythropoietic_anemia_ORPHA:67044	CR1_rs679515_positive_subnetwork	16944	14	12	0.00991501	1	0.00987327	0.999958	0.0197465	0.0263521	0.999958	0.0527042	CR1L	100.857
Orphanet_Augmented_2021	Transient_myeloproliferative_syndrome_ORPHA:420611	CR1_rs679515_positive_subnetwork	16944	14	12	0.00991501	1	0.00987327	0.999958	0.0197465	0.0263521	0.999958	0.0527042	CR1L	100.857
Orphanet_Augmented_2021	X-linked_dyserythropoietic_anemia_with_abnormal_platelets_and_neutropenia_ORPHA:363727	CR1_rs679515_positive_subnetwork	16944	14	12	0.00991501	1	0.00987327	0.999958	0.0197465	0.0263521	0.999958	0.0527042	CR1L	100.857
Orphanet_Augmented_2021	Acute_megakaryoblastic_leukemia_in_Down_syndrome_ORPHA:99887	CR1_rs679515_subnetwork	16944	25	12	0.0177054	1	0.0175681	0.999863	0.0351361	0.0263521	0.999958	0.0527042	CR1L	56.48
Orphanet_Augmented_2021	Beta-thalassemia-X-linked_thrombocytopenia_syndrome_ORPHA:231393	CR1_rs679515_subnetwork	16944	25	12	0.0177054	1	0.0175681	0.999863	0.0351361	0.0263521	0.999958	0.0527042	CR1L	56.48
Orphanet_Augmented_2021	Thrombocytopenia_with_congenital_dyserythropoietic_anemia_ORPHA:67044	CR1_rs679515_subnetwork	16944	25	12	0.0177054	1	0.0175681	0.999863	0.0351361	0.0263521	0.999958	0.0527042	CR1L	56.48
Orphanet_Augmented_2021	Transient_myeloproliferative_syndrome_ORPHA:420611	CR1_rs679515_subnetwork	16944	25	12	0.0177054	1	0.0175681	0.999863	0.0351361	0.0263521	0.999958	0.0527042	CR1L	56.48
Orphanet_Augmented_2021	X-linked_dyserythropoietic_anemia_with_abnormal_platelets_and_neutropenia_ORPHA:363727	CR1_rs679515_subnetwork	16944	25	12	0.0177054	1	0.0175681	0.999863	0.0351361	0.0263521	0.999958	0.0527042	CR1L	56.48
PheWeb_2019	Other_disorders_of_gallbladder	CR1_rs679515_positive_subnetwork	16944	14	12	0.00991501	1	0.00987327	0.999958	0.0197465	0.0263521	0.999958	0.0527042	USP12	100.857
PheWeb_2019	Other_disorders_of_gallbladder	CR1_rs679515_subnetwork	16944	25	12	0.0177054	1	0.0175681	0.999863	0.0351361	0.0263521	0.999958	0.0527042	USP12	56.48
PheWeb_2019	Precordial_pain	CR1_rs679515_subnetwork	16944	25	12	0.0177054	1	0.0175681	0.999863	0.0351361	0.0263521	0.999975	0.0527042	COCH	56.48
LINCS_L1000_CRISPR_KO_Consensus_Sigs	VTCN1_Up	CR1_rs679515_positive_subnetwork	16944	14	174	0.143768	2	0.00879826	0.999644	0.0175965	0.0263948	0.999644	0.0527895	MCM2|SRP72	13.9113
HDSigDB_Human_2021	Genes_Down-Regulated_In_Friedreich_Ataxia_iPSCs_Expression_Vs_MR90C2P28_Cell_Line_GSE22651	CR1_rs679515_positive_subnetwork	16944	14	1678	1.38645	5	0.00883014	0.998608	0.0176603	0.0264904	0.998608	0.0529808	DMAP1|PAXIP1|TPP2|USP12|ZBTB44	3.60633
LINCS_L1000_Chem_Pert_Consensus_Sigs	OCO-1112_Up	CR1_rs679515_positive_subnetwork	16944	14	175	0.144594	2	0.00889578	0.999637	0.0177916	0.0266873	0.999637	0.0533747	MCM2|TRA2A	13.8318
LINCS_L1000_CRISPR_KO_Consensus_Sigs	EPHA10_Up	CR1_rs679515_positive_subnetwork	16944	14	175	0.144594	2	0.00889578	0.999637	0.0177916	0.0266873	0.999637	0.0533747	MCM2|SRP72	13.8318
LINCS_L1000_Chem_Pert_Consensus_Sigs	Bupropion_Up	CR1_rs679515_positive_subnetwork	16944	14	176	0.14542	2	0.00899379	0.999631	0.0179876	0.0269814	0.999631	0.0539627	MCM2|PAXIP1	13.7532
COVID-19_Related_Gene_Sets_2021	Top_500_down_genes_for_SARS-CoV-2_infection_in_Rhesus_macaques_at_Group_3_dose_in_PBMCs_at_1_DPI_from_GSE156701	CR1_rs679515_subnetwork	16944	25	382	0.563621	3	0.018104	0.997789	0.036208	0.027156	0.999787	0.054312	CR1L|USP12|ZBTB44	5.32272
ClinVar_2019	autosomal_dominant_non-syndromic_sensorineural_deafness_type_dfna	CR1_rs679515_negative_subnetwork	16944	11	14	0.00908876	1	0.00905397	0.999965	0.0181079	0.0271619	0.999965	0.0543238	COCH	110.026
HDSigDB_Mouse_2021	Genes_Down-Regulated_In_R6/1_Mice_Treated_With_AAV2/1-Elk-1_Vs_AAV2/1-control_GSE139847	CR1_rs679515_negative_subnetwork	16944	11	14	0.00908876	1	0.00905397	0.999965	0.0181079	0.0271619	0.999965	0.0543238	COCH	110.026
Rare_Diseases_AutoRIF_Gene_Lists	Deafness_autosomal_dominant_nonsyndromic_sensorineural_3	CR1_rs679515_negative_subnetwork	16944	11	14	0.00908876	1	0.00905397	0.999965	0.0181079	0.0271619	0.999965	0.0543238	COCH	110.026
Rare_Diseases_AutoRIF_Gene_Lists	Familial_erythrocytosis_1	CR1_rs679515_negative_subnetwork	16944	11	14	0.00908876	1	0.00905397	0.999965	0.0181079	0.0271619	0.999965	0.0543238	EPOR	110.026
LINCS_L1000_Chem_Pert_Consensus_Sigs	BIBU-1361_Down	CR1_rs679515_positive_subnetwork	16944	14	177	0.146246	2	0.00909229	0.999625	0.0181846	0.0272769	0.999625	0.0545538	MCM2|SRP72	13.6755
LINCS_L1000_CRISPR_KO_Consensus_Sigs	JUND_Down	CR1_rs679515_positive_subnetwork	16944	14	177	0.146246	2	0.00909229	0.999625	0.0181846	0.0272769	0.999625	0.0545538	MCM2|PAXIP1	13.6755
DrugMatrix	Cisapride-250_mg/kg_in_Corn_Oil-Rat-Intestine-0.25d-up	CR1_rs679515_subnetwork	16944	25	141	0.208038	2	0.0181999	0.998866	0.0363999	0.0272999	0.999808	0.0545998	BPNT1|PAXIP1	9.61362
LINCS_L1000_Chem_Pert_Consensus_Sigs	Setiptiline_Up	CR1_rs679515_positive_subnetwork	16944	14	178	0.147073	2	0.00919129	0.999619	0.0183826	0.0275739	0.999619	0.0551477	PAXIP1|TPP2	13.5987
GeneSigDB	18722011-SuppTable2l	CR1_rs679515_negative_subnetwork	16944	11	34	0.0220727	1	0.021859	0.999787	0.0437179	0.0277396	0.999984	0.0554791	EPOR	45.3048
GeneSigDB	18722011-SuppTable2l	CR1_rs679515_positive_subnetwork	16944	14	34	0.0280925	1	0.0277396	0.99965	0.0554791	0.0277396	0.999984	0.0554791	SRP72	35.5966
DrugMatrix	Valeric_Acid-23000_uM_in_DMSO-Rat-Primary_rat_hepatocytes-0.67d-up	CR1_rs679515_positive_subnetwork	16944	14	179	0.147899	2	0.00929077	0.999613	0.0185815	0.0278723	0.999613	0.0557446	BPNT1|TPP2	13.5227
LINCS_L1000_Chem_Pert_Consensus_Sigs	Repsox_Up	CR1_rs679515_positive_subnetwork	16944	14	179	0.147899	2	0.00929077	0.999613	0.0185815	0.0278723	0.999613	0.0557446	MCM2|PAXIP1	13.5227
Rare_Diseases_AutoRIF_ARCHS4_Predictions	Dystonia_3_torsion_X-linked	CR1_rs679515_subnetwork	16944	25	143	0.210989	2	0.0186882	0.998819	0.0373765	0.0280324	0.9998	0.0560647	MCM2|PAXIP1	9.47916
ARCHS4_IDG_Coexp	RIOK3_IDG_kinase_ARCHS4_coexpression	CR1_rs679515_positive_subnetwork	16944	14	180	0.148725	2	0.00939073	0.999606	0.0187815	0.0281722	0.999606	0.0563444	CR1L|USP12	13.4476
HDSigDB_Mouse_2021	Insoluble_Proteins_Enriched_In_Cortex_Of_12_Wk_R6/2_Mice_Vs_WT_PMID29166617	CR1_rs679515_positive_subnetwork	16944	14	180	0.148725	2	0.00939073	0.999606	0.0187815	0.0281722	0.999606	0.0563444	SRP72|TRA2A	13.4476
LINCS_L1000_Chem_Pert_Consensus_Sigs	Lorazepam_Up	CR1_rs679515_positive_subnetwork	16944	14	180	0.148725	2	0.00939073	0.999606	0.0187815	0.0281722	0.999606	0.0563444	MCM2|SRP72	13.4476
LINCS_L1000_Chem_Pert_Consensus_Sigs	Moxonidine_Up	CR1_rs679515_positive_subnetwork	16944	14	180	0.148725	2	0.00939073	0.999606	0.0187815	0.0281722	0.999606	0.0563444	MCM2|PAXIP1	13.4476
LINCS_L1000_CRISPR_KO_Consensus_Sigs	VDAC1_Up	CR1_rs679515_positive_subnetwork	16944	14	180	0.148725	2	0.00939073	0.999606	0.0187815	0.0281722	0.999606	0.0563444	MCM2|PAXIP1	13.4476
LINCS_L1000_CRISPR_KO_Consensus_Sigs	EMD_Down	CR1_rs679515_positive_subnetwork	16944	14	180	0.148725	2	0.00939073	0.999606	0.0187815	0.0281722	0.999606	0.0563444	PAXIP1|TPP2	13.4476
LINCS_L1000_CRISPR_KO_Consensus_Sigs	INTS1_Down	CR1_rs679515_positive_subnetwork	16944	14	180	0.148725	2	0.00939073	0.999606	0.0187815	0.0281722	0.999606	0.0563444	MCM2|PAXIP1	13.4476
LINCS_L1000_CRISPR_KO_Consensus_Sigs	LAT_Down	CR1_rs679515_positive_subnetwork	16944	14	180	0.148725	2	0.00939073	0.999606	0.0187815	0.0281722	0.999606	0.0563444	MCM2|PAXIP1	13.4476
DSigDB	etifenin_PC3_DOWN	CR1_rs679515_positive_subnetwork	16944	14	549	0.453612	3	0.00943066	0.999158	0.0188613	0.028292	0.999158	0.0565839	SRP72|TRA2A|ZBTB44	6.61358
LINCS_L1000_CRISPR_KO_Consensus_Sigs	HHEX_Up	CR1_rs679515_positive_subnetwork	16944	14	181	0.149551	2	0.00949119	0.9996	0.0189824	0.0284736	0.9996	0.0569471	MCM2|SRP72	13.3733
LINCS_L1000_CRISPR_KO_Consensus_Sigs	LYZ_Up	CR1_rs679515_positive_subnetwork	16944	14	181	0.149551	2	0.00949119	0.9996	0.0189824	0.0284736	0.9996	0.0569471	MCM2|PAXIP1	13.3733
DisGeNET	Leukomalacia,_Periventricular	CR1_rs679515_positive_subnetwork	16944	14	13	0.0107413	1	0.0106919	0.999951	0.0213839	0.0285279	0.999951	0.0570559	MCM2	93.0989
DisGeNET	Leukomalacia,_Periventricular	CR1_rs679515_subnetwork	16944	25	13	0.0191808	1	0.0190186	0.999839	0.0380372	0.0285279	0.999951	0.0570559	MCM2	52.1354
DSigDB	AY_9944_CTD_00005454	CR1_rs679515_positive_subnetwork	16944	14	13	0.0107413	1	0.0106919	0.999951	0.0213839	0.0285279	0.999951	0.0570559	GDPD3	93.0989
DSigDB	AY_9944_CTD_00005454	CR1_rs679515_subnetwork	16944	25	13	0.0191808	1	0.0190186	0.999839	0.0380372	0.0285279	0.999951	0.0570559	GDPD3	52.1354
GWAS_Catalog_2019	BRCA1/2-negative_high-risk_breast_cancer	CR1_rs679515_subnetwork	16944	25	13	0.0191808	1	0.0190186	0.999839	0.0380372	0.0285279	0.99997	0.0570559	CCDC170	52.1354
GWAS_Catalog_2019	Bone_ultrasound_measurement_(broadband_ultrasound_attenuation)	CR1_rs679515_subnetwork	16944	25	13	0.0191808	1	0.0190186	0.999839	0.0380372	0.0285279	0.99997	0.0570559	CCDC170	52.1354
HDSigDB_Human_2021	Coexpressed_Gene_Module_M3_From_Cerebral_Cortex_PMID18849986	CR1_rs679515_positive_subnetwork	16944	14	13	0.0107413	1	0.0106919	0.999951	0.0213839	0.0285279	0.999951	0.0570559	SRP72	93.0989
HDSigDB_Human_2021	Coexpressed_Gene_Module_M3_From_Cerebral_Cortex_PMID18849986	CR1_rs679515_subnetwork	16944	25	13	0.0191808	1	0.0190186	0.999839	0.0380372	0.0285279	0.999951	0.0570559	SRP72	52.1354
HDSigDB_Human_2021	Genes_Up-Regulated_In_Influence_Of_TP-10_On_Striatal_Expression_In_WT_Mice_GSE40377	CR1_rs679515_subnetwork	16944	25	13	0.0191808	1	0.0190186	0.999839	0.0380372	0.0285279	0.99997	0.0570559	COCH	52.1354
HDSigDB_Human_2021	Genes_Up-Regulated_In_Striatal_Expression_In_Vehicle_Treated_PDE10A_KO_Mice_Vs_WT_Mice_GSE40377	CR1_rs679515_subnetwork	16944	25	13	0.0191808	1	0.0190186	0.999839	0.0380372	0.0285279	0.99997	0.0570559	COCH	52.1354
HDSigDB_Mouse_2021	Coexpressed_Gene_Module_M3_From_Cerebral_Cortex_PMID18849986	CR1_rs679515_positive_subnetwork	16944	14	13	0.0107413	1	0.0106919	0.999951	0.0213839	0.0285279	0.999951	0.0570559	SRP72	93.0989
HDSigDB_Mouse_2021	Coexpressed_Gene_Module_M3_From_Cerebral_Cortex_PMID18849986	CR1_rs679515_subnetwork	16944	25	13	0.0191808	1	0.0190186	0.999839	0.0380372	0.0285279	0.999951	0.0570559	SRP72	52.1354
HDSigDB_Mouse_2021	Genes_Up-Regulated_In_Influence_Of_TP-10_On_Striatal_Expression_In_WT_Mice_GSE40377	CR1_rs679515_subnetwork	16944	25	13	0.0191808	1	0.0190186	0.999839	0.0380372	0.0285279	0.99997	0.0570559	COCH	52.1354
HDSigDB_Mouse_2021	Genes_Up-Regulated_In_Striatal_Expression_In_Vehicle_Treated_PDE10A_KO_Mice_Vs_WT_Mice_GSE40377	CR1_rs679515_subnetwork	16944	25	13	0.0191808	1	0.0190186	0.999839	0.0380372	0.0285279	0.99997	0.0570559	COCH	52.1354
Orphanet_Augmented_2021	Hereditary_persistence_of_fetal_hemoglobin-beta-thalassemia_syndrome_ORPHA:46532	CR1_rs679515_positive_subnetwork	16944	14	13	0.0107413	1	0.0106919	0.999951	0.0213839	0.0285279	0.999951	0.0570559	CR1L	93.0989
Orphanet_Augmented_2021	X-linked_erythropoietic_protoporphyria_ORPHA:443197	CR1_rs679515_positive_subnetwork	16944	14	13	0.0107413	1	0.0106919	0.999951	0.0213839	0.0285279	0.999951	0.0570559	CR1L	93.0989
Orphanet_Augmented_2021	X-linked_sideroblastic_anemia_ORPHA:75563	CR1_rs679515_positive_subnetwork	16944	14	13	0.0107413	1	0.0106919	0.999951	0.0213839	0.0285279	0.999951	0.0570559	CR1L	93.0989
Orphanet_Augmented_2021	Hereditary_persistence_of_fetal_hemoglobin-beta-thalassemia_syndrome_ORPHA:46532	CR1_rs679515_subnetwork	16944	25	13	0.0191808	1	0.0190186	0.999839	0.0380372	0.0285279	0.999951	0.0570559	CR1L	52.1354
Orphanet_Augmented_2021	X-linked_erythropoietic_protoporphyria_ORPHA:443197	CR1_rs679515_subnetwork	16944	25	13	0.0191808	1	0.0190186	0.999839	0.0380372	0.0285279	0.999951	0.0570559	CR1L	52.1354
Orphanet_Augmented_2021	X-linked_sideroblastic_anemia_ORPHA:75563	CR1_rs679515_subnetwork	16944	25	13	0.0191808	1	0.0190186	0.999839	0.0380372	0.0285279	0.999951	0.0570559	CR1L	52.1354
PhenGenI_Association_2021	Linoleic_Acid	CR1_rs679515_positive_subnetwork	16944	14	13	0.0107413	1	0.0106919	0.999951	0.0213839	0.0285279	0.999951	0.0570559	GXYLT1	93.0989
PhenGenI_Association_2021	Linoleic_Acid	CR1_rs679515_subnetwork	16944	25	13	0.0191808	1	0.0190186	0.999839	0.0380372	0.0285279	0.999951	0.0570559	GXYLT1	52.1354
UK_Biobank_GWAS_v1	Malignant_neoplasm_of_breast_C3_BREAST_3	CR1_rs679515_subnetwork	16944	25	13	0.0191808	1	0.0190186	0.999839	0.0380372	0.0285279	0.99997	0.0570559	CCDC170	52.1354
UK_Biobank_GWAS_v1	Malignant_neoplasm_of_breast_C_BREAST_3	CR1_rs679515_subnetwork	16944	25	13	0.0191808	1	0.0190186	0.999839	0.0380372	0.0285279	0.99997	0.0570559	CCDC170	52.1354
HDSigDB_Human_2021	Genes_Up-Regulated_In_Expression_In_Striatum_Of_11_Mon_BACHD-deltaN17_HD_Mice_GSE64386	CR1_rs679515_positive_subnetwork	16944	14	1071	0.884915	4	0.00952825	0.998763	0.0190565	0.0285847	0.998763	0.0571695	BPNT1|GDPD3|TRA2A|ZBTB44	4.52021
LINCS_L1000_Chem_Pert_Consensus_Sigs	BX-795_Down	CR1_rs679515_positive_subnetwork	16944	14	182	0.150378	2	0.00959212	0.999593	0.0191842	0.0287764	0.999593	0.0575527	MCM2|TRA2A	13.2998
LINCS_L1000_Chem_Pert_Consensus_Sigs	BG-1024_Down	CR1_rs679515_positive_subnetwork	16944	14	182	0.150378	2	0.00959212	0.999593	0.0191842	0.0287764	0.999593	0.0575527	PAXIP1|SRP72	13.2998
LINCS_L1000_CRISPR_KO_Consensus_Sigs	XCL2_Up	CR1_rs679515_positive_subnetwork	16944	14	182	0.150378	2	0.00959212	0.999593	0.0191842	0.0287764	0.999593	0.0575527	MCM2|SRP72	13.2998
LINCS_L1000_Chem_Pert_Consensus_Sigs	Razoxane_Down	CR1_rs679515_positive_subnetwork	16944	14	183	0.151204	2	0.00969355	0.999587	0.0193871	0.0290806	0.999587	0.0581613	MCM2|PAXIP1	13.2272
DisGeNET	Protein_Misfolding_Disorders	CR1_rs679515_negative_subnetwork	16944	11	15	0.00973796	1	0.00969782	0.99996	0.0193956	0.0290935	0.99996	0.0581869	COCH	102.691
GeneSigDB	19050837-Table2	CR1_rs679515_negative_subnetwork	16944	11	15	0.00973796	1	0.00969782	0.99996	0.0193956	0.0290935	0.99996	0.0581869	EPOR	102.691
HDSigDB_Human_2021	Genes_Down-Regulated_In_R6/1_Mice_Treated_With_AAV2/1-Elk-1_Vs_AAV2/1-control_GSE139847	CR1_rs679515_negative_subnetwork	16944	11	15	0.00973796	1	0.00969782	0.99996	0.0193956	0.0290935	0.99996	0.0581869	COCH	102.691
Rare_Diseases_AutoRIF_Gene_Lists	Mondini_Dysplasia	CR1_rs679515_negative_subnetwork	16944	11	15	0.00973796	1	0.00969782	0.99996	0.0193956	0.0290935	0.99996	0.0581869	COCH	102.691
Rare_Diseases_GeneRIF_Gene_Lists	Human_parvovirus_B19_infection	CR1_rs679515_negative_subnetwork	16944	11	15	0.00973796	1	0.00969782	0.99996	0.0193956	0.0290935	0.99996	0.0581869	EPOR	102.691
Rare_Diseases_AutoRIF_ARCHS4_Predictions	Radiation_induced_cancer	CR1_rs679515_subnetwork	16944	25	146	0.215415	2	0.0194311	0.998746	0.0388622	0.0291466	0.999787	0.0582933	MCM2|USP12	9.28438
LINCS_L1000_Chem_Pert_Consensus_Sigs	RG-108_Up	CR1_rs679515_positive_subnetwork	16944	14	184	0.15203	2	0.00979546	0.99958	0.0195909	0.0293864	0.99958	0.0587727	MCM2|PAXIP1	13.1553
LINCS_L1000_Chem_Pert_Consensus_Sigs	Tosufloxacin_Up	CR1_rs679515_positive_subnetwork	16944	14	184	0.15203	2	0.00979546	0.99958	0.0195909	0.0293864	0.99958	0.0587727	PAXIP1|USP12	13.1553
LINCS_L1000_CRISPR_KO_Consensus_Sigs	PIKFYVE_Up	CR1_rs679515_positive_subnetwork	16944	14	184	0.15203	2	0.00979546	0.99958	0.0195909	0.0293864	0.99958	0.0587727	MCM2|PAXIP1	13.1553
GeneSigDB	18310505-TableS7	CR1_rs679515_positive_subnetwork	16944	14	1080	0.892351	4	0.00980999	0.998715	0.01962	0.02943	0.998715	0.0588599	MCM2|PAXIP1|SRP72|TPP2	4.48254
HDSigDB_Mouse_2021	Up-regulated_Soluble_Proteins_In_Striatum_Of_12_Wk_R6/2_Mice_PXD004973	CR1_rs679515_subnetwork	16944	25	394	0.581327	3	0.0196401	0.997527	0.0392802	0.0294602	0.99976	0.0589203	BPNT1|SRP72|USP12	5.16061
GeneSigDB	19043454-TableS2	CR1_rs679515_subnetwork	16944	25	102	0.150496	2	0.00983671	0.999558	0.0196734	0.0295101	0.999558	0.0590203	EPOR|MCM2	13.2894
HDSigDB_Mouse_2021	Striatum_RNA_M34_Module_(Darkmagenta)_PMID26900923	CR1_rs679515_subnetwork	16944	25	147	0.216891	2	0.0196815	0.998721	0.0393629	0.0295222	0.999783	0.0590444	GXYLT1|USP12	9.22122
MSigDB_Computational	MORF_PPP1CC	CR1_rs679515_subnetwork	16944	25	147	0.216891	2	0.0196815	0.998721	0.0393629	0.0295222	0.999783	0.0590444	MCM2|SRP72	9.22122
LINCS_L1000_Chem_Pert_Consensus_Sigs	Navitoclax_Up	CR1_rs679515_positive_subnetwork	16944	14	185	0.152856	2	0.00989785	0.999573	0.0197957	0.0296935	0.999573	0.0593871	MCM2|SRP72	13.0842
LINCS_L1000_Chem_Pert_Consensus_Sigs	Prima-1-Met_Up	CR1_rs679515_positive_subnetwork	16944	14	185	0.152856	2	0.00989785	0.999573	0.0197957	0.0296935	0.999573	0.0593871	MCM2|PAXIP1	13.0842
LINCS_L1000_Chem_Pert_Consensus_Sigs	Tolvaptan_Up	CR1_rs679515_positive_subnetwork	16944	14	185	0.152856	2	0.00989785	0.999573	0.0197957	0.0296935	0.999573	0.0593871	MCM2|SRP72	13.0842
LINCS_L1000_Chem_Pert_Consensus_Sigs	Dofequidar_Up	CR1_rs679515_positive_subnetwork	16944	14	185	0.152856	2	0.00989785	0.999573	0.0197957	0.0296935	0.999573	0.0593871	MCM2|PAXIP1	13.0842
LINCS_L1000_Chem_Pert_Consensus_Sigs	N-6022_Up	CR1_rs679515_positive_subnetwork	16944	14	185	0.152856	2	0.00989785	0.999573	0.0197957	0.0296935	0.999573	0.0593871	MCM2|PAXIP1	13.0842
LINCS_L1000_CRISPR_KO_Consensus_Sigs	SPATA5L1_Up	CR1_rs679515_positive_subnetwork	16944	14	185	0.152856	2	0.00989785	0.999573	0.0197957	0.0296935	0.999573	0.0593871	PAXIP1|TPP2	13.0842
Rare_Diseases_GeneRIF_Gene_Lists	Anal_cancer	CR1_rs679515_subnetwork	16944	25	148	0.218366	2	0.0199332	0.998696	0.0398664	0.0298998	0.999779	0.0597996	MCM2|USP12	9.15892
HDSigDB_Human_2021	Genes_Down-Regulated_In_Neuro2a_Htt72Q-i_Vs_Htt25Q-ni_PMID28743452	CR1_rs679515_positive_subnetwork	16944	14	2469	2.04001	6	0.00998026	0.998153	0.0199605	0.0299408	0.998153	0.0598815	BPNT1|GXYLT1|MCM2|PAXIP1|TRA2A|USP12	2.94116
HDSigDB_Human_2021	Genes_Up-Regulated_In_Expression_In_12_Wk_R6/2_HD_Mice_(Set1)_GSE9803	CR1_rs679515_positive_subnetwork	16944	14	2470	2.04084	6	0.0100001	0.998148	0.0200001	0.0300002	0.998148	0.0600003	BPNT1|PAXIP1|SRP72|TPP2|TRA2A|ZBTB44	2.93997
DrugMatrix	Loperamide-47_mg/kg_in_CMC-Rat-Intestine-1d-dn	CR1_rs679515_positive_subnetwork	16944	14	186	0.153683	2	0.0100007	0.999567	0.0200014	0.0300022	0.999567	0.0600043	BPNT1|PAXIP1	13.0138
Rare_Diseases_AutoRIF_Gene_Lists	Paget_disease_extramammary	CR1_rs679515_subnetwork	16944	25	103	0.151971	2	0.0100225	0.999545	0.020045	0.0300674	0.999545	0.0601349	EPOR|MCM2	13.1604
LINCS_L1000_CRISPR_KO_Consensus_Sigs	NDUFB2_Up	CR1_rs679515_subnetwork	16944	25	149	0.219842	2	0.0201863	0.99867	0.0403726	0.0302795	0.999774	0.0605589	MCM2|SRP72	9.09745
HDSigDB_Human_2021	Insoluble_Proteins_Enriched_In_Cortex_Of_12_Wk_R6/2_Mice_Vs_WT_PMID29166617	CR1_rs679515_positive_subnetwork	16944	14	187	0.154509	2	0.0101041	0.99956	0.0202082	0.0303122	0.99956	0.0606245	SRP72|TRA2A	12.9442
LINCS_L1000_Chem_Pert_Consensus_Sigs	Fluoropyruvate_Up	CR1_rs679515_positive_subnetwork	16944	14	187	0.154509	2	0.0101041	0.99956	0.0202082	0.0303122	0.99956	0.0606245	MCM2|TRA2A	12.9442
LINCS_L1000_Chem_Pert_Consensus_Sigs	Piceatannol_Down	CR1_rs679515_positive_subnetwork	16944	14	187	0.154509	2	0.0101041	0.99956	0.0202082	0.0303122	0.99956	0.0606245	PAXIP1|TRA2A	12.9442
Rare_Diseases_GeneRIF_ARCHS4_Predictions	Lynch_syndrome	CR1_rs679515_positive_subnetwork	16944	14	187	0.154509	2	0.0101041	0.99956	0.0202082	0.0303122	0.99956	0.0606245	MCM2|USP12	12.9442
LINCS_L1000_CRISPR_KO_Consensus_Sigs	ITGAM_Up	CR1_rs679515_positive_subnetwork	16944	14	188	0.155335	2	0.0102079	0.999553	0.0204158	0.0306238	0.999553	0.0612475	MCM2|PAXIP1	12.8754
LINCS_L1000_CRISPR_KO_Consensus_Sigs	Sep-11_Up	CR1_rs679515_positive_subnetwork	16944	14	188	0.155335	2	0.0102079	0.999553	0.0204158	0.0306238	0.999553	0.0612475	MCM2|PAXIP1	12.8754
LINCS_L1000_CRISPR_KO_Consensus_Sigs	KLRG1_Down	CR1_rs679515_positive_subnetwork	16944	14	188	0.155335	2	0.0102079	0.999553	0.0204158	0.0306238	0.999553	0.0612475	PAXIP1|USP12	12.8754
LINCS_L1000_CRISPR_KO_Consensus_Sigs	MTOR_Down	CR1_rs679515_positive_subnetwork	16944	14	188	0.155335	2	0.0102079	0.999553	0.0204158	0.0306238	0.999553	0.0612475	PAXIP1|SRP72	12.8754
LINCS_L1000_CRISPR_KO_Consensus_Sigs	SMG1_Down	CR1_rs679515_positive_subnetwork	16944	14	188	0.155335	2	0.0102079	0.999553	0.0204158	0.0306238	0.999553	0.0612475	MCM2|SRP72	12.8754
MSigDB_Computational	MORF_PML	CR1_rs679515_subnetwork	16944	25	104	0.153447	2	0.0102098	0.999532	0.0204196	0.0306295	0.999532	0.0612589	EPOR|TRA2A	13.0338
COVID-19_Related_Gene_Sets_2021	Top_500_down_genes_for_SARS-CoV-2_infection_in_Rhesus_macaques_at_Group_1_dose_in_Bronchoalveolar_Lavage_at_4_DPI_from_GSE156701	CR1_rs679515_positive_subnetwork	16944	14	271	0.223914	2	0.0204319	0.998708	0.0408638	0.0306479	0.999379	0.0612957	CLHC1|GDPD3	8.932
HDSigDB_Mouse_2021	Down-regulated_Genes_In_Striatum_Of_Foxp1_KO_Vs_WT_Mice_GSE62718	CR1_rs679515_subnetwork	16944	25	150	0.221317	2	0.0204408	0.998644	0.0408815	0.0306612	0.999893	0.0613223	COCH|EPOR	9.0368
LINCS_L1000_CRISPR_KO_Consensus_Sigs	CYSLTR1_Down	CR1_rs679515_subnetwork	16944	25	150	0.221317	2	0.0204408	0.998644	0.0408815	0.0306612	0.99977	0.0613223	GDPD3|TRA2A	9.0368
COVID-19_Related_Gene_Sets_2021	Top_500_up_genes_for_SARS-CoV-2_infection_in_Rhesus_macaques_at_Group_1_dose_in_PBMCs_at_10_DPI_from_GSE156701	CR1_rs679515_subnetwork	16944	25	348	0.513456	3	0.0141338	0.998427	0.0282676	0.0307001	0.998746	0.0614002	ANKRD9|EPOR|MCM2	5.84276
COVID-19_Related_Gene_Sets_2021	Top_500_up_genes_for_SARS-CoV-2_infection_in_Rhesus_macaques_at_Group_1_dose_in_PBMCs_at_10_DPI_from_GSE156701	CR1_rs679515_negative_subnetwork	16944	11	348	0.225921	2	0.0204667	0.998746	0.0409334	0.0307001	0.998746	0.0614002	ANKRD9|EPOR	8.85266
ClinVar_2019	autosomal_dominant_non-syndromic_sensorineural_deafness_type_dfna	CR1_rs679515_subnetwork	16944	25	14	0.0206563	1	0.0204671	0.999812	0.0409342	0.0307007	0.999965	0.0614014	COCH	48.4114
DisGeNET	Histiocytoma,_Benign_Fibrous	CR1_rs679515_positive_subnetwork	16944	14	14	0.0115675	1	0.01151	0.999943	0.02302	0.0307007	0.999943	0.0614014	MCM2	86.449
DisGeNET	Histiocytoma,_Benign_Fibrous	CR1_rs679515_subnetwork	16944	25	14	0.0206563	1	0.0204671	0.999812	0.0409342	0.0307007	0.999943	0.0614014	MCM2	48.4114
DSigDB	PERHEXILINE_CTD_00006493	CR1_rs679515_positive_subnetwork	16944	14	14	0.0115675	1	0.01151	0.999943	0.02302	0.0307007	0.999943	0.0614014	GDPD3	86.449
DSigDB	Cryptolepine_CTD_00001119	CR1_rs679515_positive_subnetwork	16944	14	14	0.0115675	1	0.01151	0.999943	0.02302	0.0307007	0.999943	0.0614014	MCM2	86.449
DSigDB	PERHEXILINE_CTD_00006493	CR1_rs679515_subnetwork	16944	25	14	0.0206563	1	0.0204671	0.999812	0.0409342	0.0307007	0.999943	0.0614014	GDPD3	48.4114
DSigDB	Cryptolepine_CTD_00001119	CR1_rs679515_subnetwork	16944	25	14	0.0206563	1	0.0204671	0.999812	0.0409342	0.0307007	0.999943	0.0614014	MCM2	48.4114
GeneSigDB	16353136-Table2	CR1_rs679515_positive_subnetwork	16944	14	14	0.0115675	1	0.01151	0.999943	0.02302	0.0307007	0.999943	0.0614014	MCM2	86.449
GeneSigDB	16353136-Table2	CR1_rs679515_subnetwork	16944	25	14	0.0206563	1	0.0204671	0.999812	0.0409342	0.0307007	0.999943	0.0614014	MCM2	48.4114
HDSigDB_Mouse_2021	Genes_Down-Regulated_In_Genes_Changed_In_Vehicle_Treated_Vs_Untreated_Friedreich_Ataxia_Carrier_Blood_Cells_GSE30933	CR1_rs679515_positive_subnetwork	16944	14	14	0.0115675	1	0.01151	0.999943	0.02302	0.0307007	0.999943	0.0614014	BPNT1	86.449
HDSigDB_Mouse_2021	Genes_Down-Regulated_In_Genes_Changed_In_Vehicle_Treated_Vs_Untreated_Friedreich_Ataxia_Carrier_Blood_Cells_GSE30933	CR1_rs679515_subnetwork	16944	25	14	0.0206563	1	0.0204671	0.999812	0.0409342	0.0307007	0.999943	0.0614014	BPNT1	48.4114
HDSigDB_Mouse_2021	Genes_Down-Regulated_In_R6/1_Mice_Treated_With_AAV2/1-Elk-1_Vs_AAV2/1-control_GSE139847	CR1_rs679515_subnetwork	16944	25	14	0.0206563	1	0.0204671	0.999812	0.0409342	0.0307007	0.999965	0.0614014	COCH	48.4114
Orphanet_Augmented_2021	Hereditary_persistence_of_fetal_hemoglobin-sickle_cell_disease_syndrome_ORPHA:251380	CR1_rs679515_positive_subnetwork	16944	14	14	0.0115675	1	0.01151	0.999943	0.02302	0.0307007	0.999943	0.0614014	CR1L	86.449
Orphanet_Augmented_2021	Hereditary_persistence_of_fetal_hemoglobin-sickle_cell_disease_syndrome_ORPHA:251380	CR1_rs679515_subnetwork	16944	25	14	0.0206563	1	0.0204671	0.999812	0.0409342	0.0307007	0.999943	0.0614014	CR1L	48.4114
PhenGenI_Association_2021	Abdominal_Fat	CR1_rs679515_positive_subnetwork	16944	14	14	0.0115675	1	0.01151	0.999943	0.02302	0.0307007	0.999943	0.0614014	TPP2	86.449
PhenGenI_Association_2021	Choice_Behavior	CR1_rs679515_positive_subnetwork	16944	14	14	0.0115675	1	0.01151	0.999943	0.02302	0.0307007	0.999943	0.0614014	CLHC1	86.449
PhenGenI_Association_2021	Abdominal_Fat	CR1_rs679515_subnetwork	16944	25	14	0.0206563	1	0.0204671	0.999812	0.0409342	0.0307007	0.999943	0.0614014	TPP2	48.4114
PhenGenI_Association_2021	Choice_Behavior	CR1_rs679515_subnetwork	16944	25	14	0.0206563	1	0.0204671	0.999812	0.0409342	0.0307007	0.999943	0.0614014	CLHC1	48.4114
PheWeb_2019	Papanicolaou_smear_of_cervix_or_vagina_with_atypical_squamous_cells	CR1_rs679515_positive_subnetwork	16944	14	14	0.0115675	1	0.01151	0.999943	0.02302	0.0307007	0.999943	0.0614014	CR1L	86.449
PheWeb_2019	Papanicolaou_smear_of_cervix_or_vagina_with_atypical_squamous_cells	CR1_rs679515_subnetwork	16944	25	14	0.0206563	1	0.0204671	0.999812	0.0409342	0.0307007	0.999943	0.0614014	CR1L	48.4114
Rare_Diseases_AutoRIF_Gene_Lists	Bowenoid_papulosis	CR1_rs679515_positive_subnetwork	16944	14	14	0.0115675	1	0.01151	0.999943	0.02302	0.0307007	0.999943	0.0614014	MCM2	86.449
Rare_Diseases_AutoRIF_Gene_Lists	Bowenoid_papulosis	CR1_rs679515_subnetwork	16944	25	14	0.0206563	1	0.0204671	0.999812	0.0409342	0.0307007	0.999943	0.0614014	MCM2	48.4114
Rare_Diseases_AutoRIF_Gene_Lists	Deafness_autosomal_dominant_nonsyndromic_sensorineural_3	CR1_rs679515_subnetwork	16944	25	14	0.0206563	1	0.0204671	0.999812	0.0409342	0.0307007	0.999965	0.0614014	COCH	48.4114
Rare_Diseases_AutoRIF_Gene_Lists	Familial_erythrocytosis_1	CR1_rs679515_subnetwork	16944	25	14	0.0206563	1	0.0204671	0.999812	0.0409342	0.0307007	0.999965	0.0614014	EPOR	48.4114
Rare_Diseases_GeneRIF_Gene_Lists	Rothmund_Thomson_syndrome	CR1_rs679515_positive_subnetwork	16944	14	14	0.0115675	1	0.01151	0.999943	0.02302	0.0307007	0.999943	0.0614014	MCM2	86.449
Rare_Diseases_GeneRIF_Gene_Lists	Rothmund_Thomson_syndrome	CR1_rs679515_subnetwork	16944	25	14	0.0206563	1	0.0204671	0.999812	0.0409342	0.0307007	0.999943	0.0614014	MCM2	48.4114
DisGeNET	Glaucoma	CR1_rs679515_negative_subnetwork	16944	11	242	0.157106	2	0.0102629	0.999564	0.0205259	0.0307888	0.999564	0.0615777	COCH|EPOR	12.7303
DSigDB	formaldehyde_CTD_00006001	CR1_rs679515_positive_subnetwork	16944	14	2485	2.05323	6	0.0103005	0.99808	0.020601	0.0309014	0.99808	0.0618029	GXYLT1|PAXIP1|SRP72|TPP2|TRA2A|USP12	2.92222
LINCS_L1000_Chem_Pert_Consensus_Sigs	Estradiol-Cypionate_Up	CR1_rs679515_positive_subnetwork	16944	14	189	0.156161	2	0.0103122	0.999546	0.0206245	0.0309367	0.999546	0.0618734	MCM2|SRP72	12.8073
LINCS_L1000_Chem_Pert_Consensus_Sigs	CG-930_Up	CR1_rs679515_positive_subnetwork	16944	14	189	0.156161	2	0.0103122	0.999546	0.0206245	0.0309367	0.999546	0.0618734	MCM2|PAXIP1	12.8073
LINCS_L1000_Chem_Pert_Consensus_Sigs	LIVF001-006_Up	CR1_rs679515_positive_subnetwork	16944	14	189	0.156161	2	0.0103122	0.999546	0.0206245	0.0309367	0.999546	0.0618734	MCM2|TRA2A	12.8073
Rare_Diseases_AutoRIF_ARCHS4_Predictions	Breast_cancer_childhood	CR1_rs679515_positive_subnetwork	16944	14	189	0.156161	2	0.0103122	0.999546	0.0206245	0.0309367	0.999546	0.0618734	MCM2|USP12	12.8073
DisGeNET	Anemia,_severe	CR1_rs679515_negative_subnetwork	16944	11	16	0.0103872	1	0.0103413	0.999954	0.0206826	0.0310239	0.999954	0.0620477	EPOR	96.2727
DisGeNET	Neonatal_respiratory_distress	CR1_rs679515_negative_subnetwork	16944	11	16	0.0103872	1	0.0103413	0.999954	0.0206826	0.0310239	0.999954	0.0620477	RSPH3	96.2727
HDSigDB_Mouse_2021	Genes_Changed_In_R6/1_Mice_Treated_With_AAV2/1-Elk-1_Vs_AAV2/1-control_GSE139847	CR1_rs679515_negative_subnetwork	16944	11	16	0.0103872	1	0.0103413	0.999954	0.0206826	0.0310239	0.999954	0.0620477	COCH	96.2727
PhenGenI_Association_2021	Lipoprotein_A-I	CR1_rs679515_negative_subnetwork	16944	11	16	0.0103872	1	0.0103413	0.999954	0.0206826	0.0310239	0.999954	0.0620477	RSPH3	96.2727
Rare_Diseases_GeneRIF_Gene_Lists	Dystrophic_epidermolysis_bullosa	CR1_rs679515_negative_subnetwork	16944	11	16	0.0103872	1	0.0103413	0.999954	0.0206826	0.0310239	0.999954	0.0620477	COCH	96.2727
LINCS_L1000_Chem_Pert_Consensus_Sigs	Zileuton_Up	CR1_rs679515_positive_subnetwork	16944	14	190	0.156988	2	0.010417	0.999539	0.0208341	0.0312511	0.999539	0.0625022	MCM2|PAXIP1	12.7398
LINCS_L1000_CRISPR_KO_Consensus_Sigs	ANXA3_Up	CR1_rs679515_positive_subnetwork	16944	14	190	0.156988	2	0.010417	0.999539	0.0208341	0.0312511	0.999539	0.0625022	MCM2|USP12	12.7398
HDSigDB_Human_2021	Baseline_Differences_In_PC12_Htt-Q74_Vs_PC12_Htt-Q23_Cells_PMID28499347	CR1_rs679515_subnetwork	16944	25	1525	2.25006	6	0.0209531	0.994682	0.0419063	0.0314297	0.999162	0.0628594	CR1L|MCM2|PAXIP1|RSPH3|SRP72|TRA2A	2.6666
LINCS_L1000_Chem_Pert_Consensus_Sigs	Naproxen_Up	CR1_rs679515_positive_subnetwork	16944	14	191	0.157814	2	0.0105223	0.999532	0.0210446	0.0315669	0.999532	0.0631339	MCM2|PAXIP1	12.6731
HDSigDB_Human_2021	Genes_Down-Regulated_In_Friedreich_Ataxia_iPSCs_Expression_Vs_SC41-MSC_Cell_Line_GSE22651	CR1_rs679515_subnetwork	16944	25	3491	5.15079	10	0.0210921	0.993016	0.0421842	0.0316381	0.99952	0.0632763	COCH|DMAP1|EPOR|MCM2|PAXIP1|SRP72|TPP2|TRA2A|USP12|ZBTB44	1.94145
COVID-19_Related_Gene_Sets_2021	523_genes_upregulated_by_IAV-infection_in_mouse_spleen	CR1_rs679515_subnetwork	16944	25	354	0.522309	3	0.0147937	0.998326	0.0295873	0.031702	0.998683	0.063404	COCH|EPOR|MCM2	5.74373
COVID-19_Related_Gene_Sets_2021	523_genes_upregulated_by_IAV-infection_in_mouse_spleen	CR1_rs679515_negative_subnetwork	16944	11	354	0.229816	2	0.0211347	0.998683	0.0422693	0.031702	0.998683	0.063404	COCH|EPOR	8.70262
HDSigDB_Mouse_2021	Expression_In_Striatum_Of_11_Mon_BACHD-deltaN17_HD_Mice_GSE64386	CR1_rs679515_positive_subnetwork	16944	14	1980	1.63598	5	0.0175228	0.996703	0.0350457	0.0317477	0.996703	0.0634953	BPNT1|GDPD3|TRA2A|USP12|ZBTB44	3.05628
HDSigDB_Mouse_2021	Expression_In_Striatum_Of_11_Mon_BACHD-deltaN17_HD_Mice_GSE64386	CR1_rs679515_subnetwork	16944	25	1980	2.92139	7	0.0211651	0.994062	0.0423302	0.0317477	0.996703	0.0634953	BPNT1|COCH|EPOR|GDPD3|TRA2A|USP12|ZBTB44	2.39612
HDSigDB_Human_2021	Striatum_RNA_M34_Module_(Darkmagenta)_PMID26900923	CR1_rs679515_subnetwork	16944	25	153	0.225744	2	0.0212123	0.998565	0.0424246	0.0318184	0.999756	0.0636369	GXYLT1|USP12	8.85961
LINCS_L1000_CRISPR_KO_Consensus_Sigs	RPL23_Down	CR1_rs679515_subnetwork	16944	25	153	0.225744	2	0.0212123	0.998565	0.0424246	0.0318184	0.999756	0.0636369	MCM2|PAXIP1	8.85961
Rare_Diseases_AutoRIF_ARCHS4_Predictions	Double_uterus-hemivagina-renal_agenesis	CR1_rs679515_subnetwork	16944	25	153	0.225744	2	0.0212123	0.998565	0.0424246	0.0318184	0.999756	0.0636369	MCM2|USP12	8.85961
LINCS_L1000_CRISPR_KO_Consensus_Sigs	PLCG2_Up	CR1_rs679515_positive_subnetwork	16944	14	192	0.15864	2	0.0106281	0.999524	0.0212561	0.0318842	0.999524	0.0637684	MCM2|PAXIP1	12.6071
LINCS_L1000_CRISPR_KO_Consensus_Sigs	MPV17_Down	CR1_rs679515_positive_subnetwork	16944	14	192	0.15864	2	0.0106281	0.999524	0.0212561	0.0318842	0.999524	0.0637684	MCM2|PAXIP1	12.6071
MSigDB_Computational	MORF_BRCA1	CR1_rs679515_positive_subnetwork	16944	14	192	0.15864	2	0.0106281	0.999524	0.0212561	0.0318842	0.999524	0.0637684	PAXIP1|TPP2	12.6071
HDSigDB_Mouse_2021	Genes_Down-Regulated_In_Friedreich_Ataxia_iPSCs_Expression_Vs_MR90C2P27_Cell_Line_GSE22651	CR1_rs679515_subnetwork	16944	25	1531	2.25891	6	0.0213249	0.994566	0.0426498	0.0319873	0.999145	0.0639747	COCH|DMAP1|PAXIP1|TPP2|USP12|ZBTB44	2.65615
LINCS_L1000_Chem_Pert_Consensus_Sigs	Triamcinolone_Up	CR1_rs679515_subnetwork	16944	25	154	0.227219	2	0.0214722	0.998538	0.0429443	0.0322083	0.999751	0.0644165	MCM2|PAXIP1	8.80208
LINCS_L1000_CRISPR_KO_Consensus_Sigs	ADAP2_Up	CR1_rs679515_subnetwork	16944	25	154	0.227219	2	0.0214722	0.998538	0.0429443	0.0322083	0.999751	0.0644165	GDPD3|TPP2	8.80208
LINCS_L1000_CRISPR_KO_Consensus_Sigs	NMRK1_Up	CR1_rs679515_subnetwork	16944	25	154	0.227219	2	0.0214722	0.998538	0.0429443	0.0322083	0.999751	0.0644165	MCM2|SRP72	8.80208
LINCS_L1000_CRISPR_KO_Consensus_Sigs	ADRA1D_Down	CR1_rs679515_subnetwork	16944	25	154	0.227219	2	0.0214722	0.998538	0.0429443	0.0322083	0.999885	0.0644165	CCDC170|COCH	8.80208
LINCS_L1000_CRISPR_KO_Consensus_Sigs	GRB2_Down	CR1_rs679515_subnetwork	16944	25	154	0.227219	2	0.0214722	0.998538	0.0429443	0.0322083	0.999751	0.0644165	MCM2|SRP72	8.80208
LINCS_L1000_CRISPR_KO_Consensus_Sigs	CDK4_Down	CR1_rs679515_positive_subnetwork	16944	14	194	0.160293	2	0.010841	0.99951	0.021682	0.032523	0.99951	0.0650461	MCM2|PAXIP1	12.4772
LINCS_L1000_Chem_Pert_Consensus_Sigs	SB-431542_Up	CR1_rs679515_subnetwork	16944	25	155	0.228695	2	0.0217334	0.99851	0.0434668	0.0326001	0.999746	0.0652001	MCM2|PAXIP1	8.74529
LINCS_L1000_Chem_Pert_Consensus_Sigs	AZD-9668_Up	CR1_rs679515_subnetwork	16944	25	155	0.228695	2	0.0217334	0.99851	0.0434668	0.0326001	0.999746	0.0652001	MCM2|PAXIP1	8.74529
Rare_Diseases_AutoRIF_ARCHS4_Predictions	Thiamine_responsive_megaloblastic_anemia_syndrome	CR1_rs679515_subnetwork	16944	25	155	0.228695	2	0.0217334	0.99851	0.0434668	0.0326001	0.999746	0.0652001	MCM2|PAXIP1	8.74529
COVID-19_Related_Gene_Sets_2021	Top_500_down_genes_for_SARS-CoV-2_infection_Day_2_in_ferret_right_caudal_lung_from_GSE160824	CR1_rs679515_subnetwork	16944	25	410	0.604934	3	0.0217985	0.997144	0.043597	0.0326978	0.999721	0.0653956	GXYLT1|TRA2A|ZBTB44	4.95922
LINCS_L1000_CRISPR_KO_Consensus_Sigs	KMT2A_Down	CR1_rs679515_positive_subnetwork	16944	14	195	0.161119	2	0.0109482	0.999502	0.0218964	0.0328446	0.999502	0.0656892	MCM2|PAXIP1	12.4132
DisGeNET	Hypoplastic_myelodysplasia	CR1_rs679515_positive_subnetwork	16944	14	15	0.0123938	1	0.0123274	0.999934	0.0246548	0.0328703	0.999934	0.0657407	SRP72	80.6857
DisGeNET	Late-Infantile_Neuronal_Ceroid_Lipfuscinosis	CR1_rs679515_positive_subnetwork	16944	14	15	0.0123938	1	0.0123274	0.999934	0.0246548	0.0328703	0.999934	0.0657407	TPP2	80.6857
DisGeNET	Hypoplastic_myelodysplasia	CR1_rs679515_subnetwork	16944	25	15	0.0221317	1	0.0219136	0.999783	0.0438271	0.0328703	0.999934	0.0657407	SRP72	45.184
DisGeNET	Late-Infantile_Neuronal_Ceroid_Lipfuscinosis	CR1_rs679515_subnetwork	16944	25	15	0.0221317	1	0.0219136	0.999783	0.0438271	0.0328703	0.999934	0.0657407	TPP2	45.184
DisGeNET	Protein_Misfolding_Disorders	CR1_rs679515_subnetwork	16944	25	15	0.0221317	1	0.0219136	0.999783	0.0438271	0.0328703	0.99996	0.0657407	COCH	45.184
GeneSigDB	19266279-Table2	CR1_rs679515_positive_subnetwork	16944	14	15	0.0123938	1	0.0123274	0.999934	0.0246548	0.0328703	0.999934	0.0657407	MCM2	80.6857
GeneSigDB	19266279-Table2	CR1_rs679515_subnetwork	16944	25	15	0.0221317	1	0.0219136	0.999783	0.0438271	0.0328703	0.999934	0.0657407	MCM2	45.184
GeneSigDB	19050837-Table2	CR1_rs679515_subnetwork	16944	25	15	0.0221317	1	0.0219136	0.999783	0.0438271	0.0328703	0.99996	0.0657407	EPOR	45.184
GWAS_Catalog_2019	Airflow_obstruction	CR1_rs679515_positive_subnetwork	16944	14	15	0.0123938	1	0.0123274	0.999934	0.0246548	0.0328703	0.999934	0.0657407	SRP72	80.6857
GWAS_Catalog_2019	Nose_morphology	CR1_rs679515_positive_subnetwork	16944	14	15	0.0123938	1	0.0123274	0.999934	0.0246548	0.0328703	0.999934	0.0657407	USP12	80.6857
GWAS_Catalog_2019	Airflow_obstruction	CR1_rs679515_subnetwork	16944	25	15	0.0221317	1	0.0219136	0.999783	0.0438271	0.0328703	0.999934	0.0657407	SRP72	45.184
GWAS_Catalog_2019	Nose_morphology	CR1_rs679515_subnetwork	16944	25	15	0.0221317	1	0.0219136	0.999783	0.0438271	0.0328703	0.999934	0.0657407	USP12	45.184
HDSigDB_Human_2021	Genes_Down-Regulated_In_Genes_Changed_In_Vehicle_Treated_Vs_Untreated_Friedreich_Ataxia_Carrier_Blood_Cells_GSE30933	CR1_rs679515_positive_subnetwork	16944	14	15	0.0123938	1	0.0123274	0.999934	0.0246548	0.0328703	0.999934	0.0657407	BPNT1	80.6857
HDSigDB_Human_2021	Genes_Down-Regulated_In_Genes_Changed_In_Vehicle_Treated_Vs_Untreated_Friedreich_Ataxia_Carrier_Blood_Cells_GSE30933	CR1_rs679515_subnetwork	16944	25	15	0.0221317	1	0.0219136	0.999783	0.0438271	0.0328703	0.999934	0.0657407	BPNT1	45.184
HDSigDB_Human_2021	Genes_Down-Regulated_In_R6/1_Mice_Treated_With_AAV2/1-Elk-1_Vs_AAV2/1-control_GSE139847	CR1_rs679515_subnetwork	16944	25	15	0.0221317	1	0.0219136	0.999783	0.0438271	0.0328703	0.99996	0.0657407	COCH	45.184
PheWeb_2019	Cataract	CR1_rs679515_positive_subnetwork	16944	14	15	0.0123938	1	0.0123274	0.999934	0.0246548	0.0328703	0.999934	0.0657407	PAXIP1	80.6857
PheWeb_2019	Cataract	CR1_rs679515_subnetwork	16944	25	15	0.0221317	1	0.0219136	0.999783	0.0438271	0.0328703	0.999934	0.0657407	PAXIP1	45.184
Rare_Diseases_AutoRIF_Gene_Lists	Mondini_Dysplasia	CR1_rs679515_subnetwork	16944	25	15	0.0221317	1	0.0219136	0.999783	0.0438271	0.0328703	0.99996	0.0657407	COCH	45.184
Rare_Diseases_GeneRIF_Gene_Lists	Polymorphous_low-grade_adenocarcinoma	CR1_rs679515_positive_subnetwork	16944	14	15	0.0123938	1	0.0123274	0.999934	0.0246548	0.0328703	0.999934	0.0657407	MCM2	80.6857
Rare_Diseases_GeneRIF_Gene_Lists	Human_parvovirus_B19_infection	CR1_rs679515_subnetwork	16944	25	15	0.0221317	1	0.0219136	0.999783	0.0438271	0.0328703	0.99996	0.0657407	EPOR	45.184
Rare_Diseases_GeneRIF_Gene_Lists	Polymorphous_low-grade_adenocarcinoma	CR1_rs679515_subnetwork	16944	25	15	0.0221317	1	0.0219136	0.999783	0.0438271	0.0328703	0.999934	0.0657407	MCM2	45.184
DSigDB	1,9-Pyrazoloanthrone_CTD_00003948	CR1_rs679515_subnetwork	16944	25	108	0.159348	2	0.0109747	0.999477	0.0219495	0.0329242	0.999477	0.0658484	EPOR|MCM2	12.5511
Orphanet_Augmented_2021	Autosomal_dominant_non-syndromic_sensorineural_deafness_type_DFNA_ORPHA:90635	CR1_rs679515_subnetwork	16944	25	108	0.159348	2	0.0109747	0.999477	0.0219495	0.0329242	0.999477	0.0658484	COCH|MCM2	12.5511
DisGeNET	Tinnitus	CR1_rs679515_negative_subnetwork	16944	11	17	0.0110364	1	0.0109844	0.999948	0.0219688	0.0329531	0.999948	0.0659063	COCH	90.6096
GWAS_Catalog_2019	Fractures	CR1_rs679515_negative_subnetwork	16944	11	17	0.0110364	1	0.0109844	0.999948	0.0219688	0.0329531	0.999948	0.0659063	CCDC170	90.6096
HDSigDB_Human_2021	Genes_Changed_In_R6/1_Mice_Treated_With_AAV2/1-Elk-1_Vs_AAV2/1-control_GSE139847	CR1_rs679515_negative_subnetwork	16944	11	17	0.0110364	1	0.0109844	0.999948	0.0219688	0.0329531	0.999948	0.0659063	COCH	90.6096
COVID-19_Related_Gene_Sets_2021	Top_500_down_genes_for_SARS-CoV-2_infection_in_Rhesus_macaques_at_Group_3_dose_in_Bronchoalveolar_Lavage_at_10_DPI_from_GSE156701	CR1_rs679515_positive_subnetwork	16944	14	282	0.233003	2	0.0220133	0.998551	0.0440266	0.03302	0.999279	0.0660399	CLHC1|TRA2A	8.58359
GeneSigDB	15735024-SuppTable2	CR1_rs679515_positive_subnetwork	16944	14	2521	2.08298	6	0.0110488	0.997907	0.0220976	0.0331464	0.997907	0.0662929	BPNT1|DMAP1|GDPD3|SRP72|TPP2|USP12	2.88049
HDSigDB_Human_2021	Genes_Up-Regulated_In_HD_Markers_In_Human_Fibroblasts_GSE45516	CR1_rs679515_positive_subnetwork	16944	14	1123	0.92788	4	0.0112329	0.998469	0.0224658	0.033234	0.998469	0.066468	SRP72|TPP2|TRA2A|ZBTB44	4.3109
HDSigDB_Human_2021	Genes_Up-Regulated_In_HD_Markers_In_Human_Fibroblasts_GSE45516	CR1_rs679515_subnetwork	16944	25	1123	1.65693	5	0.022156	0.995028	0.044312	0.033234	0.998469	0.066468	COCH|SRP72|TPP2|TRA2A|ZBTB44	3.01763
ARCHS4_IDG_Coexp	NEK11_IDG_kinase_ARCHS4_coexpression	CR1_rs679515_subnetwork	16944	25	157	0.231645	2	0.0222598	0.998455	0.0445196	0.0333897	0.999878	0.0667794	CCDC170|RSPH3	8.63389
HDSigDB_Human_2021	Down-regulated_Genes_In_Striatum_Of_Foxp1_KO_Vs_WT_Mice_GSE62718	CR1_rs679515_subnetwork	16944	25	157	0.231645	2	0.0222598	0.998455	0.0445196	0.0333897	0.999878	0.0667794	COCH|EPOR	8.63389
LINCS_L1000_CRISPR_KO_Consensus_Sigs	CDK1_Down	CR1_rs679515_positive_subnetwork	16944	14	197	0.162771	2	0.011164	0.999487	0.022328	0.033492	0.999487	0.066984	MCM2|PAXIP1	12.2872
LINCS_L1000_CRISPR_KO_Consensus_Sigs	WNT1_Down	CR1_rs679515_subnetwork	16944	25	109	0.160824	2	0.0111698	0.999463	0.0223396	0.0335095	0.999463	0.0670189	COCH|GDPD3	12.436
HDSigDB_Human_2021	Up-regulated_Soluble_Proteins_In_Striatum_Of_12_Wk_R6/2_Mice_PXD004973	CR1_rs679515_subnetwork	16944	25	415	0.612311	3	0.0224989	0.997016	0.0449979	0.0337484	0.999708	0.0674968	BPNT1|SRP72|USP12	4.89947
DrugMatrix	Cisapride-250_mg/kg_in_Corn_Oil-Rat-Intestine-3d-up	CR1_rs679515_subnetwork	16944	25	158	0.233121	2	0.022525	0.998426	0.04505	0.0337875	0.999731	0.067575	BPNT1|PAXIP1	8.57924
LINCS_L1000_CRISPR_KO_Consensus_Sigs	SLF1_Up	CR1_rs679515_positive_subnetwork	16944	14	198	0.163598	2	0.0112726	0.99948	0.0225452	0.0338178	0.99948	0.0676356	PAXIP1|TPP2	12.2251
LINCS_L1000_CRISPR_KO_Consensus_Sigs	TREX1_Up	CR1_rs679515_positive_subnetwork	16944	14	198	0.163598	2	0.0112726	0.99948	0.0225452	0.0338178	0.99948	0.0676356	PAXIP1|TPP2	12.2251
HDSigDB_Human_2021	HD_Markers_In_Human_Fibroblasts_GSE45516	CR1_rs679515_positive_subnetwork	16944	14	2006	1.65746	5	0.0184749	0.996475	0.0369498	0.0338996	0.996475	0.0677992	DMAP1|SRP72|TPP2|TRA2A|ZBTB44	3.01666
HDSigDB_Human_2021	HD_Markers_In_Human_Fibroblasts_GSE45516	CR1_rs679515_subnetwork	16944	25	2006	2.95975	7	0.0225997	0.993572	0.0451994	0.0338996	0.996475	0.0677992	COCH|DMAP1|EPOR|SRP72|TPP2|TRA2A|ZBTB44	2.36506
ARCHS4_IDG_Coexp	DYRK3_IDG_kinase_ARCHS4_coexpression	CR1_rs679515_positive_subnetwork	16944	14	199	0.164424	2	0.0113817	0.999472	0.0227634	0.0341451	0.999472	0.0682901	CR1L|USP12	12.1637
LINCS_L1000_CRISPR_KO_Consensus_Sigs	HVCN1_Up	CR1_rs679515_positive_subnetwork	16944	14	199	0.164424	2	0.0113817	0.999472	0.0227634	0.0341451	0.999472	0.0682901	MCM2|SRP72	12.1637
LINCS_L1000_CRISPR_KO_Consensus_Sigs	PLK1_Down	CR1_rs679515_positive_subnetwork	16944	14	199	0.164424	2	0.0113817	0.999472	0.0227634	0.0341451	0.999472	0.0682901	MCM2|SRP72	12.1637
LINCS_L1000_Chem_Pert_Consensus_Sigs	KIN001-055_Up	CR1_rs679515_subnetwork	16944	25	159	0.234596	2	0.0227915	0.998398	0.0455831	0.0341873	0.999726	0.0683746	MCM2|PAXIP1	8.52528
GeneSigDB	18667080-TableS2	CR1_rs679515_positive_subnetwork	16944	14	590	0.487488	3	0.0114765	0.998898	0.022953	0.0344296	0.998898	0.0688591	MCM2|SRP72|USP12	6.154
LINCS_L1000_CRISPR_KO_Consensus_Sigs	BRD8_Down	CR1_rs679515_positive_subnetwork	16944	14	200	0.16525	2	0.0114912	0.999464	0.0229825	0.0344737	0.999464	0.0689474	MCM2|PAXIP1	12.1029
LINCS_L1000_Chem_Pert_Consensus_Sigs	Kynuramine_Up	CR1_rs679515_subnetwork	16944	25	160	0.236072	2	0.0230594	0.998368	0.0461188	0.0345891	0.999721	0.0691782	PAXIP1|TRA2A	8.472
LINCS_L1000_Chem_Pert_Consensus_Sigs	STK-064652_Up	CR1_rs679515_subnetwork	16944	25	160	0.236072	2	0.0230594	0.998368	0.0461188	0.0345891	0.999721	0.0691782	MCM2|PAXIP1	8.472
LINCS_L1000_Chem_Pert_Consensus_Sigs	SA-1456508_Down	CR1_rs679515_subnetwork	16944	25	160	0.236072	2	0.0230594	0.998368	0.0461188	0.0345891	0.999871	0.0691782	CCDC170|COCH	8.472
LINCS_L1000_CRISPR_KO_Consensus_Sigs	PRSS2_Down	CR1_rs679515_subnetwork	16944	25	160	0.236072	2	0.0230594	0.998368	0.0461188	0.0345891	0.999721	0.0691782	MCM2|PAXIP1	8.472
Rare_Diseases_AutoRIF_ARCHS4_Predictions	Bowenoid_papulosis	CR1_rs679515_subnetwork	16944	25	160	0.236072	2	0.0230594	0.998368	0.0461188	0.0345891	0.999721	0.0691782	MCM2|USP12	8.472
LINCS_L1000_CRISPR_KO_Consensus_Sigs	LITAF_Up	CR1_rs679515_positive_subnetwork	16944	14	201	0.166076	2	0.0116013	0.999456	0.0232025	0.0348038	0.999456	0.0696076	MCM2|PAXIP1	12.0426
GeneSigDB	19112514-tableS1	CR1_rs679515_negative_subnetwork	16944	11	18	0.0116856	1	0.0116271	0.999942	0.0232542	0.0348813	0.999942	0.0697626	EPOR	85.5758
GWAS_Catalog_2019	Bone_mineral_density_(spine)	CR1_rs679515_negative_subnetwork	16944	11	18	0.0116856	1	0.0116271	0.999942	0.0232542	0.0348813	0.999942	0.0697626	CCDC170	85.5758
HDSigDB_Human_2021	Influence_Of_TP-10_On_Striatal_Expression_In_WT_Mice_GSE40377	CR1_rs679515_negative_subnetwork	16944	11	18	0.0116856	1	0.0116271	0.999942	0.0232542	0.0348813	0.999942	0.0697626	COCH	85.5758
HDSigDB_Mouse_2021	Influence_Of_TP-10_On_Striatal_Expression_In_WT_Mice_GSE40377	CR1_rs679515_negative_subnetwork	16944	11	18	0.0116856	1	0.0116271	0.999942	0.0232542	0.0348813	0.999942	0.0697626	COCH	85.5758
PhenGenI_Association_2021	Urinary_Bladder_Neoplasms	CR1_rs679515_negative_subnetwork	16944	11	18	0.0116856	1	0.0116271	0.999942	0.0232542	0.0348813	0.999942	0.0697626	RSPH3	85.5758
PheWeb_2019	Retinal_edema	CR1_rs679515_negative_subnetwork	16944	11	18	0.0116856	1	0.0116271	0.999942	0.0232542	0.0348813	0.999942	0.0697626	CCDC170	85.5758
PheWeb_2019	Rupture_of_synovium	CR1_rs679515_negative_subnetwork	16944	11	18	0.0116856	1	0.0116271	0.999942	0.0232542	0.0348813	0.999942	0.0697626	RSPH3	85.5758
GeneSigDB	19061838-TableS7	CR1_rs679515_positive_subnetwork	16944	14	593	0.489967	3	0.0116356	0.998877	0.0232713	0.0349069	0.998877	0.0698138	MCM2|PAXIP1|SRP72	6.12286
DisGeNET	Anemia,_severe	CR1_rs679515_subnetwork	16944	25	16	0.0236072	1	0.023358	0.999752	0.0467159	0.0350369	0.999954	0.0700739	EPOR	42.36
DisGeNET	Neonatal_respiratory_distress	CR1_rs679515_subnetwork	16944	25	16	0.0236072	1	0.023358	0.999752	0.0467159	0.0350369	0.999954	0.0700739	RSPH3	42.36
DSigDB	flecainide_CTD_00005972	CR1_rs679515_positive_subnetwork	16944	14	16	0.01322	1	0.0131442	0.999924	0.0262884	0.0350369	0.999924	0.0700739	GDPD3	75.6429
DSigDB	flecainide_CTD_00005972	CR1_rs679515_subnetwork	16944	25	16	0.0236072	1	0.023358	0.999752	0.0467159	0.0350369	0.999924	0.0700739	GDPD3	42.36
GeneSigDB	18347175-TableS4.1	CR1_rs679515_positive_subnetwork	16944	14	16	0.01322	1	0.0131442	0.999924	0.0262884	0.0350369	0.999924	0.0700739	ZBTB44	75.6429
GeneSigDB	17313671-SuppTable1d	CR1_rs679515_positive_subnetwork	16944	14	16	0.01322	1	0.0131442	0.999924	0.0262884	0.0350369	0.999924	0.0700739	MCM2	75.6429
GeneSigDB	20081812-Table4	CR1_rs679515_positive_subnetwork	16944	14	16	0.01322	1	0.0131442	0.999924	0.0262884	0.0350369	0.999924	0.0700739	MCM2	75.6429
GeneSigDB	18347175-TableS4.1	CR1_rs679515_subnetwork	16944	25	16	0.0236072	1	0.023358	0.999752	0.0467159	0.0350369	0.999924	0.0700739	ZBTB44	42.36
GeneSigDB	17313671-SuppTable1d	CR1_rs679515_subnetwork	16944	25	16	0.0236072	1	0.023358	0.999752	0.0467159	0.0350369	0.999924	0.0700739	MCM2	42.36
GeneSigDB	20081812-Table4	CR1_rs679515_subnetwork	16944	25	16	0.0236072	1	0.023358	0.999752	0.0467159	0.0350369	0.999924	0.0700739	MCM2	42.36
HDSigDB_Mouse_2021	Genes_Changed_In_R6/1_Mice_Treated_With_AAV2/1-Elk-1_Vs_AAV2/1-control_GSE139847	CR1_rs679515_subnetwork	16944	25	16	0.0236072	1	0.023358	0.999752	0.0467159	0.0350369	0.999954	0.0700739	COCH	42.36
Orphanet_Augmented_2021	Acute_basophilic_leukemia_ORPHA:86849	CR1_rs679515_positive_subnetwork	16944	14	16	0.01322	1	0.0131442	0.999924	0.0262884	0.0350369	0.999924	0.0700739	CR1L	75.6429
Orphanet_Augmented_2021	Acute_basophilic_leukemia_ORPHA:86849	CR1_rs679515_subnetwork	16944	25	16	0.0236072	1	0.023358	0.999752	0.0467159	0.0350369	0.999924	0.0700739	CR1L	42.36
PhenGenI_Association_2021	Hand_Strength	CR1_rs679515_positive_subnetwork	16944	14	16	0.01322	1	0.0131442	0.999924	0.0262884	0.0350369	0.999924	0.0700739	CLHC1	75.6429
PhenGenI_Association_2021	Hand_Strength	CR1_rs679515_subnetwork	16944	25	16	0.0236072	1	0.023358	0.999752	0.0467159	0.0350369	0.999924	0.0700739	CLHC1	42.36
PhenGenI_Association_2021	Lipoprotein_A-I	CR1_rs679515_subnetwork	16944	25	16	0.0236072	1	0.023358	0.999752	0.0467159	0.0350369	0.999954	0.0700739	RSPH3	42.36
PheWeb_2019	Other_conditions_of_brain,_NOS	CR1_rs679515_positive_subnetwork	16944	14	16	0.01322	1	0.0131442	0.999924	0.0262884	0.0350369	0.999924	0.0700739	USP12	75.6429
PheWeb_2019	Other_conditions_of_brain,_NOS	CR1_rs679515_subnetwork	16944	25	16	0.0236072	1	0.023358	0.999752	0.0467159	0.0350369	0.999924	0.0700739	USP12	42.36
Rare_Diseases_AutoRIF_Gene_Lists	Mosaic_variegated_aneuploidy_syndrome	CR1_rs679515_positive_subnetwork	16944	14	16	0.01322	1	0.0131442	0.999924	0.0262884	0.0350369	0.999924	0.0700739	MCM2	75.6429
Rare_Diseases_AutoRIF_Gene_Lists	Mosaic_variegated_aneuploidy_syndrome	CR1_rs679515_subnetwork	16944	25	16	0.0236072	1	0.023358	0.999752	0.0467159	0.0350369	0.999924	0.0700739	MCM2	42.36
Rare_Diseases_GeneRIF_Gene_Lists	Dystrophic_epidermolysis_bullosa	CR1_rs679515_subnetwork	16944	25	16	0.0236072	1	0.023358	0.999752	0.0467159	0.0350369	0.999954	0.0700739	COCH	42.36
DSigDB	tolnaftate_PC3_DOWN	CR1_rs679515_positive_subnetwork	16944	14	202	0.166903	2	0.0117118	0.999448	0.0234235	0.0351353	0.999448	0.0702706	USP12|ZBTB44	11.983
DepMap_WG_CRISPR_Screens_Sanger_CellLines_2019	GaMG	CR1_rs679515_positive_subnetwork	16944	14	596	0.492446	3	0.0117961	0.998855	0.0235921	0.0353882	0.998855	0.0707763	BPNT1|SRP72|USP12	6.09204
LINCS_L1000_Chem_Pert_Consensus_Sigs	AZD-1283_Up	CR1_rs679515_subnetwork	16944	25	162	0.239023	2	0.023599	0.998309	0.0471981	0.0353985	0.999711	0.0707971	GDPD3|MCM2	8.36741
LINCS_L1000_Chem_Pert_Consensus_Sigs	SA-1459975_Up	CR1_rs679515_subnetwork	16944	25	162	0.239023	2	0.023599	0.998309	0.0471981	0.0353985	0.999711	0.0707971	MCM2|PAXIP1	8.36741
LINCS_L1000_Chem_Pert_Consensus_Sigs	KU-C103676_Down	CR1_rs679515_subnetwork	16944	25	162	0.239023	2	0.023599	0.998309	0.0471981	0.0353985	0.999866	0.0707971	CCDC170|COCH	8.36741
LINCS_L1000_CRISPR_KO_Consensus_Sigs	ARAF_Up	CR1_rs679515_positive_subnetwork	16944	14	203	0.167729	2	0.0118227	0.99944	0.0236455	0.0354682	0.99944	0.0709364	MCM2|PAXIP1	11.924
HDSigDB_Human_2021	Genes_Down-Regulated_In_Friedreich_Ataxia_iPSCs_Expression_Vs_HMSC-ad_Cell_Line_GSE22651	CR1_rs679515_positive_subnetwork	16944	14	3406	2.81421	7	0.0119079	0.997531	0.0238157	0.0357236	0.997531	0.0714472	DMAP1|MCM2|PAXIP1|TPP2|TRA2A|USP12|ZBTB44	2.48738
Diabetes_Perturbations_GEO_2022	GSE26978_Men1flf-RIP-Cre_Mm_Chip_Islets_Dn	CR1_rs679515_subnetwork	16944	25	163	0.240498	2	0.0238708	0.998279	0.0477416	0.0358062	0.999706	0.0716124	GDPD3|ZBTB44	8.31607
Rare_Diseases_AutoRIF_ARCHS4_Predictions	Pyropoikilocytosis_hereditary	CR1_rs679515_subnetwork	16944	25	163	0.240498	2	0.0238708	0.998279	0.0477416	0.0358062	0.999864	0.0716124	ANKRD9|EPOR	8.31607
Rare_Diseases_GeneRIF_ARCHS4_Predictions	Hereditary_primary_Fanconi_disease	CR1_rs679515_subnetwork	16944	25	163	0.240498	2	0.0238708	0.998279	0.0477416	0.0358062	0.999706	0.0716124	MCM2|PAXIP1	8.31607
HDSigDB_Mouse_2021	Neuro2a_Htt72Q-i_Vs_Htt25Q-ni_PMID28743452	CR1_rs679515_positive_subnetwork	16944	14	3410	2.81752	7	0.0119857	0.997511	0.0239714	0.0359571	0.997511	0.0719142	BPNT1|GXYLT1|MCM2|PAXIP1|SRP72|TRA2A|USP12	2.48446
HDSigDB_Mouse_2021	Genes_Down-Regulated_In_Friedreich_Ataxia_iPSCs_Expression_Vs_SC31-MSC_Cell_Line_GSE22651	CR1_rs679515_positive_subnetwork	16944	14	3412	2.81917	7	0.0120248	0.997501	0.0240495	0.0360743	0.997501	0.0721485	DMAP1|MCM2|PAXIP1|SRP72|TPP2|USP12|ZBTB44	2.483
HDSigDB_Mouse_2021	Down-regulated_Genes_In_R6/2_LNA-SCB_Vs_WT_LNA-SCB_Mice_GSE85126	CR1_rs679515_negative_subnetwork	16944	11	263	0.170739	2	0.0120356	0.999444	0.0240712	0.0361068	0.999444	0.0722135	COCH|EPOR	11.7138
LINCS_L1000_Chem_Pert_Consensus_Sigs	943_Up	CR1_rs679515_subnetwork	16944	25	164	0.241974	2	0.0241439	0.998249	0.0482878	0.0362158	0.9997	0.0724317	MCM2|PAXIP1	8.26537
LINCS_L1000_Chem_Pert_Consensus_Sigs	SA-1922257_Down	CR1_rs679515_subnetwork	16944	25	164	0.241974	2	0.0241439	0.998249	0.0482878	0.0362158	0.9997	0.0724317	GDPD3|USP12	8.26537
LINCS_L1000_CRISPR_KO_Consensus_Sigs	GLUL_Up	CR1_rs679515_subnetwork	16944	25	164	0.241974	2	0.0241439	0.998249	0.0482878	0.0362158	0.9997	0.0724317	MCM2|SRP72	8.26537
LINCS_L1000_CRISPR_KO_Consensus_Sigs	RNF123_Up	CR1_rs679515_subnetwork	16944	25	164	0.241974	2	0.0241439	0.998249	0.0482878	0.0362158	0.9997	0.0724317	MCM2|PAXIP1	8.26537
LINCS_L1000_CRISPR_KO_Consensus_Sigs	ZGPAT_Up	CR1_rs679515_subnetwork	16944	25	164	0.241974	2	0.0241439	0.998249	0.0482878	0.0362158	0.9997	0.0724317	MCM2|SRP72	8.26537
DepMap_WG_CRISPR_Screens_Sanger_CellLines_2019	HCC1937	CR1_rs679515_positive_subnetwork	16944	14	206	0.170208	2	0.0121584	0.999416	0.0243169	0.0364753	0.999416	0.0729507	SRP72|USP12	11.7503
HDSigDB_Mouse_2021	Genes_Down-Regulated_In_Sodium_Butyrate_Treated_STHdhQ111_Vs_Control_GSE129143	CR1_rs679515_positive_subnetwork	16944	14	1812	1.49717	5	0.0121761	0.997916	0.0243521	0.0365282	0.997916	0.0730564	BPNT1|CR1L|GXYLT1|TPP2|USP12	3.33964
HDSigDB_Mouse_2021	Genes_Down-Regulated_In_Friedreich_Ataxia_iPSCs_Expression_Vs_HS-27_Cell_Line_GSE22651	CR1_rs679515_positive_subnetwork	16944	14	3421	2.82661	7	0.0122017	0.997456	0.0244035	0.0366052	0.997456	0.0732104	DMAP1|MCM2|PAXIP1|SRP72|TPP2|USP12|ZBTB44	2.47647
LINCS_L1000_Chem_Pert_Consensus_Sigs	Diprotin-A_Up	CR1_rs679515_subnetwork	16944	25	165	0.243449	2	0.0244183	0.998218	0.0488366	0.0366274	0.999695	0.0732548	MCM2|PAXIP1	8.21527
LINCS_L1000_CRISPR_KO_Consensus_Sigs	HTR2A_Down	CR1_rs679515_subnetwork	16944	25	165	0.243449	2	0.0244183	0.998218	0.0488366	0.0366274	0.999695	0.0732548	MCM2|PAXIP1	8.21527
LINCS_L1000_CRISPR_KO_Consensus_Sigs	NOS2_Down	CR1_rs679515_subnetwork	16944	25	165	0.243449	2	0.0244183	0.998218	0.0488366	0.0366274	0.999695	0.0732548	MCM2|PAXIP1	8.21527
DisGeNET	Familial_erythrocytosis	CR1_rs679515_negative_subnetwork	16944	11	19	0.0123347	1	0.0122694	0.999935	0.0245389	0.0368083	0.999935	0.0736166	EPOR	81.0718
DisGeNET	Meniere_Disease	CR1_rs679515_negative_subnetwork	16944	11	19	0.0123347	1	0.0122694	0.999935	0.0245389	0.0368083	0.999935	0.0736166	COCH	81.0718
DisGeNET	Parvovirus_B19_(disease)	CR1_rs679515_negative_subnetwork	16944	11	19	0.0123347	1	0.0122694	0.999935	0.0245389	0.0368083	0.999935	0.0736166	EPOR	81.0718
DSigDB	ALUMINUM_CTD_00005362	CR1_rs679515_negative_subnetwork	16944	11	19	0.0123347	1	0.0122694	0.999935	0.0245389	0.0368083	0.999935	0.0736166	EPOR	81.0718
HDSigDB_Human_2021	Differentially_Expressed_Soluble_Proteins_In_Cerebral_Cortex_Of_5_Wk_R6/2_Mice_PXD004973	CR1_rs679515_negative_subnetwork	16944	11	19	0.0123347	1	0.0122694	0.999935	0.0245389	0.0368083	0.999935	0.0736166	COCH	81.0718
DrugMatrix	Lacidipine-1_mg/kg_in_Corn_Oil-Rat-Heart-1d-up	CR1_rs679515_subnetwork	16944	25	166	0.244924	2	0.024694	0.998187	0.0493879	0.0370409	0.99969	0.0740819	BPNT1|TPP2	8.16578
LINCS_L1000_Chem_Pert_Consensus_Sigs	BG-1030_Down	CR1_rs679515_subnetwork	16944	25	166	0.244924	2	0.024694	0.998187	0.0493879	0.0370409	0.999856	0.0740819	CCDC170|COCH	8.16578
LINCS_L1000_CRISPR_KO_Consensus_Sigs	PDXDC1_Up	CR1_rs679515_subnetwork	16944	25	166	0.244924	2	0.024694	0.998187	0.0493879	0.0370409	0.99969	0.0740819	MCM2|SRP72	8.16578
LINCS_L1000_CRISPR_KO_Consensus_Sigs	BRAF_Down	CR1_rs679515_subnetwork	16944	25	166	0.244924	2	0.024694	0.998187	0.0493879	0.0370409	0.99969	0.0740819	PAXIP1|USP12	8.16578
Rare_Diseases_GeneRIF_ARCHS4_Predictions	Congenital_hemolytic_anemia	CR1_rs679515_subnetwork	16944	25	115	0.169677	2	0.0123725	0.999372	0.024745	0.0371175	0.999372	0.074235	EPOR|USP12	11.7871
DisGeNET	Cervical_high_grade_squamous_intraepithelial_lesion	CR1_rs679515_positive_subnetwork	16944	14	17	0.0140463	1	0.0139604	0.999914	0.0279207	0.0372005	0.999914	0.0744009	MCM2	71.1933
DisGeNET	Cervical_high_grade_squamous_intraepithelial_lesion	CR1_rs679515_subnetwork	16944	25	17	0.0250826	1	0.0248003	0.99972	0.0496006	0.0372005	0.999914	0.0744009	MCM2	39.8682
DisGeNET	Tinnitus	CR1_rs679515_subnetwork	16944	25	17	0.0250826	1	0.0248003	0.99972	0.0496006	0.0372005	0.999948	0.0744009	COCH	39.8682
GeneSigDB	17404081-Table1	CR1_rs679515_positive_subnetwork	16944	14	17	0.0140463	1	0.0139604	0.999914	0.0279207	0.0372005	0.999914	0.0744009	MCM2	71.1933
GeneSigDB	19967557-Table3	CR1_rs679515_positive_subnetwork	16944	14	17	0.0140463	1	0.0139604	0.999914	0.0279207	0.0372005	0.999914	0.0744009	USP12	71.1933
GeneSigDB	17404081-Table1	CR1_rs679515_subnetwork	16944	25	17	0.0250826	1	0.0248003	0.99972	0.0496006	0.0372005	0.999914	0.0744009	MCM2	39.8682
GeneSigDB	19967557-Table3	CR1_rs679515_subnetwork	16944	25	17	0.0250826	1	0.0248003	0.99972	0.0496006	0.0372005	0.999914	0.0744009	USP12	39.8682
GWAS_Catalog_2019	Fractures	CR1_rs679515_subnetwork	16944	25	17	0.0250826	1	0.0248003	0.99972	0.0496006	0.0372005	0.999948	0.0744009	CCDC170	39.8682
HDSigDB_Human_2021	Genes_Changed_In_R6/1_Mice_Treated_With_AAV2/1-Elk-1_Vs_AAV2/1-control_GSE139847	CR1_rs679515_subnetwork	16944	25	17	0.0250826	1	0.0248003	0.99972	0.0496006	0.0372005	0.999948	0.0744009	COCH	39.8682
Orphanet_Augmented_2021	Acral_self-healing_collodion_baby_ORPHA:281127	CR1_rs679515_positive_subnetwork	16944	14	17	0.0140463	1	0.0139604	0.999914	0.0279207	0.0372005	0.999914	0.0744009	GDPD3	71.1933
Orphanet_Augmented_2021	Bathing_suit_ichthyosis_ORPHA:100976	CR1_rs679515_positive_subnetwork	16944	14	17	0.0140463	1	0.0139604	0.999914	0.0279207	0.0372005	0.999914	0.0744009	GDPD3	71.1933
Orphanet_Augmented_2021	Acral_self-healing_collodion_baby_ORPHA:281127	CR1_rs679515_subnetwork	16944	25	17	0.0250826	1	0.0248003	0.99972	0.0496006	0.0372005	0.999914	0.0744009	GDPD3	39.8682
Orphanet_Augmented_2021	Bathing_suit_ichthyosis_ORPHA:100976	CR1_rs679515_subnetwork	16944	25	17	0.0250826	1	0.0248003	0.99972	0.0496006	0.0372005	0.999914	0.0744009	GDPD3	39.8682
Orphanet_Augmented_2021	Congenital_erythropoietic_porphyria_ORPHA:79277	CR1_rs679515_negative_subnetwork	16944	11	46	0.0298631	1	0.0294696	0.99961	0.0589392	0.0373582	0.999959	0.0747163	EPOR	33.4862
Orphanet_Augmented_2021	Congenital_erythropoietic_porphyria_ORPHA:79277	CR1_rs679515_positive_subnetwork	16944	14	46	0.0380076	1	0.0373582	0.999357	0.0747163	0.0373582	0.999959	0.0747163	CR1L	26.3106
LINCS_L1000_Chem_Pert_Consensus_Sigs	RG-7388_Down	CR1_rs679515_subnetwork	16944	25	167	0.2464	2	0.0249709	0.998156	0.0499418	0.0374564	0.999684	0.0749128	MCM2|PAXIP1	8.11689
LINCS_L1000_CRISPR_KO_Consensus_Sigs	MAK_Up	CR1_rs679515_subnetwork	16944	25	167	0.2464	2	0.0249709	0.998156	0.0499418	0.0374564	0.999684	0.0749128	MCM2|SRP72	8.11689
LINCS_L1000_CRISPR_KO_Consensus_Sigs	SPEG_Up	CR1_rs679515_subnetwork	16944	25	167	0.2464	2	0.0249709	0.998156	0.0499418	0.0374564	0.999684	0.0749128	MCM2|PAXIP1	8.11689
Rare_Diseases_GeneRIF_ARCHS4_Predictions	Microcephalic_osteodysplastic_primordial_dwarfism_type_1	CR1_rs679515_subnetwork	16944	25	167	0.2464	2	0.0249709	0.998156	0.0499418	0.0374564	0.999684	0.0749128	MCM2|PAXIP1	8.11689
LINCS_L1000_CRISPR_KO_Consensus_Sigs	SZT2_Up	CR1_rs679515_subnetwork	16944	25	116	0.171152	2	0.0125783	0.999356	0.0251565	0.0377348	0.999356	0.0754696	COCH|MCM2	11.6855
MSigDB_Oncogenic_Signatures	LEF1_UP.V1_DN	CR1_rs679515_subnetwork	16944	25	116	0.171152	2	0.0125783	0.999356	0.0251565	0.0377348	0.999356	0.0754696	COCH|GDPD3	11.6855
Rare_Diseases_GeneRIF_ARCHS4_Predictions	Congenital_dyserythropoietic_anemia	CR1_rs679515_subnetwork	16944	25	116	0.171152	2	0.0125783	0.999356	0.0251565	0.0377348	0.999356	0.0754696	CR1L|EPOR	11.6855
DepMap_WG_CRISPR_Screens_Sanger_CellLines_2019	OSC-19	CR1_rs679515_positive_subnetwork	16944	14	210	0.173513	2	0.0126126	0.999382	0.0252252	0.0378378	0.999382	0.0756757	SRP72|USP12	11.5265
LINCS_L1000_Chem_Pert_Consensus_Sigs	Choline_Up	CR1_rs679515_subnetwork	16944	25	168	0.247875	2	0.0252492	0.998124	0.0504984	0.0378738	0.999678	0.0757475	GDPD3|MCM2	8.06857
LINCS_L1000_Chem_Pert_Consensus_Sigs	Tesaglitazar_Up	CR1_rs679515_subnetwork	16944	25	168	0.247875	2	0.0252492	0.998124	0.0504984	0.0378738	0.999678	0.0757475	MCM2|SRP72	8.06857
LINCS_L1000_Chem_Pert_Consensus_Sigs	Eliprodil_Down	CR1_rs679515_subnetwork	16944	25	168	0.247875	2	0.0252492	0.998124	0.0504984	0.0378738	0.999851	0.0757475	COCH|EPOR	8.06857
LINCS_L1000_CRISPR_KO_Consensus_Sigs	IL7_Up	CR1_rs679515_subnetwork	16944	25	168	0.247875	2	0.0252492	0.998124	0.0504984	0.0378738	0.999678	0.0757475	MCM2|PAXIP1	8.06857
HDSigDB_Human_2021	Down-regulated_Genes_In_R6/2_LNA-SCB_Vs_WT_LNA-SCB_Mice_GSE85126	CR1_rs679515_negative_subnetwork	16944	11	272	0.176582	2	0.0128341	0.999386	0.0256681	0.0385022	0.999386	0.0770044	COCH|EPOR	11.3262
Virus_Perturbations_from_GEO_up	SARS-CoV_MA15_Day7-C57BL6_GSE50878	CR1_rs679515_positive_subnetwork	16944	14	212	0.175165	2	0.0128425	0.999365	0.025685	0.0385274	0.999365	0.0770549	MCM2|SRP72	11.4178
HDSigDB_Mouse_2021	Expression_In_Retina_Of_9_Wk_R7E_Spinocerebellar_Ataxia_7_Mice_GSE3634	CR1_rs679515_subnetwork	16944	25	437	0.644771	3	0.0257278	0.996408	0.0514555	0.0385917	0.999644	0.0771833	CR1L|TPP2|ZBTB44	4.65281
LINCS_L1000_Chem_Pert_Consensus_Sigs	Lidamidine_Up	CR1_rs679515_subnetwork	16944	25	170	0.250826	2	0.0258095	0.99806	0.0516191	0.0387143	0.999667	0.0774286	MCM2|TRA2A	7.97365
LINCS_L1000_Chem_Pert_Consensus_Sigs	SAR405838_Down	CR1_rs679515_subnetwork	16944	25	170	0.250826	2	0.0258095	0.99806	0.0516191	0.0387143	0.999667	0.0774286	MCM2|PAXIP1	7.97365
ClinVar_2019	primary_ciliary_dyskinesia	CR1_rs679515_negative_subnetwork	16944	11	20	0.0129839	1	0.0129114	0.999928	0.0258228	0.0387341	0.999928	0.0774683	RSPH3	77.0182
HDSigDB_Human_2021	Markers_Of_Medial_Parabrachial_Nucleus_In_Pontine_Tegmentum_PMID22996553	CR1_rs679515_negative_subnetwork	16944	11	20	0.0129839	1	0.0129114	0.999928	0.0258228	0.0387341	0.999928	0.0774683	COCH	77.0182
HDSigDB_Human_2021	Striatal_Expression_In_Vehicle_Treated_PDE10A_KO_Mice_Vs_WT_Mice_GSE40377	CR1_rs679515_negative_subnetwork	16944	11	20	0.0129839	1	0.0129114	0.999928	0.0258228	0.0387341	0.999928	0.0774683	COCH	77.0182
HDSigDB_Mouse_2021	Differentially_Expressed_Soluble_Proteins_In_Cerebral_Cortex_Of_5_Wk_R6/2_Mice_PXD004973	CR1_rs679515_negative_subnetwork	16944	11	20	0.0129839	1	0.0129114	0.999928	0.0258228	0.0387341	0.999928	0.0774683	COCH	77.0182
HDSigDB_Mouse_2021	Markers_Of_Medial_Parabrachial_Nucleus_In_Pontine_Tegmentum_PMID22996553	CR1_rs679515_negative_subnetwork	16944	11	20	0.0129839	1	0.0129114	0.999928	0.0258228	0.0387341	0.999928	0.0774683	COCH	77.0182
HDSigDB_Mouse_2021	Striatal_Expression_In_Vehicle_Treated_PDE10A_KO_Mice_Vs_WT_Mice_GSE40377	CR1_rs679515_negative_subnetwork	16944	11	20	0.0129839	1	0.0129114	0.999928	0.0258228	0.0387341	0.999928	0.0774683	COCH	77.0182
Rare_Diseases_GeneRIF_Gene_Lists	Episodic_ataxia	CR1_rs679515_negative_subnetwork	16944	11	20	0.0129839	1	0.0129114	0.999928	0.0258228	0.0387341	0.999928	0.0774683	COCH	77.0182
Achilles_fitness_decrease	SKCO1-large_intestine	CR1_rs679515_positive_subnetwork	16944	14	213	0.175992	2	0.0129581	0.999356	0.0259162	0.0388743	0.999356	0.0777486	MCM2|TRA2A	11.3642
HDSigDB_Human_2021	Expression_In_Striatum_Of_11_Mon_BACHD-deltaN17_HD_Mice_GSE64386	CR1_rs679515_positive_subnetwork	16944	14	2063	1.70456	5	0.0206859	0.995933	0.0413717	0.0389793	0.995933	0.0779585	BPNT1|GDPD3|TRA2A|USP12|ZBTB44	2.93331
HDSigDB_Human_2021	Expression_In_Striatum_Of_11_Mon_BACHD-deltaN17_HD_Mice_GSE64386	CR1_rs679515_subnetwork	16944	25	2063	3.04385	7	0.0259862	0.992386	0.0519723	0.0389793	0.995933	0.0779585	BPNT1|COCH|EPOR|GDPD3|TRA2A|USP12|ZBTB44	2.29972
Proteomics_Drug_Atlas_2023	LUBIPROSTONE_Up	CR1_rs679515_subnetwork	16944	25	118	0.174103	2	0.0129943	0.999323	0.0259886	0.0389829	0.999323	0.0779657	CCDC170|ZBTB44	11.4875
LINCS_L1000_Chem_Pert_Consensus_Sigs	Flunisolide_Up	CR1_rs679515_subnetwork	16944	25	171	0.252302	2	0.0260916	0.998027	0.0521832	0.0391374	0.999661	0.0782749	MCM2|PAXIP1	7.92702
DisGeNET	Autoimmune_hemolytic_anemia	CR1_rs679515_positive_subnetwork	16944	14	18	0.0148725	1	0.0147759	0.999904	0.0295518	0.0393609	0.999904	0.0787218	TPP2	67.2381
DisGeNET	Autoimmune_hemolytic_anemia	CR1_rs679515_subnetwork	16944	25	18	0.0265581	1	0.0262406	0.999685	0.0524812	0.0393609	0.999904	0.0787218	TPP2	37.6533
DSigDB	trihexyphenidyl_PC3_UP	CR1_rs679515_positive_subnetwork	16944	14	18	0.0148725	1	0.0147759	0.999904	0.0295518	0.0393609	0.999904	0.0787218	TRA2A	67.2381
DSigDB	trihexyphenidyl_PC3_UP	CR1_rs679515_subnetwork	16944	25	18	0.0265581	1	0.0262406	0.999685	0.0524812	0.0393609	0.999904	0.0787218	TRA2A	37.6533
GeneSigDB	18786252-Table4	CR1_rs679515_positive_subnetwork	16944	14	18	0.0148725	1	0.0147759	0.999904	0.0295518	0.0393609	0.999904	0.0787218	MCM2	67.2381
GeneSigDB	19112514-tableS1	CR1_rs679515_subnetwork	16944	25	18	0.0265581	1	0.0262406	0.999685	0.0524812	0.0393609	0.999942	0.0787218	EPOR	37.6533
GeneSigDB	18786252-Table4	CR1_rs679515_subnetwork	16944	25	18	0.0265581	1	0.0262406	0.999685	0.0524812	0.0393609	0.999904	0.0787218	MCM2	37.6533
GWAS_Catalog_2019	Bone_mineral_density_(spine)	CR1_rs679515_subnetwork	16944	25	18	0.0265581	1	0.0262406	0.999685	0.0524812	0.0393609	0.999942	0.0787218	CCDC170	37.6533
HDSigDB_Human_2021	Influence_Of_TP-10_On_Striatal_Expression_In_WT_Mice_GSE40377	CR1_rs679515_subnetwork	16944	25	18	0.0265581	1	0.0262406	0.999685	0.0524812	0.0393609	0.999942	0.0787218	COCH	37.6533
HDSigDB_Mouse_2021	Influence_Of_TP-10_On_Striatal_Expression_In_WT_Mice_GSE40377	CR1_rs679515_subnetwork	16944	25	18	0.0265581	1	0.0262406	0.999685	0.0524812	0.0393609	0.999942	0.0787218	COCH	37.6533
Orphanet_Augmented_2021	Congenital_dyserythropoietic_anemia_type_IV_ORPHA:293825	CR1_rs679515_positive_subnetwork	16944	14	18	0.0148725	1	0.0147759	0.999904	0.0295518	0.0393609	0.999904	0.0787218	CR1L	67.2381
Orphanet_Augmented_2021	Hemoglobinopathy_Toms_River_ORPHA:280615	CR1_rs679515_positive_subnetwork	16944	14	18	0.0148725	1	0.0147759	0.999904	0.0295518	0.0393609	0.999904	0.0787218	CR1L	67.2381
Orphanet_Augmented_2021	Congenital_dyserythropoietic_anemia_type_IV_ORPHA:293825	CR1_rs679515_subnetwork	16944	25	18	0.0265581	1	0.0262406	0.999685	0.0524812	0.0393609	0.999904	0.0787218	CR1L	37.6533
Orphanet_Augmented_2021	Hemoglobinopathy_Toms_River_ORPHA:280615	CR1_rs679515_subnetwork	16944	25	18	0.0265581	1	0.0262406	0.999685	0.0524812	0.0393609	0.999904	0.0787218	CR1L	37.6533
PhenGenI_Association_2021	Urinary_Bladder_Neoplasms	CR1_rs679515_subnetwork	16944	25	18	0.0265581	1	0.0262406	0.999685	0.0524812	0.0393609	0.999942	0.0787218	RSPH3	37.6533
PheWeb_2019	Malignant_neoplasm_of_uterus	CR1_rs679515_positive_subnetwork	16944	14	18	0.0148725	1	0.0147759	0.999904	0.0295518	0.0393609	0.999904	0.0787218	TPP2	67.2381
PheWeb_2019	Malignant_neoplasm_of_uterus	CR1_rs679515_subnetwork	16944	25	18	0.0265581	1	0.0262406	0.999685	0.0524812	0.0393609	0.999904	0.0787218	TPP2	37.6533
PheWeb_2019	Retinal_edema	CR1_rs679515_subnetwork	16944	25	18	0.0265581	1	0.0262406	0.999685	0.0524812	0.0393609	0.999942	0.0787218	CCDC170	37.6533
PheWeb_2019	Rupture_of_synovium	CR1_rs679515_subnetwork	16944	25	18	0.0265581	1	0.0262406	0.999685	0.0524812	0.0393609	0.999942	0.0787218	RSPH3	37.6533
COVID-19_Related_Gene_Sets_2021	Top_500_down_genes_for_SARS-CoV-2_infection_in_Rhesus_macaques_at_Group_1_dose_in_PBMCs_at_2_DPI_from_GSE156701	CR1_rs679515_subnetwork	16944	25	398	0.587229	3	0.0201679	0.997435	0.0403357	0.0394655	0.998156	0.078931	COCH|RSPH3|ZBTB44	5.10874
COVID-19_Related_Gene_Sets_2021	Top_500_down_genes_for_SARS-CoV-2_infection_in_Rhesus_macaques_at_Group_1_dose_in_PBMCs_at_2_DPI_from_GSE156701	CR1_rs679515_negative_subnetwork	16944	11	398	0.258381	2	0.0263103	0.998156	0.0526206	0.0394655	0.998156	0.078931	COCH|RSPH3	7.74052
LINCS_L1000_CRISPR_KO_Consensus_Sigs	IL9R_Down	CR1_rs679515_subnetwork	16944	25	172	0.253777	2	0.026375	0.997994	0.05275	0.0395625	0.999655	0.0791249	MCM2|PAXIP1	7.88093
LINCS_L1000_CRISPR_KO_Consensus_Sigs	TCF4_Down	CR1_rs679515_subnetwork	16944	25	172	0.253777	2	0.026375	0.997994	0.05275	0.0395625	0.999655	0.0791249	MCM2|PAXIP1	7.88093
COVID-19_Related_Gene_Sets_2021	Top_500_down_genes_for_SARS-CoV-2_infection_in_Rhesus_macaques_at_Group_3_dose_in_PBMCs_at_2_DPI_from_GSE156701	CR1_rs679515_negative_subnetwork	16944	11	399	0.25903	2	0.0264335	0.998142	0.052867	0.0396503	0.999746	0.0793005	COCH|EPOR	7.72112
GeneSigDB	16207381-Table1Sb	CR1_rs679515_subnetwork	16944	25	1608	2.37252	6	0.0265105	0.992892	0.053021	0.0397658	0.998889	0.0795315	COCH|MCM2|PAXIP1|SRP72|TPP2|TRA2A	2.52896
LINCS_L1000_Chem_Pert_Consensus_Sigs	Stiripentol_Up	CR1_rs679515_subnetwork	16944	25	173	0.255253	2	0.0266596	0.997961	0.0533192	0.0399894	0.999649	0.0799788	MCM2|PAXIP1	7.83538
LINCS_L1000_Chem_Pert_Consensus_Sigs	Pronetalol_Up	CR1_rs679515_subnetwork	16944	25	173	0.255253	2	0.0266596	0.997961	0.0533192	0.0399894	0.999837	0.0799788	CCDC170|COCH	7.83538
LINCS_L1000_Chem_Pert_Consensus_Sigs	Telmesteine_Up	CR1_rs679515_subnetwork	16944	25	173	0.255253	2	0.0266596	0.997961	0.0533192	0.0399894	0.999649	0.0799788	MCM2|SRP72	7.83538
LINCS_L1000_CRISPR_KO_Consensus_Sigs	CDKN1A_Up	CR1_rs679515_subnetwork	16944	25	173	0.255253	2	0.0266596	0.997961	0.0533192	0.0399894	0.999649	0.0799788	MCM2|PAXIP1	7.83538
LINCS_L1000_CRISPR_KO_Consensus_Sigs	TREM2_Down	CR1_rs679515_subnetwork	16944	25	120	0.177054	2	0.0134163	0.999289	0.0268326	0.0402489	0.999289	0.0804978	COCH|GDPD3	11.296
LINCS_L1000_CRISPR_KO_Consensus_Sigs	VTCN1_Up	CR1_rs679515_subnetwork	16944	25	174	0.256728	2	0.0269455	0.997927	0.053891	0.0404182	0.999644	0.0808365	MCM2|SRP72	7.79034
Diabetes_Perturbations_GEO_2022	GSE143735_Skin-FootUlcerHeal_Hs_DiabetFarm_Up	CR1_rs679515_negative_subnetwork	16944	11	21	0.0136331	1	0.0135529	0.99992	0.0271059	0.0406588	0.99992	0.0813177	COCH	73.3506
HDSigDB_Mouse_2021	Differentially_Expressed_Soluble_Proteins_In_Striatum_Of_12_Wk_R6/2_Mice_PXD004973	CR1_rs679515_positive_subnetwork	16944	14	628	0.518886	3	0.0135884	0.99861	0.0271767	0.0407651	0.99861	0.0815302	BPNT1|SRP72|USP12	5.78162
LINCS_L1000_Chem_Pert_Consensus_Sigs	OCO-1112_Up	CR1_rs679515_subnetwork	16944	25	175	0.258203	2	0.0272326	0.997893	0.0544653	0.040849	0.999637	0.0816979	MCM2|TRA2A	7.74583
LINCS_L1000_CRISPR_KO_Consensus_Sigs	EPHA10_Up	CR1_rs679515_subnetwork	16944	25	175	0.258203	2	0.0272326	0.997893	0.0544653	0.040849	0.999637	0.0816979	MCM2|SRP72	7.74583
DrugMatrix	Aspirin-35_mg/kg_in_Corn_Oil-Rat-Heart-3d-dn	CR1_rs679515_subnetwork	16944	25	121	0.178529	2	0.0136295	0.999272	0.0272591	0.0408886	0.999272	0.0817773	ANKRD9|BPNT1	11.2026
MSigDB_Computational	MODULE_206	CR1_rs679515_subnetwork	16944	25	121	0.178529	2	0.0136295	0.999272	0.0272591	0.0408886	0.999272	0.0817773	COCH|MCM2	11.2026
HDSigDB_Mouse_2021	Genes_Up-Regulated_In_Baseline_Differences_In_PC12_Htt-Q74_Vs_PC12_Htt-Q23_Cells_PMID28499347	CR1_rs679515_subnetwork	16944	25	793	1.17003	4	0.02751	0.994607	0.05502	0.041265	0.999688	0.08253	CR1L|MCM2|PAXIP1|TRA2A	3.41871
LINCS_L1000_Chem_Pert_Consensus_Sigs	Bupropion_Up	CR1_rs679515_subnetwork	16944	25	176	0.259679	2	0.027521	0.997858	0.0550421	0.0412816	0.999631	0.0825631	MCM2|PAXIP1	7.70182
DSigDB	emetine_HL60_DOWN	CR1_rs679515_subnetwork	16944	25	345	0.50903	3	0.0138104	0.998477	0.0276208	0.0414312	0.998477	0.0828624	COCH|PAXIP1|ZBTB44	5.89357
DisGeNET	Familial_erythrocytosis	CR1_rs679515_subnetwork	16944	25	19	0.0280335	1	0.0276789	0.999648	0.0553577	0.0415183	0.999935	0.0830366	EPOR	35.6716
DisGeNET	Meniere_Disease	CR1_rs679515_subnetwork	16944	25	19	0.0280335	1	0.0276789	0.999648	0.0553577	0.0415183	0.999935	0.0830366	COCH	35.6716
DisGeNET	Parvovirus_B19_(disease)	CR1_rs679515_subnetwork	16944	25	19	0.0280335	1	0.0276789	0.999648	0.0553577	0.0415183	0.999935	0.0830366	EPOR	35.6716
DSigDB	ALUMINUM_CTD_00005362	CR1_rs679515_subnetwork	16944	25	19	0.0280335	1	0.0276789	0.999648	0.0553577	0.0415183	0.999935	0.0830366	EPOR	35.6716
HDSigDB_Human_2021	Differentially_Expressed_Soluble_Proteins_In_Cerebral_Cortex_Of_5_Wk_R6/2_Mice_PXD004973	CR1_rs679515_subnetwork	16944	25	19	0.0280335	1	0.0276789	0.999648	0.0553577	0.0415183	0.999935	0.0830366	COCH	35.6716
HDSigDB_Mouse_2021	Down-regulated_Soluble_Proteins_In_Striatum_Of_5_Wk_R6/2_Mice_PXD004973	CR1_rs679515_positive_subnetwork	16944	14	19	0.0156988	1	0.0155908	0.999892	0.0311816	0.0415183	0.999892	0.0830366	DMAP1	63.6992
HDSigDB_Mouse_2021	Insoluble_Proteins_Enriched_In_Striatum_Of_8_Wk_R6/2_Mice_Vs_WT_PMID29166617	CR1_rs679515_positive_subnetwork	16944	14	19	0.0156988	1	0.0155908	0.999892	0.0311816	0.0415183	0.999892	0.0830366	TRA2A	63.6992
HDSigDB_Mouse_2021	Down-regulated_Soluble_Proteins_In_Striatum_Of_5_Wk_R6/2_Mice_PXD004973	CR1_rs679515_subnetwork	16944	25	19	0.0280335	1	0.0276789	0.999648	0.0553577	0.0415183	0.999892	0.0830366	DMAP1	35.6716
HDSigDB_Mouse_2021	Insoluble_Proteins_Enriched_In_Striatum_Of_8_Wk_R6/2_Mice_Vs_WT_PMID29166617	CR1_rs679515_subnetwork	16944	25	19	0.0280335	1	0.0276789	0.999648	0.0553577	0.0415183	0.999892	0.0830366	TRA2A	35.6716
PheWeb_2019	Methicillin_resistant_Staphylococcus_aureus	CR1_rs679515_positive_subnetwork	16944	14	19	0.0156988	1	0.0155908	0.999892	0.0311816	0.0415183	0.999892	0.0830366	BPNT1	63.6992
PheWeb_2019	Methicillin_resistant_Staphylococcus_aureus	CR1_rs679515_subnetwork	16944	25	19	0.0280335	1	0.0276789	0.999648	0.0553577	0.0415183	0.999892	0.0830366	BPNT1	35.6716
Diabetes_Perturbations_GEO_2022	GSE154649_DOXY_8-5Hrs_DUX4_Hs_AMLCells_Up	CR1_rs679515_subnetwork	16944	25	177	0.261154	2	0.0278107	0.997823	0.0556214	0.041716	0.999826	0.0834321	ANKRD9|CCDC170	7.65831
LINCS_L1000_Chem_Pert_Consensus_Sigs	BIBU-1361_Down	CR1_rs679515_subnetwork	16944	25	177	0.261154	2	0.0278107	0.997823	0.0556214	0.041716	0.999625	0.0834321	MCM2|SRP72	7.65831
LINCS_L1000_CRISPR_KO_Consensus_Sigs	JUND_Down	CR1_rs679515_subnetwork	16944	25	177	0.261154	2	0.0278107	0.997823	0.0556214	0.041716	0.999625	0.0834321	MCM2|PAXIP1	7.65831
COVID-19_Related_Gene_Sets_2021	Top_500_down_genes_for_SARS-CoV-2_infection_in_Rhesus_macaques_at_Group_3_dose_in_PBMCs_at_2_DPI_from_GSE156701	CR1_rs679515_positive_subnetwork	16944	14	399	0.329674	2	0.0417567	0.996112	0.0835135	0.0417567	0.999746	0.0835135	GDPD3|ZBTB44	6.0666
HDSigDB_Human_2021	Genes_Down-Regulated_In_Succinate_Dehydrogenase_Inhibitor_3-NP_Dependent_Expression_In_WT_Mouse_Striatal_Cells_GSE3583	CR1_rs679515_subnetwork	16944	25	2588	3.81846	8	0.0280186	0.991072	0.0560372	0.0420279	0.99963	0.0840558	BPNT1|CLHC1|CR1L|DMAP1|GDPD3|RSPH3|TRA2A|USP12	2.09509
DisGeNET	Nonsyndromic_Deafness	CR1_rs679515_negative_subnetwork	16944	11	52	0.0337583	1	0.0332547	0.999501	0.0665093	0.0421343	0.99994	0.0842685	COCH	29.6224
DisGeNET	Nonsyndromic_Deafness	CR1_rs679515_positive_subnetwork	16944	14	52	0.0429651	1	0.0421343	0.999179	0.0842685	0.0421343	0.99994	0.0842685	MCM2	23.2747
LINCS_L1000_Chem_Pert_Consensus_Sigs	Setiptiline_Up	CR1_rs679515_subnetwork	16944	25	178	0.26263	2	0.0281016	0.997788	0.0562032	0.0421524	0.999619	0.0843048	PAXIP1|TPP2	7.61528
Proteomics_Drug_Atlas_2023	Cysmethynil_Up	CR1_rs679515_subnetwork	16944	25	123	0.18148	2	0.0140605	0.999236	0.028121	0.0421814	0.999236	0.0843629	CCDC170|ZBTB44	11.0205
Proteomics_Drug_Atlas_2023	GSK2636771_Up	CR1_rs679515_subnetwork	16944	25	123	0.18148	2	0.0140605	0.999236	0.028121	0.0421814	0.999236	0.0843629	CCDC170|ZBTB44	11.0205
HDSigDB_Mouse_2021	Genes_Down-Regulated_In_Cortex_Of_HdhQ175_Mice_GSE89505	CR1_rs679515_subnetwork	16944	25	413	0.60936	3	0.0222173	0.997068	0.0444346	0.0422752	0.99795	0.0845503	COCH|EPOR|GDPD3	4.9232
HDSigDB_Mouse_2021	Genes_Down-Regulated_In_Cortex_Of_HdhQ175_Mice_GSE89505	CR1_rs679515_negative_subnetwork	16944	11	413	0.268119	2	0.0281834	0.99795	0.0563669	0.0422752	0.99795	0.0845503	COCH|EPOR	7.45939
HDSigDB_Human_2021	Genes_Down-Regulated_In_Friedreich_Ataxia_iPSCs_Expression_Vs_MR90C2P27_Cell_Line_GSE22651	CR1_rs679515_subnetwork	16944	25	1632	2.40793	6	0.0282891	0.992298	0.0565781	0.0424336	0.998798	0.0848672	COCH|DMAP1|PAXIP1|TPP2|USP12|ZBTB44	2.49176
DrugMatrix	Valeric_Acid-23000_uM_in_DMSO-Rat-Primary_rat_hepatocytes-0.67d-up	CR1_rs679515_subnetwork	16944	25	179	0.264105	2	0.0283937	0.997753	0.0567875	0.0425906	0.999613	0.0851812	BPNT1|TPP2	7.57274
LINCS_L1000_Chem_Pert_Consensus_Sigs	Repsox_Up	CR1_rs679515_subnetwork	16944	25	179	0.264105	2	0.0283937	0.997753	0.0567875	0.0425906	0.999613	0.0851812	MCM2|PAXIP1	7.57274
HDSigDB_Mouse_2021	Down-regulated_Soluble_Proteins_In_Cerebral_Cortex_Of_12_Wk_R6/2_Mice_PXD004973	CR1_rs679515_negative_subnetwork	16944	11	288	0.186969	2	0.01431	0.999275	0.02862	0.04293	0.999275	0.0858601	CCDC170|COCH	10.697
ARCHS4_IDG_Coexp	RIOK3_IDG_kinase_ARCHS4_coexpression	CR1_rs679515_subnetwork	16944	25	180	0.265581	2	0.0286871	0.997717	0.0573742	0.0430307	0.999606	0.0860613	CR1L|USP12	7.53067
HDSigDB_Mouse_2021	Insoluble_Proteins_Enriched_In_Cortex_Of_12_Wk_R6/2_Mice_Vs_WT_PMID29166617	CR1_rs679515_subnetwork	16944	25	180	0.265581	2	0.0286871	0.997717	0.0573742	0.0430307	0.999606	0.0860613	SRP72|TRA2A	7.53067
LINCS_L1000_Chem_Pert_Consensus_Sigs	Lorazepam_Up	CR1_rs679515_subnetwork	16944	25	180	0.265581	2	0.0286871	0.997717	0.0573742	0.0430307	0.999606	0.0860613	MCM2|SRP72	7.53067
LINCS_L1000_Chem_Pert_Consensus_Sigs	Moxonidine_Up	CR1_rs679515_subnetwork	16944	25	180	0.265581	2	0.0286871	0.997717	0.0573742	0.0430307	0.999606	0.0860613	MCM2|PAXIP1	7.53067
LINCS_L1000_CRISPR_KO_Consensus_Sigs	VDAC1_Up	CR1_rs679515_subnetwork	16944	25	180	0.265581	2	0.0286871	0.997717	0.0573742	0.0430307	0.999606	0.0860613	MCM2|PAXIP1	7.53067
LINCS_L1000_CRISPR_KO_Consensus_Sigs	EMD_Down	CR1_rs679515_subnetwork	16944	25	180	0.265581	2	0.0286871	0.997717	0.0573742	0.0430307	0.999606	0.0860613	PAXIP1|TPP2	7.53067
LINCS_L1000_CRISPR_KO_Consensus_Sigs	INTS1_Down	CR1_rs679515_subnetwork	16944	25	180	0.265581	2	0.0286871	0.997717	0.0573742	0.0430307	0.999606	0.0860613	MCM2|PAXIP1	7.53067
LINCS_L1000_CRISPR_KO_Consensus_Sigs	LAT_Down	CR1_rs679515_subnetwork	16944	25	180	0.265581	2	0.0286871	0.997717	0.0573742	0.0430307	0.999606	0.0860613	MCM2|PAXIP1	7.53067
Virus_Perturbations_from_GEO_down	cSARS_Bat_SRBD_72Hour_GSE37827	CR1_rs679515_positive_subnetwork	16944	14	225	0.185907	2	0.0143815	0.999245	0.028763	0.0431445	0.999245	0.0862889	TPP2|ZBTB44	10.7581
LINCS_L1000_CRISPR_KO_Consensus_Sigs	HHEX_Up	CR1_rs679515_subnetwork	16944	25	181	0.267056	2	0.0289817	0.997681	0.0579635	0.0434726	0.9996	0.0869452	MCM2|SRP72	7.48906
LINCS_L1000_CRISPR_KO_Consensus_Sigs	LYZ_Up	CR1_rs679515_subnetwork	16944	25	181	0.267056	2	0.0289817	0.997681	0.0579635	0.0434726	0.9996	0.0869452	MCM2|PAXIP1	7.48906
Proteomics_Drug_Atlas_2023	UNC_0638_Down	CR1_rs679515_subnetwork	16944	25	125	0.184431	2	0.0144973	0.999199	0.0289946	0.0434919	0.999199	0.0869838	CCDC170|ZBTB44	10.8442
Rare_Diseases_GeneRIF_ARCHS4_Predictions	Acute_intermittent_porphyria	CR1_rs679515_subnetwork	16944	25	125	0.184431	2	0.0144973	0.999199	0.0289946	0.0434919	0.999199	0.0869838	CR1L|EPOR	10.8442
Virus_Perturbations_from_GEO_down	RSV-A2_24Hour-KO_RSV_GSE18170	CR1_rs679515_positive_subnetwork	16944	14	226	0.186733	2	0.0145031	0.999235	0.0290061	0.0435092	0.999235	0.0870184	GDPD3|TPP2	10.7105
HDSigDB_Human_2021	Expression_In_Retina_Of_9_Wk_R7E_Spinocerebellar_Ataxia_7_Mice_GSE3634	CR1_rs679515_subnetwork	16944	25	458	0.675755	3	0.0290334	0.995753	0.0580667	0.04355	0.999575	0.0871001	CR1L|TPP2|ZBTB44	4.43948
HDSigDB_Human_2021	Genes_Down-Regulated_In_Sodium_Butyrate_Treated_STHdhQ111_Vs_Control_GSE129143	CR1_rs679515_positive_subnetwork	16944	14	1892	1.56327	5	0.014553	0.997392	0.029106	0.043659	0.997392	0.0873181	BPNT1|CR1L|GXYLT1|TPP2|USP12	3.19843
ClinVar_2019	primary_ciliary_dyskinesia	CR1_rs679515_subnetwork	16944	25	20	0.029509	1	0.0291151	0.999609	0.0582302	0.0436726	0.999928	0.0873453	RSPH3	33.888
DSigDB	amitriptyline_CTD_00005382	CR1_rs679515_positive_subnetwork	16944	14	20	0.016525	1	0.0164051	0.999881	0.0328102	0.0436726	0.999881	0.0873453	GDPD3	60.5143
DSigDB	amitriptyline_CTD_00005382	CR1_rs679515_subnetwork	16944	25	20	0.029509	1	0.0291151	0.999609	0.0582302	0.0436726	0.999881	0.0873453	GDPD3	33.888
HDSigDB_Human_2021	Down-regulated_Soluble_Proteins_In_Striatum_Of_5_Wk_R6/2_Mice_PXD004973	CR1_rs679515_positive_subnetwork	16944	14	20	0.016525	1	0.0164051	0.999881	0.0328102	0.0436726	0.999881	0.0873453	DMAP1	60.5143
HDSigDB_Human_2021	Insoluble_Proteins_Enriched_In_Striatum_Of_8_Wk_R6/2_Mice_Vs_WT_PMID29166617	CR1_rs679515_positive_subnetwork	16944	14	20	0.016525	1	0.0164051	0.999881	0.0328102	0.0436726	0.999881	0.0873453	TRA2A	60.5143
HDSigDB_Human_2021	Down-regulated_Soluble_Proteins_In_Striatum_Of_5_Wk_R6/2_Mice_PXD004973	CR1_rs679515_subnetwork	16944	25	20	0.029509	1	0.0291151	0.999609	0.0582302	0.0436726	0.999881	0.0873453	DMAP1	33.888
HDSigDB_Human_2021	Insoluble_Proteins_Enriched_In_Striatum_Of_8_Wk_R6/2_Mice_Vs_WT_PMID29166617	CR1_rs679515_subnetwork	16944	25	20	0.029509	1	0.0291151	0.999609	0.0582302	0.0436726	0.999881	0.0873453	TRA2A	33.888
HDSigDB_Human_2021	Markers_Of_Medial_Parabrachial_Nucleus_In_Pontine_Tegmentum_PMID22996553	CR1_rs679515_subnetwork	16944	25	20	0.029509	1	0.0291151	0.999609	0.0582302	0.0436726	0.999928	0.0873453	COCH	33.888
HDSigDB_Human_2021	Striatal_Expression_In_Vehicle_Treated_PDE10A_KO_Mice_Vs_WT_Mice_GSE40377	CR1_rs679515_subnetwork	16944	25	20	0.029509	1	0.0291151	0.999609	0.0582302	0.0436726	0.999928	0.0873453	COCH	33.888
HDSigDB_Mouse_2021	Differentially_Expressed_Soluble_Proteins_In_Cerebral_Cortex_Of_5_Wk_R6/2_Mice_PXD004973	CR1_rs679515_subnetwork	16944	25	20	0.029509	1	0.0291151	0.999609	0.0582302	0.0436726	0.999928	0.0873453	COCH	33.888
HDSigDB_Mouse_2021	Markers_Of_Medial_Parabrachial_Nucleus_In_Pontine_Tegmentum_PMID22996553	CR1_rs679515_subnetwork	16944	25	20	0.029509	1	0.0291151	0.999609	0.0582302	0.0436726	0.999928	0.0873453	COCH	33.888
HDSigDB_Mouse_2021	Striatal_Expression_In_Vehicle_Treated_PDE10A_KO_Mice_Vs_WT_Mice_GSE40377	CR1_rs679515_subnetwork	16944	25	20	0.029509	1	0.0291151	0.999609	0.0582302	0.0436726	0.999928	0.0873453	COCH	33.888
MSigDB_Computational	GNF2_H2AFX	CR1_rs679515_positive_subnetwork	16944	14	20	0.016525	1	0.0164051	0.999881	0.0328102	0.0436726	0.999881	0.0873453	MCM2	60.5143
MSigDB_Computational	GNF2_H2AFX	CR1_rs679515_subnetwork	16944	25	20	0.029509	1	0.0291151	0.999609	0.0582302	0.0436726	0.999881	0.0873453	MCM2	33.888
PheWeb_2019	Benign_neoplasm_of_skin	CR1_rs679515_positive_subnetwork	16944	14	20	0.016525	1	0.0164051	0.999881	0.0328102	0.0436726	0.999881	0.0873453	USP12	60.5143
PheWeb_2019	Parkinson's_disease	CR1_rs679515_positive_subnetwork	16944	14	20	0.016525	1	0.0164051	0.999881	0.0328102	0.0436726	0.999881	0.0873453	USP12	60.5143
PheWeb_2019	Benign_neoplasm_of_skin	CR1_rs679515_subnetwork	16944	25	20	0.029509	1	0.0291151	0.999609	0.0582302	0.0436726	0.999881	0.0873453	USP12	33.888
PheWeb_2019	Parkinson's_disease	CR1_rs679515_subnetwork	16944	25	20	0.029509	1	0.0291151	0.999609	0.0582302	0.0436726	0.999881	0.0873453	USP12	33.888
Rare_Diseases_GeneRIF_Gene_Lists	Episodic_ataxia	CR1_rs679515_subnetwork	16944	25	20	0.029509	1	0.0291151	0.999609	0.0582302	0.0436726	0.999928	0.0873453	COCH	33.888
COVID-19_Related_Gene_Sets_2021	Top_500_up_genes_for_SARS-CoV-2_infection_in_Rhesus_macaques_at_Group_3_dose_in_PBMCs_at_14_DPI_from_GSE156701	CR1_rs679515_subnetwork	16944	25	352	0.519358	3	0.0145718	0.99836	0.0291436	0.0437154	0.99836	0.0874307	CR1L|EPOR|MCM2	5.77636
MSigDB_Computational	MORF_EIF3S2	CR1_rs679515_positive_subnetwork	16944	14	227	0.187559	2	0.0146251	0.999226	0.0292502	0.0438753	0.999226	0.0877506	MCM2|SRP72	10.6633
LINCS_L1000_Chem_Pert_Consensus_Sigs	BX-795_Down	CR1_rs679515_subnetwork	16944	25	182	0.268532	2	0.0292776	0.997644	0.0585551	0.0439164	0.999593	0.0878327	MCM2|TRA2A	7.44791
LINCS_L1000_Chem_Pert_Consensus_Sigs	BG-1024_Down	CR1_rs679515_subnetwork	16944	25	182	0.268532	2	0.0292776	0.997644	0.0585551	0.0439164	0.999593	0.0878327	PAXIP1|SRP72	7.44791
LINCS_L1000_CRISPR_KO_Consensus_Sigs	XCL2_Up	CR1_rs679515_subnetwork	16944	25	182	0.268532	2	0.0292776	0.997644	0.0585551	0.0439164	0.999593	0.0878327	MCM2|SRP72	7.44791
HDSigDB_Mouse_2021	Genes_Down-Regulated_In_Friedreich_Ataxia_iPSCs_Expression_Vs_Control_Adrenal_Gland_GSE22651	CR1_rs679515_positive_subnetwork	16944	14	3536	2.92162	7	0.0146426	0.996827	0.0292852	0.0439278	0.996827	0.0878556	MCM2|PAXIP1|SRP72|TPP2|TRA2A|USP12|ZBTB44	2.39593
HDSigDB_Mouse_2021	Genes_Down-Regulated_In_Friedreich_Ataxia_iPSCs_Expression_Vs_HUVEC-BF4_Cell_Line_GSE22651	CR1_rs679515_positive_subnetwork	16944	14	3540	2.92493	7	0.0147337	0.996803	0.0294674	0.0442011	0.996803	0.0884022	DMAP1|MCM2|PAXIP1|SRP72|TPP2|USP12|ZBTB44	2.39322
DepMap_WG_CRISPR_Screens_Broad_CellLines_2019	CAL-29	CR1_rs679515_positive_subnetwork	16944	14	228	0.188385	2	0.0147476	0.999216	0.0294952	0.0442428	0.999216	0.0884855	BPNT1|PAXIP1	10.6165
DepMap_WG_CRISPR_Screens_Broad_CellLines_2019	RMUG-S	CR1_rs679515_positive_subnetwork	16944	14	228	0.188385	2	0.0147476	0.999216	0.0294952	0.0442428	0.999216	0.0884855	CR1L|PAXIP1	10.6165
LINCS_L1000_Chem_Pert_Consensus_Sigs	Razoxane_Down	CR1_rs679515_subnetwork	16944	25	183	0.270007	2	0.0295746	0.997607	0.0591493	0.044362	0.999587	0.0887239	MCM2|PAXIP1	7.40721
DisGeNET	ESTROGEN_RESISTANCE	CR1_rs679515_negative_subnetwork	16944	11	23	0.0149315	1	0.014835	0.999904	0.0296699	0.0445049	0.999904	0.0890097	CCDC170	66.9723
DisGeNET	Polynesian_Bronchiectasis	CR1_rs679515_negative_subnetwork	16944	11	23	0.0149315	1	0.014835	0.999904	0.0296699	0.0445049	0.999904	0.0890097	RSPH3	66.9723
LINCS_L1000_Chem_Pert_Consensus_Sigs	RG-108_Up	CR1_rs679515_subnetwork	16944	25	184	0.271483	2	0.0298729	0.99757	0.0597459	0.0448094	0.99958	0.0896188	MCM2|PAXIP1	7.36696
LINCS_L1000_Chem_Pert_Consensus_Sigs	Tosufloxacin_Up	CR1_rs679515_subnetwork	16944	25	184	0.271483	2	0.0298729	0.99757	0.0597459	0.0448094	0.99958	0.0896188	PAXIP1|USP12	7.36696
LINCS_L1000_CRISPR_KO_Consensus_Sigs	PIKFYVE_Up	CR1_rs679515_subnetwork	16944	25	184	0.271483	2	0.0298729	0.99757	0.0597459	0.0448094	0.99958	0.0896188	MCM2|PAXIP1	7.36696
LINCS_L1000_CRISPR_KO_Consensus_Sigs	C22ORF34_Up	CR1_rs679515_subnetwork	16944	25	127	0.187382	2	0.01494	0.999162	0.02988	0.04482	0.999162	0.0896399	COCH|GDPD3	10.6734
LINCS_L1000_CRISPR_KO_Consensus_Sigs	CR2_Up	CR1_rs679515_subnetwork	16944	25	127	0.187382	2	0.01494	0.999162	0.02988	0.04482	0.999162	0.0896399	COCH|GDPD3	10.6734
Rare_Diseases_GeneRIF_ARCHS4_Predictions	Hepatoerythropoietic_porphyria	CR1_rs679515_subnetwork	16944	25	127	0.187382	2	0.01494	0.999162	0.02988	0.04482	0.999162	0.0896399	CR1L|EPOR	10.6734
HDSigDB_Mouse_2021	Genes_Down-Regulated_In_Expression_In_Retina_Of_9_Wk_R7E_Spinocerebellar_Ataxia_7_Mice_GSE3634	CR1_rs679515_positive_subnetwork	16944	14	230	0.190038	2	0.0149939	0.999195	0.0299878	0.0449817	0.999195	0.0899634	TPP2|ZBTB44	10.5242
Virus_Perturbations_from_GEO_down	A-Vietnam-1203_CIP048_RG4-2004(H5N1)NS1trunc124_7day-MOI-10^3_GSE44445	CR1_rs679515_positive_subnetwork	16944	14	230	0.190038	2	0.0149939	0.999195	0.0299878	0.0449817	0.999195	0.0899634	GDPD3|ZBTB44	10.5242
HDSigDB_Human_2021	Genes_Up-Regulated_In_Baseline_Differences_In_PC12_Htt-Q74_Vs_PC12_Htt-Q23_Cells_PMID28499347	CR1_rs679515_subnetwork	16944	25	815	1.20249	4	0.030035	0.993949	0.0600699	0.0450524	0.999646	0.0901049	CR1L|MCM2|PAXIP1|TRA2A	3.32643
HDSigDB_Human_2021	Neuro2a_Htt72Q-i_Vs_Htt25Q-ni_PMID28743452	CR1_rs679515_positive_subnetwork	16944	14	3554	2.9365	7	0.0150559	0.996717	0.0301118	0.0451676	0.996717	0.0903353	BPNT1|GXYLT1|MCM2|PAXIP1|SRP72|TRA2A|USP12	2.38379
LINCS_L1000_Chem_Pert_Consensus_Sigs	Navitoclax_Up	CR1_rs679515_subnetwork	16944	25	185	0.272958	2	0.0301724	0.997532	0.0603449	0.0452587	0.999573	0.0905173	MCM2|SRP72	7.32714
LINCS_L1000_Chem_Pert_Consensus_Sigs	Prima-1-Met_Up	CR1_rs679515_subnetwork	16944	25	185	0.272958	2	0.0301724	0.997532	0.0603449	0.0452587	0.999573	0.0905173	MCM2|PAXIP1	7.32714
LINCS_L1000_Chem_Pert_Consensus_Sigs	Tolvaptan_Up	CR1_rs679515_subnetwork	16944	25	185	0.272958	2	0.0301724	0.997532	0.0603449	0.0452587	0.999573	0.0905173	MCM2|SRP72	7.32714
LINCS_L1000_Chem_Pert_Consensus_Sigs	Dofequidar_Up	CR1_rs679515_subnetwork	16944	25	185	0.272958	2	0.0301724	0.997532	0.0603449	0.0452587	0.999573	0.0905173	MCM2|PAXIP1	7.32714
LINCS_L1000_Chem_Pert_Consensus_Sigs	N-6022_Up	CR1_rs679515_subnetwork	16944	25	185	0.272958	2	0.0301724	0.997532	0.0603449	0.0452587	0.999573	0.0905173	MCM2|PAXIP1	7.32714
LINCS_L1000_CRISPR_KO_Consensus_Sigs	SPATA5L1_Up	CR1_rs679515_subnetwork	16944	25	185	0.272958	2	0.0301724	0.997532	0.0603449	0.0452587	0.999573	0.0905173	PAXIP1|TPP2	7.32714
HDSigDB_Human_2021	Differentially_Expressed_Soluble_Proteins_In_Striatum_Of_12_Wk_R6/2_Mice_PXD004973	CR1_rs679515_positive_subnetwork	16944	14	654	0.540368	3	0.0151551	0.998385	0.0303103	0.0454654	0.998385	0.0909309	BPNT1|SRP72|USP12	5.55177
DrugMatrix	Loperamide-47_mg/kg_in_CMC-Rat-Intestine-1d-dn	CR1_rs679515_subnetwork	16944	25	186	0.274433	2	0.0304732	0.997494	0.0609463	0.0457097	0.999567	0.0914195	BPNT1|PAXIP1	7.28774
LINCS_L1000_Chem_Pert_Consensus_Sigs	Iodophenpropit_Up	CR1_rs679515_subnetwork	16944	25	186	0.274433	2	0.0304732	0.997494	0.0609463	0.0457097	0.999799	0.0914195	COCH|EPOR	7.28774
HDSigDB_Mouse_2021	Genes_Down-Regulated_In_Friedreich_Ataxia_iPSCs_Expression_Vs_HDF_Cell_Line_GSE22651	CR1_rs679515_subnetwork	16944	25	3126	4.61225	9	0.0291582	0.990153	0.0583163	0.0457235	0.992649	0.091447	ANKRD9|COCH|DMAP1|EPOR|MCM2|PAXIP1|TPP2|TRA2A|ZBTB44	1.95132
HDSigDB_Mouse_2021	Genes_Down-Regulated_In_Friedreich_Ataxia_iPSCs_Expression_Vs_HDF_Cell_Line_GSE22651	CR1_rs679515_positive_subnetwork	16944	14	3126	2.58286	6	0.0304823	0.992649	0.0609647	0.0457235	0.992649	0.091447	DMAP1|MCM2|PAXIP1|TPP2|TRA2A|ZBTB44	2.32301
TG_GATES_2020	14d_TMX	CR1_rs679515_positive_subnetwork	16944	14	232	0.19169	2	0.015242	0.999175	0.0304841	0.0457261	0.999175	0.0914522	BPNT1|CR1L	10.4335
Diabetes_Perturbations_GEO_2022	GSE143735_Skin-FootUlcerHeal_Hs_DiabetFarm_Up	CR1_rs679515_subnetwork	16944	25	21	0.0309844	1	0.0305493	0.999569	0.0610985	0.0458239	0.99992	0.0916478	COCH	32.2743
DSigDB	citalopram_CTD_00007060	CR1_rs679515_positive_subnetwork	16944	14	21	0.0173513	1	0.0172187	0.999868	0.0344375	0.0458239	0.999868	0.0916478	GDPD3	57.6327
DSigDB	citalopram_CTD_00007060	CR1_rs679515_subnetwork	16944	25	21	0.0309844	1	0.0305493	0.999569	0.0610985	0.0458239	0.999868	0.0916478	GDPD3	32.2743
GWAS_Catalog_2019	Anti-saccade_response	CR1_rs679515_positive_subnetwork	16944	14	21	0.0173513	1	0.0172187	0.999868	0.0344375	0.0458239	0.999868	0.0916478	USP12	57.6327
GWAS_Catalog_2019	Anti-saccade_response	CR1_rs679515_subnetwork	16944	25	21	0.0309844	1	0.0305493	0.999569	0.0610985	0.0458239	0.999868	0.0916478	USP12	32.2743
Rare_Diseases_AutoRIF_Gene_Lists	Bulbo-spinal_atrophy_X-linked	CR1_rs679515_positive_subnetwork	16944	14	21	0.0173513	1	0.0172187	0.999868	0.0344375	0.0458239	0.999868	0.0916478	PAXIP1	57.6327
Rare_Diseases_AutoRIF_Gene_Lists	Meier-Gorlin_syndrome	CR1_rs679515_positive_subnetwork	16944	14	21	0.0173513	1	0.0172187	0.999868	0.0344375	0.0458239	0.999868	0.0916478	MCM2	57.6327
Rare_Diseases_AutoRIF_Gene_Lists	Bulbo-spinal_atrophy_X-linked	CR1_rs679515_subnetwork	16944	25	21	0.0309844	1	0.0305493	0.999569	0.0610985	0.0458239	0.999868	0.0916478	PAXIP1	32.2743
Rare_Diseases_AutoRIF_Gene_Lists	Meier-Gorlin_syndrome	CR1_rs679515_subnetwork	16944	25	21	0.0309844	1	0.0305493	0.999569	0.0610985	0.0458239	0.999868	0.0916478	MCM2	32.2743
HDSigDB_Human_2021	Insoluble_Proteins_Enriched_In_Cortex_Of_12_Wk_R6/2_Mice_Vs_WT_PMID29166617	CR1_rs679515_subnetwork	16944	25	187	0.275909	2	0.0307751	0.997456	0.0615502	0.0461626	0.99956	0.0923253	SRP72|TRA2A	7.24877
LINCS_L1000_Chem_Pert_Consensus_Sigs	Fluoropyruvate_Up	CR1_rs679515_subnetwork	16944	25	187	0.275909	2	0.0307751	0.997456	0.0615502	0.0461626	0.99956	0.0923253	MCM2|TRA2A	7.24877
LINCS_L1000_Chem_Pert_Consensus_Sigs	Piceatannol_Down	CR1_rs679515_subnetwork	16944	25	187	0.275909	2	0.0307751	0.997456	0.0615502	0.0461626	0.99956	0.0923253	PAXIP1|TRA2A	7.24877
Rare_Diseases_GeneRIF_ARCHS4_Predictions	Lynch_syndrome	CR1_rs679515_subnetwork	16944	25	187	0.275909	2	0.0307751	0.997456	0.0615502	0.0461626	0.99956	0.0923253	MCM2|USP12	7.24877
GWAS_Catalog_2019	Endometriosis	CR1_rs679515_negative_subnetwork	16944	11	24	0.0155807	1	0.0154754	0.999895	0.0309508	0.0464262	0.999895	0.0928524	CCDC170	64.1818
PhenGenI_Association_2021	Beta-Globulins	CR1_rs679515_negative_subnetwork	16944	11	24	0.0155807	1	0.0154754	0.999895	0.0309508	0.0464262	0.999895	0.0928524	COCH	64.1818
LINCS_L1000_Chem_Pert_Consensus_Sigs	Droperidol_Up	CR1_rs679515_subnetwork	16944	25	188	0.277384	2	0.0310782	0.997417	0.0621565	0.0466174	0.999792	0.0932347	COCH|EPOR	7.21021
LINCS_L1000_CRISPR_KO_Consensus_Sigs	ITGAM_Up	CR1_rs679515_subnetwork	16944	25	188	0.277384	2	0.0310782	0.997417	0.0621565	0.0466174	0.999553	0.0932347	MCM2|PAXIP1	7.21021
LINCS_L1000_CRISPR_KO_Consensus_Sigs	Sep-11_Up	CR1_rs679515_subnetwork	16944	25	188	0.277384	2	0.0310782	0.997417	0.0621565	0.0466174	0.999553	0.0932347	MCM2|PAXIP1	7.21021
LINCS_L1000_CRISPR_KO_Consensus_Sigs	KLRG1_Down	CR1_rs679515_subnetwork	16944	25	188	0.277384	2	0.0310782	0.997417	0.0621565	0.0466174	0.999553	0.0932347	PAXIP1|USP12	7.21021
LINCS_L1000_CRISPR_KO_Consensus_Sigs	MTOR_Down	CR1_rs679515_subnetwork	16944	25	188	0.277384	2	0.0310782	0.997417	0.0621565	0.0466174	0.999553	0.0932347	PAXIP1|SRP72	7.21021
LINCS_L1000_CRISPR_KO_Consensus_Sigs	SMG1_Down	CR1_rs679515_subnetwork	16944	25	188	0.277384	2	0.0310782	0.997417	0.0621565	0.0466174	0.999553	0.0932347	MCM2|SRP72	7.21021
HDSigDB_Human_2021	Down-regulated_Soluble_Proteins_In_Cerebral_Cortex_Of_12_Wk_R6/2_Mice_PXD004973	CR1_rs679515_negative_subnetwork	16944	11	301	0.195408	2	0.0155616	0.999176	0.0311232	0.0466848	0.999176	0.0933696	CCDC170|COCH	10.235
Proteomics_Drug_Atlas_2023	Meloxicam_Up	CR1_rs679515_subnetwork	16944	25	130	0.191808	2	0.0156149	0.999103	0.0312299	0.0468448	0.999103	0.0936896	CCDC170|GXYLT1	10.4271
Proteomics_Drug_Atlas_2023	Vicriviroc_Up	CR1_rs679515_subnetwork	16944	25	130	0.191808	2	0.0156149	0.999103	0.0312299	0.0468448	0.999103	0.0936896	CCDC170|ZBTB44	10.4271
LINCS_L1000_Chem_Pert_Consensus_Sigs	Estradiol-Cypionate_Up	CR1_rs679515_subnetwork	16944	25	189	0.27886	2	0.0313826	0.997378	0.0627652	0.0470739	0.999546	0.0941477	MCM2|SRP72	7.17206
LINCS_L1000_Chem_Pert_Consensus_Sigs	CG-930_Up	CR1_rs679515_subnetwork	16944	25	189	0.27886	2	0.0313826	0.997378	0.0627652	0.0470739	0.999546	0.0941477	MCM2|PAXIP1	7.17206
LINCS_L1000_Chem_Pert_Consensus_Sigs	LIVF001-006_Up	CR1_rs679515_subnetwork	16944	25	189	0.27886	2	0.0313826	0.997378	0.0627652	0.0470739	0.999546	0.0941477	MCM2|TRA2A	7.17206
Rare_Diseases_AutoRIF_ARCHS4_Predictions	Breast_cancer_childhood	CR1_rs679515_subnetwork	16944	25	189	0.27886	2	0.0313826	0.997378	0.0627652	0.0470739	0.999546	0.0941477	MCM2|USP12	7.17206
LINCS_L1000_CRISPR_KO_Consensus_Sigs	TAF6L_Down	CR1_rs679515_subnetwork	16944	25	131	0.193284	2	0.0158428	0.999083	0.0316856	0.0475284	0.999083	0.0950568	COCH|GDPD3	10.3475
Proteomics_Drug_Atlas_2023	INT-747_Up	CR1_rs679515_subnetwork	16944	25	131	0.193284	2	0.0158428	0.999083	0.0316856	0.0475284	0.999083	0.0950568	CCDC170|ZBTB44	10.3475
LINCS_L1000_Chem_Pert_Consensus_Sigs	Zileuton_Up	CR1_rs679515_subnetwork	16944	25	190	0.280335	2	0.0316881	0.997338	0.0633762	0.0475322	0.999539	0.0950644	MCM2|PAXIP1	7.13432
LINCS_L1000_CRISPR_KO_Consensus_Sigs	ANXA3_Up	CR1_rs679515_subnetwork	16944	25	190	0.280335	2	0.0316881	0.997338	0.0633762	0.0475322	0.999539	0.0950644	MCM2|USP12	7.13432
HDSigDB_Human_2021	Genes_Down-Regulated_In_Expression_In_Retina_Of_9_Wk_R7E_Spinocerebellar_Ataxia_7_Mice_GSE3634	CR1_rs679515_positive_subnetwork	16944	14	237	0.195822	2	0.0158702	0.999122	0.0317403	0.0476105	0.999122	0.095221	TPP2|ZBTB44	10.2134
DisGeNET	EAR,_PATELLA,_SHORT_STATURE_SYNDROME	CR1_rs679515_positive_subnetwork	16944	14	22	0.0181775	1	0.0180318	0.999855	0.0360635	0.0479721	0.999855	0.0959443	MCM2	55.013
DisGeNET	EAR,_PATELLA,_SHORT_STATURE_SYNDROME	CR1_rs679515_subnetwork	16944	25	22	0.0324599	1	0.0319814	0.999526	0.0639628	0.0479721	0.999855	0.0959443	MCM2	30.8073
MSigDB_Computational	GNF2_RRM2	CR1_rs679515_positive_subnetwork	16944	14	22	0.0181775	1	0.0180318	0.999855	0.0360635	0.0479721	0.999855	0.0959443	MCM2	55.013
MSigDB_Computational	GNF2_RRM2	CR1_rs679515_subnetwork	16944	25	22	0.0324599	1	0.0319814	0.999526	0.0639628	0.0479721	0.999855	0.0959443	MCM2	30.8073
Rare_Diseases_GeneRIF_Gene_Lists	Autoimmune_hemolytic_anemia	CR1_rs679515_positive_subnetwork	16944	14	22	0.0181775	1	0.0180318	0.999855	0.0360635	0.0479721	0.999855	0.0959443	TPP2	55.013
Rare_Diseases_GeneRIF_Gene_Lists	Autoimmune_hemolytic_anemia	CR1_rs679515_subnetwork	16944	25	22	0.0324599	1	0.0319814	0.999526	0.0639628	0.0479721	0.999855	0.0959443	TPP2	30.8073
DepMap_WG_CRISPR_Screens_Broad_CellLines_2019	NCI-H1944	CR1_rs679515_positive_subnetwork	16944	14	238	0.196648	2	0.0159971	0.999112	0.0319943	0.0479914	0.999112	0.0959828	CR1L|PAXIP1	10.1705
LINCS_L1000_Chem_Pert_Consensus_Sigs	Naproxen_Up	CR1_rs679515_subnetwork	16944	25	191	0.281811	2	0.0319949	0.997299	0.0639897	0.0479923	0.999532	0.0959846	MCM2|PAXIP1	7.09696
DSigDB	emetine_HL60_DOWN	CR1_rs679515_positive_subnetwork	16944	14	345	0.285057	2	0.0320076	0.997422	0.0640152	0.0480114	0.998477	0.0960228	PAXIP1|ZBTB44	7.01615
LINCS_L1000_Chem_Pert_Consensus_Sigs	SA-426799_Down	CR1_rs679515_subnetwork	16944	25	132	0.194759	2	0.0160721	0.999062	0.0321442	0.0482163	0.999062	0.0964327	COCH|TRA2A	10.2691
Proteomics_Drug_Atlas_2023	UMI-77_Down	CR1_rs679515_subnetwork	16944	25	132	0.194759	2	0.0160721	0.999062	0.0321442	0.0482163	0.999062	0.0964327	CCDC170|ZBTB44	10.2691
Rare_Diseases_GeneRIF_Gene_Lists	Multiple_endocrine_neoplasia_type_2A	CR1_rs679515_negative_subnetwork	16944	11	25	0.0162299	1	0.0161155	0.999886	0.0322309	0.0483464	0.999886	0.0966927	EPOR	61.6145
LINCS_L1000_CRISPR_KO_Consensus_Sigs	PLCG2_Up	CR1_rs679515_subnetwork	16944	25	192	0.283286	2	0.0323028	0.997258	0.0646056	0.0484542	0.999524	0.0969084	MCM2|PAXIP1	7.06
LINCS_L1000_CRISPR_KO_Consensus_Sigs	MPV17_Down	CR1_rs679515_subnetwork	16944	25	192	0.283286	2	0.0323028	0.997258	0.0646056	0.0484542	0.999524	0.0969084	MCM2|PAXIP1	7.06
MSigDB_Computational	MORF_BRCA1	CR1_rs679515_subnetwork	16944	25	192	0.283286	2	0.0323028	0.997258	0.0646056	0.0484542	0.999524	0.0969084	PAXIP1|TPP2	7.06
HDSigDB_Mouse_2021	Genes_Changed_In_Cerebellum_Of_6_Wk_ATXN2Q127_Mice_E-MTAB-6293	CR1_rs679515_negative_subnetwork	16944	11	307	0.199304	2	0.0161549	0.999128	0.0323098	0.0484646	0.999128	0.0969293	COCH|EPOR	10.0349
MSigDB_Computational	MORF_RBM8A	CR1_rs679515_negative_subnetwork	16944	11	60	0.0389518	1	0.0382806	0.999336	0.0765611	0.0484682	0.999908	0.0969364	EPOR	25.6727
MSigDB_Computational	MORF_RBM8A	CR1_rs679515_positive_subnetwork	16944	14	60	0.0495751	1	0.0484682	0.998908	0.0969364	0.0484682	0.999908	0.0969364	TRA2A	20.1714
HDSigDB_Mouse_2021	Genes_Up-Regulated_In_Meclizine_Treated_STHdhQ111_Vs_Control_GSE129143	CR1_rs679515_positive_subnetwork	16944	14	1249	1.03199	4	0.0161717	0.997539	0.0323434	0.0485151	0.997539	0.0970302	CR1L|MCM2|TRA2A|ZBTB44	3.87602
ARCHS4_IDG_Coexp	KCNMB3_IDG_ionchannel_ARCHS4_coexpression	CR1_rs679515_subnetwork	16944	25	133	0.196235	2	0.0163029	0.999042	0.0326057	0.0489086	0.999042	0.0978171	RSPH3|TRA2A	10.1919
Proteomics_Drug_Atlas_2023	WZ811_Up	CR1_rs679515_subnetwork	16944	25	133	0.196235	2	0.0163029	0.999042	0.0326057	0.0489086	0.999042	0.0978171	CCDC170|USP12	10.1919
DepMap_WG_CRISPR_Screens_Broad_CellLines_2019	COLO201	CR1_rs679515_positive_subnetwork	16944	14	241	0.199127	2	0.0163807	0.999079	0.0327614	0.0491421	0.999079	0.0982841	CR1L|PAXIP1	10.0439
LINCS_L1000_CRISPR_KO_Consensus_Sigs	CDK4_Down	CR1_rs679515_subnetwork	16944	25	194	0.286237	2	0.0329222	0.997177	0.0658444	0.0493833	0.99951	0.0987666	MCM2|PAXIP1	6.98722
HDSigDB_Mouse_2021	Genes_Down-Regulated_In_Friedreich_Ataxia_iPSCs_Expression_Vs_HMSC-ad_Cell_Line_GSE22651	CR1_rs679515_subnetwork	16944	25	3191	4.70816	9	0.0329422	0.988614	0.0658845	0.0494133	0.998412	0.0988267	ANKRD9|COCH|DMAP1|MCM2|PAXIP1|TPP2|TRA2A|USP12|ZBTB44	1.91158
COVID-19_Related_Gene_Sets_2021	Top_500_up_genes_for_SARS-CoV-2_infection_Day_14_in_ferret_nasal_turbinates_from_GSE160824	CR1_rs679515_negative_subnetwork	16944	11	311	0.2019	2	0.0165558	0.999094	0.0331117	0.0496675	0.999094	0.099335	CCDC170|COCH	9.90588
UK_Biobank_GWAS_v1	Reticulocyte_count_30250_raw	CR1_rs679515_positive_subnetwork	16944	14	676	0.558546	3	0.0165592	0.998175	0.0331184	0.0496777	0.998175	0.0993553	CR1L|TPP2|USP12	5.37109
COVID-19_Related_Gene_Sets_2021	Top_500_up_genes_for_SARS-CoV-2_infection_in_Rhesus_macaques_at_Group_3_dose_in_PBMCs_at_14_DPI_from_GSE156701	CR1_rs679515_positive_subnetwork	16944	14	352	0.29084	2	0.0332122	0.997271	0.0664245	0.0498184	0.99836	0.0996367	CR1L|MCM2	6.87662
LINCS_L1000_CRISPR_KO_Consensus_Sigs	KMT2A_Down	CR1_rs679515_subnetwork	16944	25	195	0.287712	2	0.0332337	0.997136	0.0664674	0.0498505	0.999502	0.0997011	MCM2|PAXIP1	6.95138

## Sheet: enrichR_Ontologies
Library	Gene Set	Feature	Universe.Size	Gene.Set.Size	Total.Hits	Expected.Hits	Observed.Hits	Pvalue_over	Pvalue_under	Pvalue_twosided	Adjusted_Pvalue_over	Adjusted_Pvalue_under	Adjusted_Pvalue_twosided	enrichment_overlap	foldchange
Human_Phenotype_Ontology	Vertigo_(HP:0002321)	CR1_rs679515_subnetwork	16944	25	26	0.0383617	2	0.000664658	0.999993	0.00132932	0.000996987	0.999999	0.00199397	COCH|EPOR	52.1354
Jensen_TISSUES	Leaf_base	CR1_rs679515_subnetwork	16944	25	3	0.00442635	1	0.00442008	0.999994	0.00884016	0.00663012	0.999999	0.0132602	COCH	225.92
MGI_Mammalian_Phenotype_Level_4_2021	increased_amacrine_cell_number_MP:0008105	CR1_rs679515_subnetwork	16944	25	3	0.00442635	1	0.00442008	0.999994	0.00884016	0.00663012	0.999999	0.0132602	EPOR	225.92
GO_Cellular_Component_2021	nuclear_chromosome_(GO:0000228)	CR1_rs679515_subnetwork	16944	25	72	0.106232	2	0.00501471	0.999842	0.0100294	0.00752206	0.999974	0.0150441	DMAP1|MCM2	18.8267
GO_Biological_Process_2021	regulation_of_complement-dependent_cytotoxicity_(GO:1903659)	CR1_rs679515_subnetwork	16944	25	4	0.00590179	1	0.00588927	0.999987	0.0117785	0.0088339	0.999996	0.0176678	CR1L	169.44
Jensen_DISEASES	Primary_polycythemia	CR1_rs679515_subnetwork	16944	25	4	0.00590179	1	0.00588927	0.999987	0.0117785	0.0088339	0.999998	0.0176678	EPOR	169.44
Jensen_TISSUES	BA/F3_cell	CR1_rs679515_subnetwork	16944	25	4	0.00590179	1	0.00588927	0.999987	0.0117785	0.0088339	0.999998	0.0176678	EPOR	169.44
Jensen_TISSUES	Lens_cortex	CR1_rs679515_subnetwork	16944	25	4	0.00590179	1	0.00588927	0.999987	0.0117785	0.0088339	0.999996	0.0176678	SRP72	169.44
Jensen_TISSUES	ML-2_cell	CR1_rs679515_subnetwork	16944	25	4	0.00590179	1	0.00588927	0.999987	0.0117785	0.0088339	0.999998	0.0176678	RSPH3	169.44
Jensen_TISSUES	Nephroblastoma_cell	CR1_rs679515_subnetwork	16944	25	4	0.00590179	1	0.00588927	0.999987	0.0117785	0.0088339	0.999996	0.0176678	PAXIP1	169.44
Jensen_TISSUES	SET-2_cell	CR1_rs679515_subnetwork	16944	25	4	0.00590179	1	0.00588927	0.999987	0.0117785	0.0088339	0.999998	0.0176678	EPOR	169.44
MGI_Mammalian_Phenotype_Level_4_2021	abnormal_interventricular_groove_morphology_MP:0004032	CR1_rs679515_subnetwork	16944	25	4	0.00590179	1	0.00588927	0.999987	0.0117785	0.0088339	0.999998	0.0176678	EPOR	169.44
MGI_Mammalian_Phenotype_Level_4_2021	decreased_amacrine_cell_number_MP:0008106	CR1_rs679515_subnetwork	16944	25	4	0.00590179	1	0.00588927	0.999987	0.0117785	0.0088339	0.999998	0.0176678	EPOR	169.44
MGI_Mammalian_Phenotype_Level_4_2021	pale_liver_MP:0000603	CR1_rs679515_subnetwork	16944	25	55	0.0811497	2	0.00295847	0.999929	0.00591695	0.00887542	0.999929	0.0177508	BPNT1|EPOR	24.6458
Jensen_COMPARTMENTS	Epsilon_DNA_polymerase_complex	CR1_rs679515_subnetwork	16944	25	84	0.123938	2	0.00676579	0.99975	0.0135316	0.0101487	0.999959	0.0202974	MCM2|PAXIP1	16.1371
MGI_Mammalian_Phenotype_Level_4_2021	abnormal_erythrocyte_morphology_MP:0002447	CR1_rs679515_subnetwork	16944	25	59	0.0870515	2	0.00339644	0.999913	0.00679289	0.0101893	0.999913	0.0203787	EPOR|MCM2	22.9749
GO_Biological_Process_2021	ethanolamine-containing_compound_metabolic_process_(GO:0042439)	CR1_rs679515_subnetwork	16944	25	5	0.00737724	1	0.00735637	0.999979	0.0147127	0.0110346	0.999994	0.0220691	GDPD3	135.552
GO_Biological_Process_2021	N-acylethanolamine_metabolic_process_(GO:0070291)	CR1_rs679515_subnetwork	16944	25	5	0.00737724	1	0.00735637	0.999979	0.0147127	0.0110346	0.999994	0.0220691	GDPD3	135.552
GO_Molecular_Function_2021	7S_RNA_binding_(GO:0008312)	CR1_rs679515_subnetwork	16944	25	5	0.00737724	1	0.00735637	0.999979	0.0147127	0.0110346	0.999994	0.0220691	SRP72	135.552
GO_Molecular_Function_2021	TPR_domain_binding_(GO:0030911)	CR1_rs679515_subnetwork	16944	25	5	0.00737724	1	0.00735637	0.999979	0.0147127	0.0110346	0.999994	0.0220691	SRP72	135.552
Human_Phenotype_Ontology	Abnormality_of_cochlea_(HP:0000375)	CR1_rs679515_subnetwork	16944	25	5	0.00737724	1	0.00735637	0.999979	0.0147127	0.0110346	0.999996	0.0220691	COCH	135.552
Human_Phenotype_Ontology	Aplastic_anemia_(HP:0001915)	CR1_rs679515_subnetwork	16944	25	5	0.00737724	1	0.00735637	0.999979	0.0147127	0.0110346	0.999994	0.0220691	SRP72	135.552
Jensen_COMPARTMENTS	Signal_recognition_particle,_endoplasmic_reticulum_targeting	CR1_rs679515_subnetwork	16944	25	5	0.00737724	1	0.00735637	0.999979	0.0147127	0.0110346	0.999994	0.0220691	SRP72	135.552
Jensen_TISSUES	H9_cell	CR1_rs679515_subnetwork	16944	25	5	0.00737724	1	0.00735637	0.999979	0.0147127	0.0110346	0.999994	0.0220691	CR1L	135.552
Jensen_TISSUES	U-343MG-A_cell	CR1_rs679515_subnetwork	16944	25	5	0.00737724	1	0.00735637	0.999979	0.0147127	0.0110346	0.999994	0.0220691	TPP2	135.552
KOMP2_Mouse_Phenotypes_2022	Embryonic_Lethality_Prior_To_Tooth_Bud_Stage_(MP:0013293)	CR1_rs679515_subnetwork	16944	25	288	0.424929	3	0.00847486	0.99922	0.0169497	0.0127123	0.999928	0.0254246	CR1L|DMAP1|GXYLT1	7.06
GO_Biological_Process_2021	mitotic_DNA_replication_initiation_(GO:1902975)	CR1_rs679515_subnetwork	16944	25	6	0.00885269	1	0.0088214	0.999969	0.0176428	0.0132321	0.999991	0.0264642	MCM2	112.96
GO_Biological_Process_2021	negative_regulation_of_complement_activation,_classical_pathway_(GO:0045959)	CR1_rs679515_subnetwork	16944	25	6	0.00885269	1	0.0088214	0.999969	0.0176428	0.0132321	0.999991	0.0264642	CR1L	112.96
GO_Biological_Process_2021	negative_regulation_of_humoral_immune_response_mediated_by_circulating_immunoglobulin_(GO:0002924)	CR1_rs679515_subnetwork	16944	25	6	0.00885269	1	0.0088214	0.999969	0.0176428	0.0132321	0.999991	0.0264642	CR1L	112.96
GO_Biological_Process_2021	nuclear_cell_cycle_DNA_replication_initiation_(GO:1902315)	CR1_rs679515_subnetwork	16944	25	6	0.00885269	1	0.0088214	0.999969	0.0176428	0.0132321	0.999991	0.0264642	MCM2	112.96
GO_Biological_Process_2021	regulation_of_complement_activation,_classical_pathway_(GO:0030450)	CR1_rs679515_subnetwork	16944	25	6	0.00885269	1	0.0088214	0.999969	0.0176428	0.0132321	0.999991	0.0264642	CR1L	112.96
GO_Cellular_Component_2021	Cul5-RING_ubiquitin_ligase_complex_(GO:0031466)	CR1_rs679515_subnetwork	16944	25	6	0.00885269	1	0.0088214	0.999969	0.0176428	0.0132321	0.999994	0.0264642	ANKRD9	112.96
GO_Cellular_Component_2021	signal_recognition_particle,_endoplasmic_reticulum_targeting_(GO:0005786)	CR1_rs679515_subnetwork	16944	25	6	0.00885269	1	0.0088214	0.999969	0.0176428	0.0132321	0.999991	0.0264642	SRP72	112.96
GO_Molecular_Function_2021	serine-type_exopeptidase_activity_(GO:0070008)	CR1_rs679515_subnetwork	16944	25	6	0.00885269	1	0.0088214	0.999969	0.0176428	0.0132321	0.999991	0.0264642	TPP2	112.96
GO_Molecular_Function_2021	signal_recognition_particle_binding_(GO:0005047)	CR1_rs679515_subnetwork	16944	25	6	0.00885269	1	0.0088214	0.999969	0.0176428	0.0132321	0.999991	0.0264642	SRP72	112.96
Human_Phenotype_Ontology	Morphological_abnormality_of_the_inner_ear_(HP:0011390)	CR1_rs679515_subnetwork	16944	25	6	0.00885269	1	0.0088214	0.999969	0.0176428	0.0132321	0.999994	0.0264642	COCH	112.96
Jensen_COMPARTMENTS	Myosin_IX_complex	CR1_rs679515_subnetwork	16944	25	6	0.00885269	1	0.0088214	0.999969	0.0176428	0.0132321	0.999994	0.0264642	COCH	112.96
Jensen_COMPARTMENTS	MLL3/4_complex	CR1_rs679515_subnetwork	16944	25	6	0.00885269	1	0.0088214	0.999969	0.0176428	0.0132321	0.999991	0.0264642	PAXIP1	112.96
Jensen_TISSUES	Tailbud_stage	CR1_rs679515_subnetwork	16944	25	6	0.00885269	1	0.0088214	0.999969	0.0176428	0.0132321	0.999994	0.0264642	RSPH3	112.96
Jensen_TISSUES	p1	CR1_rs679515_subnetwork	16944	25	6	0.00885269	1	0.0088214	0.999969	0.0176428	0.0132321	0.999994	0.0264642	EPOR	112.96
GO_Molecular_Function_2021	UDP-xylosyltransferase_activity_(GO:0035252)	CR1_rs679515_subnetwork	16944	25	7	0.0103281	1	0.0102843	0.999956	0.0205687	0.0154265	0.999987	0.030853	GXYLT1	96.8229
GO_Molecular_Function_2021	xylosyltransferase_activity_(GO:0042285)	CR1_rs679515_subnetwork	16944	25	7	0.0103281	1	0.0102843	0.999956	0.0205687	0.0154265	0.999987	0.030853	GXYLT1	96.8229
Human_Phenotype_Ontology	Abnormality_of_the_heme_biosynthetic_pathway_(HP:0010472)	CR1_rs679515_subnetwork	16944	25	7	0.0103281	1	0.0102843	0.999956	0.0205687	0.0154265	0.999992	0.030853	EPOR	96.8229
Jensen_COMPARTMENTS	Radial_spoke_head	CR1_rs679515_subnetwork	16944	25	7	0.0103281	1	0.0102843	0.999956	0.0205687	0.0154265	0.999992	0.030853	RSPH3	96.8229
Jensen_COMPARTMENTS	Radial_spoke_stalk	CR1_rs679515_subnetwork	16944	25	7	0.0103281	1	0.0102843	0.999956	0.0205687	0.0154265	0.999992	0.030853	RSPH3	96.8229
Jensen_COMPARTMENTS	Alpha_DNA_polymerase:primase_complex	CR1_rs679515_subnetwork	16944	25	7	0.0103281	1	0.0102843	0.999956	0.0205687	0.0154265	0.999987	0.030853	MCM2	96.8229
Jensen_COMPARTMENTS	Nuclear_origin_of_replication_recognition_complex	CR1_rs679515_subnetwork	16944	25	7	0.0103281	1	0.0102843	0.999956	0.0205687	0.0154265	0.999987	0.030853	MCM2	96.8229
Jensen_COMPARTMENTS	Origin_recognition_complex	CR1_rs679515_subnetwork	16944	25	7	0.0103281	1	0.0102843	0.999956	0.0205687	0.0154265	0.999987	0.030853	MCM2	96.8229
Jensen_COMPARTMENTS	MCM_complex	CR1_rs679515_subnetwork	16944	25	7	0.0103281	1	0.0102843	0.999956	0.0205687	0.0154265	0.999987	0.030853	MCM2	96.8229
Jensen_DISEASES	Cavernous_hemangioma	CR1_rs679515_subnetwork	16944	25	7	0.0103281	1	0.0102843	0.999956	0.0205687	0.0154265	0.999987	0.030853	CR1L	96.8229
Jensen_TISSUES	Petiole	CR1_rs679515_subnetwork	16944	25	7	0.0103281	1	0.0102843	0.999956	0.0205687	0.0154265	0.999992	0.030853	COCH	96.8229
Jensen_TISSUES	pro-B-lymphocyte_cell_line	CR1_rs679515_subnetwork	16944	25	7	0.0103281	1	0.0102843	0.999956	0.0205687	0.0154265	0.999992	0.030853	EPOR	96.8229
MGI_Mammalian_Phenotype_Level_4_2021	abnormal_embryonic_erythrocyte_morphology_MP:0004230	CR1_rs679515_subnetwork	16944	25	7	0.0103281	1	0.0102843	0.999956	0.0205687	0.0154265	0.999992	0.030853	EPOR	96.8229
MGI_Mammalian_Phenotype_Level_4_2021	abnormal_small_intestine_crypts_of_Lieberkuhn_morphology_MP:0004841	CR1_rs679515_subnetwork	16944	25	7	0.0103281	1	0.0102843	0.999956	0.0205687	0.0154265	0.999987	0.030853	MCM2	96.8229
MGI_Mammalian_Phenotype_Level_4_2021	decreased_retinal_rod_cell_number_MP:0008453	CR1_rs679515_subnetwork	16944	25	7	0.0103281	1	0.0102843	0.999956	0.0205687	0.0154265	0.999992	0.030853	EPOR	96.8229
MGI_Mammalian_Phenotype_Level_4_2021	increased_circulating_HDL_cholesterol_level_MP:0001556	CR1_rs679515_subnetwork	16944	25	107	0.157873	2	0.0107812	0.999491	0.0215623	0.0161718	0.999915	0.0323435	DMAP1|USP12	12.6684
GO_Biological_Process_2021	negative_regulation_of_complement_activation_(GO:0045916)	CR1_rs679515_subnetwork	16944	25	8	0.0118036	1	0.0117452	0.999942	0.0234905	0.0176178	0.999982	0.0352357	CR1L	84.72
[truncated: 103 more rows]

## Sheet: enrichR_Pathways
Library	Gene Set	Feature	Universe.Size	Gene.Set.Size	Total.Hits	Expected.Hits	Observed.Hits	Pvalue_over	Pvalue_under	Pvalue_twosided	Adjusted_Pvalue_over	Adjusted_Pvalue_under	Adjusted_Pvalue_twosided	enrichment_overlap	foldchange
[truncated: 573 more rows]

[truncated: 1 more sheets: enrichR_Transcription]
