# Supplementary material for: Single cell transcriptomes and multiscale networks from persons with and without Alzheimer’s disease
Source: Nat Commun. 2024 Jul 10;15:5815. doi: 10.1038/s41467-024-49790-0 (PMC11237088; doi:10.1038/s41467-024-49790-0)
Supplement: Supplementary file 10 — Supplementary Dataset 7 [file 41467_2024_49790_MOESM10_ESM.xlsx]

## Sheet: README
Supplementary Table 7
enrichR_Cell_Types: Class of gene set enrichments generated via EnrichR from CD83(+) microglia MEGENA hub genes
enrichR_Diseases: Class of gene set enrichments generated via EnrichR from from CD83(+) microglia MEGENA hub genes
enrichR_Ontologies: Class of gene set enrichments generated via EnrichR from from CD83(+) microglia MEGENA hub genes
enrichR_Ontologies: Class of gene set enrichments generated via EnrichR from from CD83(+) microglia MEGENA hub genes
enrichR_Pathways: Class of gene set enrichments generated via EnrichR from CD83(+) microglia MEGENA hub genes
enrichR_Transcription: Class of gene set enrichments generated via EnrichR from CD83(+) microglia MEGENA hub genes
enrichR summary statistics adj_P values are adjusted by multiplication with the z-score of the deviation from the expected rank
Prater DEG vs. CD83_enrichment: Pairwise Fisher's Exact Test enrichments between CD83(+) microglia upregulated DEG and microglia clusters reported in Prater et al 2023 ( https://doi.org/10.1038/s43587-023-00424-y )

## Sheet: enrichR_Cell_Types
Library	set class	module	feature	Universe.Size	Gene.Set.Size	Total.Hits	Expected.Hits	Observed.Hits	Pvalue_over	Pvalue_under	Pvalue_twosided	Adjusted_Pvalue_over	Adjusted_Pvalue_under	Adjusted_Pvalue_twosided	enrichment_overlap	foldchange
Allen_Brain_Atlas_10x_scRNA_2021	Human_Micro_L1-6_TYROBP_CD74_down	Human_Micro_L1-6_TYROBP_CD74_down	DA9_SEG	4884	3083	646	407.784	634	1.22958e-118	1	2.45916e-118	2.45916e-118	1	4.91832e-118	AAK1|ACACA|ACBD6|ACSL4|ADGRB3|ADK|ADNP|AFTPH|AGFG1|AGO3|AGTPBP1|AHCYL2|AHI1|AIG1|AKAP9|AKT3|AMBRA1|ANK2|ANKH|ANKIB1|ANKRD10|ANKRD12|ANKRD17|ANKS1A|ANO10|APBA1|APC|APP|ARFGEF1|ARGLU1|ARHGAP21|ARHGAP32|ARHGAP35|ARID4A|ARID4B|ARIH1|ARL15|ARMC8|ARRB1|ASCC3|ASH1L|ASXL1|ATAD2B|ATE1|ATG7|ATP13A3|ATP1B1|ATP2A2|ATP2B1|ATP2C1|ATP9B|ATR|ATRN|ATRX|ATXN1|ATXN10|ATXN2|ATXN7|ATXN7L1|AUH|AVL9|BAZ2B|BBS9|BCAS3|BC…	1.55474
Allen_Brain_Atlas_10x_scRNA_2021	Human_Astro_L1-6_FGFR3_PLCG1_down	Human_Astro_L1-6_FGFR3_PLCG1_down	DA9_SEG	4884	3083	727	458.915	670	1.60642e-83	1	3.21283e-83	3.21283e-83	1	6.42566e-83	AAK1|ABHD2|ABI2|ACACA|ACAP2|ACER3|ACSL3|ACTB|ACYP2|ADAM10|ADK|ADNP|AFF4|AGAP1|AGO3|AHI1|AIG1|AKAP9|AMBRA1|ANKH|ANKIB1|ANKRD10|ANKRD11|ANKRD12|ANKRD17|ANKRD36C|ANKS1B|ANO10|APPBP2|ARFGEF1|ARGLU1|ARHGAP21|ARHGAP26|ARHGEF11|ARHGEF12|ARHGEF7|ARID1B|ARID4A|ARID4B|ARIH1|ARIH2|ARL6IP1|ARMC8|ASAP1|ASH1L|ATAD2B|ATE1|ATF7IP|ATG7|ATM|ATP1B1|ATP2A2|ATP2B1|ATP2C1|ATP6V1H|ATP9B|ATRN|ATRX|ATXN1|ATXN10|ATXN2|ATX…	1.45997
Allen_Brain_Atlas_10x_scRNA_2021	Human_Endo_L2-5_NOSTRIN_SRGN_down	Human_Endo_L2-5_NOSTRIN_SRGN_down	DA9_SEG	4884	3083	604	381.272	569	3.35783e-80	1	6.71566e-80	6.71566e-80	1	1.34313e-79	AAK1|ABHD2|ABI1|ACAP2|ACER3|ACSL3|ACTR2|ADD1|ADK|ADNP|AFF4|AFTPH|AGAP1|AGO3|AGTPBP1|AKAP9|AMBRA1|ANKH|ANKIB1|ANKRD10|ANKRD11|ANKRD12|ANKRD17|ANKRD36C|ANO10|APC|APLP2|APP|ARFGEF1|ARFGEF2|ARGLU1|ARHGAP21|ARHGAP26|ARHGAP32|ARHGEF12|ARHGEF7|ARID1A|ARID1B|ARID4A|ARID4B|ARIH1|ARMC8|ASCC3|ASH1L|ATAD2B|ATE1|ATF2|ATF6|ATF7IP|ATG7|ATP13A3|ATP1A1|ATP1B1|ATP2B1|ATP2C1|ATP9B|ATRX|ATXN1|ATXN10|ATXN2|AUH|AUTS2|…	1.49237
Allen_Brain_Atlas_10x_scRNA_2021	Human_Oligo_L2-6_OPALIN_FTH1P3_down	Human_Oligo_L2-6_OPALIN_FTH1P3_down	DA9_SEG	4884	3083	758	478.484	689	5.7434e-79	1	1.14868e-78	1.14868e-78	1	2.29736e-78	AAK1|ABI2|ACACA|ACAP2|ACBD6|ACIN1|ACSL3|ACSL4|ACTR2|ADK|ADNP|AFF4|AGFG1|AGO3|AGPS|AHI1|AIG1|AKAP11|AKAP9|ALG13|AMBRA1|ANAPC16|ANKH|ANKRD11|ANKRD13C|ANKRD17|ANKRD36C|ANKS1A|AP1G1|AP2B1|APBA1|APC|ARFGEF1|ARHGAP32|ARHGAP5|ARHGEF7|ARID4A|ARID5B|ARIH1|ARL15|ARL8B|ARMC8|ASAP1|ASCC3|ASH1L|ASXL1|ATAD2B|ATF2|ATG2B|ATG7|ATP2A2|ATP2B1|ATP2C1|ATP6V0A1|ATP9B|ATR|ATRN|ATRX|ATXN10|ATXN2|AUH|AVL9|BCLAF1|BDP1|BIC…	1.43997
Allen_Brain_Atlas_10x_scRNA_2021	Human_VLMC_L1-5_PDGFRA_COLEC12_down	Human_VLMC_L1-5_PDGFRA_COLEC12_down	DA9_SEG	4884	3083	649	409.678	602	2.67061e-77	1	5.34122e-77	5.34122e-77	1	1.06824e-76	ABI1|ABI2|ACAP2|ACBD6|ACIN1|ACTB|ACTG1|ACTR2|ACYP2|ADAM10|ADD1|ADGRB3|ADK|AFF4|AGAP1|AGFG1|AGO3|AHCYL2|AHI1|AIG1|AKAP10|AKAP9|AMBRA1|ANKH|ANKIB1|ANKRD11|ANKRD12|ANKRD17|ANKS1A|ANKS1B|AP2B1|AP3S1|APC|APPBP2|ARFGEF1|ARGLU1|ARHGAP21|ARHGAP26|ARHGAP32|ARHGAP5|ARHGEF12|ARHGEF7|ARID1A|ARID1B|ARID4A|ARID4B|ARIH1|ARL15|ARMC8|ARRB1|ASAP1|ASCC3|ASH1L|ASPH|ASXL1|ATE1|ATF6|ATF7IP|ATG7|ATP1B1|ATP1B3|ATP2B1|AT…	1.46945
Allen_Brain_Atlas_10x_scRNA_2021	Human_Astro_L1_FGFR3_SERPINI2_down	Human_Astro_L1_FGFR3_SERPINI2_down	DA9_SEG	4884	3083	783	494.265	702	7.34439e-74	1	1.46888e-73	1.46888e-73	1	2.93776e-73	AAK1|ABHD2|ABI2|ABL2|ACACA|ACAP2|ACBD6|ACSL3|ACTB|ACTR2|ADK|ADNP|AFF4|AGAP1|AGO3|AHI1|AIG1|AKAP11|AKAP9|AMBRA1|ANKFY1|ANKIB1|ANKRD10|ANKRD11|ANKRD12|ANKRD17|ANKRD36C|ANKS1A|ANKS1B|ANO10|APP|APPBP2|ARFGEF1|ARHGAP12|ARHGEF11|ARHGEF7|ARID4A|ARID4B|ARID5B|ARIH1|ARL6IP1|ARL8B|ARMC8|ASAP1|ASCC3|ASH1L|ASXL1|ATE1|ATF2|ATF6|ATM|ATP2A2|ATP2B1|ATP2C1|ATP6V0A1|ATP6V1A|ATP6V1H|ATP9B|ATR|ATRN|ATRX|ATXN10|ATXN2…	1.42029
Allen_Brain_Atlas_10x_scRNA_2021	Human_Astro_L1-6_FGFR3_AQP1_down	Human_Astro_L1-6_FGFR3_AQP1_down	DA9_SEG	4884	3083	561	354.128	517	6.95057e-63	1	1.39011e-62	1.39011e-62	1	2.78023e-62	ABI2|ACACA|ACAP2|ACSL3|ACTB|ADD1|ADK|ADNP|AGO3|AHI1|AIG1|AKAP9|AKT3|ANKIB1|ANKRD10|ANKRD11|ANKRD12|ANKRD17|ANKRD36C|ANKS1B|APC|APP|ARGLU1|ARHGAP21|ARHGAP32|ARHGEF12|ARID1B|ARID4B|ARIH1|ASAP1|ASH1L|ATAD2B|ATG7|ATM|ATP13A3|ATP1B1|ATP2A2|ATP2C1|ATP6V1H|ATRN|ATRX|ATXN1|ATXN10|ATXN2|AUH|AVL9|BBS9|BCAS3|BCLAF1|BICD1|BIRC6|BMPR2|BPTF|BRAF|BRWD1|BTBD9|BTRC|CACNB4|CALM1|CALM2|CAMK1D|CAMSAP2|CAMTA1|CASC4|C…	1.45992
Allen_Brain_Atlas_10x_scRNA_2021	Human_OPC_L1-6_PDGFRA_COL20A1_down	Human_OPC_L1-6_PDGFRA_COL20A1_down	DA9_SEG	4884	3083	859	542.239	736	1.12024e-57	1	2.24048e-57	2.24048e-57	1	4.48097e-57	AAK1|ABCC5|ABI2|ABR|ACACA|ACAP2|ACBD6|ACIN1|ACSL4|ACTB|ACYP2|ADAM10|ADD1|ADK|AFF4|AFTPH|AGPS|AGTPBP1|AHCTF1|AHI1|AIG1|AKAP11|AMBRA1|ANAPC5|ANKH|ANKIB1|ANKRD11|ANKRD12|ANKRD13C|ANKRD36C|ANKS1A|ANO10|AP1G1|AP2B1|AP3S1|APBA1|APC|APLP2|APPBP2|APPL1|ARHGAP32|ARHGAP5|ARHGEF11|ARHGEF12|ARHGEF7|ARID4B|ARID5B|ARIH1|ARL15|ARL6IP1|ARL6IP5|ARL8B|ASCC3|ASH1L|ASXL1|ATF2|ATF6|ATG7|ATL2|ATP11B|ATP13A3|ATP1A1|ATP…	1.35733
Allen_Brain_Atlas_10x_scRNA_2021	Mouse_370_Endo_down	Mouse_370_Endo_down	DA9_SEG	4884	3083	398	251.235	356	3.83283e-35	1	7.66566e-35	7.66566e-35	1	1.53313e-34	AAK1|ABR|ACTR2|ACTR3|ADD1|AFF4|AKAP9|AKT3|AMBRA1|ANKHD1|ANKRD11|ANKRD12|ANKRD17|ANKS1B|AP2A2|AP2B1|APC|APLP2|ARF1|ARFGEF1|ARGLU1|ARHGAP26|ARHGAP5|ARID1B|ARID4B|ARIH1|ARL6IP1|ASH1L|ASXL2|ATP2A2|ATP2B1|ATP2C1|ATP6V0A1|ATP6V1A|ATRNL1|ATRX|ATXN1|AUTS2|BCLAF1|BIRC6|BPTF|BRAF|BTAF1|BTBD1|BTBD9|CAB39|CALM2|CAMK2N1|CAMTA1|CANX|CAPRIN1|CAPZA2|CCDC88A|CCNI|CD47|CDK12|CELF1|CELF2|CFDP1|CFL1|CHCHD3|CHKA|CHMP…	1.417
Allen_Brain_Atlas_10x_scRNA_2021	Mouse_356_Astro_down	Mouse_356_Astro_down	DA9_SEG	4884	3083	383	241.767	344	7.64615e-35	1	1.52923e-34	1.52923e-34	1	3.05846e-34	AAK1|ABHD18|ACER3|ACTB|ACTG1|ADD1|AFF4|AGO3|AHCYL2|AKAP9|AKT3|AMBRA1|ANKHD1|ANKRD11|ANKRD12|ANKRD17|ANKS1B|AP2B1|AP3S1|APC|APLP2|ARGLU1|ARHGAP32|ARHGAP35|ARID1A|ARID1B|ARIH1|ARL6IP1|ASAP1|ASH1L|ASXL2|ATP1B1|ATP2A2|ATP2B1|ATP2C1|ATP6V0A1|ATP6V1A|ATRN|ATRX|ATXN1|ATXN10|ATXN2|BCLAF1|BICD1|BIRC6|BMPR2|BPTF|BRAF|BRD4|BTBD9|CALM1|CALM2|CAMK1D|CAMTA1|CANX|CAPZA2|CASK|CCNT2|CD47|CDC42|CDK12|CELF1|CFL1|CH…	1.42286
Allen_Brain_Atlas_10x_scRNA_2021	Mouse_366_Oligo_down	Mouse_366_Oligo_down	DA9_SEG	4884	3083	468	295.423	406	6.45267e-33	1	1.29053e-32	1.29053e-32	1	2.58107e-32	AAK1|ABHD12|ABHD18|ABI2|ACTG1|ACTR2|AFF4|AFTPH|AGTPBP1|AHCYL1|AHI1|AKAP11|AKR1A1|AKT3|ANKRD11|ANKRD12|ANKRD17|ANP32A|AP2B1|APC|ARF1|ARFGEF1|ARGLU1|ARHGAP21|ARHGAP32|ARHGAP5|ARIH1|ARL6IP1|ARL8B|ARPC2|ASAP1|ASH1L|ATF2|ATP1B1|ATP2A2|ATP2B1|ATP6AP2|ATP6V0A1|ATP6V1A|ATP6V1B2|ATP6V1C1|ATP9B|ATRX|ATXN10|BCLAF1|BICD1|BIRC6|BMPR2|BMT2|BRAF|BRI3|BRWD1|BTBD9|CAB39|CACNB4|CADM1|CALM2|CAMK2N1|CAMTA1|CANX|CAPR…	1.3743
Allen_Brain_Atlas_10x_scRNA_2021	Mouse_378_Micro_down	Mouse_378_Micro_down	DA9_SEG	4884	3083	265	167.28	248	1.77835e-32	1	3.55671e-32	3.55671e-32	1	7.11341e-32	ABI1|ABR|ACTG1|ACTR2|ACTR3|AFF4|AKR1A1|AMBRA1|ANK2|ANKHD1|ANKRD11|ANKRD17|ANKS1B|APBA1|APC|APP|ARF1|ARGLU1|ARID1B|ARIH1|ARL6IP1|ARL8B|ASH1L|ASXL2|ATP2B1|ATP2C1|ATP6V0A1|ATP6V1A|ATXN1|BASP1|BIRC6|BNIP3L|BRD4|BTAF1|CADM1|CADM2|CALM1|CAMK2N1|CANX|CASK|CCNI|CD47|CELF1|CFL1|CKB|CLASP2|CLTC|CMIP|CNBP|CNOT4|COX6A1|COX7C|CREBBP|CSDE1|CSMD1|CSNK1A1|CUL1|DDX5|DDX50|DENND1A|DLG2|DLGAP1|DPYSL2|DST|DYNLL1|EEF…	1.48255
Allen_Brain_Atlas_10x_scRNA_2021	Mouse_359_OPC_down	Mouse_359_OPC_down	DA9_SEG	4884	3083	504	318.147	431	9.16646e-32	1	1.83329e-31	1.83329e-31	1	3.66658e-31	AAK1|ABHD12|ABHD18|ABI2|ABR|ACTG1|ADD1|AFF4|AGO3|AHCYL2|AHI1|AIG1|AKT3|AMBRA1|ANKHD1|ANKRD12|ANKRD17|AP2B1|AP3S1|APBA1|APC|APLP2|APP|ARGLU1|ARHGAP26|ARHGAP32|ARHGEF12|ARID1A|ARID1B|ARID4B|ARIH1|ARL6IP1|ARL8B|ASH1L|ASXL2|ATF2|ATP1B1|ATP2A2|ATP2B1|ATP2C1|ATP6V0A1|ATP6V1A|ATP9B|ATRN|ATRX|ATXN1|ATXN10|BASP1|BCLAF1|BICD1|BIRC6|BMPR2|BMT2|BPTF|BRAF|BRD4|BRI3|BTAF1|BTBD9|CACNA1A|CACNA1D|CACNB4|CADM1|CAL…	1.35472
Allen_Brain_Atlas_10x_scRNA_2021	Mouse_361_Oligo_down	Mouse_361_Oligo_down	DA9_SEG	4884	3083	526	332.035	445	1.82186e-30	1	3.64371e-30	3.64371e-30	1	7.28742e-30	AAK1|ABCC5|ABHD18|ABI2|ABR|ACBD6|ACTG1|ACTR2|ACTR3|ADD1|AFF4|AHCYL1|AHCYL2|AHI1|AIG1|AKAP11|AKR1A1|AKT3|AMBRA1|ANKRD12|ANKRD17|AP2B1|APC|APLP2|APP|APPBP2|ARF1|ARFGEF1|ARGLU1|ARHGAP32|ARID1B|ARIH1|ARL6IP1|ARL8B|ARPC2|ASAP1|ASCC3|ASH1L|ASXL2|ATF2|ATP1B1|ATP2A2|ATP2B1|ATP2C1|ATP6V1A|ATP6V1B2|ATP9B|ATRX|ATXN10|AUTS2|BASP1|BCLAF1|BICD1|BIRC6|BMPR2|BNIP3L|BPTF|BRAF|BRI3|BRWD1|BTAF1|BTBD1|BTBD9|BTRC|CAB…	1.34022
Allen_Brain_Atlas_10x_scRNA_2021	Mouse_358_Astro_down	Mouse_358_Astro_down	DA9_SEG	4884	3083	394	248.71	346	2.7047e-30	1	5.40939e-30	5.40939e-30	1	1.08188e-29	AAK1|ABHD12|ABI2|ACTG1|ACTR2|ACTR3|ADD1|AFF4|AHCYL2|AHI1|AKR1A1|ANAPC16|ANKRD12|ANKS1B|ANP32A|AP2B1|AP3S1|APC|APP|ARF1|ARGLU1|ARHGAP21|ARHGAP26|ARID1A|ARIH1|ARL8B|ASH1L|ASXL2|ATP1B1|ATP2A2|ATP2B1|ATP6V0A1|ATP6V1A|ATRN|ATRX|ATXN1|AUTS2|AZIN1|BCLAF1|BMPR2|BPTF|BRI3|BTBD9|CAB39|CALM2|CAMTA1|CAPRIN1|CAPZA2|CASC4|CASK|CCDC88A|CCNI|CCNT2|CD47|CDC42|CDK17|CDS2|CELF1|CFL1|CHCHD3|CHD9|CHMP4B|CHN1|CLASP1|C…	1.39118
Allen_Brain_Atlas_10x_scRNA_2021	Mouse_372_SMC_down	Mouse_372_SMC_down	DA9_SEG	4884	3083	300	189.373	273	5.57567e-30	1	1.11513e-29	1.11513e-29	1	2.23027e-29	ABR|ACTG1|ACTR2|ADD1|AFF4|AHCYL1|AKR1A1|AKT3|AMBRA1|ANKHD1|ANKRD11|ANKRD12|ANKRD17|ANKS1B|APLP2|APP|ARF1|ARHGAP26|ARID1B|ARID4B|ASAP1|ASH1L|ASXL2|ATP1B1|ATP2B1|ATRX|ATXN1|AUTS2|BCLAF1|BIRC6|BPTF|BRAF|BRI3|BTAF1|BTBD9|CAB39|CACNB4|CAMK2N1|CAMTA1|CANX|CAPZA2|CASK|CCDC88A|CCNI|CDC42|CDC42SE2|CDK17|CELF1|CELF2|CFDP1|CFL1|CHD6|CHD9|CLASP2|CLIP1|CLOCK|CLSTN1|CLTA|CLTC|CNBP|CNOT4|COX6A1|COX7C|CREBBP|CRK…	1.4416
Allen_Brain_Atlas_10x_scRNA_2021	Mouse_369_Endo_down	Mouse_369_Endo_down	DA9_SEG	4884	3083	410	258.81	357	1.44802e-29	1	2.89604e-29	2.89604e-29	1	5.79208e-29	AAK1|ABR|ACTR2|ADD1|AFF4|AHCYL1|AHCYL2|AIG1|AKT3|AMBRA1|ANKRD12|ANKRD17|ANKS1B|AP2A2|AP2B1|APBA1|APC|ARF1|ARHGAP26|ARID1B|ARID4B|ARIH1|ARL6IP1|ARL8B|ASH1L|ASXL2|ATF2|ATP2A2|ATP2B1|ATP2C1|ATP6V0A1|ATP6V1A|ATP6V1C1|ATRNL1|ATRX|AUTS2|BIRC6|BPTF|BRAF|BRWD1|BTAF1|CAB39|CACNA1A|CADM2|CALM2|CAMK2N1|CAMTA1|CANX|CAPRIN1|CAPZA2|CASK|CCAR1|CCDC88A|CCNI|CD47|CDC42SE2|CDS2|CELF1|CELF2|CHD9|CHKA|CHMP4B|CLASP2|…	1.37939
Allen_Brain_Atlas_10x_scRNA_2021	Mouse_357_Astro_down	Mouse_357_Astro_down	DA9_SEG	4884	3083	398	251.235	347	5.68521e-29	1	1.13704e-28	1.13704e-28	1	2.27408e-28	AAK1|ABHD12|ABR|ACTG1|ACTR2|ADD1|AFF4|AHCYL2|AHI1|AKT3|AMBRA1|ANKHD1|ANKS1B|AP3S1|APC|APLP2|APP|ARF1|ARGLU1|ARHGAP26|ARHGAP32|ARHGEF12|ARID1B|ARIH1|ARL6IP1|ARL8B|ASH1L|ASXL2|ATP1B1|ATP2A2|ATP2B1|ATP2C1|ATP6V1A|ATRX|ATXN1|BICD1|BIRC6|BMPR2|BNIP3L|BPTF|BTBD9|CACNA1A|CADM1|CALM1|CALM2|CAMK2N1|CAMTA1|CANX|CAPRIN1|CAPZA2|CASC4|CCDC88A|CCNI|CCNT2|CD47|CDC42|CDK12|CELF1|CFL1|CHCHD3|CHMP4B|CHN1|CLASP2|CL…	1.38117
Allen_Brain_Atlas_10x_scRNA_2021	Mouse_377_Micro_down	Mouse_377_Micro_down	DA9_SEG	4884	3083	268	169.174	246	1.5455e-28	1	3.091e-28	3.091e-28	1	6.182e-28	ABR|ACTG1|ACTR2|ACTR3|AFF4|AGO3|AKR1A1|AMBRA1|ANK2|ANKRD11|ANKRD17|ANKS1B|APBA1|APC|APP|ARF1|ARID1B|ARIH1|ARL6IP1|ARL8B|ASH1L|ASXL2|ATP2B1|ATP2C1|ATP6AP2|ATP6V0A1|ATP6V1A|ATRX|ATXN1|BMPR2|BNIP3L|BRD4|CACNA1D|CADM1|CALM1|CAMK2N1|CANX|CCNI|CD47|CELF1|CFL1|CHKA|CLASP2|CLIP1|CLTC|CMIP|CNBP|CNOT4|COG5|COX6A1|COX7C|CREBBP|CSDE1|CSMD1|CSNK1A1|DDX3X|DDX5|DENND1A|DLG2|DLGAP1|DPYSL2|DST|DYNLL1|EEF1G|EIF1|E…	1.45413
Allen_Brain_Atlas_10x_scRNA_2021	Mouse_368_Oligo_down	Mouse_368_Oligo_down	DA9_SEG	4884	3083	394	248.71	342	1.00707e-27	1	2.01413e-27	2.01413e-27	1	4.02827e-27	ACTG1|AFF4|AGO3|AHCYL1|AKAP9|AKR1A1|AMBRA1|ANKHD1|ANKRD11|ANKRD12|AP2B1|APBA1|APC|APLP2|APPBP2|ARF1|ARGLU1|ARHGAP32|ARHGAP5|ARHGEF12|ARID1A|ARID1B|ARIH1|ARL6IP1|ARL8B|ASH1L|ASXL2|ATP2A2|ATP2B1|ATP2C1|ATP6V1A|ATRX|AUTS2|BCLAF1|BICD1|BIRC6|BPTF|BRD4|BRI3|BTBD9|CAB39|CACNB4|CADM1|CADM2|CALM1|CALM2|CAMK2N1|CAMTA1|CANX|CAPRIN1|CCDC88A|CCNI|CCNT2|CD47|CDC42|CDK12|CDK17|CDV3|CELF1|CELF2|CHD9|CHMP4B|CLCN…	1.37509
Allen_Brain_Atlas_10x_scRNA_2021	Mouse_374_VLMC_down	Mouse_374_VLMC_down	DA9_SEG	4884	3083	350	220.936	308	2.63424e-27	1	5.26848e-27	5.26848e-27	1	1.0537e-26	AAK1|ACTG1|ACTR2|ADD1|AFDN|AFF4|AHCYL1|AKAP9|AKR1A1|AMBRA1|ANK2|ANKHD1|ANKRD11|ANKS1B|ANP32A|AP2B1|APLP2|APP|ARF1|ARGLU1|ARHGAP26|ARHGAP5|ARID1A|ARIH1|ARL6IP1|ARPC2|ASH1L|ASXL2|ATP2A2|ATP6V1A|ATRNL1|ATRX|ATXN1|BIRC6|BMPR2|BNIP3L|BRD4|BRI3|BRWD1|CALM2|CAMK2N1|CANX|CAPRIN1|CAPZA2|CCNI|CD47|CELF1|CFL1|CHD9|CHMP4B|CKB|CLASP2|CLSTN1|CLTC|CNBP|CNOT4|COX6A1|COX7C|CREBBP|CRK|CSDE1|CSNK1A1|CTSB|DCAF6|DDX1…	1.39407
Allen_Brain_Atlas_10x_scRNA_2021	Mouse_360_OPC_down	Mouse_360_OPC_down	DA9_SEG	4884	3083	509	321.304	425	1.92369e-26	1	3.84738e-26	3.84738e-26	1	7.69475e-26	AAK1|ABCC5|ABHD12|ABI2|ABR|ACACA|ACBD6|ACER3|ACTG1|ACTR2|ACTR3|ADD1|AFF4|AFTPH|AGO2|AGTPBP1|AHCYL1|AHI1|AIG1|AKAP10|AKAP11|ANAPC5|ANKRD12|ANKRD17|ANP32A|AP2B1|AP3S1|APBA1|APC|APLP2|APP|ARF1|ARFGEF1|ARGLU1|ARHGAP26|ARHGAP32|ARHGEF12|ARID4B|ARIH1|ARL8B|ARPC2|ASCC3|ASXL2|ATF2|ATP1B1|ATP2A2|ATP2B1|ATP2C1|ATP6AP2|ATP6V0A1|ATP6V1A|ATRN|ATRNL1|ATXN1|ATXN10|ATXN2|AZIN1|BCLAF1|BICD1|BIRC6|BMPR2|BRAF|BRI3|…	1.32274
Allen_Brain_Atlas_10x_scRNA_2021	Mouse_375_VLMC_down	Mouse_375_VLMC_down	DA9_SEG	4884	3083	340	214.623	294	3.15512e-23	1	6.31025e-23	6.31025e-23	1	1.26205e-22	AAK1|ACIN1|ACTG1|ACTR2|ACTR3|AFDN|AFF4|AKR1A1|AKT3|AMBRA1|ANK2|ANKHD1|ANKRD11|ANKRD12|ANKRD17|ANKS1B|APLP2|APP|APPL1|ARF1|ARGLU1|ARHGAP26|ARHGAP32|ARHGAP5|ARID1A|ARID1B|ARIH1|ASH1L|ASXL2|ATF2|ATP2A2|ATP2B1|ATP2C1|ATP6V0A1|ATP6V1A|ATRX|BCLAF1|BIRC6|BMPR2|BNIP3L|BPTF|BRAF|BRWD1|BTBD1|BTBD9|CALM1|CALM2|CAMK2N1|CAMTA1|CANX|CAPRIN1|CASC4|CCNI|CCNT2|CCNY|CD47|CELF1|CFL1|CHD2|CHMP4B|CKB|CLCN3|CLSTN1|CLT…	1.36984
Allen_Brain_Atlas_10x_scRNA_2021	Human_Oligo_L3-6_OPALIN_ENPP6_down	Human_Oligo_L3-6_OPALIN_ENPP6_down	DA9_SEG	4884	3083	587	370.541	474	5.56178e-23	1	1.11236e-22	1.11236e-22	1	2.22471e-22	AAK1|ABCC5|ABI1|ABI2|ABL2|ACACA|ACAP2|ACBD6|ACTR2|ADK|AEBP2|AFTPH|AGO4|AIG1|AKAP11|ANKFY1|ANKRD13C|ANKRD36C|ANKS1A|ANO10|AP2B1|AP3S1|APBA1|APC|ARFGEF2|ARHGAP26|ARHGAP32|ARIH1|ARL15|ASCC1|ASCC3|ASPH|ATG2B|ATG7|ATP1A1|ATP1B3|ATP2A2|ATP2B1|ATP2C1|ATP6V0A1|ATP6V0C|ATP6V1A|ATP6V1H|ATR|ATRN|ATXN10|ATXN7|ATXN7L1|BCLAF1|BDP1|BICD1|BMPR1A|BMPR2|BRAF|BRWD3|C2CD5|CAB39|CALM1|CANX|CASC4|CASK|CCDC66|CCDC93|CC…	1.27921
Allen_Brain_Atlas_10x_scRNA_2021	Mouse_355_V3d_down	Mouse_355_V3d_down	DA9_SEG	4884	3083	385	243.029	327	7.21657e-23	1	1.44331e-22	1.44331e-22	1	2.88663e-22	AAK1|ABHD12|ABHD18|ABR|ACACA|ACTR2|AGTPBP1|AHCYL1|AKAP11|AKT3|AMBRA1|ANK2|ANK3|ANKHD1|ANKRD11|ANKRD17|AP2A2|AP2B1|APPL1|ARF1|ARGLU1|ARHGAP26|ARHGAP32|ARHGEF12|ARID1B|ARID4B|ARL8B|ASAP1|ASH1L|ATF2|ATP1B1|ATP2A2|ATP2C1|ATP6AP2|ATP6V1C1|ATP6V1H|ATRN|ATXN1|ATXN10|ATXN2|AZIN1|BASP1|BCAS3|BCLAF1|BICD1|BIRC6|BMPR2|BPTF|BRAF|BRWD1|BTAF1|CAB39|CACNA1D|CADM1|CAMK2N1|CAMTA1|CANX|CAPRIN1|CAPZA2|CCDC88A|CCNI|…	1.34552
Allen_Brain_Atlas_10x_scRNA_2021	Mouse_362_Oligo_down	Mouse_362_Oligo_down	DA9_SEG	4884	3083	446	281.535	371	2.12538e-22	1	4.25077e-22	4.25077e-22	1	8.50153e-22	AAK1|ABCC5|ABHD18|ABI2|ABR|ACTR2|ACTR3|ADD1|ADGRB3|AFF4|AFTPH|AGTPBP1|AHI1|AIG1|AKAP11|AKT3|ANKRD11|ANKRD12|ANKRD17|AP2B1|AP3S1|APC|APLP2|ARF1|ARGLU1|ARHGAP32|ARHGEF12|ARIH1|ARL6IP1|ARL8B|ARPC2|ASAP1|ASH1L|ASXL2|ATF2|ATP1B1|ATP2A2|ATP2B1|ATP2C1|ATP6V1A|ATP6V1B2|ATP6V1C1|ATRX|ATXN10|BASP1|BCAS2|BCLAF1|BICD1|BIRC6|BMPR2|BMT2|BPTF|BRAF|BTRC|CAB39|CACNA1A|CACNB4|CALM2|CAMK2N1|CAMTA1|CAPZA2|CAPZB|CASC…	1.31777
Allen_Brain_Atlas_10x_scRNA_2021	Mouse_373_SMC_down	Mouse_373_SMC_down	DA9_SEG	4884	3083	310	195.686	269	8.88586e-22	1	1.77717e-21	1.77717e-21	1	3.55434e-21	ABI2|ACTG1|ACTR2|ACTR3|ADD1|AFF4|AFTPH|AIG1|AKAP9|AMBRA1|ANKRD11|ANKRD12|ANKS1B|APBA1|APLP2|APP|ARF1|ARGLU1|ARHGAP26|ARID4B|ARIH1|ASAP1|ASH1L|ASXL2|ATF2|ATP1B1|ATP2B1|ATP6V0A1|ATRX|ATXN1|ATXN2|BIRC6|BMPR2|BPTF|BRAF|BRI3|BTAF1|BTBD9|CAB39|CAMK2N1|CAMTA1|CANX|CBFA2T2|CCNI|CCNY|CDC42|CDS2|CELF1|CELF2|CFL1|CHD6|CHD9|CKB|CLASP2|CLTC|CNOT4|COX6A1|COX7C|CREBBP|CSDE1|CSNK1A1|DDX17|DDX3X|DDX5|DDX6|DENND1A…	1.37465
Allen_Brain_Atlas_10x_scRNA_2021	Mouse_379_PVM_down	Mouse_379_PVM_down	DA9_SEG	4884	3083	270	170.436	238	2.14015e-21	1	4.28031e-21	4.28031e-21	1	8.56061e-21	ACTG1|ACTR2|ACTR3|ADD1|AFF4|AGO3|ANKRD11|ANKRD12|ANKRD17|ANKS1B|ANP32A|AP2B1|APC|APLP2|APP|ARF1|ARHGAP26|ARIH1|ARL6IP1|ASH1L|ASXL2|ATP1B1|ATP2B1|ATP6AP2|ATP6V1A|ATP6V1B2|ATRX|ATXN1|AUTS2|BASP1|BIRC6|BMT2|BPTF|BRAF|BRD4|CAB39|CADM2|CAMK1D|CAMK2N1|CANX|CASK|CCNI|CD47|CELF1|CHD2|CHD9|CHKA|CHMP4B|CKB|CLASP2|CLSTN1|CMIP|CNBP|COPA|COX6A1|COX7C|CREBBP|CRK|CSDE1|CSNK1A1|DDX3X|DDX6|DIP2B|DLG2|DLGAP1|DNAJB…	1.39642
Allen_Brain_Atlas_10x_scRNA_2021	Human_Oligo_L5-6_OPALIN_LDLRAP1_down	Human_Oligo_L5-6_OPALIN_LDLRAP1_down	DA9_SEG	4884	3083	170	107.312	159	6.10194e-21	1	1.22039e-20	1.22039e-20	1	2.44078e-20	ADK|AGO3|AHI1|AKAP9|AMBRA1|ANKRD10|ANKRD36C|APBA1|ARFGEF1|ARIH1|ATG7|ATP1A1|ATP1B3|ATRX|BIRC6|BPTF|BRWD1|BTBD9|CAMSAP2|CBFA2T2|CCDC91|CDKAL1|CELF1|CEP350|CEP85L|CHCHD3|CHD2|CKB|CLOCK|CMSS1|COG5|CPEB3|CSMD1|CUL1|CUL3|DCAF10|DDHD1|DENND1A|DENND4A|DMXL1|DNM1L|DPYSL2|EHBP1|EIF4A2|EPB41L3|ERC1|EVI5|FAM135A|FAM49B|FBXL17|FBXL20|FTX|FUS|GALK2|HECTD4|HERC1|HMBOX1|IDS|IGF1R|KATNBL1|KRIT1|LRPPRC|LRRFIP2|MA…	1.48167
Allen_Brain_Atlas_10x_scRNA_2021	Mouse_363_Oligo_down	Mouse_363_Oligo_down	DA9_SEG	4884	3083	409	258.179	340	1.99109e-20	1	3.98218e-20	3.98218e-20	1	7.96435e-20	AAK1|ABHD12|ABHD18|ABI2|ACTR2|ACTR3|ADGRB3|AFF4|AFTPH|AGTPBP1|AHI1|AKAP11|AKT3|ANK2|ANKRD12|ANP32A|AP2A2|AP2B1|AP3S1|APC|APLP2|APPL1|ARF1|ARFGEF1|ARGLU1|ARHGEF12|ARIH1|ARL6IP1|ARL8B|ARPC2|ASAP1|ASH1L|ATF2|ATP1B1|ATP2A2|ATP2B1|ATP2C1|ATP6V0A1|ATP6V1A|ATP6V1B2|ATP6V1C1|ATRX|ATXN10|BASP1|BCAS2|BCLAF1|BICD1|BMPR2|BPTF|BRAF|BRI3|BTAF1|CAB39|CACNB4|CALM2|CAMK2N1|CAMTA1|CAPZA2|CASC4|CCDC88A|CDS2|CELF1|C…	1.31691
Allen_Brain_Atlas_10x_scRNA_2021	Mouse_376_VLMC_down	Mouse_376_VLMC_down	DA9_SEG	4884	3083	275	173.592	240	3.1604e-20	1	6.3208e-20	6.3208e-20	1	1.26416e-19	AAK1|ACTG1|ADD1|AHCYL2|AKAP11|ANK3|ANKRD11|ANKRD12|ANKRD17|ANKS1B|AP2B1|APP|ARF1|ARHGAP32|ARHGAP5|ARHGEF12|ARL6IP1|ARL8B|ARPC2|ASH1L|ASXL2|ATP2A2|ATP2B1|ATP6AP2|ATP6V1B2|ATRX|ATXN1|BCLAF1|BTBD9|CAB39|CACNA1A|CADM2|CALM2|CAMTA1|CANX|CCNT2|CD47|CELF1|CFL1|CHKA|CLCN3|CLOCK|CLSTN1|CLTA|CLTC|CNBP|CPEB3|CPSF6|CREBBP|CRK|CSDE1|CSNK1A1|CTSB|DDX17|DDX24|DDX3X|DDX5|DDX50|DIP2C|DLGAP1|DNAJC5|DNMT3A|DST|DTNA…	1.38255
Allen_Brain_Atlas_10x_scRNA_2021	Mouse_364_Oligo_down	Mouse_364_Oligo_down	DA9_SEG	4884	3083	354	223.461	298	1.31727e-19	1	2.63454e-19	2.63454e-19	1	5.26907e-19	AAK1|ABHD12|ABHD18|ABI2|ACER3|ACTR2|ADAR|ADGRB3|AFTPH|AGTPBP1|AHCYL2|AHI1|AKAP11|ANK2|ANKRD12|ANP32A|AP2A2|AP2B1|APC|APPL1|ARGLU1|ARHGAP26|ARID4A|ARPC2|ASAP1|ASH1L|ATF2|ATP1B1|ATP2B1|ATP6V0A1|ATP6V1A|ATP6V1B2|ATP6V1C1|ATRX|ATXN10|AZIN1|BASP1|BMPR2|BRAF|BRI3|BTBD9|C2CD5|CALM2|CAMK2N1|CAMTA1|CAPZA2|CASC4|CASK|CBFA2T2|CCDC88A|CDK17|CDS2|CELF1|CELF2|CFDP1|CHD9|CHN1|CLASP1|CLOCK|CLSTN1|CLTA|CLTC|CNTNA…	1.33357
Allen_Brain_Atlas_10x_scRNA_2021	Mouse_367_Oligo_down	Mouse_367_Oligo_down	DA9_SEG	4884	3083	393	248.079	325	8.26902e-19	1	1.6538e-18	1.6538e-18	1	3.30761e-18	AAK1|ABHD12|ABI2|ABR|ACBD6|ACTG1|ACTR2|ACTR3|AGTPBP1|AHCYL2|AHI1|AKAP11|AKT3|ANAPC5|ANKRD12|ANP32A|AP2A2|AP2B1|APC|APPL1|ARF1|ARGLU1|ARIH1|ARL8B|ARPC2|ASAP1|ASH1L|ATF2|ATP1B1|ATP2A2|ATP2B1|ATP6AP2|ATP6V0A1|ATP6V1A|ATP6V1B2|ATP6V1C1|ATRX|ATXN10|BICD1|BMPR2|BRAF|BRI3|BTBD1|BTBD9|BTRC|C2CD5|CAB39|CADM1|CALM2|CAMK2N1|CAMSAP2|CAMTA1|CAPZA2|CASC4|CASK|CCDC88A|CDK17|CDS2|CELF1|CFDP1|CHD9|CHN1|CLSTN1|CLT…	1.31007
Allen_Brain_Atlas_10x_scRNA_2021	Mouse_1_CR_down	Mouse_1_CR_down	DA9_SEG	4884	3083	436	275.223	356	1.00019e-18	1	2.00038e-18	2.00038e-18	1	4.00075e-18	AAK1|ABHD12|ABHD18|ABI2|ABR|ACACA|ACTR2|ADD1|ADGRB3|AFDN|AFTPH|AGO3|AHCYL2|AIG1|AKAP11|ANKRD11|ANKRD17|AP2B1|APBA1|APC|APLP2|ARGLU1|ARHGAP21|ARHGAP26|ARHGAP32|ARHGAP5|ARID1A|ARL8B|ASH1L|ASXL2|ATF2|ATP1B1|ATP2A2|ATP6V0A1|ATP6V1A|ATP6V1B2|ATP6V1C1|ATRN|ATRX|ATXN1|ATXN2|BICD1|BIRC6|BPTF|BRAF|BRWD1|BTAF1|BTRC|C2CD5|CAB39|CACNA1D|CACNB4|CADM2|CAMK2N1|CAMSAP2|CANX|CAPRIN1|CASK|CCAR1|CCDC88A|CCNT2|CCNY|…	1.2935
Allen_Brain_Atlas_10x_scRNA_2021	Mouse_371_Peri_down	Mouse_371_Peri_down	DA9_SEG	4884	3083	255	160.967	222	1.82888e-18	1	3.65776e-18	3.65776e-18	1	7.31552e-18	ABI2|ACTG1|ACTR2|ACTR3|AFF4|AKR1A1|AKT3|AMBRA1|ANK2|ANKRD11|ANKRD17|ANKS1B|APLP2|APP|ARF1|ARGLU1|ARHGAP26|ARID4B|ARIH1|ASAP1|ASH1L|ASXL2|ATP2A2|ATP2B1|ATP2C1|ATRX|ATXN1|BCLAF1|BIRC6|BRAF|BRD4|BRI3|BRWD1|BTBD9|BTRC|CALM1|CALM2|CAMK2N1|CAMTA1|CDC42|CDS2|CELF1|CELF2|CFL1|CHD9|CHN1|CLOCK|CNBP|CNOT4|COX6A1|COX7C|CREBBP|CSDE1|CSNK1A1|CSNK1E|DDX3X|DDX5|DDX50|DENND1A|DIP2C|DLGAP1|DNAJB6|DPYSL2|DST|DYNC1I…	1.37916
Allen_Brain_Atlas_10x_scRNA_2021	Mouse_365_Oligo_down	Mouse_365_Oligo_down	DA9_SEG	4884	3083	352	222.198	289	6.5083e-16	1	1.30166e-15	1.30166e-15	1	2.60332e-15	AAK1|ABHD12|ABHD18|ABI2|ACBD6|ACTG1|ACTR2|ACTR3|ADGRB3|AGTPBP1|AHCYL2|AHI1|AKAP11|ANK2|ANP32A|AP2A2|AP2B1|APC|ARHGAP32|ARIH1|ARL6IP5|ARPC2|ASAP1|ASH1L|ATF2|ATP1B1|ATP2A2|ATP2B1|ATP6AP2|ATP6V0A1|ATP6V1A|ATP6V1B2|ATP6V1C1|ATRX|ATXN10|AZIN1|BICD1|BMT2|BRI3|BTBD9|BTRC|CADM1|CALM2|CAMK2N1|CAMSAP2|CAMTA1|CAPZA2|CASC4|CASK|CCDC88A|CDK17|CDS2|CELF1|CHD9|CHM|CHN1|CLSTN1|CLTA|CNBP|CNTNAP2|COX7C|CPEB3|CPSF6…	1.30064
Allen_Brain_Atlas_10x_scRNA_2021	Human_Micro_L1-6_TYROBP_CD74_up	Human_Micro_L1-6_TYROBP_CD74_up	DA9_SEG	4884	3083	44	27.7748	44	1.44273e-09	1	2.88546e-09	2.88546e-09	1	5.77092e-09	ABCC4|ADAM28|ALPK1|ANKRD44|AOAH|ARHGAP15|ARHGAP22|ARHGAP24|ATM|ATP8B4|BHLHE41|BMP2K|CPED1|CYFIP1|DIAPH2|DLEU2|DOCK2|DOCK4|FMNL3|FOXN3|IFNGR1|ITPR2|LPCAT2|MAP4K4|MBNL1|MED13L|MEF2A|NPL|PALD1|PICALM|PLXDC2|RASGEF1C|RIN3|RNASET2|SFMBT2|SLC9A9|SRGAP2|SRGAP2B|ST6GAL1|ST6GALNAC3|SYNDIG1|USP53|ZFHX3|ZNF710	1.58417
Allen_Brain_Atlas_10x_scRNA_2021	Human_Inh_L5-6_LAMP5_CRABP1_down	Human_Inh_L5-6_LAMP5_CRABP1_down	DA9_MEGENA_hubs	4884	308	20	1.26126	11	5.30497e-09	1	1.06099e-08	1.06099e-08	1	2.12199e-08	ANO4|ASXL3|DLC1|DOCK4|EFNA5|FHOD3|FRMD5|HECW1|INPP4B|LDLRAD4|SEZ6L	8.72143
Allen_Brain_Atlas_10x_scRNA_2021	Mouse_125_DG_down	Mouse_125_DG_down	DA9_SEG	4884	3083	186	117.412	152	1.44638e-08	1	2.89276e-08	2.89276e-08	1	5.78551e-08	ADAR|AFDN|AIG1|AKR1A1|ANAPC5|ANKRD12|AP2A2|AP2B1|AP3S1|APBA1|APC|APLP2|ARHGAP26|ARHGAP32|ATF2|ATP6AP2|ATP6V1B2|ATP6V1C1|ATXN2|BCAS2|BTBD1|CAB39|CANX|CDC42|CDS2|CFDP1|CHD6|CKB|CLASP2|CLCN3|CLIP1|CLSTN1|CLTC|CNTNAP2|CSNK1E|CTSB|DDX24|DNAJA1|DNAJC5|DNM1L|DNM3|DST|EFR3A|EPS15|EVL|FAM126B|FAM49A|FAM49B|G3BP2|GABARAP|GOLGA4|GSK3B|GUK1|HINT1|HNRNPA1|HOMER1|HSP90AA1|IDS|ITFG1|KIDINS220|KLC1|KMT2A|KRAS|LA…	1.29459
Allen_Brain_Atlas_10x_scRNA_2021	Mouse_234_L3_RSP-ACA_down	Mouse_234_L3_RSP-ACA_down	DA9_SEG	4884	3083	260	164.124	203	7.48922e-08	1	1.49784e-07	1.49784e-07	1	2.99569e-07	ACTB|ACTG1|ACTR2|ACTR3|ADD1|AGO2|AHI1|AKAP11|AKR1A1|ANP32A|AP2A2|AP3S1|APLP2|ARIH1|ARL8B|ARPC2|ASXL2|ATP6V1A|ATP6V1B2|ATP6V1C1|AZIN1|BASP1|BCAS2|BNIP3L|CAB39|CANX|CAPRIN1|CAPZA2|CCNI|CD47|CDC42|CDS2|CFL1|CHMP4B|CLTA|CNBP|COX6A1|COX7C|CSDE1|CSNK2A1|DCTN4|DDX24|DDX3X|DNAJA1|DNAJB14|DNAJB6|DNAJC5|DNM1L|DPYSL2|DYNLL1|EEF1A1|EEF1G|EIF1|EIF1AX|EIF2S2|EIF3A|EIF3H|EIF4A2|EIF4G2|EIF5|EIF5B|ENSA|ENY2|EPS15…	1.23687
Allen_Brain_Atlas_10x_scRNA_2021	Mouse_42_Vip_down	Mouse_42_Vip_down	DA9_MEGENA_hubs	4884	308	36	2.27027	13	1.19948e-07	1	2.39896e-07	2.39896e-07	1	4.79792e-07	ASTN1|CALN1|DGKI|DOCK9|EPHA6|GRAMD1B|HECW1|KCNMA1|NALCN|NEDD4L|PRICKLE2|SIPA1L1|SYT16	5.72619
Allen_Brain_Atlas_10x_scRNA_2021	Mouse_122_DG_down	Mouse_122_DG_down	DA9_SEG	4884	3083	167	105.418	135	3.40741e-07	1	6.81482e-07	6.81482e-07	1	1.36296e-06	ADAR|ADD1|AIG1|ANAPC5|ANKRD12|APC|APLP2|ARHGAP26|ARHGAP32|ATP6AP2|ATP6V1C1|ATXN7L1|BICD1|BNIP3L|BPTF|BTBD1|CD47|CDS2|CHD8|CKAP5|CLASP2|CLSTN1|CNTNAP2|CPEB3|CSNK1E|CTDSPL2|CTSB|DNAJB14|DNM1L|DNM3|DST|EEF1G|EFR3A|EHMT1|EIF3E|EIF3H|EPS15|FAM49B|FTO|FTX|G3BP2|GOLGA4|GOLGB1|GON4L|GPATCH8|GUK1|HECTD4|HELZ|HERC1|HINT1|HK1|HNRNPA1|HNRNPH3|HP1BP3|HSP90AA1|IDS|ITFG1|KHDRBS3|KIDINS220|KIF2A|KLC1|KMT2A|KRIT1…	1.28062
Allen_Brain_Atlas_10x_scRNA_2021	Mouse_120_DG_down	Mouse_120_DG_down	DA9_SEG	4884	3083	196	123.724	155	6.65651e-07	1	1.3313e-06	1.3313e-06	1	2.6626e-06	ADAR|ADD1|AHI1|AKAP11|AKAP9|AKT3|ANKRD12|APC|APLP2|ARHGAP26|ARL6IP1|ATF2|BCAS3|BICD1|BNIP3L|BTBD1|CACNA1D|CAMK1D|CAMTA1|CCDC88A|CD47|CDS2|CHD2|CLASP2|CLSTN1|CNTNAP2|CPEB3|CTDSPL2|CTNNA2|CTSB|DENND1A|DIS3L2|DNAJB14|DNM1L|DNM3|DPYSL2|DSCAM|DST|EEF1G|EHBP1|EIF3H|EXOC4|EXOC6B|FAM172A|FAM49B|FRMD4A|FTO|FTX|G3BP2|GAS7|GMPS|GOLGB1|GPATCH8|GUK1|HECTD4|HELZ|HERC1|HINT1|HIVEP3|HK1|HNRNPH3|HP1BP3|IDS|IQCB1|…	1.25279
Allen_Brain_Atlas_10x_scRNA_2021	Mouse_6_Lamp5_Lhx6_down	Mouse_6_Lamp5_Lhx6_down	DA9_SEG	4884	3083	173	109.205	137	2.63027e-06	0.999999	5.26053e-06	5.26053e-06	0.999999	1.05211e-05	AAK1|AGTPBP1|AKAP11|AKT3|ANKRD11|AP2A2|AP2B1|AP3S1|ARF1|ARHGAP32|ARL8B|ARPC2|ASAP1|ATP6AP2|ATP6V1B2|BIRC6|BMPR2|BRAF|BRD4|CAB39|CACNA1A|CADM2|CAMK1D|CAMK2N1|CCDC88A|CHD9|CHN1|CLASP2|CLCN3|CLIP1|CLSTN1|CPEB3|CTSB|DDX24|DDX3X|DIP2C|DMXL2|DNAJB6|DST|DYNLL1|EFR3A|EIF4G2|EIF5B|ETNK1|EXOC6B|FAM126B|FAM168A|FAM49A|FBXL17|GAS7|GBF1|GNAQ|GPHN|GRAMD1B|HERC1|HMGB1|HNRNPH1|HP1BP3|HSPA4|HSPH1|KCNQ1OT1|KIF5B|L…	1.25452
Allen_Brain_Atlas_10x_scRNA_2021	Human_Exc_L2-3_RORB_CCDC68_down	Human_Exc_L2-3_RORB_CCDC68_down	DA9_MEGENA_hubs	4884	308	6	0.378378	5	5.50387e-06	1	1.10077e-05	1.10077e-05	1	2.20155e-05	ANO4|GRIA1|INPP4B|PEX5L|ZNF385D	13.2143
Allen_Brain_Atlas_10x_scRNA_2021	Human_Inh_L5-6_PVALB_GAPDHP60_down	Human_Inh_L5-6_PVALB_GAPDHP60_down	DA9_MEGENA_hubs	4884	308	14	0.882883	7	8.66228e-06	1	1.73246e-05	1.73246e-05	1	3.46491e-05	BRINP1|CDH2|CNTN4|FAM49A|NEDD4L|PEX5L|RANBP17	7.92857
Allen_Brain_Atlas_10x_scRNA_2021	Human_Inh_L1-6_LAMP5_CA1_down	Human_Inh_L1-6_LAMP5_CA1_down	DA9_MEGENA_hubs	4884	308	19	1.1982	8	9.36267e-06	0.999999	1.87253e-05	1.87253e-05	0.999999	3.74507e-05	ANO4|ASXL3|CACNB2|DOCK4|EFNA5|FHOD3|LDLRAD4|SEZ6L	6.67669
Allen_Brain_Atlas_10x_scRNA_2021	Mouse_377_Micro_up	Mouse_377_Micro_up	DA9_SEG	4884	3083	60	37.8747	53	1.05832e-05	0.999998	2.11664e-05	2.11664e-05	0.999998	4.23327e-05	ACTB|B2M|BLNK|BTG1|BTG2|CD81|CD83|COTL1|CST3|CTSZ|CTTNBP2NL|DAGLB|DENND4A|EEF1A1|EEF1D|EPB41L2|FAU|FOS|GLUL|H3F3B|HEXA|IER5|ITM2B|JUND|KCTD12|LGMN|LYN|MGAT4A|MKNK1|NFKBIZ|NPC2|NUDCD3|PAG1|PAQR3|PDE3B|PLXDC2|RBM39|RRBP1|RREB1|SAT1|SERINC3|SNX29|SRGAP2|ST3GAL6|STAT3|TGFBR1|TMCC3|TMSB4X|TPT1|UBC|VMP1|WASF2|ZFHX3	1.39935
Allen_Brain_Atlas_10x_scRNA_2021	Mouse_369_Endo_up	Mouse_369_Endo_up	DA9_SEG	4884	3083	71	44.8184	61	1.68733e-05	0.999996	3.37467e-05	3.37467e-05	0.999996	6.74934e-05	ABCC4|ACTB|ADIPOR2|ARHGAP31|B2M|BCL2L1|BNIP2|CAST|CCND3|CD2AP|CDK19|CDKN1A|CTNNA1|CYTH3|DRAM2|DUSP1|FRYL|GCNT2|GIT2|GLUL|GNAI2|GPCPD1|HIP1|HNRNPF|IFNAR1|IGF1R|IQGAP1|IRAK2|ITGB1|ITPKB|KLF3|KLF6|MSI2|MSN|MTUS1|MYH9|MYO10|NEDD9|PCMTD1|PDGFB|PIK3C2A|PTMA|PTTG1IP|RASSF3|RBM39|RBMS1|RDX|RHOA|SERINC3|SGMS1|ST3GAL6|ST6GALNAC3|TAPBP|TGFBR2|TMOD3|TPM4|TPT1|UTRN|WASF2|WWC2|YBX1	1.36105
Allen_Brain_Atlas_10x_scRNA_2021	Mouse_378_Micro_up	Mouse_378_Micro_up	DA9_SEG	4884	3083	43	27.1435	39	4.13581e-05	0.999993	8.27162e-05	8.27162e-05	0.999993	0.000165432	APBB1IP|B2M|BTG1|BTG2|CCND3|CD81|CST3|CTTNBP2NL|EEF1A1|EEF1D|EPB41L2|FAU|FCHSD2|H3F3B|HEXA|ITM2B|LGMN|LYN|MKNK1|NUMB|PAG1|PAQR3|PDE3B|PLXDC2|RBM39|RRBP1|RREB1|SAT1|SERINC3|SNX29|SRGAP2|ST3GAL6|TGFBR1|TGFBR2|TMSB4X|TPT1|VMP1|WASF2|ZFHX3	1.43681
Allen_Brain_Atlas_10x_scRNA_2021	Mouse_119_Pvalb_Vipr2_down	Mouse_119_Pvalb_Vipr2_down	DA9_MEGENA_hubs	4884	308	17	1.07207	7	4.15988e-05	0.999997	8.31976e-05	8.31976e-05	0.999997	0.000166395	BRINP1|CALN1|CDK14|HECW1|PAK3|SYT16|TMEM132B	6.52941
Allen_Brain_Atlas_10x_scRNA_2021	Mouse_353_NP_PPP_down	Mouse_353_NP_PPP_down	DA9_MEGENA_hubs	4884	308	24	1.51351	8	6.89248e-05	0.999992	0.00013785	0.00013785	0.999992	0.000275699	ASTN1|CALN1|CNTN4|ENOX1|NEDD4L|NFIB|SOBP|TMEM132B	5.28571
Allen_Brain_Atlas_10x_scRNA_2021	Mouse_370_Endo_up	Mouse_370_Endo_up	DA9_SEG	4884	3083	32	20.1998	30	7.32387e-05	0.999992	0.000146477	0.000146477	0.999992	0.000292955	ABCC4|ABHD2|ARHGAP31|B2M|CCND3|CD2AP|ESYT2|GIT2|GNAI2|GPCPD1|HIP1|HNRNPF|IFNAR1|IGF1R|INSR|IQGAP1|MSN|MTUS1|POLK|PTMA|RBM39|SGMS1|SLC7A5|ST3GAL6|ST6GALNAC3|TBC1D4|TPM4|TPT1|WASF2|YBX1	1.48516
Allen_Brain_Atlas_10x_scRNA_2021	Mouse_30_Sncg_down	Mouse_30_Sncg_down	DA9_MEGENA_hubs	4884	308	9	0.567568	5	9.85942e-05	0.999996	0.000197188	0.000197188	0.999996	0.000394377	CNTN4|EPHA6|GNAI1|NEDD4L|SYT16	8.80952
Allen_Brain_Atlas_10x_scRNA_2021	Mouse_344_L6b_RHP_up	Mouse_344_L6b_RHP_up	DA9_MEGENA_hubs	4884	308	14	0.882883	6	0.000116818	0.999991	0.000233637	0.000233637	0.999991	0.000467274	NAMPT|OPRM1|OSBP2|SH3GL3|SLC16A10|YPEL2	6.79592
Allen_Brain_Atlas_10x_scRNA_2021	Human_Inh_L3-6_VIP_ZIM2-AS1_down	Human_Inh_L3-6_VIP_ZIM2-AS1_down	DA9_MEGENA_hubs	4884	308	20	1.26126	7	0.00014058	0.999985	0.000281159	0.000281159	0.999985	0.000562318	ARHGAP26|ARID5B|KCNMA1|NCALD|RUNX1T1|TMEM132B|ZNF385D	5.55
Allen_Brain_Atlas_10x_scRNA_2021	Mouse_185_L2_IT_RSP-ACA_down	Mouse_185_L2_IT_RSP-ACA_down	DA9_SEG	4884	3083	68	42.9247	57	0.000142495	0.999956	0.000284991	0.000284991	0.999956	0.000569981	ACTG1|AHI1|ARIH1|ATF2|ATP6AP2|ATXN10|CANX|CAPRIN1|CDC42|CDS2|COX7C|DDX3X|DNAJB6|EIF4G2|G3BP2|GABARAP|HNRNPA1|HNRNPA2B1|HNRNPA3|HNRNPC|HNRNPK|HSP90AA1|HSPA8|HSPE1|ITM2B|MAD1L1|MAP4|MDH1|MIF|MORF4L2|NDUFA4|NDUFV3|OAZ1|PCBP2|PEBP1|PITPNA|POMP|PPIA|PPP1R2|PPP2CA|PTPN4|RBX1|RSRP1|RUFY3|SELENOF|SEM1|SLC25A3|SPCS2|SSH2|SUMF1|TBC1D2B|TBCA|THOC1|TPI1|UBB|ZBTB20|ZRANB2	1.32791
Allen_Brain_Atlas_10x_scRNA_2021	Mouse_121_DG_down	Mouse_121_DG_down	DA9_SEG	4884	3083	174	109.837	132	0.000183157	0.999906	0.000366314	0.000366314	0.999906	0.000732629	ABHD18|ACACA|ADAR|ADD1|AFDN|AHI1|AKT3|ANAPC5|ANKRD12|APC|APLP2|ARHGAP26|ARL6IP1|ATP6AP2|ATP6V1C1|ATXN2|BCAS3|BICD1|BNIP3L|BPTF|BRI3|CD47|CDS2|CHD2|CHD6|CLASP2|CLSTN1|CNTNAP2|CPEB3|CTNNA2|CTSB|DENND1A|DNM1L|DNM3|DPYSL2|DSCAM|DST|EPS15|EVI5|EXOC6B|FAM49B|FBXL17|FTX|G3BP2|GABARAP|GAS7|GOLGA4|GOLGB1|GUK1|HECTD4|HERC1|HIVEP3|HNRNPH3|HP1BP3|IDS|ITFG1|ITM2B|KCNQ3|KHDRBS3|KIDINS220|KMT2A|KMT2E|LARP4B|LMB…	1.20179
Allen_Brain_Atlas_10x_scRNA_2021	Mouse_112_Pvalb_down	Mouse_112_Pvalb_down	DA9_MEGENA_hubs	4884	308	10	0.630631	5	0.000187041	0.99999	0.000374082	0.000374082	0.99999	0.000748165	BRINP1|CDK14|NEDD4L|SEZ6L|SYT16	7.92857
Allen_Brain_Atlas_10x_scRNA_2021	Human_Exc_L5-6_FEZF2_CFTR_down	Human_Exc_L5-6_FEZF2_CFTR_down	DA9_MEGENA_hubs	4884	308	11	0.693694	5	0.000325289	0.999979	0.000650577	0.000650577	0.999979	0.00130115	DOCK9|EPHA6|KLHL32|NCALD|SLC44A5	7.20779
Allen_Brain_Atlas_10x_scRNA_2021	Mouse_102_Sst_down	Mouse_102_Sst_down	DA9_MEGENA_hubs	4884	308	11	0.693694	5	0.000325289	0.999979	0.000650577	0.000650577	0.999979	0.00130115	CACNA1E|CALN1|CDK14|NOL4|SIPA1L1	7.20779
Allen_Brain_Atlas_10x_scRNA_2021	Human_Inh_L1_PAX6_MIR101-1_down	Human_Inh_L1_PAX6_MIR101-1_down	DA9_MEGENA_hubs	4884	308	17	1.07207	6	0.000409431	0.999958	0.000818862	0.000818862	0.999958	0.00163772	CNTN4|KCNMA1|KLHL32|PEX5L|PLXNA4|SGSM1	5.59664
Allen_Brain_Atlas_10x_scRNA_2021	Mouse_63_Sst_Chodl_down	Mouse_63_Sst_Chodl_down	DA9_MEGENA_hubs	4884	308	7	0.441441	4	0.000466384	0.999982	0.000932768	0.000932768	0.999982	0.00186554	BRINP1|CDH2|GABRG3|SEZ6L	9.06122
Allen_Brain_Atlas_10x_scRNA_2021	Human_Inh_L5-6_SST_PIK3CD_down	Human_Inh_L5-6_SST_PIK3CD_down	DA9_MEGENA_hubs	4884	308	31	1.95495	8	0.000501046	0.999918	0.00100209	0.00100209	0.999918	0.00200418	ANO4|DOCK4|FTH1|HECW1|INPP4B|PLXNA4|PPM1H|TMEM108	4.09217
Allen_Brain_Atlas_10x_scRNA_2021	Human_Inh_L1-5_VIP_CD27-AS1_down	Human_Inh_L1-5_VIP_CD27-AS1_down	DA9_MEGENA_hubs	4884	308	24	1.51351	7	0.000503981	0.999931	0.00100796	0.00100796	0.999931	0.00201593	APBB2|ARID5B|ENOX1|MIR124-2HG|NFASC|OSBP2|PRICKLE2	4.625
Allen_Brain_Atlas_10x_scRNA_2021	Mouse_123_DG_up	Mouse_123_DG_up	DA9_SEG	4884	3083	36	22.7248	32	0.000526389	0.999898	0.00105278	0.00105278	0.999898	0.00210556	ACSL4|CBWD1|CPEB4|CTDSPL2|DGKD|FAM193A|FOXN2|INO80D|ITGAV|KAT6B|KDM6A|LYST|MBD2|METTL9|MRPL33|PHIP|PLEKHA2|PRPF38B|PRPF40A|PTPRO|RAB8B|RASSF8|RBM5|RFX3|RIPK2|RLF|SFSWAP|SIL1|SMAD3|SUZ12|TMOD1|USP47	1.40815
Allen_Brain_Atlas_10x_scRNA_2021	Human_Inh_L5-6_SST_KLHL1_down	Human_Inh_L5-6_SST_KLHL1_down	DA9_MEGENA_hubs	4884	308	12	0.756757	5	0.000529026	0.99996	0.00105805	0.00105805	0.99996	0.00211611	CNTN4|HECW1|PPM1H|SH3RF3|SRRM4	6.60714
Allen_Brain_Atlas_10x_scRNA_2021	Human_Inh_L6_SST_TH_down	Human_Inh_L6_SST_TH_down	DA9_MEGENA_hubs	4884	308	12	0.756757	5	0.000529026	0.99996	0.00105805	0.00105805	0.99996	0.00211611	CNTN4|EPHA6|PEX5L|PLXNA4|SH3RF3	6.60714
Allen_Brain_Atlas_10x_scRNA_2021	Mouse_98_Sst_down	Mouse_98_Sst_down	DA9_MEGENA_hubs	4884	308	12	0.756757	5	0.000529026	0.99996	0.00105805	0.00105805	0.99996	0.00211611	CACNA1E|CALN1|HECW1|NOL4|SYT16	6.60714
Allen_Brain_Atlas_10x_scRNA_2021	Mouse_379_PVM_up	Mouse_379_PVM_up	DA9_SEG	4884	3083	52	32.8247	44	0.000552822	0.999842	0.00110564	0.00110564	0.999842	0.00221129	ABCA1|ACTB|ASAH1|B2M|CLTA|CST3|CTSB|CTSC|DSE|EEF1D|EHD4|FAU|FOS|FTH1|GAS6|H3F3A|H3F3B|HEXA|HNRNPF|HSD17B4|ITM2B|LAMP2|LGMN|NFKBIZ|NINJ1|NPC2|P2RX7|PAQR3|PTBP3|RAP1B|RBM39|RBPJ|SAT1|SERINC3|SERP1|SLC9A9|SNX2|SNX5|TBC1D4|TMSB4X|TPT1|VMP1|WWP1|YBX1	1.34045
Allen_Brain_Atlas_10x_scRNA_2021	Mouse_39_Lamp5_down	Mouse_39_Lamp5_down	DA9_MEGENA_hubs	4884	308	18	1.13514	6	0.000581935	0.999936	0.00116387	0.00116387	0.999936	0.00232774	BRINP1|EPHA6|KCNMA1|RUNX1T1|SEZ6L|SYT16	5.28571
Allen_Brain_Atlas_10x_scRNA_2021	Mouse_1_CR_up	Mouse_1_CR_up	DA9_SEG	4884	3083	16	10.0999	16	0.000626492	1	0.00125298	0.00125298	1	0.00250597	AATF|BBX|CIRBP|CST3|FHIT|FNDC3B|H3F3B|ITM2B|MAML3|MSI2|PPIA|PSMA6|PTMA|RBMS1|TMEM176B|UBB	1.58417
Allen_Brain_Atlas_10x_scRNA_2021	Mouse_101_Sst_down	Mouse_101_Sst_down	DA9_MEGENA_hubs	4884	308	25	1.57658	7	0.000662691	0.999904	0.00132538	0.00132538	0.999904	0.00265077	BRINP1|CACNA1E|ENOX1|HECW2|NOL4|SIPA1L1|SOBP	4.44
Allen_Brain_Atlas_10x_scRNA_2021	Mouse_4_Lamp5_Lhx6_down	Mouse_4_Lamp5_Lhx6_down	DA9_MEGENA_hubs	4884	308	40	2.52252	9	0.000672679	0.999867	0.00134536	0.00134536	0.999867	0.00269072	ADGRL1|BRINP1|CALN1|HECW1|NFASC|PAK3|PEX5L|PRICKLE2|SYT16	3.56786
Allen_Brain_Atlas_10x_scRNA_2021	Mouse_96_Sst_down	Mouse_96_Sst_down	DA9_SEG	4884	3083	47	29.6685	40	0.000781961	0.999786	0.00156392	0.00156392	0.999786	0.00312784	ADD1|ANK3|ARF1|ARL6IP1|CACNB4|CTTNBP2|DYNLL1|FBXW7|G3BP2|HIVEP2|HNRNPA1|HNRNPK|HSPA8|KLC1|LRP1B|MACF1|MAPK10|MBNL2|MDH1|MT3|MYCBP2|NPTN|NSF|OGT|PCBP2|PDE4DIP|PNISR|PRKCB|RAB14|RAC1|RERE|SNX3|SPOP|SRRM2|STAU2|STMN1|SYNJ1|TRA2A|UBE2E2|UBN2	1.34823
Allen_Brain_Atlas_10x_scRNA_2021	Mouse_5_Lamp5_Lhx6_down	Mouse_5_Lamp5_Lhx6_down	DA9_SEG	4884	3083	43	27.1435	37	0.000797482	0.999799	0.00159496	0.00159496	0.999799	0.00318993	ABI2|AHI1|AKT3|AP3S1|ASAP1|ATP9B|CAMK2N1|CHD9|CLASP2|CMIP|DIP2C|DST|DTNA|ETNK1|GLS|GPATCH8|HIVEP3|HSPH1|JUND|KCMF1|KCNIP4|KCNQ3|KHDRBS3|KMT2C|MAP2K4|NCAM2|NCOA7|NLK|PDE4B|PFKP|PLEKHA5|SCAF8|SPTAN1|STAU2|TBC1D23|TRIO|TUBA1B	1.36312
Allen_Brain_Atlas_10x_scRNA_2021	Mouse_270_ProS_up	Mouse_270_ProS_up	DA9_SEG	4884	3083	327	206.417	233	0.000839471	0.999453	0.00167894	0.00167894	0.999453	0.00335788	ACBD6|AKAP13|ANAPC5|ANKFY1|ANKHD1|ANKIB1|ANKRD10|AP1B1|AP1G1|ARID4A|ARMC8|ASCC3|ASXL1|ATG10|ATG7|ATP6V1H|ATXN7L1|BABAM2|BCAS2|BCL2L1|CACUL1|CAMKMT|CAND1|CASD1|CBFA2T2|CCAR1|CCNL1|CD46|CDC27|CDC73|CDK13|CDK8|CEP350|CHD1|CHD2|CHD8|CHIC2|CHORDC1|CKAP5|CNOT6L|COG3|CTDSPL2|CUL1|CUL5|CYFIP1|DCAF5|DDX10|DHX29|DIS3L2|DNAJC3|DSTN|DYRK1A|EEF1B2|EEFSEC|EHMT1|EIF4B|ELF2|ELP4|ENO1|EP300|EP400|FAM120B|FAM133B|…	1.12878
Allen_Brain_Atlas_10x_scRNA_2021	Mouse_77_Sst_down	Mouse_77_Sst_down	DA9_MEGENA_hubs	4884	308	8	0.504505	4	0.000886567	0.999954	0.00177313	0.00177313	0.999954	0.00354627	GABRG3|NOL4|PLXNA4|SIPA1L1	7.92857
Allen_Brain_Atlas_10x_scRNA_2021	Mouse_295_CA3_up	Mouse_295_CA3_up	DA9_SEG	4884	3083	299	188.742	214	0.000930623	0.999403	0.00186125	0.00186125	0.999403	0.00372249	ABL2|ACACA|AGPAT3|AKAP13|ANAPC16|ANKHD1|ANO6|AP1G1|ARHGAP15|ARHGAP17|ASXL1|ATAD2B|BAZ2A|BBX|BICRAL|CACUL1|CAMKMT|CAND1|CBLB|CCAR1|CCSER2|CDC42BPB|CDC73|CEP85L|CHD4|CHD8|CHFR|CHORDC1|CLINT1|CLK1|CNOT2|COLGALT1|CPEB4|CTDSPL2|CTR9|CUL1|CYB5R4|CYTH1|DAAM1|DARS|DDX10|DENND4C|DGKD|DHX9|DNM2|DOCK11|DPP8|EEA1|EEF1B2|EHMT1|EIF2A|EIF4B|ELP2|EML4|ENY2|EP300|ETF1|EXOC6|FAM110B|FAM13A|FAM91A1|FARS2|FBXL20|FBX…	1.13382
Allen_Brain_Atlas_10x_scRNA_2021	Human_Inh_L1-2_PVALB_CDK20_down	Human_Inh_L1-2_PVALB_CDK20_down	DA9_MEGENA_hubs	4884	308	4	0.252252	3	0.000947468	0.999984	0.00189494	0.00189494	0.999984	0.00378987	CACNA1E|CACNB2|IPCEF1	11.8929
Allen_Brain_Atlas_10x_scRNA_2021	Mouse_316_NP_SUB_down	Mouse_316_NP_SUB_down	DA9_MEGENA_hubs	4884	308	4	0.252252	3	0.000947468	0.999984	0.00189494	0.00189494	0.999984	0.00378987	EPHA6|GRIA1|PLXNA4	11.8929
Allen_Brain_Atlas_10x_scRNA_2021	Mouse_303_L5_NP_CTX_down	Mouse_303_L5_NP_CTX_down	DA9_SEG	4884	3083	25	15.7811	23	0.00116704	0.999847	0.00233409	0.00233409	0.999847	0.00466818	ARHGAP21|ASXL2|AUTS2|BRI3|CDK17|CSNK1A1|DPP10|FAM126B|FAM49A|FTX|GRAMD1B|HMGB1|MIF|NCOA1|NDFIP1|PDE4DIP|PTK2B|SLC23A2|SRGAP3|TIMP2|TSC22D1|UBL3|YBX1	1.45744
Allen_Brain_Atlas_10x_scRNA_2021	Human_Exc_L5-6_THEMIS_SMYD1_down	Human_Exc_L5-6_THEMIS_SMYD1_down	DA9_MEGENA_hubs	4884	308	14	0.882883	5	0.00120385	0.999883	0.00240771	0.00240771	0.999883	0.00481541	GALNT13|KIAA1324L|KLHL32|NCALD|TMEM108	5.66327
Allen_Brain_Atlas_10x_scRNA_2021	Mouse_123_DG_down	Mouse_123_DG_down	DA9_MEGENA_hubs	4884	308	14	0.882883	5	0.00120385	0.999883	0.00240771	0.00240771	0.999883	0.00481541	CHD5|FAM49A|GABRG3|HECW2|LDLRAD4	5.66327
Allen_Brain_Atlas_10x_scRNA_2021	Mouse_144_L3_IT_ENTl_up	Mouse_144_L3_IT_ENTl_up	DA9_MEGENA_hubs	4884	308	14	0.882883	5	0.00120385	0.999883	0.00240771	0.00240771	0.999883	0.00481541	ADGRL2|DEPTOR|EXTL3|FGFR1|GBE1	5.66327
Allen_Brain_Atlas_10x_scRNA_2021	Mouse_56_Vip_down	Mouse_56_Vip_down	DA9_SEG	4884	3083	85	53.6558	67	0.00127615	0.999456	0.0025523	0.0025523	0.999456	0.00510461	ABR|AGTPBP1|AKAP11|ANP32A|ASAP1|ASXL2|ATP2A2|ATP2B1|ATRNL1|CACNB4|CAPZA2|CCDC88A|CHMP4B|CHN1|CTTNBP2|EFR3A|ENSA|EPB41L3|EXOC4|FAM126B|FBXW7|GAS7|GLS|GPM6B|HIVEP2|HMGB1|HOMER1|IL1RAPL1|JUND|LARGE1|LPGAT1|MAP2K4|MBNL2|MIF|MYO5A|NLK|OGDH|PAK1|PKM|PPP1CB|PPP2CA|PPP3CB|PRKCA|PRKCB|PRKCE|PTPRJ|R3HDM1|RAP1GDS1|ROCK2|SAMD12|SCAMP1|SIPA1L1|SLC8A1|SMAP1|SPRED2|SRGAP2|TENM4|TJP1|TMOD2|TPI1|TPT1|TRIO|TSC22D1…	1.2487
Allen_Brain_Atlas_10x_scRNA_2021	Mouse_340_L6b_CTX_up	Mouse_340_L6b_CTX_up	DA9_SEG	4884	3083	141	89.0055	106	0.00137311	0.999273	0.00274623	0.00274623	0.999273	0.00549246	ACBD6|ACIN1|ADK|ANKHD1|AP1G1|ARHGAP22|ARID4A|ARPC3|ATP6V1H|ATP8B1|ATXN7L1|AUH|BCAS2|BCL2|BCL2L1|BTRC|CBLB|CCAR1|CD164|CD46|CHORDC1|CKAP5|CLPB|CYTH3|DDHD1|DIP2A|DIS3L2|DYRK1A|EPN2|ETV6|FAM110B|FAM13A|FBXL20|FOCAD|GATAD1|GCC2|GOLGA4|GRK2|GRK3|HECA|HECTD1|HERC4|HIPK2|HIVEP1|HNRNPL|INTS6|IQGAP1|IVNS1ABP|KANTR|KDM3B|KIF13B|KLHL24|LRRC8C|MCF2L|MIA3|N4BP2L1|NR2C2|OPRM1|OTULIN|P4HA1|PAK2|PCM1|PGS1|PPP6R2…	1.19094
Allen_Brain_Atlas_10x_scRNA_2021	Mouse_309_L5_NP_CTX_down	Mouse_309_L5_NP_CTX_down	DA9_MEGENA_hubs	4884	308	28	1.76577	7	0.00138557	0.999767	0.00277113	0.00277113	0.999767	0.00554226	ASTN1|CALN1|ENOX1|FAM49A|GRIA1|NFIB|RASGEF1B	3.96429
Allen_Brain_Atlas_10x_scRNA_2021	Mouse_44_Vip_down	Mouse_44_Vip_down	DA9_SEG	4884	3083	60	37.8747	49	0.00139848	0.999507	0.00279697	0.00279697	0.999507	0.00559393	ABR|ACTG1|ADD1|AHCYL2|ARL8B|ATF7IP|CAMK1D|CCDC88A|CERS6|CHMP4B|DNM1L|EXOC4|FAM168A|GAS7|GLS|GRAMD1B|HSPH1|KANSL1|KCNQ3|KHDRBS3|KLHL2|LPGAT1|MAP2K4|MAPK8IP3|MAPRE2|MBNL2|MCTP1|MICU3|MYO5A|NCOA7|NLK|PAK1|PDE4DIP|PPP3CB|PRKACB|RAB2A|RAPGEF2|SAMD12|SIPA1L1|SIRPA|SLC8A1|SPIN1|SSBP2|TENM4|TMOD2|TRIO|TSC22D1|WDR7|ZMYND8	1.29374
Allen_Brain_Atlas_10x_scRNA_2021	Mouse_229_L6_IT_CTX_up	Mouse_229_L6_IT_CTX_up	DA9_SEG	4884	3083	118	74.4869	90	0.00143577	0.999286	0.00287153	0.00287153	0.999286	0.00574307	ABHD2|ACSL3|AHCTF1|AKAP13|ANKRD10|ARHGAP17|ARIH2|ATF6|AUH|BDP1|BTRC|CAP1|CBL|CCAR1|CCNL1|CDK13|CDKN1A|CDYL|CHST11|COP1|CREM|CSNK1D|DAGLB|DEK|DICER1|EDEM3|EIF2B3|EPS15L1|ETS2|ETV6|FAM135A|FMNL1|FNDC3A|FNDC3B|FOS|FOSL2|GAK|GRAMD4|HECTD2|HIPK3|IFRD1|JARID2|JAZF1|KCNQ1|LIMS1|LRRFIP1|MAML3|MCL1|MCMBP|MED13|MGAT5|MIA3|NABP1|NDEL1|NIN|NR4A3|NUDC|NUP214|PCNX4|PDS5A|PHLPP1|PIP4K2A|PRKAR2A|RAI1|RANBP2|RAP1…	1.20827
Allen_Brain_Atlas_10x_scRNA_2021	Human_Inh_L1-6_SST_NPY_down	Human_Inh_L1-6_SST_NPY_down	DA9_MEGENA_hubs	4884	308	21	1.32432	6	0.00144774	0.9998	0.00289548	0.00289548	0.9998	0.00579096	BRINP1|CDH2|GABRG3|MIR124-2HG|NCALD|SH3RF3	4.53061
Allen_Brain_Atlas_10x_scRNA_2021	Human_Inh_L1-2_SST_CLIC6_down	Human_Inh_L1-2_SST_CLIC6_down	DA9_MEGENA_hubs	4884	308	9	0.567568	4	0.00151695	0.999901	0.00303389	0.00303389	0.999901	0.00606778	CACNA1E|CACNB2|NEDD4L|SEZ6L	7.04762
Allen_Brain_Atlas_10x_scRNA_2021	Mouse_115_Pvalb_down	Mouse_115_Pvalb_down	DA9_MEGENA_hubs	4884	308	9	0.567568	4	0.00151695	0.999901	0.00303389	0.00303389	0.999901	0.00606778	CALN1|CDK14|NFIB|SEZ6L	7.04762
Allen_Brain_Atlas_10x_scRNA_2021	Mouse_32_Sncg_down	Mouse_32_Sncg_down	DA9_MEGENA_hubs	4884	308	9	0.567568	4	0.00151695	0.999901	0.00303389	0.00303389	0.999901	0.00606778	BRINP1|DGKI|KCNMA1|RASGEF1B	7.04762
Allen_Brain_Atlas_10x_scRNA_2021	Mouse_362_Oligo_up	Mouse_362_Oligo_up	DA9_SEG	4884	3083	91	57.4433	71	0.00154624	0.999308	0.00309248	0.00309248	0.999308	0.00618495	ACTB|AGO3|AKAP10|ANKRD44|ARHGAP24|ARHGAP31|ARHGAP35|ARHGAP5|ARHGEF10L|ARSB|CAMSAP2|CD81|CDK19|CDV3|CDYL|CERK|CREB3L2|CSGALNACT1|EPB41L2|EPN2|FCHSD2|FMNL2|FRMD4A|GATM|HIPK2|KLHL5|LCORL|LHFPL2|LRCH3|MAML2|MAP4K4|MAP4K5|MBP|MITF|MPZL1|NAV2|NCKAP5|PACS2|PDCD4|PELI1|PTMA|PTPRE|PTPRJ|PTPRO|RALGDS|RAPGEF1|RICTOR|SAMD4B|SCAMP2|SCARB2|SEMA4D|SERINC5|SERP1|SGK1|SLC15A4|SLC22A23|SLC44A1|SNX1|SNX30|SON|SPECC…	1.236
Allen_Brain_Atlas_10x_scRNA_2021	Mouse_107_Pvalb_down	Mouse_107_Pvalb_down	DA9_MEGENA_hubs	4884	308	15	0.945946	5	0.00171355	0.999816	0.00342711	0.00342711	0.999816	0.00685422	CDH2|CDK14|GALNT13|NEDD4L|SIPA1L1	5.28571
Allen_Brain_Atlas_10x_scRNA_2021	Human_Inh_L3-5_SST_CDH3_down	Human_Inh_L3-5_SST_CDH3_down	DA9_MEGENA_hubs	4884	308	37	2.33333	8	0.00175973	0.999638	0.00351945	0.00351945	0.999638	0.0070389	DOCK4|GALNT13|HECW1|MSI2|PDE8A|PPM1H|TMEM132B|TMEM232	3.42857
Allen_Brain_Atlas_10x_scRNA_2021	Human_Inh_L1-2_SST_PRRT4_down	Human_Inh_L1-2_SST_PRRT4_down	DA9_MEGENA_hubs	4884	308	22	1.38739	6	0.00188673	0.999723	0.00377345	0.00377345	0.999723	0.0075469	ENOX1|FTH1|GABRG3|LDLRAD4|SEZ6L|SH3RF3	4.32468
Allen_Brain_Atlas_10x_scRNA_2021	Human_Inh_L3-5_VIP_IGDCC3_down	Human_Inh_L3-5_VIP_IGDCC3_down	DA9_MEGENA_hubs	4884	308	22	1.38739	6	0.00188673	0.999723	0.00377345	0.00377345	0.999723	0.0075469	EFNA5|ENOX1|MIR124-2HG|NFASC|PRICKLE2|STK39	4.32468
Allen_Brain_Atlas_10x_scRNA_2021	Human_Inh_L1_SST_P4HA3_down	Human_Inh_L1_SST_P4HA3_down	DA9_MEGENA_hubs	4884	308	30	1.89189	7	0.00213629	0.999607	0.00427259	0.00427259	0.999607	0.00854517	ARHGAP26|ATP6V1C1|EFNA5|ESYT2|LDLRAD4|RUNX1T1|SGSM1	3.7
Allen_Brain_Atlas_10x_scRNA_2021	Mouse_60_Sst_Chodl_down	Mouse_60_Sst_Chodl_down	DA9_MEGENA_hubs	4884	308	30	1.89189	7	0.00213629	0.999607	0.00427259	0.00427259	0.999607	0.00854517	ADGRL1|BRINP1|CALN1|CDH2|FAM49A|GRAMD1B|NOL4	3.7
Allen_Brain_Atlas_10x_scRNA_2021	Human_Exc_L3-5_RORB_LAMA4_down	Human_Exc_L3-5_RORB_LAMA4_down	DA9_MEGENA_hubs	4884	308	5	0.315315	3	0.00225801	0.999926	0.00451602	0.00451602	0.999926	0.00903203	ANO4|NFIB|ZNF385D	9.51429
Allen_Brain_Atlas_10x_scRNA_2021	Mouse_116_Pvalb_down	Mouse_116_Pvalb_down	DA9_MEGENA_hubs	4884	308	5	0.315315	3	0.00225801	0.999926	0.00451602	0.00451602	0.999926	0.00903203	CDH2|CDK14|SEZ6L	9.51429
Allen_Brain_Atlas_10x_scRNA_2021	Mouse_114_Pvalb_down	Mouse_114_Pvalb_down	DA9_MEGENA_hubs	4884	308	16	1.00901	5	0.00236535	0.99972	0.0047307	0.0047307	0.99972	0.00946139	CACNA1E|CALN1|CDK14|NFIB|SYT16	4.95536
Allen_Brain_Atlas_10x_scRNA_2021	Mouse_18_Pax6_down	Mouse_18_Pax6_down	DA9_MEGENA_hubs	4884	308	16	1.00901	5	0.00236535	0.99972	0.0047307	0.0047307	0.99972	0.00946139	BRINP1|CALN1|DGKI|KCNMA1|RUNX1T1	4.95536
Allen_Brain_Atlas_10x_scRNA_2021	Human_Inh_L3-6_VIP_UG0898H09_down	Human_Inh_L3-6_VIP_UG0898H09_down	DA9_MEGENA_hubs	4884	308	10	0.630631	4	0.00240355	0.999813	0.0048071	0.0048071	0.999813	0.00961419	ADGRL2|ARHGAP26|PRICKLE2|TMEM132B	6.34286
Allen_Brain_Atlas_10x_scRNA_2021	Human_Inh_L5-6_SST_BEAN1_down	Human_Inh_L5-6_SST_BEAN1_down	DA9_MEGENA_hubs	4884	308	10	0.630631	4	0.00240355	0.999813	0.0048071	0.0048071	0.999813	0.00961419	CACNA1E|DOCK4|SEZ6L|SH3RF3	6.34286
Allen_Brain_Atlas_10x_scRNA_2021	Mouse_38_Sncg_down	Mouse_38_Sncg_down	DA9_MEGENA_hubs	4884	308	10	0.630631	4	0.00240355	0.999813	0.0048071	0.0048071	0.999813	0.00961419	CACNA1E|CACNB2|DGKI|SYT16	6.34286
Allen_Brain_Atlas_10x_scRNA_2021	Mouse_156_L2_IT_ProS_up	Mouse_156_L2_IT_ProS_up	DA9_SEG	4884	3083	47	29.6685	39	0.00245703	0.999218	0.00491406	0.00491406	0.999218	0.00982813	ANKRD13C|ARHGAP17|ASCC1|ASCC3|ATF6|CBL|CDC73|CDK13|COP1|DENND5A|ETS2|FAM120A|FMNL1|FOSL2|GAK|GAREM1|GNPTAB|JAK2|JAZF1|KAT6A|MED13|NUP98|OSBPL11|PPARG|PPP4R2|RANBP2|RAP1B|RHOQ|SACM1L|SCAF4|SETD2|SF1|SFMBT1|SGMS1|SIPA1L3|TET3|UBR5|XBP1|ZFP91	1.31453
Allen_Brain_Atlas_10x_scRNA_2021	Mouse_339_L6b_CTX_up	Mouse_339_L6b_CTX_up	DA9_SEG	4884	3083	35	22.0936	30	0.00293723	0.999251	0.00587446	0.00587446	0.999251	0.0117489	ACIN1|ARID4A|ARRB1|BCL2|BCL2L1|CD164|DIP2A|DNAJC3|EPN2|FAM110B|GATAD1|GPATCH2L|GRK2|HERC4|HIPK2|HIVEP1|IVNS1ABP|MCF2L|OTULIN|P4HA1|PPP6R2|PSMD14|RALGPS2|RNF130|RNF24|RPTOR|SMURF1|STIM1|STX16|TMOD1	1.35786
Allen_Brain_Atlas_10x_scRNA_2021	Human_Exc_L3_RORB_OTOGL_down	Human_Exc_L3_RORB_OTOGL_down	DA9_MEGENA_hubs	4884	308	17	1.07207	5	0.00318031	0.999591	0.00636063	0.00636063	0.999591	0.0127213	ANO4|GALNT13|NFIB|SH3GL3|TMEM108	4.66387
Allen_Brain_Atlas_10x_scRNA_2021	Mouse_108_Pvalb_down	Mouse_108_Pvalb_down	DA9_MEGENA_hubs	4884	308	17	1.07207	5	0.00318031	0.999591	0.00636063	0.00636063	0.999591	0.0127213	CALN1|CDH2|NEDD4L|SIPA1L1|TMEM132B	4.66387
Allen_Brain_Atlas_10x_scRNA_2021	Mouse_124_DG_down	Mouse_124_DG_down	DA9_SEG	4884	3083	91	57.4433	70	0.00325378	0.998454	0.00650755	0.00650755	0.998454	0.0130151	ADAR|ANKRD12|AP2B1|AP3S1|APLP2|ARHGAP26|ATP6AP2|ATP6V1B2|ATP6V1C1|BCAS2|BRI3|CAB39|CDC42|CKB|CNTNAP2|CREBRF|CTSB|DNAJA1|EFR3A|EPS15|FAM126B|FAM49B|GABARAP|GATAD1|GUK1|HNRNPA1|HSP90AA1|KHDRBS3|KIDINS220|KRAS|LARP4B|LMBRD1|LPGAT1|MAPK8|MAX|MDH1|NARS|NF1|NLK|NUDC|PCNP|PDE4D|PIK3CA|PITPNA|PLEKHB2|PPM1B|PPP1R2|PPP2CA|PPP2R5C|PTPN9|RAB1A|RAP1GDS1|RAPH1|RHEB|SCLT1|SCRN1|SSH2|STAU2|STMN1|THRB|TMOD2|TMSB1…	1.21859
Allen_Brain_Atlas_10x_scRNA_2021	Mouse_122_DG_up	Mouse_122_DG_up	DA9_SEG	4884	3083	42	26.5123	35	0.00356974	0.9989	0.00713948	0.00713948	0.9989	0.014279	ACTB|AHCYL2|CCNL1|COP1|DMXL1|DNAJC1|DOCK10|EML4|FOSL2|FTH1|HECTD2|HNRNPDL|IFRD1|JMJD1C|KANSL1L|KDM7A|MAML2|MAML3|MCU|PABPC1|PLEKHA2|PRPF38B|RANBP2|RFX3|RNF19A|SF3B1|SGK1|SIPA1L3|SKI|SKIL|SYNCRIP|TET3|TRA2B|TSC22D2|ZBTB20	1.32014
Allen_Brain_Atlas_10x_scRNA_2021	Mouse_301_CA2-IG-FC_down	Mouse_301_CA2-IG-FC_down	DA9_MEGENA_hubs	4884	308	25	1.57658	6	0.00381449	0.999337	0.00762898	0.00762898	0.999337	0.015258	CHD5|GABRG3|HECW1|NALCN|PAK3|RUNX1T1	3.80571
Allen_Brain_Atlas_10x_scRNA_2021	Mouse_231_L6_IT_CTX_up	Mouse_231_L6_IT_CTX_up	DA9_SEG	4884	3083	30	18.9373	26	0.00413434	0.999038	0.00826869	0.00826869	0.999038	0.0165374	ABHD2|ATF6|CAP1|CDKN1A|CREM|FMNL1|FNDC3A|FOS|FOSL2|IFRD1|JARID2|MAML3|MRPL33|NDEL1|NR4A3|PABPC1|PCNX4|PELI1|PHLPP1|RAP1B|RASA2|SAMD4B|SIK2|SRGAP1|TET3|ZMIZ1	1.37295
Allen_Brain_Atlas_10x_scRNA_2021	Mouse_61_Sst_Chodl_down	Mouse_61_Sst_Chodl_down	DA9_MEGENA_hubs	4884	308	18	1.13514	5	0.00417969	0.999418	0.00835938	0.00835938	0.999418	0.0167188	CDH2|FAM49A|GABRG3|NOL4|PRICKLE2	4.40476
Allen_Brain_Atlas_10x_scRNA_2021	Human_Exc_L3-5_RORB_RPRM_down	Human_Exc_L3-5_RORB_RPRM_down	DA9_MEGENA_hubs	4884	308	6	0.378378	3	0.0043057	0.99979	0.00861139	0.00861139	0.99979	0.0172228	INPP4B|NFIB|TMEM108	7.92857
Allen_Brain_Atlas_10x_scRNA_2021	Mouse_286_CA1_down	Mouse_286_CA1_down	DA9_MEGENA_hubs	4884	308	6	0.378378	3	0.0043057	0.99979	0.00861139	0.00861139	0.99979	0.0172228	DLC1|HECW1|NCALD	7.92857
Allen_Brain_Atlas_10x_scRNA_2021	Mouse_344_L6b_RHP_down	Mouse_344_L6b_RHP_down	DA9_MEGENA_hubs	4884	308	6	0.378378	3	0.0043057	0.99979	0.00861139	0.00861139	0.99979	0.0172228	EPHA6|PLXNA4|RUNX1T1	7.92857
Allen_Brain_Atlas_10x_scRNA_2021	Mouse_118_Pvalb_down	Mouse_118_Pvalb_down	DA9_MEGENA_hubs	4884	308	52	3.27928	9	0.00464017	0.998736	0.00928034	0.00928034	0.998736	0.0185607	CDH2|CDK14|HECW1|HECW2|MOB4|NOL4|SEZ6L|SYT16|TMEM132B	2.74451
Allen_Brain_Atlas_10x_scRNA_2021	Mouse_41_Vip_down	Mouse_41_Vip_down	DA9_MEGENA_hubs	4884	308	52	3.27928	9	0.00464017	0.998736	0.00928034	0.00928034	0.998736	0.0185607	DGKI|DOCK9|GRAMD1B|HECW1|HSPH1|KCNMA1|NEDD4L|PRICKLE2|SLC2A3	2.74451
Allen_Brain_Atlas_10x_scRNA_2021	Mouse_341_L6b_CTX_up	Mouse_341_L6b_CTX_up	DA9_SEG	4884	3083	79	49.8683	61	0.00505116	0.997653	0.0101023	0.0101023	0.997653	0.0202047	ACACA|ACBD6|ADK|ANKHD1|ANKRD13C|ARRB1|ATXN7L1|BCL2L1|CD164|CDC27|CDC73|CSNK2A1|DCUN1D4|DDHD1|DIP2A|DYRK1A|ENY2|EPN2|FOCAD|GRK2|GRK3|HECA|HECTD1|HERC4|HIPK2|HIVEP1|INTS6|KANTR|KIF13B|KLHL24|KPNB1|MCF2L|N4BP2L1|NAMPT|NSMCE2|OPRM1|OTULIN|P4HA1|PAK2|PHTF2|PPP6R2|PSMD14|PTPN11|RAB3GAP2|RALGPS2|RNF115|RNF130|RNF24|RPTOR|SACM1L|SARNP|SHOC2|SLC38A2|SLMAP|SMURF1|SOCS6|STT3B|TIAM2|TM9SF4|TMOD1|WIPI2	1.22322
Allen_Brain_Atlas_10x_scRNA_2021	Mouse_280_CA1_down	Mouse_280_CA1_down	DA9_MEGENA_hubs	4884	308	12	0.756757	4	0.00512217	0.999471	0.0102443	0.0102443	0.999471	0.0204887	HECW1|HECW2|NCALD|NOL4	5.28571
Allen_Brain_Atlas_10x_scRNA_2021	Mouse_289_CA1_down	Mouse_289_CA1_down	DA9_MEGENA_hubs	4884	308	12	0.756757	4	0.00512217	0.999471	0.0102443	0.0102443	0.999471	0.0204887	ARHGAP26|HECW1|HECW2|NCALD	5.28571
Allen_Brain_Atlas_10x_scRNA_2021	Human_Inh_L1-6_LAMP5_AARD_down	Human_Inh_L1-6_LAMP5_AARD_down	DA9_MEGENA_hubs	4884	308	19	1.1982	5	0.00538459	0.999194	0.0107692	0.0107692	0.999194	0.0215384	HECW1|LDLRAD4|RUNDC3B|SEZ6L|SLC44A5	4.17293
Allen_Brain_Atlas_10x_scRNA_2021	Human_Inh_L5-6_SST_PAWR_down	Human_Inh_L5-6_SST_PAWR_down	DA9_MEGENA_hubs	4884	308	19	1.1982	5	0.00538459	0.999194	0.0107692	0.0107692	0.999194	0.0215384	DOCK4|FTH1|HECW1|PPM1H|SRRM4	4.17293
Allen_Brain_Atlas_10x_scRNA_2021	Mouse_103_Sst_down	Mouse_103_Sst_down	DA9_MEGENA_hubs	4884	308	19	1.1982	5	0.00538459	0.999194	0.0107692	0.0107692	0.999194	0.0215384	CACNA1E|CACNB2|HECW1|NOL4|SIPA1L1	4.17293
Allen_Brain_Atlas_10x_scRNA_2021	Mouse_181_L2/3_IT_CTX_down	Mouse_181_L2/3_IT_CTX_down	DA9_SEG	4884	3083	29	18.3061	25	0.00574979	0.998615	0.0114996	0.0114996	0.998615	0.0229992	AIG1|BICD1|BRI3|CAMTA1|CPEB3|DSCAM|DST|EEF1G|EPS15|FAM49B|FRMD4A|FTX|GPATCH8|MXI1|NACA|OGFRL1|OGT|PDE4A|PFDN5|PTPN4|RAP1GDS1|RSRP1|SPOP|STAG2|TMSB10	1.36566
Allen_Brain_Atlas_10x_scRNA_2021	Human_Inh_L1-6_PVALB_COL15A1_down	Human_Inh_L1-6_PVALB_COL15A1_down	DA9_MEGENA_hubs	4884	308	28	1.76577	6	0.00691601	0.998614	0.013832	0.013832	0.998614	0.027664	CACNB2|FAM49A|NEDD4L|PEX5L|RUNDC3B|SLC44A5	3.39796
Allen_Brain_Atlas_10x_scRNA_2021	Human_Inh_L2-5_VIP_BSPRY_down	Human_Inh_L2-5_VIP_BSPRY_down	DA9_MEGENA_hubs	4884	308	28	1.76577	6	0.00691601	0.998614	0.013832	0.013832	0.998614	0.027664	APBB2|DOCK9|ENOX1|NFASC|OSBP2|PRICKLE2	3.39796
Allen_Brain_Atlas_10x_scRNA_2021	Mouse_49_Vip_down	Mouse_49_Vip_down	DA9_MEGENA_hubs	4884	308	28	1.76577	6	0.00691601	0.998614	0.013832	0.013832	0.998614	0.027664	CACNA1E|DGKI|DOCK9|KCNMA1|PRICKLE2|SYT16	3.39796
Allen_Brain_Atlas_10x_scRNA_2021	Mouse_294_CA3_up	Mouse_294_CA3_up	DA9_SEG	4884	3083	529	333.929	360	0.0069736	0.994704	0.0139472	0.0139472	0.994704	0.0139472	ACBD6|ACIN1|ACSL3|ACSL4|ACYP2|AGPAT3|AGPAT5|AHCTF1|AKAP13|ANAPC16|ANAPC5|ANKHD1|ANKIB1|ANKRD10|AP1B1|AP1G1|AP3B1|AP3D1|APMAP|ARFGAP3|ARID2|ARIH2|ARL6IP4|ARMC8|ARRB2|ASXL1|ATAD2B|ATG4C|ATXN2L|ATXN3|AUH|BAZ1B|BAZ2A|BCAS2|BCL2L1|BNIP3|BRD7|BRWD3|CACUL1|CAPN7|CASD1|CBLB|CCAR1|CCDC50|CCNL1|CCT8|CDC16|CDC37|CDC73|CDK13|CEP170|CGGBP1|CHD4|CHORDC1|CHST11|CLEC16A|CLINT1|CLK1|CNOT2|COLGALT1|COP1|COPB1|CORO…	1.07807
Allen_Brain_Atlas_10x_scRNA_2021	Human_Inh_L1-5_VIP_LINC01013_down	Human_Inh_L1-5_VIP_LINC01013_down	DA9_MEGENA_hubs	4884	308	13	0.81982	4	0.0070362	0.999184	0.0140724	0.0140724	0.999184	0.0281448	ADGRL2|ARHGAP26|RUNX1T1|TMEM132B	4.87912
Allen_Brain_Atlas_10x_scRNA_2021	Human_Exc_L3-5_FEZF2_ASGR2_down	Human_Exc_L3-5_FEZF2_ASGR2_down	DA9_MEGENA_hubs	4884	308	7	0.441441	3	0.00718518	0.999534	0.0143704	0.0143704	0.999534	0.0287407	GABRG3|NCALD|SLC44A5	6.79592
Allen_Brain_Atlas_10x_scRNA_2021	Human_Exc_L6_FEZF2_POGK_down	Human_Exc_L6_FEZF2_POGK_down	DA9_MEGENA_hubs	4884	308	7	0.441441	3	0.00718518	0.999534	0.0143704	0.0143704	0.999534	0.0287407	ADGRL2|FRMD5|KLHL32	6.79592
Allen_Brain_Atlas_10x_scRNA_2021	Human_Inh_L5_PVALB_LRIG3_down	Human_Inh_L5_PVALB_LRIG3_down	DA9_MEGENA_hubs	4884	308	7	0.441441	3	0.00718518	0.999534	0.0143704	0.0143704	0.999534	0.0287407	CDH2|FAM49A|RANBP17	6.79592
Allen_Brain_Atlas_10x_scRNA_2021	Mouse_11_Lamp5_up	Mouse_11_Lamp5_up	DA9_MEGENA_hubs	4884	308	7	0.441441	3	0.00718518	0.999534	0.0143704	0.0143704	0.999534	0.0287407	ASXL3|DEPTOR|DOCK10	6.79592
Allen_Brain_Atlas_10x_scRNA_2021	Mouse_113_Pvalb_down	Mouse_113_Pvalb_down	DA9_MEGENA_hubs	4884	308	7	0.441441	3	0.00718518	0.999534	0.0143704	0.0143704	0.999534	0.0287407	CACNA1E|CDK14|NFIB	6.79592
Allen_Brain_Atlas_10x_scRNA_2021	Mouse_117_Pvalb_down	Mouse_117_Pvalb_down	DA9_MEGENA_hubs	4884	308	7	0.441441	3	0.00718518	0.999534	0.0143704	0.0143704	0.999534	0.0287407	BRINP1|CDK14|HECW1	6.79592
Allen_Brain_Atlas_10x_scRNA_2021	Mouse_139_L2_IT_ENTl_down	Mouse_139_L2_IT_ENTl_down	DA9_MEGENA_hubs	4884	308	7	0.441441	3	0.00718518	0.999534	0.0143704	0.0143704	0.999534	0.0287407	ARHGAP26|DLC1|NOL4	6.79592
Allen_Brain_Atlas_10x_scRNA_2021	Mouse_190_L4/5_IT_CTX_up	Mouse_190_L4/5_IT_CTX_up	DA9_MEGENA_hubs	4884	308	7	0.441441	3	0.00718518	0.999534	0.0143704	0.0143704	0.999534	0.0287407	DEPTOR|EXTL3|OSBP2	6.79592
Allen_Brain_Atlas_10x_scRNA_2021	Mouse_346_L6b_CTX_down	Mouse_346_L6b_CTX_down	DA9_MEGENA_hubs	4884	308	7	0.441441	3	0.00718518	0.999534	0.0143704	0.0143704	0.999534	0.0287407	EPHA6|GABRG3|PLXNA4	6.79592
Allen_Brain_Atlas_10x_scRNA_2021	Mouse_43_Vip_down	Mouse_43_Vip_down	DA9_MEGENA_hubs	4884	308	56	3.53153	9	0.00765712	0.997727	0.0153142	0.0153142	0.997727	0.0306285	ASTN1|DOCK9|HECW1|KCNMA1|NALCN|NEDD4L|PRICKLE2|SIPA1L1|SYT16	2.54847
Allen_Brain_Atlas_10x_scRNA_2021	Mouse_282_CA1_up	Mouse_282_CA1_up	DA9_SEG	4884	3083	229	144.555	162	0.00801378	0.994668	0.0160276	0.0160276	0.994668	0.0160276	AATF|ABL2|AEBP2|AKAP13|ANAPC5|ANKHD1|ANKRD10|ANKRD13C|AP1G1|AQR|ARHGAP17|ARIH2|ARNTL|ASCC3|ASXL1|ATXN7|CACUL1|CAND1|CAP1|CAPN7|CBFA2T2|CBL|CBWD1|CCDC93|CCNL1|CDC27|CDC73|CDK13|CDK8|CDKAL1|CEP85L|CGGBP1|CHD1|CHD8|CKAP5|CLK1|COP1|CREM|CSNK1D|CSPP1|CYFIP1|DCAF10|DCUN1D4|DDX42|DMTF1|EDEM3|EEA1|EIF2B3|ELF2|EML4|ETF1|FAM110B|FAM222B|FER|FGD4|FNBP4|FOSL2|FOXJ3|FRYL|GAK|GAREM1|GRAMD1A|HECA|HECTD2|HIPK3|H…	1.12068
Allen_Brain_Atlas_10x_scRNA_2021	Human_Oligo_L3-6_OPALIN_ENPP6_up	Human_Oligo_L3-6_OPALIN_ENPP6_up	DA9_SEG	4884	3083	93	58.7058	70	0.00826773	0.995713	0.0165355	0.0165355	0.995713	0.0330709	ACER3|ADIPOR2|ARHGAP21|ARHGAP22|ATF7|ATG4C|BAZ2B|CDK19|CHD7|CPQ|DDX17|DENND5A|DNM3|ELF2|FMNL2|FOXN2|FRYL|FUT8|GAB1|GLDN|GLUL|GNG7|GPM6B|GSN|HIPK2|IQGAP1|KIF13A|KIF13B|LAMP2|LRRC8D|MAN2A1|MAP4K4|MBP|MOB3B|MTMR10|MTUS1|MVB12B|MYO1E|NPC1|PACS2|PDE8A|PHLPP1|PICALM|PIP4K2A|PLD1|PSEN1|PTMA|PXK|RAD51B|RYBP|SECISBP2L|SEMA4D|SLC22A23|SLC25A13|SLC44A1|SNX29|SORT1|SPATA6|ST6GALNAC3|STRN|STXBP3|TBC1D12|TMEM1…	1.19239
Allen_Brain_Atlas_10x_scRNA_2021	Mouse_366_Oligo_up	Mouse_366_Oligo_up	DA9_SEG	4884	3083	60	37.8747	47	0.00832465	0.996421	0.0166493	0.0166493	0.996421	0.0332986	ABL1|BIN1|CD81|CDK19|CYTH1|DAAM1|DENND5A|DOCK10|ERBIN|FNBP1|FOXN3|FRMD4B|FRYL|FTH1|GATM|GNA12|HIPK2|ITCH|KIF13A|KIF13B|LPAR1|MAP4K4|MBP|NAALADL2|NPC1|PACS2|PDE4B|PHLPP1|PLEKHA1|PTMA|RAB31|RALGDS|RAP1A|RDX|RNF13|SECISBP2L|SEMA4D|SERINC5|SLC44A1|SNX30|ST6GAL1|ST6GALNAC3|TMCC3|TMOD1|WIPI1|WNK1|YPEL2	1.24093
Allen_Brain_Atlas_10x_scRNA_2021	Human_Inh_L1_LAMP5_NMBR_down	Human_Inh_L1_LAMP5_NMBR_down	DA9_MEGENA_hubs	4884	308	21	1.32432	5	0.00849325	0.998552	0.0169865	0.0169865	0.998552	0.033973	ARHGAP26|BRINP1|PLXNA4|RUNDC3B|SGSM1	3.77551
Allen_Brain_Atlas_10x_scRNA_2021	Mouse_364_Oligo_up	Mouse_364_Oligo_up	DA9_SEG	4884	3083	143	90.268	104	0.00894387	0.994651	0.0178877	0.0178877	0.994651	0.0357755	ABL1|ACSL1|ACSL3|AGAP1|AMD1|ARHGAP35|ARHGEF10L|ARID4B|BAZ2B|CARMIL1|CCSER2|CD81|CDK19|CDYL|CHCHD3|CHD7|CLN8|CREB3L2|DAZAP1|DCTN4|DDIT4|DENND5A|DICER1|DIP2A|DIP2B|DNM2|DRAM2|E2F3|ELL2|EPN2|ETV6|FAM107B|FMNL2|FRMD4A|FRMD4B|FRYL|GATM|GNAI3|GNB4|GTF2H1|HIPK2|INTS6|ITCH|ITGB1|KAT6A|KLHL5|LAMP2|LCORL|LGMN|MAGT1|MAP4K4|MARCKS|MBP|MOB3B|MPZL1|MYO9B|NBAS|NCKAP5|NCOR2|NINJ1|NPAT|NPC2|P4HB|PACS2|PDE7A|PDK3|…	1.15212
Allen_Brain_Atlas_10x_scRNA_2021	Mouse_203_L5_IT_CTX_up	Mouse_203_L5_IT_CTX_up	DA9_SEG	4884	3083	15	9.46867	14	0.00974627	0.999006	0.0194925	0.0194925	0.999006	0.0389851	ARHGAP15|ENO1|FMNL1|FOXO3|HIVEP1|IL17RA|MAN2A1|METTL9|NAALADL2|RUNX2|TBC1D30|TET3|TLN1|ZFP91	1.47856
Allen_Brain_Atlas_10x_scRNA_2021	Mouse_62_Sst_Chodl_up	Mouse_62_Sst_Chodl_up	DA9_MEGENA_hubs	4884	308	39	2.45946	7	0.00991095	0.997489	0.0198219	0.0198219	0.997489	0.0396438	ACSL1|ATP1B3|GRB10|KLHL32|RETREG1|SH3GL3|SYN3	2.84615
Allen_Brain_Atlas_10x_scRNA_2021	Mouse_57_Vip_down	Mouse_57_Vip_down	DA9_SEG	4884	3083	92	58.0745	69	0.0100353	0.994729	0.0200705	0.0200705	0.994729	0.040141	ABR|ACTG1|ACTR2|AGAP3|AGTPBP1|AKAP10|ANP32A|ARL6IP1|ARL8B|ATF7IP|ATP2A2|ATP2C1|ATP6V1B2|ATP6V1C1|ATRNL1|BRI3|CAB39|CAMK1D|CANX|CAPZA2|CCDC88A|CDC42|CSNK1A1|DNM1L|DYNC1I2|EIF5|EPB41L3|FAM168A|G3BP2|GAS7|GLS|HOMER1|IL1RAPL1|JUND|KCNQ3|KHDRBS3|LPGAT1|MAP1B|MAP2K4|MBNL2|MEF2A|MIF|MYO5A|NLK|NUCKS1|OCIAD1|PAK1|PITPNA|PPP2CA|PPP3CB|PTPRJ|RAB1A|ROCK2|RPRD1A|SCAMP1|SEL1L|SIPA1L1|SLC8A1|SORT1|SSBP2|TENM4|T…	1.18813
Allen_Brain_Atlas_10x_scRNA_2021	Mouse_132_L2/3_IT_PPP_down	Mouse_132_L2/3_IT_PPP_down	DA9_SEG	4884	3083	79	49.8683	60	0.0101725	0.994949	0.0203449	0.0203449	0.994949	0.0406898	ACTG1|ADAR|AGTPBP1|AKAP9|AP2A2|AP2B1|APLP2|ATP6V1B2|ATP6V1C1|ATRNL1|CANX|CDC42|CDS2|CSDE1|CSNK1A1|CTSB|DNAJA1|DNM1L|EIF4G2|EPS15|FAM126B|G3BP1|GNS|HNRNPC|HNRNPK|HSPA8|IL1RAPL1|IQCB1|KIDINS220|LARGE1|LARP4B|LPGAT1|LRRTM4|MAD1L1|MAPK8|MDH1|MTCH1|NCOA1|NF1|OCIAD1|PCBP2|PEBP1|PPME1|PPP2CA|PRRC2C|RAB10|RAB14|RAB1A|RUFY3|SMS|SNCA|SON|SSH2|STAU2|SUMF1|TLK2|TPI1|TTC19|VDAC1|ZMYND8	1.20317
Allen_Brain_Atlas_10x_scRNA_2021	Mouse_346_L6b_CTX_up	Mouse_346_L6b_CTX_up	DA9_MEGENA_hubs	4884	308	22	1.38739	5	0.0104363	0.998113	0.0208727	0.0208727	0.998113	0.0417454	CSGALNACT1|FGFR1|NAMPT|OPRM1|OSBP2	3.6039
Allen_Brain_Atlas_10x_scRNA_2021	Human_Exc_L5-6_FEZF2_C9orf135-AS1_down	Human_Exc_L5-6_FEZF2_C9orf135-AS1_down	DA9_MEGENA_hubs	4884	308	8	0.504505	3	0.0109644	0.999113	0.0219287	0.0219287	0.999113	0.0438574	CNTN4|DOCK9|FRMD5	5.94643
Allen_Brain_Atlas_10x_scRNA_2021	Human_Exc_L6_FEZF2_FFAR4_down	Human_Exc_L6_FEZF2_FFAR4_down	DA9_MEGENA_hubs	4884	308	8	0.504505	3	0.0109644	0.999113	0.0219287	0.0219287	0.999113	0.0438574	ADGRL2|APBB2|PLXNA4	5.94643
Allen_Brain_Atlas_10x_scRNA_2021	Human_Exc_L6_FEZF2_PROKR2_down	Human_Exc_L6_FEZF2_PROKR2_down	DA9_MEGENA_hubs	4884	308	8	0.504505	3	0.0109644	0.999113	0.0219287	0.0219287	0.999113	0.0438574	FHOD3|FRMD5|PLXNA4	5.94643
Allen_Brain_Atlas_10x_scRNA_2021	Mouse_106_Pvalb_down	Mouse_106_Pvalb_down	DA9_MEGENA_hubs	4884	308	8	0.504505	3	0.0109644	0.999113	0.0219287	0.0219287	0.999113	0.0438574	CDK14|NEDD4L|SEZ6L	5.94643
Allen_Brain_Atlas_10x_scRNA_2021	Mouse_281_CA1_down	Mouse_281_CA1_down	DA9_MEGENA_hubs	4884	308	8	0.504505	3	0.0109644	0.999113	0.0219287	0.0219287	0.999113	0.0438574	GABRG3|NCALD|NOL4	5.94643
Allen_Brain_Atlas_10x_scRNA_2021	Human_Exc_L5_FEZF2_CSN1S1_down	Human_Exc_L5_FEZF2_CSN1S1_down	DA9_MEGENA_hubs	4884	308	3	0.189189	2	0.0113975	0.999751	0.022795	0.022795	0.999751	0.0455901	RUNX1T1|SLC44A5	10.5714
Allen_Brain_Atlas_10x_scRNA_2021	Mouse_144_L3_IT_ENTl_down	Mouse_144_L3_IT_ENTl_down	DA9_MEGENA_hubs	4884	308	3	0.189189	2	0.0113975	0.999751	0.022795	0.022795	0.999751	0.0455901	GRIA1|NFIB	10.5714
Allen_Brain_Atlas_10x_scRNA_2021	Mouse_182_L2/3_IT_CTX_down	Mouse_182_L2/3_IT_CTX_down	DA9_MEGENA_hubs	4884	308	3	0.189189	2	0.0113975	0.999751	0.022795	0.022795	0.999751	0.0455901	DLC1|RUNX1T1	10.5714
Allen_Brain_Atlas_10x_scRNA_2021	Mouse_188_L4/5_IT_CTX_up	Mouse_188_L4/5_IT_CTX_up	DA9_MEGENA_hubs	4884	308	3	0.189189	2	0.0113975	0.999751	0.022795	0.022795	0.999751	0.0455901	EXTL3|OSBP2	10.5714
Allen_Brain_Atlas_10x_scRNA_2021	Mouse_189_L4/5_IT_CTX_up	Mouse_189_L4/5_IT_CTX_up	DA9_MEGENA_hubs	4884	308	3	0.189189	2	0.0113975	0.999751	0.022795	0.022795	0.999751	0.0455901	EXTL3|OSBP2	10.5714
Allen_Brain_Atlas_10x_scRNA_2021	Mouse_279_CA1_down	Mouse_279_CA1_down	DA9_MEGENA_hubs	4884	308	3	0.189189	2	0.0113975	0.999751	0.022795	0.022795	0.999751	0.0455901	HECW2|NCALD	10.5714
Allen_Brain_Atlas_10x_scRNA_2021	Mouse_97_Sst_up	Mouse_97_Sst_up	DA9_SEG	4884	3083	483	304.891	328	0.0118479	0.990942	0.0236957	0.0236957	0.990942	0.0473915	ABL1|ACIN1|ACSL3|ACYP2|ADIPOR2|AEBP2|AGPAT3|ANKRD13C|AP1B1|AP1G1|APMAP|ARFGAP3|ARFGEF2|ARHGAP15|ARID2|ARIH2|ARL5A|ARMC8|ARRB1|ATAD2B|ATG10|ATG4C|ATP11B|ATR|ATXN2L|ATXN7L1|AUH|BCAT1|BICRAL|BLOC1S6|BNIP3|CACYBP|CAPZA1|CARMIL1|CBFA2T2|CCT4|CD164|CDC42BPB|CDK13|CDKAL1|CEPT1|CHD4|CHIC2|CHPT1|CIRBP|CKAP5|CLEC16A|CNOT1|CNOT2|CNTLN|COLGALT1|COP1|CREBL2|CSNK1D|CTNNBL1|CUL5|CWC27|CYB5R4|CYTH3|DARS|DCP1A|DC…	1.07579
Allen_Brain_Atlas_10x_scRNA_2021	Mouse_302_CA2-IG-FC_down	Mouse_302_CA2-IG-FC_down	DA9_MEGENA_hubs	4884	308	15	0.945946	4	0.012153	0.998286	0.024306	0.024306	0.998286	0.0486119	CHD5|GABRG3|HECW1|NALCN	4.22857
Allen_Brain_Atlas_10x_scRNA_2021	Mouse_307_L5_NP_CTX_down	Mouse_307_L5_NP_CTX_down	DA9_MEGENA_hubs	4884	308	15	0.945946	4	0.012153	0.998286	0.024306	0.024306	0.998286	0.0486119	ASTN1|CALN1|NEDD4L|TMEM132B	4.22857
Allen_Brain_Atlas_10x_scRNA_2021	Human_Oligo_L2-6_OPALIN_FTH1P3_up	Human_Oligo_L2-6_OPALIN_FTH1P3_up	DA9_SEG	4884	3083	55	34.7185	43	0.012169	0.994755	0.024338	0.024338	0.994755	0.048676	ANK3|ATG4C|BAZ2B|CDK19|CPQ|DDX17|DUSP16|FMNL2|FNBP1|FRYL|FTH1|FUT8|GLDN|GPM6B|GSN|HIPK2|IL1RAPL1|KIF13A|KIF13B|LAMP2|LPAR1|MAP4K4|MBP|MTMR10|MTUS1|MVB12B|NPC1|PDE8A|PHLPP1|PICALM|PIP4K2A|PLD1|PSEN1|PTMA|PXK|RYBP|SECISBP2L|SIK3|SLC44A1|SORT1|TCF12|TMEM165|XIST	1.23853
Allen_Brain_Atlas_10x_scRNA_2021	Mouse_169_L2/3_IT_ENTl_down	Mouse_169_L2/3_IT_ENTl_down	DA9_SEG	4884	3083	34	21.4623	28	0.0125055	0.99596	0.0250111	0.0250111	0.99596	0.0500221	AKAP10|CASK|CCDC88A|CLASP2|DNM3|DSCAM|DST|EEF1G|EIF3E|EXOC4|FAM193A|KCNQ3|KHDRBS3|KIDINS220|LMBRD1|NACA|PDE4D|PFDN5|PTPN4|RAP1GDS1|RB1CC1|RUFY3|SCLT1|SLC38A9|SPCS2|SPOP|UBR1|URI1	1.30461
Allen_Brain_Atlas_10x_scRNA_2021	Human_Exc_L6_FEZF2_FFAR4_up	Human_Exc_L6_FEZF2_FFAR4_up	DA9_SEG	4884	3083	81	51.1308	61	0.0130538	0.993294	0.0261077	0.0261077	0.993294	0.0522153	ACTR3|ADAM9|ARHGAP35|ATP8B4|CBFB|CRLS1|CSGALNACT2|DAGLB|DDX50|DLEU1|DLEU7|DNAJC5|EEFSEC|EIF3J|ELOVL5|FAU|FLOT1|FRA10AC1|GNB4|GOPC|GPD2|HMGN1|IKZF2|JUND|KBTBD2|KSR1|LASP1|LDHA|LGMN|MARCKS|MBD2|MFSD1|PLAG1|PPA1|PPARG|PTMA|RAC1|RNF169|RSBN1L|SCARB1|SLC12A6|SLC35F5|SMS|SMURF2|SOD1|SPAST|SPCS3|SRP14|STAM2|SUSD6|TBL1X|THUMPD2|TMBIM4|UBB|UBC|UGCG|WDR59|XIST|YPEL2|ZNF438|ZNRF2	1.19302
Allen_Brain_Atlas_10x_scRNA_2021	Human_Inh_L1_SST_P4HA3_down	Human_Inh_L1_SST_P4HA3_down	DA9_SEG	4884	3083	30	18.9373	25	0.013827	0.995866	0.027654	0.013827	0.999607	0.027654	APLP2|ARHGAP26|ATP6V1C1|ATRNL1|BBX|CD47|CTTNBP2|DNAJC7|EIF2AK2|ESYT2|FAM126B|FHIT|KATNBL1|LDLRAD4|MAP4K4|NCOR1|NR3C1|OSBPL3|RAP1A|RSF1|SPECC1|TMOD2|TRIP11|VSNL1|WDPCP	1.32014
Allen_Brain_Atlas_10x_scRNA_2021	Mouse_374_VLMC_up	Mouse_374_VLMC_up	DA9_SEG	4884	3083	14	8.83743	13	0.0145356	0.998422	0.0290713	0.0290713	0.998422	0.0581426	ATP1B3|CD81|CST3|GLUL|H3F3B|HSD17B4|IL6ST|LAMP2|LAPTM4A|LRP1|PCCA|SERF2|VMP1	1.47102
Allen_Brain_Atlas_10x_scRNA_2021	Mouse_51_Vip_down	Mouse_51_Vip_down	DA9_SEG	4884	3083	54	34.0872	42	0.0153537	0.993244	0.0307073	0.0307073	0.993244	0.0614147	ABR|ADD1|AGTPBP1|ARL6IP1|ATP2A2|ATP6V1B2|ATP6V1C1|CAMK1D|CANX|CCDC88A|FAM126B|FAM168A|GAS7|GLS|HSPH1|ITM2B|KCNQ3|KHDRBS3|LPGAT1|MAP2K4|MBNL2|MEF2A|MIF|MYO5A|NAV3|NLK|OGFRL1|OSBPL1A|PDE4DIP|PPP2CA|PRKACB|SIRPA|SPTAN1|SSBP2|STMN1|TENM4|TMOD2|TPI1|TPT1|TRIO|TSC22D1|WDR7	1.23213
Allen_Brain_Atlas_10x_scRNA_2021	Human_Inh_L1-3_VIP_CBLN1_down	Human_Inh_L1-3_VIP_CBLN1_down	DA9_MEGENA_hubs	4884	308	16	1.00901	4	0.0154155	0.997635	0.030831	0.030831	0.997635	0.0616621	APBB2|EFNA5|IPCEF1|SH3RF3	3.96429
Allen_Brain_Atlas_10x_scRNA_2021	Mouse_33_Sncg_down	Mouse_33_Sncg_down	DA9_MEGENA_hubs	4884	308	16	1.00901	4	0.0154155	0.997635	0.030831	0.030831	0.997635	0.0616621	BRINP1|CACNA1E|EPHA6|KCNMA1	3.96429
Allen_Brain_Atlas_10x_scRNA_2021	Human_Exc_L5_FEZF2_PKD2L1_down	Human_Exc_L5_FEZF2_PKD2L1_down	DA9_MEGENA_hubs	4884	308	9	0.567568	3	0.0156881	0.998483	0.0313761	0.0313761	0.998483	0.0627522	CACNB2|EPHA6|SYN3	5.28571
Allen_Brain_Atlas_10x_scRNA_2021	Human_Exc_L6_FEZF2_KLK7_down	Human_Exc_L6_FEZF2_KLK7_down	DA9_MEGENA_hubs	4884	308	9	0.567568	3	0.0156881	0.998483	0.0313761	0.0313761	0.998483	0.0627522	EPHA6|FRMD5|KLHL32	5.28571
Allen_Brain_Atlas_10x_scRNA_2021	Mouse_140_L3_IT_ENTm_down	Mouse_140_L3_IT_ENTm_down	DA9_MEGENA_hubs	4884	308	9	0.567568	3	0.0156881	0.998483	0.0313761	0.0313761	0.998483	0.0627522	CNTN4|GRIA1|PLXNA4	5.28571
Allen_Brain_Atlas_10x_scRNA_2021	Mouse_149_L2_IT_PAR_down	Mouse_149_L2_IT_PAR_down	DA9_MEGENA_hubs	4884	308	9	0.567568	3	0.0156881	0.998483	0.0313761	0.0313761	0.998483	0.0627522	FRMD5|NFIB|PPM1H	5.28571
Allen_Brain_Atlas_10x_scRNA_2021	Mouse_27_Sncg_down	Mouse_27_Sncg_down	DA9_MEGENA_hubs	4884	308	9	0.567568	3	0.0156881	0.998483	0.0313761	0.0313761	0.998483	0.0627522	EPHA6|GABRG3|SIPA1L1	5.28571
Allen_Brain_Atlas_10x_scRNA_2021	Mouse_308_L5_NP_CTX_down	Mouse_308_L5_NP_CTX_down	DA9_MEGENA_hubs	4884	308	9	0.567568	3	0.0156881	0.998483	0.0313761	0.0313761	0.998483	0.0627522	EPHA6|FAM49A|TMEM132B	5.28571
Allen_Brain_Atlas_10x_scRNA_2021	Mouse_31_Sncg_down	Mouse_31_Sncg_down	DA9_MEGENA_hubs	4884	308	9	0.567568	3	0.0156881	0.998483	0.0313761	0.0313761	0.998483	0.0627522	GNAI1|NEDD4L|SYT16	5.28571
Allen_Brain_Atlas_10x_scRNA_2021	Mouse_36_Sncg_down	Mouse_36_Sncg_down	DA9_MEGENA_hubs	4884	308	9	0.567568	3	0.0156881	0.998483	0.0313761	0.0313761	0.998483	0.0627522	BRINP1|DGKI|KCNMA1	5.28571
Allen_Brain_Atlas_10x_scRNA_2021	Mouse_301_CA2-IG-FC_up	Mouse_301_CA2-IG-FC_up	DA9_SEG	4884	3083	22	13.8874	19	0.0158919	0.996332	0.0317837	0.0317837	0.996332	0.0635674	ABL2|ACTB|ARHGAP6|COG5|COTL1|DMXL1|LAPTM4A|MAML3|MBD2|MCU|PELI1|PKD2|RFX3|SIPA1L3|SLC4A7|SUSD6|TLK1|VPS29|ZBTB20	1.36815
Allen_Brain_Atlas_10x_scRNA_2021	Mouse_148_L2_IT_PAR_up	Mouse_148_L2_IT_PAR_up	DA9_SEG	4884	3083	33	20.8311	27	0.0166002	0.994466	0.0332005	0.0332005	0.994466	0.0664009	AGFG1|AHCTF1|ARHGEF2|CDV3|CUX1|DCUN1D4|DTNBP1|FNBP1|FOCAD|GOLPH3|HACE1|IPO7|JAK2|LNPK|NEK6|PHIP|RAP1B|RB1|RICTOR|RYK|SGMS1|STT3B|TBC1D30|TRAK1|TRPS1|WWP1|ZMYM2	1.29614
Allen_Brain_Atlas_10x_scRNA_2021	Mouse_111_Pvalb_up	Mouse_111_Pvalb_up	DA9_SEG	4884	3083	208	131.299	146	0.0174683	0.988111	0.0349365	0.0349365	0.988111	0.069873	ACBD6|AGPAT3|AKAP10|ANKHD1|AP1B1|ARFGEF2|ARHGEF11|ARL5A|ARRB1|ATP13A3|ATXN7L1|AUH|B4GALT5|BCAT1|BTRC|CAND1|CAPZA1|CCDC149|CCDC50|CCSER2|CD164|CDC14B|CERK|CHCHD3|CHD2|CHPT1|CLEC16A|CLN8|CORO1C|DAAM1|DDHD1|DENND5A|DGKD|DUSP10|EHMT1|EIF2AK4|EML4|ENY2|ERBIN|ETFA|FAM110B|FAM135A|FAM13B|FAM210A|FAR2|FER|FNBP1|FNIP2|G3BP1|GAB2|GCC2|GFPT1|GLB1|GLUD1|GMDS|GOLGA4|GON4L|GRK3|GYS1|HDLBP|HERPUD1|HMBOX1|IARS|I…	1.11197
Allen_Brain_Atlas_10x_scRNA_2021	Mouse_368_Oligo_up	Mouse_368_Oligo_up	DA9_MEGENA_hubs	4884	308	34	2.14414	6	0.0179704	0.995457	0.0359407	0.0359407	0.995457	0.0718814	ANO4|ATP1B3|DOCK10|FTH1|NEAT1|YPEL2	2.79832
Allen_Brain_Atlas_10x_scRNA_2021	Mouse_3_Lamp5_Lhx6_down	Mouse_3_Lamp5_Lhx6_down	DA9_MEGENA_hubs	4884	308	17	1.07207	4	0.0191802	0.99682	0.0383604	0.0383604	0.99682	0.0767208	BRINP1|HECW1|RUNX1T1|SEZ6L	3.73109
Allen_Brain_Atlas_10x_scRNA_2021	Mouse_306_L5_NP_CTX_down	Mouse_306_L5_NP_CTX_down	DA9_MEGENA_hubs	4884	308	17	1.07207	4	0.0191802	0.99682	0.0383604	0.0383604	0.99682	0.0767208	ASTN1|CALN1|EPHA6|GRIA1	3.73109
Allen_Brain_Atlas_10x_scRNA_2021	Mouse_17_Pax6_down	Mouse_17_Pax6_down	DA9_MEGENA_hubs	4884	308	35	2.20721	6	0.0205755	0.994621	0.0411511	0.0411511	0.994621	0.0823022	CDH2|CNTN4|DGKI|FAM49A|KCNMA1|SEZ6L	2.71837
Allen_Brain_Atlas_10x_scRNA_2021	Mouse_50_Vip_down	Mouse_50_Vip_down	DA9_MEGENA_hubs	4884	308	35	2.20721	6	0.0205755	0.994621	0.0411511	0.0411511	0.994621	0.0823022	BRINP1|DGKI|KCNMA1|PEX5L|PRICKLE2|TMEM132B	2.71837
Allen_Brain_Atlas_10x_scRNA_2021	Mouse_43_Vip_down	Mouse_43_Vip_down	DA9_SEG	4884	3083	56	35.3497	43	0.0206538	0.990396	0.0413076	0.0206538	0.997727	0.0413076	ABR|ACTG1|ARL6IP1|CAMK1D|CERS6|CHD9|DLG1|ENSA|EXOC4|GAS7|GLS|KANSL1|KCNMA1|KLF7|KLHL2|MAP2K4|MBNL2|MICU3|MTPN|MYO5A|NAV3|NEDD4L|OGFRL1|OPCML|PAK1|PHACTR1|PPP3CB|PSD3|RAPGEF2|RBFOX1|SAMD12|SIPA1L1|SIRPA|SLC8A1|SPIN1|TCF20|TENM4|TJP1|TMOD2|TRIO|USP32|WDR7|YWHAQ	1.21642
Allen_Brain_Atlas_10x_scRNA_2021	Human_Inh_L2_PAX6_FREM2_down	Human_Inh_L2_PAX6_FREM2_down	DA9_MEGENA_hubs	4884	308	10	0.630631	3	0.0213814	0.997596	0.0427628	0.0427628	0.997596	0.0855257	ARID5B|CALN1|KCNMA1	4.75714
Allen_Brain_Atlas_10x_scRNA_2021	Human_Inh_L2-5_VIP_SOX11_down	Human_Inh_L2-5_VIP_SOX11_down	DA9_MEGENA_hubs	4884	308	10	0.630631	3	0.0213814	0.997596	0.0427628	0.0427628	0.997596	0.0855257	ARHGAP26|GABRG3|TMEM132B	4.75714
Allen_Brain_Atlas_10x_scRNA_2021	Mouse_103_Sst_up	Mouse_103_Sst_up	DA9_MEGENA_hubs	4884	308	10	0.630631	3	0.0213814	0.997596	0.0427628	0.0427628	0.997596	0.0855257	CSGALNACT1|SLC9A9|SPATS2L	4.75714
Allen_Brain_Atlas_10x_scRNA_2021	Mouse_19_Pax6_down	Mouse_19_Pax6_down	DA9_MEGENA_hubs	4884	308	10	0.630631	3	0.0213814	0.997596	0.0427628	0.0427628	0.997596	0.0855257	CALN1|DGKI|KCNMA1	4.75714
Allen_Brain_Atlas_10x_scRNA_2021	Mouse_284_CA1_down	Mouse_284_CA1_down	DA9_MEGENA_hubs	4884	308	10	0.630631	3	0.0213814	0.997596	0.0427628	0.0427628	0.997596	0.0855257	HECW1|HECW2|NCALD	4.75714
Allen_Brain_Atlas_10x_scRNA_2021	Mouse_169_L2/3_IT_ENTl_up	Mouse_169_L2/3_IT_ENTl_up	DA9_SEG	4884	3083	13	8.20618	12	0.0215881	0.997497	0.0431763	0.0431763	0.997497	0.0863526	ARHGAP6|EXOC1|FOSL2|KCNQ1|PELI1|PTPRO|RFX3|SH3KBP1|TET3|TRAK1|TRAM1|XIST	1.46231
Allen_Brain_Atlas_10x_scRNA_2021	Mouse_9_Lamp5_up	Mouse_9_Lamp5_up	DA9_SEG	4884	3083	13	8.20618	12	0.0215881	0.997497	0.0431763	0.0431763	0.997497	0.0863526	ATP11C|CHD6|CUL1|PDXK|PLEKHO1|PVT1|RALGAPB|RFX7|TBL1X|TMOD3|WWP1|XRCC5	1.46231
Allen_Brain_Atlas_10x_scRNA_2021	Human_Exc_L3_LAMP5_CARM1P1_down	Human_Exc_L3_LAMP5_CARM1P1_down	DA9_MEGENA_hubs	4884	308	4	0.252252	2	0.0218476	0.999053	0.0436951	0.0436951	0.999053	0.0873903	SLC44A5|ZNF385D	7.92857
Allen_Brain_Atlas_10x_scRNA_2021	Human_Exc_L5_THEMIS_VILL_down	Human_Exc_L5_THEMIS_VILL_down	DA9_MEGENA_hubs	4884	308	4	0.252252	2	0.0218476	0.999053	0.0436951	0.0436951	0.999053	0.0873903	EPHA6|NFIB	7.92857
Allen_Brain_Atlas_10x_scRNA_2021	Human_Exc_L5-6_FEZF2_SH2D1B_down	Human_Exc_L5-6_FEZF2_SH2D1B_down	DA9_MEGENA_hubs	4884	308	4	0.252252	2	0.0218476	0.999053	0.0436951	0.0436951	0.999053	0.0873903	CNTN4|SLC44A5	7.92857
Allen_Brain_Atlas_10x_scRNA_2021	Human_Inh_L5-6_VIP_COL4A3_down	Human_Inh_L5-6_VIP_COL4A3_down	DA9_MEGENA_hubs	4884	308	4	0.252252	2	0.0218476	0.999053	0.0436951	0.0436951	0.999053	0.0873903	ADGRL2|ARID5B	7.92857
Allen_Brain_Atlas_10x_scRNA_2021	Mouse_170_L2/3_IT_CTX_down	Mouse_170_L2/3_IT_CTX_down	DA9_MEGENA_hubs	4884	308	4	0.252252	2	0.0218476	0.999053	0.0436951	0.0436951	0.999053	0.0873903	CHD5|GABRG3	7.92857
Allen_Brain_Atlas_10x_scRNA_2021	Mouse_298_CA3_down	Mouse_298_CA3_down	DA9_MEGENA_hubs	4884	308	4	0.252252	2	0.0218476	0.999053	0.0436951	0.0436951	0.999053	0.0873903	ARHGAP26|HECW2	7.92857
Allen_Brain_Atlas_10x_scRNA_2021	Mouse_54_Vip_down	Mouse_54_Vip_down	DA9_SEG	4884	3083	78	49.2371	58	0.0232071	0.987535	0.0464143	0.0464143	0.987535	0.0928286	ABI2|ABR|ACTG1|ACTR2|AGTPBP1|ANP32A|ASXL2|ATP6V1C1|ATRNL1|CDC42|CHN1|CPEB3|DMXL2|DNAJA1|EPB41L3|EXOC4|FBXW7|GLS|GPM6B|HIVEP2|HNRNPU|HOMER1|HSPH1|IL1RAPL1|JUND|LPGAT1|MAF|MAP2K4|MBNL2|MYO5A|NCOA7|NLK|PAK1|PDE4DIP|PITPNA|PKM|PPP1CB|PPP2CA|PPP4R3B|PSD3|PTPRJ|R3HDM1|RAC1|ROCK2|SAMD12|SCAMP1|SLC8A1|SMAP1|SORT1|SPRED2|STAU2|TENM4|TJP1|TPI1|TRIO|VSNL1|WDR7|YWHAQ	1.17797
Allen_Brain_Atlas_10x_scRNA_2021	Mouse_348_L6b_CTX_up	Mouse_348_L6b_CTX_up	DA9_SEG	4884	3083	81	51.1308	60	0.0239176	0.986946	0.0478352	0.0478352	0.986946	0.0956704	ACACA|ACBD6|ADK|ARRB1|ATP6V1H|BCL2L1|BRWD3|CAPZA1|CD164|CDC27|CLU|CSGALNACT1|DDHD1|DIP2A|DYRK1A|ELP3|EML4|GCC2|GRK2|HECA|HIPK2|HIVEP1|HMBOX1|HSPD1|IQGAP1|ITGB1|KANTR|KIF13A|KLHL24|LARP4|LPCAT1|MAP3K5|MITF|N4BP2L1|NR4A3|OPRM1|OS9|OTULIN|P4HA1|PIK3CB|PPP6R2|RAB21|RAB3GAP2|RNF115|RNF130|RNF169|RPTOR|RUFY1|SACM1L|SEC24D|SHOC2|SIPA1L2|SLC20A1|SLC22A23|TIAM2|TMED8|TMOD1|UBE2J1|UGP2|VPS13D	1.17346
Allen_Brain_Atlas_10x_scRNA_2021	Mouse_238_L5_PT_CTX_up	Mouse_238_L5_PT_CTX_up	DA9_SEG	4884	3083	84	53.0246	62	0.0245754	0.986387	0.0491508	0.0491508	0.986387	0.0983016	ACBD6|ACSL3|ADAM9|AHSA1|ARFGAP3|ARHGEF2|ARMC8|ARNTL|BNIP3|CBFA2T2|CORO1C|CSPP1|CST3|CYTH3|DTNBP1|ELF2|ELL2|FLOT1|FMN1|GALNT1|GAS6|GCC2|GK|GLRX|GTF2IRD1|HERC4|HERPUD1|IFNGR2|KIF16B|LASP1|LRCH1|LRRC8B|LRRC8C|MGST3|MIA3|MOSMO|MRPS5|NFKB1|NRIP1|NUDC|PACSIN2|PIP4K2A|PSMA1|PTPN1|RAF1|RHOBTB3|RNF115|RNF13|SCARB2|SECISBP2L|SGK1|SH3GLB1|SLC20A1|SOD1|ST3GAL3|SYNDIG1|TMEM65|TSPAN14|UQCRB|UQCRC2|WDPCP|YPEL2	1.16927
Allen_Brain_Atlas_10x_scRNA_2021	Mouse_356_Astro_up	Mouse_356_Astro_up	DA9_SEG	4884	3083	28	17.6749	23	0.0247962	0.99204	0.0495924	0.0495924	0.99204	0.0991847	ACSL3|ADK|ARHGAP5|CEP85L|CLU|CST3|DDHD1|DTNA|GLUD1|GLUL|GNA13|HDAC8|HTRA1|MACF1|MAML2|MSI2|MT3|NHSL1|SAT1|SON|SPARCL1|TRPS1|ZBTB20	1.30128
Allen_Brain_Atlas_10x_scRNA_2021	Mouse_41_Vip_down	Mouse_41_Vip_down	DA9_SEG	4884	3083	52	32.8247	39	0.0477077	0.975883	0.0954154	0.0477077	0.998736	0.0954154	ADD1|ARL6IP1|BTBD9|CAMK1D|CCDC88A|CERS6|CHD9|GLS|GRAMD1B|HSPH1|INPP4A|ITM2B|KCNMA1|KCNQ3|LPGAT1|MAP2K4|MCTP1|MPRIP|NCAM2|NCOA7|NEDD4L|PAK1|PRKACB|PSD3|PTK2B|RAB2A|RAPGEF2|RTN4|SAMD12|SIRPA|SLC2A3|SLC8A1|SPIN1|SSBP2|TENM4|TMOD2|TPI1|TRIO|ZMYND8	1.18813
Allen_Brain_Atlas_down	Primary_somatosensory_area,_lower_limb,_layer_1	Primary_somatosensory_area,_lower_limb,_layer_1	DA9_SEG	4884	3083	119	75.1181	96	2.09799e-05	0.999992	4.19598e-05	4.19598e-05	0.999992	8.39197e-05	ACTB|APC|APOE|ARHGAP21|ARID1A|ARL6IP1|ARRB1|ATP6AP2|ATP6V1C1|ATXN2L|BCL2L1|CANX|CCT4|CD81|CFDP1|CLCN3|CLK1|CST3|CTSB|CTSD|DDX17|EEA1|EIF3A|EIF4G2|EPS15|ETNK1|FAU|FNBP1|FRMD4B|FTO|G3BP2|GABARAPL1|GAPDH|GAS6|GLYR1|HEATR5B|HK1|HNRNPH1|HP1BP3|HSP90AB1|HSPA8|INPP5B|ITM2B|KIAA0100|KIAA0930|KIF2A|LIMK2|MAD1L1|MARS|MBP|MKNK1|MORF4L2|NACA|NFKB1|OAZ1|OSBPL9|PACS2|PAPOLA|PDXK|PIAS2|PLEKHB2|PLP1|PPIA|PRRC2C|…	1.27799
Allen_Brain_Atlas_down	r2_basal_plate	r2_basal_plate	DA9_MEGENA_hubs	4884	308	104	6.55856	18	6.94519e-05	0.99998	0.000138904	0.000138904	0.99998	0.000277808	C1QA|CDH2|FCGBP|GABRG3|GALNT13|GRIA1|IFT172|NALCN|NEDD4L|NR4A3|P4HA1|PRICKLE2|PTPN2|SEZ6L|SIPA1L1|SYNPR|SYT16|USP36	2.74451
Allen_Brain_Atlas_down	Field_CA3,_stratum_pyramidale	Field_CA3,_stratum_pyramidale	DA9_MEGENA_hubs	4884	308	53	3.34234	12	8.16087e-05	0.999984	0.000163217	0.000163217	0.999984	0.000326435	ATP1B3|DEPTOR|ELMO1|FHOD3|FIGN|GALNT13|GRB10|OLFM2|RASSF4|SPP1|TMEM163|TSHZ2	3.5903
Allen_Brain_Atlas_down	p1_part_of_the_substantia_nigra_reticulata	p1_part_of_the_substantia_nigra_reticulata	DA9_SEG	4884	3083	126	79.5369	99	0.00011767	0.999948	0.00023534	0.00023534	0.999948	0.00047068	ABR|ACIN1|ACTR2|AHCYL1|AKAP11|ARRB1|ATP1A1|ATP6V1C1|BCL2L1|BRWD1|CADM1|CFDP1|CHD2|CLTC|CSPP1|DDX6|DIP2C|DSCAM|EHMT1|EIF2S2|EIF4A2|EIF4G3|EXOC1|GARNL3|GGNBP2|GLG1|GPI|HDLBP|HSPH1|HUWE1|IGF2R|IL1RAPL1|IPO9|KCTD20|KDM2A|LDHA|LNPEP|LUC7L2|MAP3K2|MAP4K4|MFSD12|MGA|MORC3|MTMR3|MYO9B|NACA|NAV2|NKTR|NOP58|NUP153|NUP98|PAK1|PCM1|PHC3|PHF3|PIK3CB|PNN|PPIA|PPP1R2|PPP3CA|PPP3R1|PREPL|PRPF38B|PSMA6|RAD21|RALG…	1.24471
Allen_Brain_Atlas_down	Field_CA3,_pyramidal_layer	Field_CA3,_pyramidal_layer	DA9_MEGENA_hubs	4884	308	48	3.02703	11	0.000144148	0.999972	0.000288296	0.000288296	0.999972	0.000576592	DEPTOR|ELMO1|FHOD3|FIGN|GALNT13|GRB10|OLFM2|RASSF4|SPP1|TMEM163|TSHZ2	3.63393
Allen_Brain_Atlas_down	liminal_part_of_the_r5_alar_plate	liminal_part_of_the_r5_alar_plate	DA9_MEGENA_hubs	4884	308	74	4.66667	14	0.000169011	0.999957	0.000338021	0.000338021	0.999957	0.000676042	ASTN1|C1QC|DGCR8|FAM49A|KCTD12|LYPLAL1|NALCN|NEDD4L|SIPA1L1|SLC1A3|SYNPR|SYT1|SYT16|TIAM2	3
Allen_Brain_Atlas_down	mantle_zone_of_r5Lim	mantle_zone_of_r5Lim	DA9_MEGENA_hubs	4884	308	75	4.72973	14	0.000196193	0.999949	0.000392386	0.000392386	0.999949	0.000784772	ASTN1|C1QC|DGCR8|FAM49A|KCTD12|LYPLAL1|NALCN|NEDD4L|SIPA1L1|SLC1A3|SYNPR|SYT1|SYT16|TIAM2	2.96
Allen_Brain_Atlas_down	Tegmental_reticular_nucleus	Tegmental_reticular_nucleus	DA9_MEGENA_hubs	4884	308	58	3.65766	12	0.000205026	0.999954	0.000410053	0.000410053	0.999954	0.000820105	CNTN4|GALNT13|GNAI1|GRIA1|MIS18BP1|NOL4|NR4A3|RCN1|SLC44A5|SPATS2L|SYNPR|TMEM163	3.28079
Allen_Brain_Atlas_down	layer_1_of_PCx	layer_1_of_PCx	DA9_SEG	4884	3083	109	68.8057	86	0.000253458	0.999891	0.000506916	0.000506916	0.999891	0.00101383	ACTB|APOE|ARL6IP1|ARRB1|ATP1B3|ATP6AP2|ATP6V1C1|ATXN2L|BCL2L1|CANX|CCT4|CD81|CFDP1|CHD2|CHD6|CSDE1|CST3|CTSB|CTSD|DDX17|DDX24|DENND5A|EIF4G2|ETNK1|FRMD4B|GABARAP|GABARAPL1|GLUL|GTF2IRD1|HDLBP|HEATR5B|HSD17B11|INPP5B|ITM2B|KIAA1328|LIMK2|MAP3K4|MBP|MECP2|MGRN1|MORF4L2|NACA|NDUFV2|NDUFV3|NPC1|NUP98|OAZ1|OGDH|OSBPL9|P4HB|PACS2|PAIP2|PDXK|PIAS2|PLEKHB2|PLP1|PSMA6|QKI|RAB21|RAD21|RASA1|RBM4|RNF13|SERI…	1.2499
Allen_Brain_Atlas_down	lateral_part_of_r5B	lateral_part_of_r5B	DA9_MEGENA_hubs	4884	308	105	6.62162	17	0.000256677	0.999921	0.000513354	0.000513354	0.999921	0.00102671	ASTN1|CYBA|DGCR8|FAM49A|GRIA1|KCTD12|NCALD|PBX2|PTPN2|RCN1|SGIP1|SIPA1L1|SLC1A3|STOX2|SYNPR|SYT1|TTYH3	2.56735
Allen_Brain_Atlas_down	Field_CA3	Field_CA3	DA9_MEGENA_hubs	4884	308	68	4.28829	13	0.000258654	0.999935	0.000517309	0.000517309	0.999935	0.00103462	ATP1B3|DEPTOR|ELMO1|FHOD3|FIGN|GALNT13|GRB10|H2AFY2|OLFM2|RASSF4|SPP1|TMEM163|TSHZ2	3.03151
Allen_Brain_Atlas_down	hypothalamic_amygdala	hypothalamic_amygdala	DA9_SEG	4884	3083	77	48.6059	63	0.000264805	0.999906	0.00052961	0.00052961	0.999906	0.00105922	ADIPOR2|ANO10|ASAP1|AUH|BICD1|CCNL1|CERK|CHFR|CPM|CPNE1|DNMT3A|EHMT1|ERC1|FBXL17|FNIP2|FRYL|FTH1|GATAD1|GATAD2A|GBF1|GLRX|GPBP1L1|GYS1|KIF13A|LARP4|LPCAT1|LRRC8C|LYPLA1|MAP3K8|MBD2|MXD1|NDUFAF2|NFATC2|NPLOC4|OCIAD1|OSBPL1A|PDE8A|PHLPP1|PPP1CB|PPTC7|RABGAP1|RAF1|RHOA|RIPK2|SDCBP|SEC24A|SLC20A1|SLC25A37|SNX19|SNX6|STIP1|STK38L|STX6|STXBP3|TBCD|TTC37|TYMP|UBE2D3|UBE3C|UGCG|VPS36|WWP1|XRRA1	1.29614
Allen_Brain_Atlas_down	mantle_zone_of_AHy	mantle_zone_of_AHy	DA9_SEG	4884	3083	77	48.6059	63	0.000264805	0.999906	0.00052961	0.00052961	0.999906	0.00105922	ADIPOR2|ANO10|ASAP1|AUH|BICD1|CCNL1|CERK|CHFR|CPM|CPNE1|DNMT3A|EHMT1|ERC1|FBXL17|FNIP2|FRYL|FTH1|GATAD1|GATAD2A|GBF1|GLRX|GPBP1L1|GYS1|KIF13A|LARP4|LPCAT1|LRRC8C|LYPLA1|MAP3K8|MBD2|MXD1|NDUFAF2|NFATC2|NPLOC4|OCIAD1|OSBPL1A|PDE8A|PHLPP1|PPP1CB|PPTC7|RABGAP1|RAF1|RHOA|RIPK2|SDCBP|SEC24A|SLC20A1|SLC25A37|SNX19|SNX6|STIP1|STK38L|STX6|STXBP3|TBCD|TTC37|TYMP|UBE2D3|UBE3C|UGCG|VPS36|WWP1|XRRA1	1.29614
Allen_Brain_Atlas_down	Field_CA3,_stratum_radiatum	Field_CA3,_stratum_radiatum	DA9_MEGENA_hubs	4884	308	69	4.35135	13	0.000300965	0.999924	0.00060193	0.00060193	0.999924	0.00120386	ATP1B3|DEPTOR|ELMO1|FHOD3|FIGN|GALNT13|GRB10|H2AFY2|PLP1|RASSF4|SPP1|TMEM163|TSHZ2	2.98758
Allen_Brain_Atlas_down	rhombomere_7	rhombomere_7	DA9_SEG	4884	3083	108	68.1744	85	0.000321261	0.999861	0.000642521	0.000642521	0.999861	0.00128504	AHSA1|ANAPC16|ANKS1B|ATP6V1C1|BBS9|BROX|C1QA|C1QC|CD47|CDK17|CELF2|CIRBP|CSF1R|CSMD1|CTNNB1|DIS3L2|EEF1G|EIF2AK2|ELP2|ESCO1|FLOT1|FOS|FUBP1|GAS7|GGA1|GNB4|GRIA2|H2AFY|HERC1|HMG20A|HNRNPU|ITM2B|KANSL1|KDM3A|KDM5B|KYNU|LDHA|MAN1A2|MAST3|MAT2A|MPRIP|NCOA3|NEDD4L|NPEPPS|NSF|NUCKS1|PARP8|PHF14|PIP5K1A|PKM|PLAGL1|PSAP|PTEN|PTK2|PUM1|RAC1|RC3H1|RNASEK|RNF114|RSBN1|RTN1|SDCCAG8|SENP6|SETD3|SND1|SNRNP70|S…	1.2468
Allen_Brain_Atlas_down	mantle_zone_of_r5BL	mantle_zone_of_r5BL	DA9_MEGENA_hubs	4884	308	107	6.74775	17	0.000323763	0.999898	0.000647525	0.000647525	0.999898	0.00129505	ASTN1|CYBA|DGCR8|FAM49A|GRIA1|KCTD12|NCALD|PBX2|PTPN2|RCN1|SGIP1|SIPA1L1|SLC1A3|STOX2|SYNPR|SYT1|TTYH3	2.51936
Allen_Brain_Atlas_down	Field_CA2,_stratum_pyramidale	Field_CA2,_stratum_pyramidale	DA9_MEGENA_hubs	4884	308	53	3.34234	11	0.000366064	0.999918	0.000732129	0.000732129	0.999918	0.00146426	ANK1|ATP1B3|CD83|FHOD3|FIGN|GALNT13|H2AFY2|INPP4B|RASSF4|SPP1|TSHZ2	3.29111
Allen_Brain_Atlas_down	layer_1_of_ERCx	layer_1_of_ERCx	DA9_SEG	4884	3083	114	71.9619	89	0.000389275	0.999825	0.00077855	0.00077855	0.999825	0.0015571	ACTB|ANAPC5|ARHGAP21|ARL6IP1|ASH1L|ATG16L2|ATP1B3|ATP6AP2|ATXN2|BCL2|BCL2L1|CAB39|CAMTA1|CAP1|CAPZB|CKB|COX4I1|CST3|CTSB|CYTH1|DAAM1|DDHD1|DYNC1H1|EIF2AK2|EIF4A1|EIF4A2|EPRS|ETNK1|EVL|FAR1|FAU|FLT1|FRYL|GGA2|GLUL|GLYR1|GOLGB1|HADHA|HSP90AB1|HSPA5|HSPA9|HSPH1|HUWE1|IMMT|ITGB1|KIDINS220|KLC1|KLF7|LGMN|LONP2|LRP1B|MBNL1|MBNL2|OAZ1|OSBPL9|PAIP2|PFDN5|PGK1|PHACTR4|PLP1|PNN|PREPL|PRRC2C|PSEN1|PSMA6|RAB…	1.23677
Allen_Brain_Atlas_down	mantle_zone_of_r3Ve	mantle_zone_of_r3Ve	DA9_MEGENA_hubs	4884	308	71	4.47748	13	0.000403516	0.999894	0.000807033	0.000807033	0.999894	0.00161407	ASTN1|C1QC|CACNA1E|ENOX1|GRIA1|KCNJ2|LYPLAL1|NEDD4L|SEZ6L|SH3GL3|SYNPR|SYT1|TTYH3	2.90342
Allen_Brain_Atlas_down	r3_part_of_medial_pontine_nuclei	r3_part_of_medial_pontine_nuclei	DA9_MEGENA_hubs	4884	308	71	4.47748	13	0.000403516	0.999894	0.000807033	0.000807033	0.999894	0.00161407	ASTN1|CDH13|CNTN4|GALNT13|GNAI1|GRIA1|INPP4B|NR4A3|RCN1|SFMBT2|SPATS2L|SYNPR|TMEM163	2.90342
Allen_Brain_Atlas_down	r3_part_of_vestibular_sensory_column	r3_part_of_vestibular_sensory_column	DA9_MEGENA_hubs	4884	308	71	4.47748	13	0.000403516	0.999894	0.000807033	0.000807033	0.999894	0.00161407	ASTN1|C1QC|CACNA1E|ENOX1|GRIA1|KCNJ2|LYPLAL1|NEDD4L|SEZ6L|SH3GL3|SYNPR|SYT1|TTYH3	2.90342
Allen_Brain_Atlas_down	superficial_stratum_of_r3BM	superficial_stratum_of_r3BM	DA9_MEGENA_hubs	4884	308	71	4.47748	13	0.000403516	0.999894	0.000807033	0.000807033	0.999894	0.00161407	ASTN1|CDH13|CNTN4|GALNT13|GNAI1|GRIA1|INPP4B|NR4A3|RCN1|SFMBT2|SPATS2L|SYNPR|TMEM163	2.90342
Allen_Brain_Atlas_down	p1_part_of_the_substantia_nigra_compacta	p1_part_of_the_substantia_nigra_compacta	DA9_SEG	4884	3083	100	63.1245	79	0.000418593	0.999822	0.000837186	0.000837186	0.999822	0.00167437	ABHD2|ACAP2|ARID5A|ATR|BTG1|CBFB|CBL|CDK6|CKLF|CLOCK|CSPP1|CTNNA2|CYB5R4|DENND1A|DHX29|DLGAP1|DPP8|EGLN1|EHMT1|ELL2|ETS2|EXOC5|FAM118A|FARP1|FBXW7|FCGR1A|FOXK1|GNAI3|GOLGA4|HDAC4|HIVEP3|HRH2|ID2|IL1RAPL1|KCTD20|LIMD1|LY96|MAP3K5|MGA|MTMR3|MYO9B|NCOR1|NOL10|NUP153|OGFRL1|PAG1|PHF3|PIK3CB|PPP1R2|PPP3CA|PRPF38B|RALGAPB|RBFOX1|REV3L|RFX3|RHOT1|RNF111|RNF38|SAFB|SEC24D|SLC12A6|SLC1A3|SRSF7|SS18|STIM2|…	1.2515
Allen_Brain_Atlas_down	Pontine_gray	Pontine_gray	DA9_MEGENA_hubs	4884	308	81	5.10811	14	0.000452064	0.999872	0.000904128	0.000904128	0.999872	0.00180826	ASTN1|CDH13|CNTN4|GALNT13|GNAI1|GRIA1|INPP4B|NR4A3|RCN1|RUNDC3B|SFMBT2|SYNPR|SYT1|TMEM163	2.74074
Allen_Brain_Atlas_down	diencephalon	diencephalon	DA9_SEG	4884	3083	64	40.3997	53	0.000457094	0.99985	0.000914188	0.000914188	0.99985	0.00182838	APAF1|APOC2|ARHGAP26|ARHGAP5|ARMC8|ARPC2|ATP2B4|CDC42BPB|CDKN1A|CHSY3|CNOT4|CXCL16|DENND3|DSCAM|ETV6|FCHO2|FOSL2|GAB2|GCNT2|HPCAL1|HTRA1|JUND|KCNK13|LIMS1|MCTP1|MLXIPL|MRPS6|MS4A6A|NAGK|NUAK1|PDE3B|PDGFB|PFKFB3|PIK3R5|PRKX|PSMF1|RASGEF1C|RHBDF2|SLA|SLC35F5|SRBD1|SRGAP3|SSBP2|SSBP3|SSH2|TBL1X|TNPO1|USO1|UTRN|ZC3H14|ZNF24|ZNF516|ZNRF2	1.31189
Allen_Brain_Atlas_down	superficial_stratum_of_AHy	superficial_stratum_of_AHy	DA9_SEG	4884	3083	78	49.2371	63	0.000532187	0.999799	0.00106437	0.00106437	0.999799	0.00212875	ADIPOR2|ANO10|ASAP1|AUH|BICD1|CCNL1|CERK|CHFR|CPM|CPNE1|DNMT3A|EHMT1|ERC1|FBXL17|FNIP2|FRYL|FTH1|GATAD1|GATAD2A|GBF1|GLRX|GPBP1L1|GYS1|KIF13A|LARP4|LPCAT1|LRRC8C|LYPLA1|MAP3K8|MBD2|MXD1|NDUFAF2|NFATC2|NPLOC4|OCIAD1|OSBPL1A|PDE8A|PHLPP1|PPP1CB|PPTC7|RABGAP1|RAF1|RHOA|RIPK2|SDCBP|SEC24A|SLC20A1|SLC25A37|SNX19|SNX6|STIP1|STK38L|STX6|STXBP3|TBCD|TTC37|TYMP|UBE2D3|UBE3C|UGCG|VPS36|WWP1|XRRA1	1.27952
Allen_Brain_Atlas_down	Field_CA3,_stratum_lucidum	Field_CA3,_stratum_lucidum	DA9_MEGENA_hubs	4884	308	49	3.09009	10	0.000777461	0.999824	0.00155492	0.00155492	0.999824	0.00310984	DEPTOR|ELMO1|FHOD3|FIGN|GALNT13|GRB10|RASSF4|SPP1|TMEM163|TSHZ2	3.23615
Allen_Brain_Atlas_down	rhombomere_3	rhombomere_3	DA9_MEGENA_hubs	4884	308	86	5.42342	14	0.000844736	0.999744	0.00168947	0.00168947	0.999744	0.00337894	ASTN1|C1QC|CDH13|DGCR8|GNAI1|GRIA1|KCNJ2|NEDD4L|PTPN2|RCN1|SEZ6L|SLC1A3|SYNPR|SYT16	2.5814
Allen_Brain_Atlas_down	intermediate_part_of_r2B	intermediate_part_of_r2B	DA9_MEGENA_hubs	4884	308	68	4.28829	12	0.000947056	0.999741	0.00189411	0.00189411	0.999741	0.00378823	C1QA|EXTL3|FCGBP|GABRG3|MIS18BP1|NALCN|NEDD4L|NR4A3|P2RY12|PTPN2|SYT16|USP36	2.79832
Allen_Brain_Atlas_down	mantle_zone_of_r2BI	mantle_zone_of_r2BI	DA9_MEGENA_hubs	4884	308	68	4.28829	12	0.000947056	0.999741	0.00189411	0.00189411	0.999741	0.00378823	C1QA|EXTL3|FCGBP|GABRG3|MIS18BP1|NALCN|NEDD4L|NR4A3|P2RY12|PTPN2|SYT16|USP36	2.79832
Allen_Brain_Atlas_down	medullary_hindbrain_(medulla)	medullary_hindbrain_(medulla)	DA9_SEG	4884	3083	113	71.3307	87	0.00102279	0.999512	0.00204558	0.00204558	0.999512	0.00409116	AHSA1|ANAPC16|ANKS1B|ARFGAP3|ATXN7L1|BBS9|BROX|BTG2|C1QA|C1QC|CDK17|CIRBP|CSF1R|CTDSPL2|CTNNB1|DIS3L2|EBI3|EEF1G|ELP2|ESCO1|FBXW11|FLOT1|FOS|FUBP1|GAPVD1|GAS7|GGA1|H2AFY|HERC1|HNRNPK|HNRNPL|HNRNPU|ITM2B|KANSL1|KDM5B|LDHA|LRP1|LUC7L3|MAN1A2|MARK3|MAST3|MAT2A|MPRIP|NCOA3|NDEL1|NEDD4L|NPEPPS|NSF|NUCKS1|NUDC|PARP8|PHF14|PKM|PLAGL1|PMM2|PPP6R2|PSAP|PTEN|PTK2|RAC1|RICTOR|RNASEK|RTN1|SDCCAG8|SENP6|SETD3…	1.21967
Allen_Brain_Atlas_down	Field_CA1,_stratum_radiatum	Field_CA1,_stratum_radiatum	DA9_MEGENA_hubs	4884	308	78	4.91892	13	0.0010264	0.999698	0.0020528	0.0020528	0.999698	0.00410559	EFNA5|ELMO1|FAM149A|FHOD3|FIGN|GBE1|GRB10|H2AFY2|INPP4B|SGSM1|SPP1|TMEM163|TSHZ2	2.64286
Allen_Brain_Atlas_down	Hippocampal_region	Hippocampal_region	DA9_MEGENA_hubs	4884	308	60	3.78378	11	0.00110705	0.999713	0.0022141	0.0022141	0.999713	0.00442819	ANK1|ATP1B3|EFNA5|ELMO1|FHOD3|FIGN|GRB10|H2AFY2|PLP1|SPP1|TMEM163	2.90714
Allen_Brain_Atlas_down	ethmoid_nucleus	ethmoid_nucleus	DA9_SEG	4884	3083	89	56.1808	70	0.00111532	0.999519	0.00223063	0.00223063	0.999519	0.00446126	APOC2|ASCC3|BMP2K|CEP192|CHPT1|CLPB|CLU|CMTM7|COG5|CTSS|DENND3|DIP2C|FOSL2|GAB2|GALNT1|GALNT2|GALNT7|GGA2|GMDS|GNS|HPCAL1|HSD17B11|IDS|ILKAP|INPP5F|IQCB1|KCNIP1|KCNK13|LAIR1|LMBR1L|MIF|MKLN1|N4BP1|NAGK|NOL7|NRP2|NUAK1|PDE3B|PDIA3|PELI1|PFKFB3|PIK3C2A|PRKACB|PRKX|RC3H1|REV3L|RFC1|RGS10|SGPP1|SH3RF3|SLC5A3|SLC7A5|SMYD3|SNX5|SRGAP3|SSBP2|SSBP3|ST8SIA4|STOM|THUMPD2|UHRF1BP1|USO1|USP25|UTRN|XBP1|XPR1|…	1.24598
Allen_Brain_Atlas_down	septodiagonal_transition_area	septodiagonal_transition_area	DA9_SEG	4884	3083	99	62.4932	77	0.00116741	0.999469	0.00233481	0.00233481	0.999469	0.00466962	ACACA|AKAP13|ANKS1A|APBA1|ARAP2|ARL6IP4|ASCC3|ATP9B|CDK5RAP2|CEP57|CLASP1|CNOT2|CSNK1D|CWF19L2|DARS|EDEM3|EIF2B3|EIF4B|ELL2|ELP4|EML4|FOXK2|GBF1|GLB1|GLS|GNPTAB|GPATCH2|GTDC1|HDAC4|HMBOX1|INSR|INVS|ITSN2|KIF13B|KPNA1|LRRFIP1|MOB4|NFIC|NOL10|NPLOC4|NSRP1|OGFRL1|PARG|POMP|PRKCA|RAB10|RALGAPA1|RANBP3|RBMX|RC3H1|RNF217|RUNX1|SCAMP1|SEC23A|SEC24B|SHPRH|SMG6|SNAP23|SPG11|SPRED2|ST3GAL6|TAF3|TBC1D1|TBL1…	1.23213
Allen_Brain_Atlas_down	Primary_somatosensory_area,_upper_limb,_layer_1	Primary_somatosensory_area,_upper_limb,_layer_1	DA9_SEG	4884	3083	122	77.0119	93	0.00123936	0.999382	0.00247872	0.00247872	0.999382	0.00495744	AGFG1|ANKH|ANKRD10|APOE|ARHGAP21|ARL6IP1|ATP1B1|ATP1B3|ATP6AP2|ATP6V1C1|ATXN2L|ATXN7|CANX|CCT4|CD81|CFDP1|CHD6|CLCN3|CST3|CTSB|CTSD|EIF5|EPS15|ETNK1|GABARAP|GABARAPL1|GLYR1|GPI|GTF2IRD1|HECTD4|IQGAP1|ITSN1|KIF2A|KLC1|KLHL18|LIMK2|MAP3K4|MAP4K4|MBNL2|MBP|MCPH1|MGRN1|MORF4L2|NACA|NDUFS1|NDUFV2|NDUFV3|NFKB1|ODF2L|PACS2|PICALM|PIK3CA|PLEKHB2|PLP1|PREPL|PRRC2C|PSMA6|PSMD1|QKI|RAB14|RAB21|RAD21|RALGDS|…	1.20761
Allen_Brain_Atlas_down	Brain_stem	Brain_stem	DA9_SEG	4884	3083	121	76.3806	92	0.0015199	0.999234	0.0030398	0.0030398	0.999234	0.0060796	ABI2|ABL1|ACTR3|ADAM10|ARHGAP26|ARHGAP32|ARHGEF7|ARSB|ATF6|ATL2|ATP1A1|ATXN7L1|BLNK|BTAF1|CHSY3|CLU|CNBP|CNOT1|CNOT4|CRK|CSF1R|CSF3R|DDX6|DGKD|DHRS3|DLG1|DLG2|E2F3|EIF2AK3|ENTPD1|EPN2|FBXL5|FCGR1A|HIP1|HNRNPF|IVNS1ABP|LARP1|MACROD2|MALT1|MAN1A1|MAP2K1|MCPH1|MTPN|MYO9B|NAA16|NAGK|NCOA2|NDUFS1|NFIA|NLK|PAPOLA|PDIA3|PHACTR1|PHC2|PIK3R1|PIK3R5|PPP1R10|PPP1R12A|PRKX|R3HDM1|RAB11FIP2|RBM19|RBM26|ROCK1|…	1.20449
Allen_Brain_Atlas_down	Substantia_nigra,_reticular_part	Substantia_nigra,_reticular_part	DA9_SEG	4884	3083	111	70.0682	85	0.00156427	0.999237	0.00312854	0.00312854	0.999237	0.00625708	ACIN1|ADAM17|AGAP1|ARRB1|ATP6V1C1|CHD2|CTNNA2|CYLD|DDX6|DIP2C|DYNC1H1|DYRK1A|E2F3|EHMT1|EIF2S2|EIF4A2|EP300|EXOC1|FAM193A|FAM49B|FARP1|FOS|GLG1|GNAI3|HIVEP3|HUWE1|IGF2R|IMMT|IPO9|KCTD20|LNPEP|MAP3K5|MAP4K4|MGA|MYO9B|NKTR|NUP153|NUP98|PAG1|PAK1|PCM1|PDIA6|PHC3|PHF3|PIK3CB|PMM2|PNN|PPIA|PPP1R10|PPP1R2|PRPF38B|PSMA6|RAB12|RALGAPB|RBFOX1|REV3L|RHOT1|RUFY2|SAFB|SESN3|SETD2|SIK3|SMG1|SNRPN|SNW1|SOD1|SS…	1.2131
Allen_Brain_Atlas_down	Primary_somatosensory_area,_trunk,_layer_1	Primary_somatosensory_area,_trunk,_layer_1	DA9_SEG	4884	3083	101	63.7557	78	0.001577	0.99926	0.00315399	0.00315399	0.99926	0.00630799	ACTB|APOE|ARHGAP21|ARID1A|ARL6IP1|ARRB1|ATP1B3|ATP6AP2|BAZ1B|BAZ2A|CANX|CCT4|CD81|CHD6|CLCN3|CSDE1|CTSB|CTSD|DAAM1|DDX17|DDX24|EIF3A|EPS15|ETNK1|FAU|FNBP1|FRMD4B|FTO|GABARAPL1|GAPDH|GTF2IRD1|HDLBP|HEATR5B|HP1BP3|HSP90AB1|HSPA8|INPP5B|ITM2B|KIAA1109|KIF2A|LIMK2|MARS|MBP|MGRN1|MKNK1|MORF4L2|NACA|NDUFB8|NPC1|OGDH|PACS2|PAK2|PDXK|PHC3|PHKB|PLEKHB2|PLP1|QKI|RAB14|RAD21|RASSF2|RNF13|SERINC3|SGMS1|SH3PX…	1.22342
Allen_Brain_Atlas_down	superficial_stratum_of_p3B	superficial_stratum_of_p3B	DA9_SEG	4884	3083	101	63.7557	78	0.001577	0.99926	0.00315399	0.00315399	0.99926	0.00630799	ABL1|ACSL1|ADAM17|ADNP|AGAP1|ARNTL|ATG5|ATL2|CABLES1|CDK6|COX6A1|CTNNA2|CYLD|DDX6|DIP2C|DNAJB14|DNMT3A|DYRK1A|EGLN1|EHMT1|EP300|EXOC1|GLG1|GNAI3|HIVEP3|IMMT|ITPR1|KCTD20|KDM6A|LEMD3|MAP3K5|MGA|MLLT6|MTDH|MXD1|MYH9|MYO9B|NAGK|NFIC|NUP153|PAK1|PCM1|PHC3|PHF3|PIK3CB|PPP1R2|PRPF38B|PSEN1|RAB12|RALGAPB|RBFOX1|REV3L|RHOT1|RIN3|SAFB|SETD2|SLC30A7|SLC37A1|SMARCA4|SNW1|SS18|ST8SIA4|TBC1D30|TBL1X|TLN2|TRIO…	1.22342
Allen_Brain_Atlas_down	rostral_ventrolateral_reticular_area	rostral_ventrolateral_reticular_area	DA9_SEG	4884	3083	127	80.1681	96	0.00168607	0.999129	0.00337214	0.00337214	0.999129	0.00674428	ACIN1|ACTB|AMD1|APLP2|APP|ARF1|ARRB2|ATP6V0C|ATP6V1B2|ATP6V1C1|ATXN2L|BCLAF1|BRWD1|CABIN1|CACNA1D|CAPZA1|CCNT2|CDC16|CHCHD3|CST3|CUL1|DIP2A|DIS3L2|DLG1|DMTF1|EEF1A1|EIF2AK2|ERGIC1|FAM193A|FBXL5|FKBP15|FRMD4A|HNRNPK|HNRNPL|IFNAR1|ILF3|ITFG1|ITPRIPL2|IVD|KANSL1|KDM4B|KIAA0100|KYNU|LARS|MALT1|MDH1|MDM4|MGRN1|MTHFR|NCAM2|NDFIP1|NKTR|P4HB|PDCD4|POLB|PPP6R3|PREP|PREPL|PRKRIP1|PSAP|PTK2|RGL1|RTN4|SAMSN1…	1.19748
Allen_Brain_Atlas_down	superficial_stratum_of_p1B	superficial_stratum_of_p1B	DA9_SEG	4884	3083	127	80.1681	96	0.00168607	0.999129	0.00337214	0.00337214	0.999129	0.00674428	AHCYL1|AKAP11|ATL2|ATP1A1|ATP2B1|ATP6V1C1|CBL|CDK12|CDK6|CLOCK|CSPP1|CTNNA2|CYB5R4|DDX6|DIP2C|DNMT3A|DPP8|EGLN1|EHMT1|EIF2S2|EP300|ESYT2|EXOC1|FAM118A|FAM49B|FCGR1A|GLG1|GNAI3|GPBP1L1|HDLBP|HELZ|HIVEP3|HRH2|HSPH1|HUWE1|IGF2R|IL1RAPL1|ITPRIPL2|KCTD20|MAP3K2|MAP3K5|MGA|MORC3|MTMR3|MTPN|MYO9B|NAV2|NOP58|NUP153|OSBPL8|PAK1|PCM1|PHC3|PHF3|PIK3CB|PPIA|PPP1R2|PPP3CA|PPP3R1|PRPF38B|PSMA6|RALGAPB|RBFOX1|R…	1.19748
Allen_Brain_Atlas_down	superficial_stratum_of_r7BL	superficial_stratum_of_r7BL	DA9_SEG	4884	3083	127	80.1681	96	0.00168607	0.999129	0.00337214	0.00337214	0.999129	0.00674428	ACIN1|ACTB|AMD1|APLP2|APP|ARF1|ARRB2|ATP6V0C|ATP6V1B2|ATP6V1C1|ATXN2L|BCLAF1|BRWD1|CABIN1|CACNA1D|CAPZA1|CCNT2|CDC16|CHCHD3|CST3|CUL1|DIP2A|DIS3L2|DLG1|DMTF1|EEF1A1|EIF2AK2|ERGIC1|FAM193A|FBXL5|FKBP15|FRMD4A|HNRNPK|HNRNPL|IFNAR1|ILF3|ITFG1|ITPRIPL2|IVD|KANSL1|KDM4B|KIAA0100|KYNU|LARS|MALT1|MDH1|MDM4|MGRN1|MTHFR|NCAM2|NDFIP1|NKTR|P4HB|PDCD4|POLB|PPP6R3|PREP|PREPL|PRKRIP1|PSAP|PTK2|RGL1|RTN4|SAMSN1…	1.19748
Allen_Brain_Atlas_down	Field_CA1,_stratum_lacunosum-moleculare	Field_CA1,_stratum_lacunosum-moleculare	DA9_MEGENA_hubs	4884	308	93	5.86486	14	0.00184925	0.999386	0.0036985	0.0036985	0.999386	0.007397	ATP1B3|DEPTOR|EFNA5|ELMO1|FAM149A|FHOD3|FIGN|GRB10|H2AFY2|PLP1|SGSM1|SPP1|TMEM163|TSHZ2	2.3871
Allen_Brain_Atlas_down	Central_lateral_nucleus_of_the_thalamus	Central_lateral_nucleus_of_the_thalamus	DA9_SEG	4884	3083	66	41.6622	53	0.00189644	0.999268	0.00379287	0.00379287	0.999268	0.00758575	ADCY7|ALCAM|ANXA4|APOC2|ARFIP1|ARPC2|ASCC3|ATP13A3|ATP2B4|CEP192|DTNBP1|ELF2|ERBB4|FHIT|FOSL2|GCNT2|GMDS|GRID2|HPCAL1|HSD17B11|IDS|INPP5F|ITFG1|KCNIP1|KCNK13|LAT2|LMO2|ME2|NEGR1|NFE2L2|NUAK1|PBX3|PDE3B|PFKFB3|PPIP5K2|PRKACB|PRMT2|RASSF8|RGS10|RNF213|SAMD4A|SGPP1|SLC5A3|SRGAP3|SSBP2|TERF2IP|TULP4|UBASH3B|UBR1|USP25|UTRN|ZDHHC20|ZFYVE16	1.27214
Allen_Brain_Atlas_down	Field_CA3,_stratum_oriens	Field_CA3,_stratum_oriens	DA9_MEGENA_hubs	4884	308	64	4.03604	11	0.00191614	0.999464	0.00383228	0.00383228	0.999464	0.00766456	DEPTOR|ELMO1|FHOD3|FIGN|GALNT13|GRB10|H2AFY2|OLFM2|SPP1|SYN3|TMEM163	2.72545
Allen_Brain_Atlas_down	molecular_layer_of_the_DG	molecular_layer_of_the_DG	DA9_MEGENA_hubs	4884	308	64	4.03604	11	0.00191614	0.999464	0.00383228	0.00383228	0.999464	0.00766456	ANK1|ATP1B3|EFNA5|ELMO1|FHOD3|GRB10|H2AFY2|PLP1|SGSM1|SPP1|TMEM163	2.72545
Allen_Brain_Atlas_down	Field_CA3,_stratum_lacunosum-moleculare	Field_CA3,_stratum_lacunosum-moleculare	DA9_MEGENA_hubs	4884	308	74	4.66667	12	0.00202975	0.999388	0.00405949	0.00405949	0.999388	0.00811899	ATP1B3|CPA6|DEPTOR|EFNA5|ELMO1|FAM149A|FHOD3|FIGN|GRB10|H2AFY2|TMEM163|TSHZ2	2.57143
Allen_Brain_Atlas_down	Pons,_motor_related	Pons,_motor_related	DA9_MEGENA_hubs	4884	308	74	4.66667	12	0.00202975	0.999388	0.00405949	0.00405949	0.999388	0.00811899	ASTN1|C1QA|C1QC|GNAI1|GRIA1|NEDD4L|NOL4|NR4A3|PTPN2|SRRM4|SYNPR|SYT16	2.57143
Allen_Brain_Atlas_down	Primary_somatosensory_area,_mouth,_layer_1	Primary_somatosensory_area,_mouth,_layer_1	DA9_SEG	4884	3083	103	65.0182	79	0.00209657	0.998986	0.00419314	0.00419314	0.998986	0.00838628	ANKRD10|APP|ARHGAP21|ATP1B1|ATP1B3|ATP6AP2|ATXN2L|BCAT1|BCL2L1|CD81|CORO1C|CTSD|CXCR4|DENND5A|DIP2A|EIF4A1|EIF5|FAM162A|GABARAP|GDI2|GLUL|GLYR1|HNRNPC|HNRNPD|HTT|HUWE1|ITSN1|KIAA1328|LIMK2|LONP2|MAD1L1|MCPH1|NAA15|NACA|NDUFV2|NDUFV3|NFYC|OAZ1|ODF2L|OGDH|OLA1|PABPC1|PACS2|PAFAH1B1|PHF14|PICALM|PNRC1|PREPL|QKI|RASA1|RASSF2|RBM4|RBM6|SERINC3|SH3PXD2B|SKP1|SLC25A12|SLC25A3|SLC30A9|SLC7A5|SNRPN|SNX14|…	1.21504
Allen_Brain_Atlas_down	p3_portion_of_the_substantia_nigra_pars_compacta	p3_portion_of_the_substantia_nigra_pars_compacta	DA9_SEG	4884	3083	76	47.9746	60	0.00212039	0.999107	0.00424078	0.00424078	0.999107	0.00848156	ADNP|ARID5A|ARPC2|ATG5|ATP9B|BAZ2B|CABLES1|CDK6|CHM|CKLF|CTNNA2|DMXL1|DPP8|EXOC5|FARP1|GNAI3|HIST2H2BF|HIVEP3|ITPR1|JMJD1C|LRRK1|MAP3K5|MGAT4A|MSN|MXD1|MYH9|MYO9B|NUP153|OSBPL1A|PCGF5|PIK3CB|PPP1R2|RALGAPB|REV3L|RHOT1|SEC24D|SIN3A|SLC37A1|SMARCA4|SMURF2|SRSF7|SS18|ST8SIA4|TBC1D30|TBK1|TBL1X|THRB|TNFAIP8|TNRC18|TPCN1|TPM3|USP36|UTRN|VPS45|WDR33|WDR60|ZDHHC21|ZNF609|ZNF652|ZNF800	1.25066
Allen_Brain_Atlas_down	superficial_stratum_of_isBI	superficial_stratum_of_isBI	DA9_SEG	4884	3083	129	81.4306	97	0.00214475	0.998869	0.00428949	0.00428949	0.998869	0.00857898	ACIN1|ADNP|AKAP11|ARHGAP32|ATP1A1|ATP6V0C|ATP6V1C1|BCAS2|BTBD9|CCT3|CDK12|CHD8|CLASP2|CLTC|CNTNAP2|CSPP1|CYLD|DDX6|DGKD|DOCK3|DSCAM|EGLN1|EIF2S2|FAM120B|FCGR1A|GAB3|GAPDH|GARNL3|GLG1|GON4L|GPI|GRB2|HDAC8|HSP90AB1|HSPH1|HUWE1|IGF2R|IPO9|KDM2A|KIF2A|LDHA|MAPK10|MYO9B|NKTR|NRXN1|PABPN1|PCM1|PHC3|PHF3|PIK3CB|PPIA|PPP3CA|PPP3R1|PREPL|PRPF38B|PSPC1|RAB14|RAB21|RAB28|RAD21|RALGAPB|RASA1|RBFOX1|REV3L|RHO…	1.1912
Allen_Brain_Atlas_down	Subiculum,_dorsal_part,_stratum_radiatum	Subiculum,_dorsal_part,_stratum_radiatum	DA9_MEGENA_hubs	4884	308	65	4.0991	11	0.0021799	0.999379	0.0043598	0.0043598	0.999379	0.00871959	DEPTOR|EFNA5|ELMO1|FHOD3|GRB10|PLP1|RASGEF1B|SFMBT2|SGSM1|SPP1|TMEM163	2.68352
Allen_Brain_Atlas_down	hilus_of_the_DG	hilus_of_the_DG	DA9_MEGENA_hubs	4884	308	65	4.0991	11	0.0021799	0.999379	0.0043598	0.0043598	0.999379	0.00871959	ATP1B3|DEPTOR|EFNA5|ELMO1|FHOD3|GRB10|PLP1|RASSF4|SPP1|TMEM163|TSHZ2	2.68352
Allen_Brain_Atlas_down	Frontal_pole,_cerebral_cortex	Frontal_pole,_cerebral_cortex	DA9_SEG	4884	3083	106	66.912	81	0.00223309	0.998903	0.00446617	0.00446617	0.998903	0.00893234	ABHD12|ACSL3|ANKH|APP|ATXN10|ATXN2L|CD81|CDS2|CFDP1|CLU|CSNK1E|CTTNBP2NL|DDX39B|DDX5|DENND5A|DIP2A|FAM162A|FIG4|G3BP2|GABARAP|GAK|GAS6|GATM|GDI2|GNAS|GRAMD1A|HECTD2|HGSNAT|HNRNPD|HSPD1|HUWE1|IFNAR1|KANSL1|KIAA0930|KIF5B|KLF7|KLHDC10|KLHL24|LRPPRC|MBP|MCM3AP|MKLN1|MRPS31|NARS|NDUFS1|NDUFV2|NDUFV3|NFX1|PACS2|PAFAH1B1|PDK3|PHF14|PICALM|PLP1|PRNP|PSTPIP2|PTGES3|RAB3GAP1|RALGDS|RBM6|RNF130|RPN2|SACM1L…	1.21055
Allen_Brain_Atlas_down	isthmic_basal_plate	isthmic_basal_plate	DA9_SEG	4884	3083	86	54.2871	67	0.00223542	0.998996	0.00447083	0.00447083	0.998996	0.00894167	ABHD2|ACAP2|ALPK1|ARHGEF7|ARID5A|BAZ1A|CBR4|CDK13|CELF2|DISC1|DLGAP1|ETS2|FKBP5|FNDC3B|GAS7|GNG10|HIPK3|HIVEP2|HIVEP3|HK2|HMG20A|HNRNPF|HRH2|IFI16|IL6R|IVNS1ABP|MAN2A1|MAP3K5|MEF2C|MGAT4A|MYH9|NR4A3|NUAK1|NUMB|PER1|PIK3R1|PLCB2|PPP3CA|PTK2B|PTPN2|PTPN4|RBFOX1|RBM19|RC3H1|RYBP|SEC24D|SEC63|SERPINB9|SFMBT1|SFSWAP|SIPA1L1|SLC37A1|SOCS6|SON|SRSF4|THRB|TIAM1|TIAM2|TJP1|TRPS1|UHRF2|USP3|USP36|USP37|ZNF…	1.23418
Allen_Brain_Atlas_down	r3_basal_plate	r3_basal_plate	DA9_MEGENA_hubs	4884	308	75	4.72973	12	0.00228314	0.999301	0.00456627	0.00456627	0.999301	0.00913254	ASTN1|GABRG3|GALNT13|GNAI1|GRIA1|NEDD4L|NOL4|NR4A3|PTPN2|RCN1|SYNPR|SYT16	2.53714
Allen_Brain_Atlas_down	Hindbrain	Hindbrain	DA9_SEG	4884	3083	204	128.774	148	0.0023575	0.998564	0.004715	0.004715	0.998564	0.00943	ACTR2|ADD1|AKAP11|ANAPC5|ANKRD10|ANKS1B|AP2A2|ARPC3|ATP6V0C|ATXN1|ATXN10|BIN1|BPTF|BTRC|C1QA|C1QC|CASD1|CELF2|CHN1|CLIP2|CNBP|CSF1R|CSMD1|CSNK1E|CTNNB1|DDHD1|DDX17|DDX5|DDX50|DICER1|DNAJC13|DSCAM|DYNLL1|E2F3|EIF2AK4|ERC2|ESCO1|EVL|FAR1|FLOT1|FTO|G3BP2|GABARAPL1|GAPDH|GAS7|GGA1|GRIA2|H2AFY|HMGN1|HNRNPD|HNRNPL|HNRNPU|HP1BP3|HPRT1|HSP90AB1|HSPA4|HSPH1|HUWE1|IL1RAPL1|INTS10|IPO9|KANSL1|KDM4B|KYNU|LDH…	1.1493
Allen_Brain_Atlas_down	intermediate_stratum_of_DG	intermediate_stratum_of_DG	DA9_MEGENA_hubs	4884	308	138	8.7027	18	0.00236291	0.999064	0.00472582	0.00472582	0.999064	0.00945164	ARID5B|ATP1B3|DEPTOR|EFNA5|ELMO1|FHOD3|FTH1|GRB10|HECW1|NOL4|PLP1|RASSF4|REL|SPP1|SUSD3|TMED3|TMEM163|TSHZ2	2.06832
Allen_Brain_Atlas_down	mantle_zone_of_SeDg	mantle_zone_of_SeDg	DA9_SEG	4884	3083	99	62.4932	76	0.00242729	0.998833	0.00485459	0.00485459	0.998833	0.00970918	ACACA|AKAP13|ANKS1A|APBA1|ARAP2|ARL6IP4|ASCC3|ATP9B|CDK5RAP2|CEP57|CLASP1|CNOT2|CSNK1D|CWF19L2|DARS|EDEM3|EIF2B3|EIF4B|ELL2|ELP4|EML4|FOXK2|GBF1|GLB1|GLS|GNPTAB|GPATCH2|GTDC1|HDAC4|HMBOX1|INSR|INVS|ITSN2|JUND|KIF13B|KPNA1|LRRFIP1|MOB4|NFIC|NOL10|NPLOC4|NSRP1|OGFRL1|PARG|POMP|RAB10|RALGAPA1|RANBP3|RBMX|RNF217|RUNX1|SCAMP1|SEC23A|SEC24B|SHPRH|SMG6|SNAP23|SPG11|SPRED2|ST3GAL6|TAF3|TBC1D1|TBL1XR1|TNK…	1.21613
Allen_Brain_Atlas_down	superficial_stratum_of_p2B	superficial_stratum_of_p2B	DA9_SEG	4884	3083	112	70.6994	85	0.00250183	0.998734	0.00500366	0.00500366	0.998734	0.0100073	ADNP|AMD1|ATL2|ATP2B1|CABLES1|CBFB|CDK6|CKLF|CTNNA2|DDX6|DIP2C|DNMT3A|DPP8|EGLN1|EHMT1|EIF2S2|EP300|ETS2|EXOC1|FAM49B|FCGR1A|GLG1|GNAI3|HELZ|HIVEP3|HRH2|IGF2R|IL1RAPL1|ITPRIPL2|JUND|KCTD20|MAP3K2|MAP3K5|MFSD12|MGA|MTMR3|MYH9|MYO9B|NOP58|NUP153|OGFRL1|OSBPL8|PAK1|PCM1|PHC3|PHF3|PIK3CB|PPP1R2|PPP3CA|PPP3R1|PRPF38B|RALGAPB|RASSF3|RBFOX1|REV3L|RHOT1|ROCK1|RUFY1|SAFB|SETD2|SF3B1|SLC12A6|SMCHD1|SMYD3|S…	1.20227
Allen_Brain_Atlas_down	mantle_zone_of_r4Ve	mantle_zone_of_r4Ve	DA9_MEGENA_hubs	4884	308	76	4.79279	12	0.0025618	0.999203	0.0051236	0.0051236	0.999203	0.0102472	ASTN1|C1QC|CACNA1E|CHD5|ENOX1|FAM49A|GRIA1|KCNJ2|NEDD4L|SLC1A3|SYNPR|SYT1	2.50376
Allen_Brain_Atlas_down	r4_part_of_vestibular_sensory_column	r4_part_of_vestibular_sensory_column	DA9_MEGENA_hubs	4884	308	76	4.79279	12	0.0025618	0.999203	0.0051236	0.0051236	0.999203	0.0102472	ASTN1|C1QC|CACNA1E|CHD5|ENOX1|FAM49A|GRIA1|KCNJ2|NEDD4L|SLC1A3|SYNPR|SYT1	2.50376
Allen_Brain_Atlas_down	Inferior_olivary_complex	Inferior_olivary_complex	DA9_SEG	4884	3083	105	66.2807	80	0.00274633	0.998635	0.00549266	0.00549266	0.998635	0.0109853	ACTB|AHSA1|ANK3|APLP2|APOE|ARHGEF6|ARID4A|ARIH2|ATP1B1|BCL6|BPTF|CBFA2T2|CDC27|CHD4|CKB|CREB3L2|CST3|CUL1|CUL4A|DMTF1|DTNB|EIF3E|EIF3H|EIF4A2|EP400|FKBP15|FLOT1|GAK|GIT2|GPI|HERC3|HNRNPH1|HSPA5|HSPA9|IFNAR1|IREB2|KCNQ1|LARS|MAP2K4|MAST2|MDH1|MTHFR|NCAM2|NDFIP1|NDUFA10|NFKBIZ|PAFAH1B1|PFKP|PPA2|PSAP|PSMD14|PTGES3|RNF145|RTN4|SAMSN1|SARNP|SERINC1|SKP1|SMAP2|SNAP25|SNX3|SORL1|SPOP|SQSTM1|STIP1|SYMPK…	1.20699
Allen_Brain_Atlas_down	Field_CA1	Field_CA1	DA9_MEGENA_hubs	4884	308	67	4.22523	11	0.00279588	0.999174	0.00559177	0.00559177	0.999174	0.0111835	ELMO1|FAM149A|FIGN|GBE1|GRB10|H2AFY2|INPP4B|SGSM1|SPP1|TMEM163|TSHZ2	2.60341
Allen_Brain_Atlas_down	superficial_stratum_of_r3Ve	superficial_stratum_of_r3Ve	DA9_MEGENA_hubs	4884	308	67	4.22523	11	0.00279588	0.999174	0.00559177	0.00559177	0.999174	0.0111835	ASTN1|CACNA1E|ENOX1|GRIA1|KCNJ2|NCALD|NEDD4L|SEZ6L|SYNPR|SYT1|TTYH3	2.60341
Allen_Brain_Atlas_down	lateral_part_of_r2B	lateral_part_of_r2B	DA9_MEGENA_hubs	4884	308	77	4.85586	12	0.00286756	0.999094	0.00573512	0.00573512	0.999094	0.0114702	ASTN1|ASXL3|CSRNP2|DGCR8|FCGBP|KCNJ2|NALCN|NEDD4L|PTPN2|SIPA1L1|SLC1A3|SYT16	2.47124
Allen_Brain_Atlas_down	Entorhinal_area,_medial_part,_dorsal_zone,_layer_1	Entorhinal_area,_medial_part,_dorsal_zone,_layer_1	DA9_SEG	4884	3083	121	76.3806	91	0.00288947	0.99848	0.00577894	0.00577894	0.99848	0.0115579	ACTB|ANAPC5|ARHGAP21|ARHGEF10L|ARL6IP1|ATP1B3|ATP6AP2|ATRX|ATXN2|BCAS2|BCL2L1|CAMTA1|CAP1|CAPZB|CHORDC1|CLASP2|CLCN3|CLK1|COX4I1|CTIF|CTSB|CYTH1|DAAM1|DYNC1H1|EIF2AK2|EIF4A1|EIF4A2|ETNK1|FAM193A|FAR1|FAU|FKBP15|FRYL|GGA2|GLYR1|GOLGB1|GTF2IRD1|HSP90AB1|HSPH1|HUWE1|ITGB1|KIDINS220|KLC1|KLF7|KLHDC10|LONP2|LRP1B|LYRM4|MKNK1|MRPL1|MRPS5|NFATC2|NFATC3|OSBPL9|PAIP2|PDCD6IP|PFDN5|PGK1|PHACTR4|PHLPP1|PLP1…	1.1914
Allen_Brain_Atlas_down	Nodulus_(X),_molecular_layer	Nodulus_(X),_molecular_layer	DA9_SEG	4884	3083	98	61.862	75	0.00299899	0.99854	0.00599798	0.00599798	0.99854	0.011996	ACTG1|ADD1|AHSA1|ANAPC16|ANKRD11|ANKRD13D|APBB1IP|APPBP2|BIN1|BROX|CNTNAP2|CORO1C|CSMD1|CSNK1E|DDX39B|EEF1G|EP400|EPN2|ESCO1|ETNK1|EVL|FARP2|FBXW11|FBXW4|FNBP4|FTO|FUBP1|G3BP2|GNB1|GRAMD1A|HERC1|HNRNPD|HSD17B4|KRAS|LMBR1|MED27|MGAT1|MTMR6|N4BP2L1|N4BP2L2|NEDD4L|NFX1|NPEPPS|NUDC|PARP8|PICALM|PKM|PRNP|PTRH2|PUM1|RAB27A|RAB6A|RARS2|RBM6|RNASEK|ROBO2|RPAP2|RSRC1|RUFY2|SECISBP2L|SESN3|SLC25A12|SLTM|SM…	1.21238
Allen_Brain_Atlas_down	laterodorsal_nucleus	laterodorsal_nucleus	DA9_SEG	4884	3083	57	35.981	46	0.00312489	0.998834	0.00624977	0.00624977	0.998834	0.0124995	ACTG1|ADCY7|BACH1|CAPN7|CDS2|DUSP10|EIF5|ETV6|GMDS|GRID2|GRIK1|HECTD2|HTRA1|KCNK13|MLXIPL|MTF2|MYO1F|NAA16|NEGR1|NR4A2|PDE3B|PRKACB|PRMT2|PRNP|RAB14|RASGRP3|RGS10|SESN3|SLC7A5|SMURF1|SNRPN|SSBP2|STOM|TAF1D|TBXAS1|TMEM117|TMEM39A|TNRC6A|TRA2B|UBQLN1|USO1|UTRN|WSB1|YWHAH|ZBTB1|ZMIZ1	1.27845
Allen_Brain_Atlas_down	medial_part_of_r4B	medial_part_of_r4B	DA9_MEGENA_hubs	4884	308	68	4.28829	11	0.00315268	0.999053	0.00630535	0.00630535	0.999053	0.0126107	ASTN1|CNTN4|GALNT13|GNAI1|GRIA1|NOL4|NR4A3|RCN1|SPATS2L|SRRM4|SYNPR	2.56513
Allen_Brain_Atlas_down	r5_part_of_basolateral_reticular_formation	r5_part_of_basolateral_reticular_formation	DA9_MEGENA_hubs	4884	308	68	4.28829	11	0.00315268	0.999053	0.00630535	0.00630535	0.999053	0.0126107	ASTN1|CYBA|FAM49A|KCTD12|PTPN2|RCN1|SGIP1|SLC1A3|STOX2|SYNPR|SYT1	2.56513
Allen_Brain_Atlas_down	mantle_zone_of_r2BL	mantle_zone_of_r2BL	DA9_MEGENA_hubs	4884	308	78	4.91892	12	0.00320232	0.998974	0.00640464	0.00640464	0.998974	0.0128093	ASTN1|ASXL3|CSRNP2|DGCR8|FCGBP|KCNJ2|NALCN|NEDD4L|PTPN2|SIPA1L1|SLC1A3|SYT16	2.43956
Allen_Brain_Atlas_down	substantia_nigra_reticulata,_isthmic_part	substantia_nigra_reticulata,_isthmic_part	DA9_SEG	4884	3083	130	82.0618	97	0.00325291	0.998232	0.00650583	0.00650583	0.998232	0.0130117	ACIN1|ADNP|AKAP11|ARHGAP32|ATP1A1|ATP6V0C|ATP6V1C1|BCAS2|BTBD9|CCT3|CDK12|CHD8|CLASP2|CLTC|CNTNAP2|CSPP1|CYLD|DDX6|DGKD|DOCK3|EGLN1|EIF2S2|FAM120B|FCGR1A|GAB3|GAPDH|GARNL3|GLG1|GON4L|GPI|GRB2|HDAC8|HSP90AB1|HSPH1|HUWE1|IGF2R|IPO9|KDM2A|KIF2A|LDHA|MAPK10|MYO9B|NKTR|NRXN1|PABPN1|PCM1|PHC3|PHF3|PIK3CB|PPIA|PPP3CA|PPP3R1|PREPL|PRPF38B|PSPC1|RAB14|RAB21|RAB28|RAD21|RALGAPB|RASA1|RBFOX1|REV3L|RHOT1|RTN…	1.18204
Allen_Brain_Atlas_down	anterior_part_of_Int	anterior_part_of_Int	DA9_MEGENA_hubs	4884	308	99	6.24324	14	0.00336293	0.998801	0.00672587	0.00672587	0.998801	0.0134517	ASTN1|CACNA1E|CDH13|CNTN4|ENOX1|KCNJ2|OLFM2|OPRM1|P2RY12|PAK3|PRICKLE2|RCN1|SYNPR|TCEA2	2.24242
Allen_Brain_Atlas_down	parvocellular_part_of_the_r9LRt	parvocellular_part_of_the_r9LRt	DA9_SEG	4884	3083	104	65.6495	79	0.00336843	0.998306	0.00673685	0.00673685	0.998306	0.0134737	AATF|ACTB|ADD1|AGPAT5|AHCTF1|APLP2|ARHGEF6|ARID4A|ARIH2|ATP1B1|BCL6|BCLAF1|CABIN1|CANX|CAPZA1|CSNK2A1|CST3|CUL1|CUL4A|DAAM1|DMTF1|DTNB|DUSP10|EEF1A1|EIF4A1|EP400|EPRS|HERC3|HIP1|HNRNPH1|HNRNPL|HS2ST1|HSP90B1|HSPA9|HSPH1|IFNAR1|ILF3|ITPRIPL2|KIAA0100|KIDINS220|LARS|LRP1|MAST3|MDH1|MTHFR|NCAM2|NDFIP1|NFKB1|P4HB|PAFAH1B1|PDIA6|PPA2|PPP6R2|PREP|PSMD14|RBM17|RTN4|SAMSN1|SCARB2|SERINC5|SKP1|SLC30A9|SMA…	1.20336
Allen_Brain_Atlas_down	mantle_zone_of_r4BM	mantle_zone_of_r4BM	DA9_MEGENA_hubs	4884	308	69	4.35135	11	0.00354519	0.998917	0.00709037	0.00709037	0.998917	0.0141807	ASTN1|CNTN4|GALNT13|GNAI1|GRIA1|NOL4|NR4A3|RCN1|SPATS2L|SRRM4|SYNPR	2.52795
Allen_Brain_Atlas_down	Field_CA2,_stratum_radiatum	Field_CA2,_stratum_radiatum	DA9_MEGENA_hubs	4884	308	79	4.98198	12	0.00356803	0.99884	0.00713606	0.00713606	0.99884	0.0142721	ATP1B3|DEPTOR|EFNA5|ELMO1|GALNT13|GRB10|H2AFY2|RASSF4|SPP1|SYN3|TMEM163|TSHZ2	2.40868
Allen_Brain_Atlas_down	Midbrain,_behavioral_state_related	Midbrain,_behavioral_state_related	DA9_SEG	4884	3083	87	54.9183	67	0.0037674	0.998222	0.0075348	0.0075348	0.998222	0.0150696	ABHD2|ABL2|ACAP2|AMBRA1|ARPC2|ATL2|CACNB4|CDK13|CDK6|CEP57|CTSZ|DHX29|E2F3|EGLN1|EHMT1|EP300|ETS2|FNDC3B|GCC2|GLG1|GNG10|HELZ|HIVEP2|HIVEP3|HRH2|IL1RAP|ITPRIPL2|IVNS1ABP|KDM6A|MALT1|MAP3K5|MTDH|MTMR3|MYH9|MYO9B|NUP153|OSBPL8|PER1|PHF3|PPP3CA|PRKCA|RALGAPB|RBFOX1|SEC24D|SF3B1|SFMBT1|SIPA1L1|SLC37A1|SMAD4|SPATA13|SRSF7|STOM|THRB|TIAM1|TJP1|TNFAIP8|TOP2B|UHRF2|USP36|VPS45|WWC2|XRRA1|YTHDC1|ZFP36L1|Z…	1.21999
Allen_Brain_Atlas_down	substantia_nigra_reticulata,_m1_part	substantia_nigra_reticulata,_m1_part	DA9_SEG	4884	3083	126	79.5369	94	0.0037761	0.997949	0.0075522	0.0075522	0.997949	0.0151044	ACIN1|AKAP11|AMD1|ATP1A1|ATP6V1C1|CDK12|CHD8|CLTC|CSPP1|CYB5R4|CYLD|DCTN4|DDX6|DGKD|DOCK3|EGLN1|EIF2S2|EIF4A2|FAM120B|FAM49B|FCGR1A|GAB3|GAPDH|GARNL3|GON4L|GPI|GRB2|HSPH1|HUWE1|IGF2R|KDM2A|LDHA|MAP3K2|MFSD12|MGA|MORC3|MTMR3|MYO9B|NAV2|NKTR|NRXN1|OGFRL1|PAK1|PHC3|PHF3|PIK3CB|PPIA|PPP3CA|PPP3R1|PREPL|PRPF38B|PSPC1|RAB14|RAB28|RAD21|RALGAPB|RASA1|RBFOX1|REV3L|RHOT1|RTN3|SAFB|SCRN1|SEC24D|SERGEF|SF3B…	1.18184
Allen_Brain_Atlas_down	layer_1_of_FCx	layer_1_of_FCx	DA9_SEG	4884	3083	113	71.3307	85	0.00389599	0.997957	0.00779198	0.00779198	0.997957	0.015584	ABHD12|ACSL3|ANKH|APOE|APP|ATP6V1C1|ATXN10|ATXN2L|BIN1|CANX|CD81|CDS2|CFDP1|CHD2|CLU|CORO1C|CST3|CTSB|CTSD|DENND5A|DIP2A|EEF1A1|EIF4A1|EIF4G2|FAM120B|FNBP1|FRMD4A|G3BP2|GABARAP|GAS6|GATM|GDI2|GLUL|GNAS|GPI|HDAC8|HNRNPD|HUWE1|KIAA0930|KIDINS220|KLF7|KLHDC10|LGMN|LRPPRC|MAP4K4|MBP|MKLN1|NACA|NDUFV2|NDUFV3|NFX1|NR4A2|OAZ1|OGDH|OSBPL9|P4HB|PACS2|PAFAH1B1|PAIP2|PICALM|PLP1|PPIA|PREPL|PTGES3|RAB14|RAB2…	1.19163
Allen_Brain_Atlas_down	r3_part_of_lateral_vestibular_nucleus	r3_part_of_lateral_vestibular_nucleus	DA9_MEGENA_hubs	4884	308	70	4.41441	11	0.00397591	0.998765	0.00795182	0.00795182	0.998765	0.0159036	ASTN1|CACNA1E|ENOX1|GRIA1|KCNJ2|NCALD|NEDD4L|SEZ6L|SYNPR|SYT1|TTYH3	2.49184
Allen_Brain_Atlas_down	medial_amygdala,_posterodorsal_part	medial_amygdala,_posterodorsal_part	DA9_SEG	4884	3083	63	39.7684	50	0.00403837	0.998357	0.00807673	0.00807673	0.998357	0.0161535	ACYP2|ADIPOR2|ANO10|ARHGEF10L|ASAP1|CERK|CPM|CREG1|ELF2|ERC1|FMNL3|FTH1|GATAD1|GATAD2A|GLRX|GYS1|IMMP2L|KCNIP4|KIF13A|LARP4|LPCAT1|LRRC8C|MAP3K8|MGAT5|MOB4|MXD1|NFATC2|NFKBID|NOL7|NPLOC4|OCIAD1|OSBPL1A|PANK2|PDE8A|PHLPP1|PPP1CB|PPTC7|RASSF4|RIPK2|SERF2|SLC20A2|SLC38A2|SNX19|SNX6|STK38L|TRMT11|UBE2D3|UBE2E2|VPS36|WWP1	1.25728
Allen_Brain_Atlas_down	layer_1_of_LOT	layer_1_of_LOT	DA9_SEG	4884	3083	119	75.1181	89	0.00422627	0.997731	0.00845254	0.00845254	0.997731	0.0169051	ABI1|ACSL3|ACTG1|ANKH|ARHGAP21|ATP2A2|ATRX|BBX|BCAT1|CCT6A|CHCHD3|CKAP5|CLASP1|CLK1|CNTNAP2|COX4I1|CTTNBP2NL|CYTH1|DAAM1|DAP3|EIF4A2|FAM193A|FBXL5|FNBP1|FTO|GGA2|GLG1|GPM6A|HSP90B1|HSPA4|HSPA8|IMMT|ITSN1|IVD|IWS1|KIAA0930|KLC1|LIMK2|LNPEP|MAEA|MKNK1|NARS|NDUFA4|NFAT5|NFX1|NKTR|OPA1|PACS1|PAFAH1B1|PCM1|PDIA6|PFDN5|PHF3|PI4K2A|PIAS2|PMM2|PNN|PPTC7|PREP|PRKCA|PSMD1|PTPRM|RBM5|RUFY2|SBNO1|SCAF11|SCAR…	1.1848
Allen_Brain_Atlas_down	Subiculum,_dorsal_part,_molecular_layer	Subiculum,_dorsal_part,_molecular_layer	DA9_MEGENA_hubs	4884	308	61	3.84685	10	0.00435181	0.998724	0.00870361	0.00870361	0.998724	0.0174072	ADAM28|DEPTOR|EFNA5|ELMO1|FAM149A|FHOD3|GRB10|SGSM1|SPP1|TMEM163	2.59953
Allen_Brain_Atlas_down	Field_CA2,_stratum_lacunosum-moleculare	Field_CA2,_stratum_lacunosum-moleculare	DA9_MEGENA_hubs	4884	308	81	5.10811	12	0.00440051	0.998527	0.00880102	0.00880102	0.998527	0.017602	ANK1|CPA6|EFNA5|ELMO1|FIGN|GRB10|H2AFY2|OLFM2|SGSM1|SPP1|TMEM163|TSHZ2	2.34921
Allen_Brain_Atlas_down	roof_plate_of_p2_(epithalamic_roofplate)	roof_plate_of_p2_(epithalamic_roofplate)	DA9_SEG	4884	3083	96	60.5995	73	0.00453922	0.997734	0.00907843	0.00907843	0.997734	0.0181569	AKAP11|ANK3|ATXN2|B4GALT5|CAMTA1|CAND1|CCDC88A|CREM|DDX1|DDX46|DENND5A|DHX9|DNM3|ENSA|EPS15L1|EVL|GALNT11|GDI2|GRIPAP1|GTF2F2|HDLBP|HERC3|HNRNPU|HPCAL1|INPP5B|INVS|IPO9|KLC1|KLHL24|LARP4B|MARK2|MICU1|MRPS5|NEGR1|NR4A2|OPA1|OXR1|PFKFB3|PIK3CA|PLEKHA1|PPM1K|PPME1|PPP2CA|PRKDC|PSMD1|RAB2A|RAB3GAP2|RALY|SDCBP|SF3B3|SLC20A1|SLC2A3|SLC7A6|SPATA6|SUGP2|TCF20|TM9SF2|TMEM131|TMOD2|TRPM2|UBASH3B|UBE2B|UBE2…	1.20463
Allen_Brain_Atlas_down	p2_portion_of_the_substantia_nigra_pars_compacta	p2_portion_of_the_substantia_nigra_pars_compacta	DA9_SEG	4884	3083	86	54.2871	66	0.00467176	0.997765	0.00934353	0.00934353	0.997765	0.0186871	ACAP2|AKAP13|ARID5A|ATL2|B3GNT5|CBFB|CBL|CDK6|CEP57|CKLF|CSPP1|CTNNA2|CYB5R4|DMXL1|DPP8|EGLN1|EHMT1|EXOC5|FARP1|FCGR1A|HIVEP3|IL1RAPL1|LY96|MAP3K5|MYH9|MYO1F|MYO9B|NEK7|NOL10|OGFRL1|ORC2|OSBPL1A|PAG1|PIK3CB|PPP3CA|RALGAPB|RBFOX1|RBMX|REV3L|RFX3|RHOT1|SAFB|SEC24D|SF3B1|SMARCA4|SRSF11|SRSF7|SS18|ST8SIA4|STIM2|TBC1D30|TBK1|TBL1X|THRB|TNFAIP8|TRIO|UHRF2|USP36|UTRN|VPS45|WDR60|YTHDC1|ZBTB16|ZNF609|ZNF…	1.21576
Allen_Brain_Atlas_down	Midbrain_reticular_nucleus,_retrorubral_area	Midbrain_reticular_nucleus,_retrorubral_area	DA9_SEG	4884	3083	76	47.9746	59	0.00467803	0.99788	0.00935605	0.00935605	0.99788	0.0187121	ABHD2|ACAP2|ARID5A|ARPC2|CNOT4|DENND1A|E2F3|EXOC5|FARP1|FCER1G|FCGR1A|GALNT7|GOLGA4|GTF3A|HELZ|HIVEP3|HNRNPF|ID2|ITGB5|JUND|KCTD20|KDM6A|KIAA2026|LARP1|LY96|MAP3K5|MBD2|MXD1|MYO9B|NCOR1|NUP153|PAG1|PER1|PLAUR|POLK|RALGAPB|RBFOX1|REV3L|RFX3|RNF111|SEC24D|SLC1A3|SON|SRSF11|SS18|STK32B|STOM|TBK1|THRB|TIAM1|TOP2B|TRA2B|TRPS1|USP53|UTP18|XRRA1|YTHDC1|ZNF148|ZNF652	1.22982
Allen_Brain_Atlas_down	Frontal_pole,_layer_1	Frontal_pole,_layer_1	DA9_SEG	4884	3083	102	64.387	77	0.00502548	0.997412	0.010051	0.010051	0.997412	0.0201019	ABHD12|ACSL3|ANKH|APP|ATXN10|ATXN2L|CD81|CDS2|CFDP1|CSNK1E|CTTNBP2NL|DDX39B|DDX5|DENND5A|DIP2A|FAM162A|FIG4|G3BP2|GABARAP|GAK|GAS6|GATM|GNAS|GRAMD1A|HECTD2|HGSNAT|HNRNPD|HSPD1|IFNAR1|ITSN1|KIAA0930|KIF5B|KLF7|KLHDC10|KLHL24|LRPPRC|MBP|MECP2|MKLN1|MRPS31|NARS|NDUFS1|NDUFV2|NDUFV3|NFX1|PACS2|PAFAH1B1|PDK3|PHF14|PICALM|PLP1|PRNP|PSTPIP2|PTGES3|RALGDS|RBM6|RNF130|RPN2|SACM1L|SCARB2|SF3B2|SGK1|SKP1|SL…	1.19589
Allen_Brain_Atlas_down	Medial_amygdalar_nucleus,_posterodorsal_part,_sublayer_b	Medial_amygdalar_nucleus,_posterodorsal_part,_sublayer_b	DA9_SEG	4884	3083	62	39.1372	49	0.00515887	0.997863	0.0103177	0.0103177	0.997863	0.0206355	ADIPOR2|ANO10|ARHGEF10L|ASAP1|CAST|CCNL1|CERK|CHFR|CPM|CREG1|CYTH4|DIP2B|ELF2|FMNL3|FTH1|GATAD1|GLRX|GYS1|KCNIP4|KIF13A|LARP4|LPCAT1|LRRC8C|MAP3K8|MGAT5|MOB4|MXD1|NDUFS1|NFATC2|NFKBID|NOL7|NPLOC4|OSBPL1A|PHLPP1|PIK3AP1|PLEK|PPP1CB|RIPK2|SERF2|SNX19|SNX6|SOS2|STK24|TRIP11|TRMT11|UBE2E2|UGGT2|VPS36|WWP1	1.25201
Allen_Brain_Atlas_down	Paraflocculus,_molecular_layer	Paraflocculus,_molecular_layer	DA9_SEG	4884	3083	105	66.2807	79	0.00525865	0.997254	0.0105173	0.0105173	0.997254	0.0210346	ABHD12|ACTB|AKAP11|ANAPC5|ANKRD10|ANKRD11|ARL6IP1|ATP6V1B2|ATP6V1H|BIRC6|BMPR2|BTRC|CAB39|CAMTA1|CAPN7|CCT3|CCT6A|CHN1|CLASP2|CLTA|COX4I1|CTIF|DDHD1|DHX9|DPYSL2|DYNC1H1|ELP3|EPS15|EVL|EXOC1|FKBP15|FTO|G3BP2|GABARAP|GNG7|GSK3B|HSD17B11|HSP90AA1|HSPH1|IDS|LONP1|MAPK8IP3|MGRN1|MYCBP2|NUP98|PAIP2|PAM|PJA2|PLD3|POLB|PPIA|PSMA6|PSMC6|PSMD1|PTGES3|RAB2A|RASA1|RDX|SACM1L|SF3B2|SHOC2|SKP1|SLC2A3|SLC30A9|S…	1.1919
Allen_Brain_Atlas_down	superficial_stratum_of_POH	superficial_stratum_of_POH	DA9_SEG	4884	3083	121	76.3806	90	0.00526836	0.997111	0.0105367	0.0105367	0.997111	0.0210735	ABI1|ACSL3|ANKH|APP|ARL5A|ATE1|ATP6V1A|ATXN2L|BCAT1|BNIP3|CAB39|CAMK2D|CBL|CCNT2|CCT3|CCT8|CEPT1|CHN1|CLTC|CNTNAP2|COPA|CTNND1|DAP3|DARS|DDX18|DNAJA1|EIF2AK2|EIF4A2|ERC2|FIG4|GAK|GAPDH|GGNBP2|HDAC8|HEATR5B|HERC2|HNRNPF|HSP90AA1|HSP90AB1|HSP90B1|HSPE1|IGF2R|INPP4A|KANSL1L|KDM2A|KIF2A|KPNA1|MAEA|MAPK1|MTOR|NARS|NFX1|OLA1|OPCML|PACS1|PCM1|PEBP1|PGK1|PHKB|PLEKHA5|PREP|PREPL|RAB1A|RAD23B|RALGAPA1|RASA…	1.17831
Allen_Brain_Atlas_down	neural_plate	neural_plate	DA9_SEG	4884	3083	92	58.0745	70	0.00527148	0.99738	0.010543	0.010543	0.99738	0.0210859	ACSL3|APOE|ATG16L2|BIN1|CAMK2D|CCT4|CD81|CDS2|CHD6|CLU|COPA|CREBL2|CTIF|DPYSL2|ELP3|ENTPD1|ETFA|EVL|GABARAP|GLUL|GNAS|HDAC3|HECTD2|HSD17B11|INPP5F|JUND|KIAA0930|KLF7|KLHDC10|LGMN|LIMK2|MBP|NACA|NDUFB8|NR4A2|OSBPL9|PACS2|PAIP2|PDK3|PHKB|PLEKHB2|PLP1|PRMT2|PSMD1|PTGDS|QKI|RASGRP3|RBM4|RBM6|RDX|RNF13|SAMHD1|SCARB2|SLC25A12|SLC30A9|SOD1|SRSF11|STIP1|STX16|TBC1D9B|TFCP2|TNRC6A|TTC3|TULP4|TXNIP|UBE3A|U…	1.20535
Allen_Brain_Atlas_down	intermediate_stratum_of_r5Ve	intermediate_stratum_of_r5Ve	DA9_MEGENA_hubs	4884	308	53	3.34234	9	0.00528796	0.998527	0.0105759	0.0105759	0.998527	0.0211518	ASTN1|ENOX1|FAM49A|GLDN|KCNJ2|LYPLAL1|MGAT1|NEDD4L|SYT1	2.69272
Allen_Brain_Atlas_down	rhombomere_5	rhombomere_5	DA9_MEGENA_hubs	4884	308	115	7.25225	15	0.00533793	0.997906	0.0106759	0.0106759	0.997906	0.0213517	ASTN1|ATP6V1C1|C1QC|CACNA1E|DGCR8|FAM49A|GNAI1|GRIA1|NCALD|NEDD4L|PTPN2|SEZ6L|SYNPR|SYT1|TTYH3	2.06832
Allen_Brain_Atlas_down	Field_CA2	Field_CA2	DA9_MEGENA_hubs	4884	308	83	5.23423	12	0.00538198	0.998149	0.010764	0.010764	0.998149	0.0215279	CD83|EFNA5|ELMO1|FIGN|GALNT13|GRB10|H2AFY2|INPP4B|RASSF4|SPP1|TMEM163|TSHZ2	2.2926
Allen_Brain_Atlas_down	basal_plate_of_m1	basal_plate_of_m1	DA9_SEG	4884	3083	72	45.4496	56	0.00540558	0.997577	0.0108112	0.0108112	0.997577	0.0216223	ABHD2|ACAP2|ARID5A|ARPC2|ATL2|AUTS2|BTBD9|CCND2|CDK19|DLGAP1|ETS2|FAM49A|FKBP5|FNDC3B|GAS7|GCC2|GOLGA4|HIVEP3|HRH2|ID2|IL1RAP|LY96|MAN2A1|MAP3K5|MEF2C|MGAT4A|MTPN|MYO1E|NR3C1|NUAK1|NUMB|PER1|PLCB2|PPP3CA|PTK2B|RBFOX1|SEC24D|SF3B1|SIPA1L1|SKI|SLC1A3|SON|SP110|SRSF4|TCF4|TIAM1|TIAM2|TNRC18|TRPS1|UHRF2|USP36|VPS45|YTHDC1|ZBTB46|ZDHHC14|ZNF451	1.23213
Allen_Brain_Atlas_down	intermedioposterior_nucleus	intermedioposterior_nucleus	DA9_SEG	4884	3083	72	45.4496	56	0.00540558	0.997577	0.0108112	0.0108112	0.997577	0.0216223	ABHD3|ADCY7|ALCAM|APPBP2|ARHGAP26|ARHGEF12|ARPC2|ASCC3|ATG16L2|ATP2B4|BMP2K|CLU|CXCL16|DCAF10|DTNBP1|DUSP10|EDEM1|ETV6|FAM162A|FLT1|FOSL2|GALNT11|GMDS|GOLGA4|HMOX1|HOOK3|HSD17B11|IDS|INPP5F|ITFG1|KCNIP1|KCNK13|KIAA1328|LAIR1|LIMS1|LMBR1L|MYO10|NEGR1|NUAK1|OS9|RGS10|RNF115|SAMD4A|SBNO1|SLA|SLC37A1|SLC5A3|SLC7A5|SNX5|SPP1|SRSF11|TNPO1|UBE2F|UHRF1BP1|UTRN|ZDHHC2	1.23213
Allen_Brain_Atlas_down	paraventricular_nucleus,_dorsal_part	paraventricular_nucleus,_dorsal_part	DA9_MEGENA_hubs	4884	308	63	3.97297	10	0.0055157	0.998321	0.0110314	0.0110314	0.998321	0.0220628	ANTXR1|BLZF1|CALN1|GNA13|HSPB1|NR4A2|PPIE|RANBP17|TBC1D22A|TMEM170A	2.51701
Allen_Brain_Atlas_down	r1_part_of_intermediate_nucleus_of_the_lateral_lemniscus	r1_part_of_intermediate_nucleus_of_the_lateral_lemniscus	DA9_SEG	4884	3083	111	70.0682	83	0.00570351	0.996944	0.011407	0.011407	0.996944	0.0228141	AGAP1|ANK3|AP1G1|AP2A2|ARL6IP5|ARPC3|ATE1|ATP2B1|AUH|CLINT1|CPNE8|CPSF6|DCTN4|DYM|EPS15|FAR1|FOXJ3|GATAD1|GOLGB1|GRB2|HMGXB3|HNRNPC|HPRT1|HTT|IPO9|KIAA0232|KPNB1|LDHA|LPCAT1|LRRC8D|MAP2K1|MAP3K2|MCM3AP|METTL9|MFSD12|MORC3|MTCH1|NAGK|NIN|NME2|NOP58|OS9|PJA2|PPIP5K2|PPP1R2|PPP3CA|PRKCE|PRPF38B|PRRC2B|PSMA1|PTBP2|RAB12|RAB20|RBFOX1|REV3L|RFC1|RFX3|RGL1|RPRD1A|SAMD12|SLC22A23|SMARCA5|SNX13|SPCS2|SREB…	1.18456
Allen_Brain_Atlas_down	Interposed_nucleus	Interposed_nucleus	DA9_MEGENA_hubs	4884	308	84	5.2973	12	0.00593413	0.997931	0.0118683	0.0118683	0.997931	0.0237365	ASTN1|CACNA1E|CDH13|CNTN4|ENOX1|GRIA1|KCNJ2|OPRM1|PAK3|PRICKLE2|PRKAG2|SYNPR	2.26531
Allen_Brain_Atlas_down	Parastrial_nucleus	Parastrial_nucleus	DA9_SEG	4884	3083	51	32.1935	41	0.00595295	0.997752	0.0119059	0.0119059	0.997752	0.0238118	ANKS1A|ARAP1|ARHGAP15|ATP6V0A1|C3|CD84|CDK5RAP2|CIITA|CLPB|CSGALNACT2|CWF19L2|DOCK3|ELP4|EML4|ENO1|GALK2|GPATCH2|KIF13B|LRMP|MAN2A1|MIA2|NFIC|NOL10|NUFIP2|POU2F1|PPARG|PPP3CC|RAB11A|RAPGEF6|RNF213|SCFD1|SH3TC1|SRSF11|ST6GALNAC3|SYAP1|TBL1XR1|TNFAIP8|WDR44|ZNF638|ZNF780B|ZNF800	1.27355
Allen_Brain_Atlas_down	superficial_stratum_of_THyB-V	superficial_stratum_of_THyB-V	DA9_SEG	4884	3083	117	73.8557	87	0.00611845	0.996645	0.0122369	0.0122369	0.996645	0.0244738	ABI1|ACSL3|AHCYL1|AIG1|AKAP11|AMD1|APLP2|APP|ATP6V1B2|ATXN2|CAMSAP2|CAP1|CCNT2|CCT3|CD164|CDC27|CDK8|CKAP5|CLTC|COX6A1|CTTNBP2NL|DDX17|DDX24|DHX36|DYNC1H1|EEF1A1|EPRS|FXR1|GAK|GSPT1|HNRNPR|HSPA9|HSPD1|HSPE1|IMMT|INSIG2|IVD|LARS|LRPPRC|LRRFIP1|LUC7L2|MAP4K4|MORF4L1|MTG1|NAV2|NDUFA4|NSMCE2|P4HB|PGK1|POLB|POMP|PSPC1|RAB1A|RAD23B|RASSF3|RBM5|RNMT|SERBP1|SIN3A|SMARCA5|SMCHD1|SMG1|SNAP25|SPARCL1|SPIN1|…	1.17797
Allen_Brain_Atlas_down	ventral_tuberomammillary_nucleus,_superficial_part_(histaminergic)	ventral_tuberomammillary_nucleus,_superficial_part_(histaminergic)	DA9_SEG	4884	3083	117	73.8557	87	0.00611845	0.996645	0.0122369	0.0122369	0.996645	0.0244738	ABI1|ACSL3|AHCYL1|AIG1|AKAP11|AMD1|APLP2|APP|ATP6V1B2|ATXN2|CAMSAP2|CAP1|CCNT2|CCT3|CD164|CDC27|CDK8|CKAP5|CLTC|COX6A1|CTTNBP2NL|DDX17|DDX24|DHX36|DYNC1H1|EEF1A1|EPRS|FXR1|GAK|GSPT1|HNRNPR|HSPA9|HSPD1|HSPE1|IMMT|INSIG2|IVD|LARS|LRPPRC|LRRFIP1|LUC7L2|MAP4K4|MORF4L1|MTG1|NAV2|NDUFA4|NSMCE2|P4HB|PGK1|POLB|POMP|PSPC1|RAB1A|RAD23B|RASSF3|RBM5|RNMT|SERBP1|SIN3A|SMARCA5|SMCHD1|SMG1|SNAP25|SPARCL1|SPIN1|…	1.17797
Allen_Brain_Atlas_down	Anterior_olfactory_nucleus,_layer_1	Anterior_olfactory_nucleus,_layer_1	DA9_SEG	4884	3083	88	55.5495	67	0.0061238	0.996971	0.0122476	0.0122476	0.996971	0.0244952	ACSL1|ACSL3|ARAP1|ARL6IP4|ATE1|ATP6V0C|AUH|BOD1L1|CAPRIN1|CCT4|CCT8|CD81|CFDP1|CLASP2|COG5|CREBL2|CTSB|DIP2C|E2F3|EIF2AK4|FAM120B|FAM149A|FNBP1|FRMD4A|GAS6|GLB1|HDAC3|HSD17B11|HSPD1|KIAA0930|KIDINS220|KLF7|KLHDC10|LRPPRC|M6PR|MAD1L1|MAEA|MAP4K4|NACA|NDUFS1|NEK1|OAZ1|OSBPL9|P4HB|PAIP2|PDK3|PHF20|PLP1|PNKD|PPIA|PSMA6|PTPN11|RERE|RPN2|RPRD2|SACM1L|SLC30A9|SPAG9|SPECC1|SRGAP1|ST8SIA4|TBCD|TCF20|TMEM3…	1.20613
Allen_Brain_Atlas_down	OB_olfactory_fiber_layer	OB_olfactory_fiber_layer	DA9_MEGENA_hubs	4884	308	95	5.99099	13	0.00617398	0.997727	0.012348	0.012348	0.997727	0.0246959	ABCA3|ACTR10|FRMD5|HSP90AA1|HSPD1|HSPE1|HSPH1|NCALD|PEX5L|PTGES3|STIP1|TCEA2|TEX2	2.16992
Allen_Brain_Atlas_down	superficial_stratum_of_r9BL	superficial_stratum_of_r9BL	DA9_SEG	4884	3083	107	67.5432	80	0.00662874	0.996452	0.0132575	0.0132575	0.996452	0.026515	AATF|ACTB|AHCTF1|ALCAM|APLP2|ARHGEF6|ARID4A|ARIH2|ARL6IP5|ATF7IP|ATP1B1|ATP6V1B2|BANP|BCLAF1|CAB39|CABIN1|CANX|CDK17|CSF1R|CSNK2A1|CST3|CUL1|CUL2|DAAM1|DDX3X|DMTF1|DTNB|EIF2AK2|ELF1|ERGIC1|FAM193A|FRMD4A|GLG1|HIP1|HNRNPL|HSP90B1|IFNAR1|ITPRIPL2|KDM4B|LARS|LRP1|MAST3|MDH1|MDM4|MTHFR|NAA35|NCAM2|NCOA3|NDEL1|NDFIP1|P4HB|PDIA6|PPA2|PSMD14|RBM17|RGL1|RSBN1|RTN4|SAMSN1|SCARB2|SERINC5|SGMS1|SMAP2|SMG7|S…	1.18443
Allen_Brain_Atlas_down	r5_part_of_magnocellular_medial_vestibular_nucleus	r5_part_of_magnocellular_medial_vestibular_nucleus	DA9_MEGENA_hubs	4884	308	55	3.46847	9	0.00679188	0.998025	0.0135838	0.0135838	0.998025	0.0271675	ASTN1|ENOX1|FAM49A|GLDN|KCNJ2|LYPLAL1|MGAT1|NEDD4L|SYT1	2.59481
Allen_Brain_Atlas_down	Pontine_reticular_nucleus	Pontine_reticular_nucleus	DA9_MEGENA_hubs	4884	308	75	4.72973	11	0.00679522	0.997717	0.0135904	0.0135904	0.997717	0.0271809	C1QA|C1QC|GABRG3|KCTD12|MIS18BP1|NEDD4L|NR4A3|PTPN2|SLC1A3|SLC44A5|SYT16	2.32571
Allen_Brain_Atlas_down	prepontine_hindbrain	prepontine_hindbrain	DA9_SEG	4884	3083	110	69.4369	82	0.00687292	0.996276	0.0137458	0.0137458	0.996276	0.0274917	ACTR2|ADD1|AKAP11|ANAPC5|ANKRD10|ANKRD11|AP2A2|APC|ARPC2|ATXN10|BIN1|BMPR2|BTRC|CAB39|CAPN7|CLTA|CSNK1E|DAP3|DDHD1|DPYSL2|DSCAM|DYNLL1|ETNK1|EVL|FAR1|FTO|G3BP2|GABARAPL1|GNG7|HDAC3|HECTD2|HK1|HNRNPD|HP1BP3|HPRT1|HSP90AB1|HSPH1|IDS|INTS10|KDM4B|KDM5A|MAP2K4|MAPK8IP3|MTCH1|MTMR6|MYCBP2|NACA|OAZ1|PAIP2|PAM|PFDN5|PI4KA|PIK3C3|PLD3|PPIA|PPP1R12A|PRNP|RAB2A|RBM6|RTN3|RUFY2|S100PBP|SCARB2|SHOC2|SKP1|SLC…	1.18093
Allen_Brain_Atlas_down	superficial_stratum_of_r1BL	superficial_stratum_of_r1BL	DA9_SEG	4884	3083	113	71.3307	84	0.00710762	0.996104	0.0142152	0.0142152	0.996104	0.0284305	AGAP1|ANK3|AP1G1|AP2A2|ARL6IP5|ARPC3|ATE1|ATP2B1|AUH|CLINT1|CPNE8|CPSF6|DCTN4|DSCAM|DYM|EPS15|FAR1|FOXJ3|GATAD1|GOLGB1|GRB2|HMGXB3|HNRNPC|HPRT1|HTT|IPO9|KIAA0232|KPNB1|LDHA|LPCAT1|LRRC8D|MAP2K1|MAP3K2|MCM3AP|METTL9|MFSD12|MORC3|MTCH1|NAGK|NIN|NME2|NOP58|OS9|PJA2|PPIP5K2|PPP1R2|PPP3CA|PRKCE|PRPF38B|PRRC2B|PSMA1|PTBP2|RAB12|RAB20|RBFOX1|RC3H1|REV3L|RFC1|RFX3|RGL1|RPRD1A|SAMD12|SLC22A23|SMARCA5|SNX1…	1.17761
Allen_Brain_Atlas_down	Medial_amygdalar_nucleus,_posterodorsal_part	Medial_amygdalar_nucleus,_posterodorsal_part	DA9_SEG	4884	3083	74	46.7121	57	0.00728813	0.996592	0.0145763	0.0145763	0.996592	0.0291525	ACYP2|ADIPOR2|ANO10|ARHGEF10L|ARID3A|ASAP1|AVL9|B4GALT5|CAST|CCNL1|CERK|CPM|FBXL17|FMNL3|FTH1|GATAD1|GLRX|GYS1|KCNIP4|KIF13A|LARP4|LIMS1|LPCAT1|LRRC8C|MAP3K8|MGAT5|MOB4|MXD1|NDUFAF2|NDUFS1|NFATC2|NFKBID|NHLRC2|NOL7|NPLOC4|NSMAF|OSBPL1A|PANK2|PHLPP1|PPP1CB|PPTC7|RASSF4|RHOA|RIPK2|SERF2|SIPA1L2|SLC22A23|SLC38A2|SNX19|SNX6|TMEM65|TRIP11|TRMT11|UBE2D3|UBE2E2|VPS36|WWP1	1.22024
Allen_Brain_Atlas_down	Dentate_gyrus,_polymorph_layer	Dentate_gyrus,_polymorph_layer	DA9_MEGENA_hubs	4884	308	66	4.16216	10	0.00770242	0.997528	0.0154048	0.0154048	0.997528	0.0308097	ATP1B3|DEPTOR|EFNA5|ELMO1|FHOD3|GRB10|PLP1|SPP1|TMEM163|TSHZ2	2.4026
Allen_Brain_Atlas_down	p3_portion_of_the_substantia_nigra_pars_reticulata	p3_portion_of_the_substantia_nigra_pars_reticulata	DA9_SEG	4884	3083	103	65.0182	77	0.00770676	0.99588	0.0154135	0.0154135	0.99588	0.030827	ACIN1|ACSL1|ADAM17|ADNP|AGAP1|ARRB1|AVL9|CAMK2D|CHD2|CTNNA2|CYLD|DDX6|DIP2C|DNAJB14|DNMT3A|DYNC1H1|DYRK1A|EIF4A2|EP300|EXOC1|FAM193A|FARP1|FOS|GLG1|GNAI3|HIVEP3|IMMT|IPO9|ITPR1|KCTD20|LNPEP|MAP4K4|MGA|MLLT6|MXD1|NDUFAF2|NUP153|NUP98|PAG1|PAK1|PCM1|PDE8A|PDIA6|PHC3|PHF3|PIK3CB|PPP1R10|PRPF38B|RAB12|RALGAPB|RBFOX1|REV3L|RHOT1|RIN3|RUFY2|SETD2|SIK3|SMARCA4|SNW1|SOD1|SOS2|SS18|THADA|TLN1|TLN2|TMEM163…	1.18428
Allen_Brain_Atlas_down	episupraoptic_nucleus	episupraoptic_nucleus	DA9_SEG	4884	3083	122	77.0119	90	0.0077547	0.995616	0.0155094	0.0155094	0.995616	0.0310188	ABI1|ACSL3|ANKH|APP|ARL5A|ATE1|ATP6V1A|ATXN2L|BCAT1|BNIP3|CAB39|CAMK2D|CBL|CCNT2|CCT3|CCT8|CEPT1|CHN1|CLTC|CNTNAP2|COPA|CTNND1|DAP3|DARS|DDX18|DNAJA1|EIF2AK2|EIF4A2|ERC2|FIG4|GAK|GAPDH|GGNBP2|HDAC8|HEATR5B|HERC2|HNRNPF|HSP90AA1|HSP90AB1|HSP90B1|HSPE1|IGF2R|INPP4A|KANSL1L|KDM2A|KIF2A|KPNA1|MAEA|MAPK1|MTOR|NARS|NFX1|OLA1|OPCML|PACS1|PCM1|PEBP1|PGK1|PHKB|PLEKHA5|PREP|PREPL|RAB1A|RAD23B|RALGAPA1|RASA…	1.16865
Allen_Brain_Atlas_down	Granular_lamina_of_the_cochlear_nuclei	Granular_lamina_of_the_cochlear_nuclei	DA9_MEGENA_hubs	4884	308	87	5.48649	12	0.00786423	0.997148	0.0157285	0.0157285	0.997148	0.0314569	ASTN1|CACNA1E|CDH13|CHD5|GALNT13|IFT172|L3MBTL1|OLFM2|SEZ6L|SPATS2L|SYT1|TTYH3	2.18719
Allen_Brain_Atlas_down	Mus_musculus	Mus_musculus	DA9_SEG	4884	3083	90	56.812	68	0.00789798	0.995971	0.015796	0.015796	0.995971	0.0315919	ACSL3|APOE|ATG16L2|BIN1|CAMK2D|CCT4|CD81|CDS2|CHD6|COPA|CREBL2|CTIF|DPYSL2|ELP3|ENTPD1|ETFA|EVL|GABARAP|GLUL|GNAS|HDAC3|HECTD2|HSD17B11|INPP5F|KIAA0930|KLF7|KLHDC10|LGMN|LIMK2|MBP|NACA|NDUFB8|NR4A2|OSBPL9|PACS2|PAIP2|PDK3|PHKB|PLEKHB2|PLP1|PRMT2|PSMD1|PTGDS|QKI|RASGRP3|RBM4|RBM6|RC3H1|RDX|RNF13|SAMHD1|SCARB2|SLC25A12|SLC30A9|SOD1|STIP1|STX16|TBC1D9B|TFCP2|TNRC6A|TTC3|TULP4|TXNIP|UBE3A|UBR4|WSB1|Z…	1.19693
Allen_Brain_Atlas_down	Pons	Pons	DA9_MEGENA_hubs	4884	308	109	6.87387	14	0.00802629	0.996812	0.0160526	0.0160526	0.996812	0.0321051	ASTN1|C1QA|C1QC|DGCR8|GABRG3|GNAI1|GRIA1|NOL4|P4HA1|PTPN2|SEZ6L|SRRM4|SYNPR|SYT16	2.0367
Allen_Brain_Atlas_down	superficial_stratum_of_DG	superficial_stratum_of_DG	DA9_MEGENA_hubs	4884	308	155	9.77477	18	0.00819883	0.996307	0.0163977	0.0163977	0.996307	0.0327953	ACSL1|ANK1|ATP1B3|CXCR4|EFNA5|ELMO1|FHOD3|GRB10|H2AFY2|HECW1|METTL7A|PLP1|PRPF40B|SGSM1|SLC11A1|SPP1|TMEM163|TMTC3	1.84147
Allen_Brain_Atlas_down	Entorhinal_area,_lateral_part,_layer_1	Entorhinal_area,_lateral_part,_layer_1	DA9_SEG	4884	3083	109	68.8057	81	0.00825923	0.995474	0.0165185	0.0165185	0.995474	0.0330369	AMD1|ANAPC5|ANXA5|APLP2|ARHGAP21|ARHGEF10L|ARL6IP1|ATP1B3|CAB39|CAP1|CAPZB|CCT3|CKAP5|CKB|COPA|COX4I1|CST3|CTSD|DAAM1|DENND5A|DYNC1H1|EIF3E|EIF4A2|EPRS|ETNK1|FLT1|FNBP1|FOXO3|FRYL|GGA2|GLUL|GLYR1|GOLGB1|HSPA5|HSPE1|HUWE1|IMMT|JAK3|KIDINS220|KIF13A|KLC1|LCOR|LGMN|LPAR1|MBNL1|MBP|ORMDL1|OSBPL9|PAIP2|PFDN5|PGK1|PHACTR4|PHLPP1|PLP1|PNN|PPA1|PSEN1|PSMA6|RAB31|RAD21|RBM5|RHOBTB3|RUFY2|SAMHD1|SAT1|SERIN…	1.17723
Allen_Brain_Atlas_down	Primary_somatosensory_area,_lower_limb,_layer_2/3	Primary_somatosensory_area,_lower_limb,_layer_2/3	DA9_SEG	4884	3083	109	68.8057	81	0.00825923	0.995474	0.0165185	0.0165185	0.995474	0.0330369	ACTB|ADAM28|APC|APOE|ARL6IP1|ATP11A|ATP6AP2|BACH1|BCAT1|BCL2L1|CANX|CCM2|CCT4|CD81|CDS2|CFDP1|CLCN3|CLK1|CTSD|DENND5A|EEA1|EIF3A|EIF4G2|EPS15|FAM120B|FAU|FNBP1|FRMD4B|G3BP2|GALNT1|GAS6|GATM|GSN|HEATR5B|HK1|HNRNPH1|ITSN1|KIAA0100|KIAA0930|KIF2A|LGALS8|LIMK2|LPAR1|MARS|MBP|MECP2|NACA|NDUFAF2|NPC1|NSF|OSBPL9|PACS2|PDXK|PHKB|PIAS2|PLEKHB2|PLP1|PNKD|PRKAR2A|PRRC2C|QKI|RAB14|RAB21|RALGDS|RASSF2|RBM4|RN…	1.17723
Allen_Brain_Atlas_down	p2_portion_of_the_substantia_nigra_pars_reticulata	p2_portion_of_the_substantia_nigra_pars_reticulata	DA9_SEG	4884	3083	109	68.8057	81	0.00825923	0.995474	0.0165185	0.0165185	0.995474	0.0330369	ACIN1|ADAM17|AGAP1|AMD1|ASH1L|ATP1A1|ATP6V1C1|CADM1|CHD2|DDX6|DIP2C|DNMT3A|DYNC1H1|DYRK1A|EHMT1|EIF2S2|EIF4A2|EXOC1|FAM193A|FOS|GLG1|GNAI3|GRIK1|HECTD4|HIVEP3|HSPH1|HUWE1|IPO9|KCTD20|LDHA|LNPEP|MAP4K4|MGA|MYO9B|NOP58|NUP153|NUP98|PAK1|PCM1|PHC3|PHF3|PIK3CB|POLK|PPIA|PPP1R2|PPP3R1|PRKACB|PRPF38B|PSMA6|RAD21|RALGAPB|RBFOX1|REV3L|RHOT1|ROCK1|RTN3|RUFY1|RUFY2|SAFB|SCRN1|SETD2|SIK3|SMG1|SMG7|SNRPN|SNW…	1.17723
Allen_Brain_Atlas_down	Medulla	Medulla	DA9_SEG	4884	3083	112	70.6994	83	0.00851778	0.99528	0.0170356	0.0170356	0.99528	0.0340711	ACTG1|AHSA1|ANAPC16|ANKS1B|ATXN7L1|BBS9|C1QC|CDK17|CELF2|CLIP2|CSF1R|CSMD1|CTDSPL2|CTNNB1|DDX17|DIS3L2|E2F3|EEF1B2|EEF1G|ESCO1|FLOT1|FOS|GAS7|GGA1|GRIA2|H2AFY|HERC1|HNRNPD|HNRNPL|HNRNPU|ITM2B|KANSL1|LDHA|LUC7L3|MALT1|MAN1A2|MARK3|MAST3|MAT2A|MPRIP|NCOA3|NDEL1|NEDD4L|NKTR|NRXN1|NSF|NUCKS1|PARP8|PHF14|PKM|PMM2|PPP6R2|PSAP|PTEN|RAC1|RBM5|RNASEK|RNF114|RPN2|RTN1|SDCCAG8|SENP6|SERGEF|SETD3|SIRPA|SLC2A…	1.17398
Allen_Brain_Atlas_down	granule_cell_layer_of_the_DG	granule_cell_layer_of_the_DG	DA9_MEGENA_hubs	4884	308	67	4.22523	10	0.00856321	0.997204	0.0171264	0.0171264	0.997204	0.0342528	ATP1B3|DEPTOR|EFNA5|ELMO1|FHOD3|GRB10|PLP1|SPP1|TMEM163|TSHZ2	2.36674
Allen_Brain_Atlas_down	Cerebellar_nuclei	Cerebellar_nuclei	DA9_SEG	4884	3083	96	60.5995	72	0.00862299	0.995461	0.017246	0.0166934	0.995461	0.0333869	ADD1|ANAPC16|ANAPC5|ANKRD10|AP2A2|ARHGAP4|ARPC3|ATP11B|CADM1|CASD1|CD163|CNTNAP2|CORO1C|CSNK1E|DDX39B|DYNLL1|EEF1B2|EIF3H|ENTPD1|EPN2|ERC2|ERP44|FARP2|FBXW11|FNDC3A|GLG1|GRAMD1A|HERC1|HNRNPD|IFNAR1|IL1RAPL1|ILKAP|KDM4B|MAP2K4|MAPK1|MBOAT7|MTMR6|N4BP2L2|NACA|NCK2|NFX1|OPRM1|P2RY12|PAM|PDE4B|PFDN5|PLD3|PRKACB|PRKCA|PRNP|PRRC2B|RAC1|S100PBP|SAMSN1|SBF2|SENP7|SLC8A1|SLTM|SMC5|SMURF1|SNCA|SNX3|SPCS2|S…	1.18813
Allen_Brain_Atlas_down	r10_part_of_the_inferior_olive	r10_part_of_the_inferior_olive	DA9_SEG	4884	3083	99	62.4932	74	0.0089636	0.995214	0.0179272	0.0179272	0.995214	0.0358544	ABHD12|ABR|AEBP2|ANAPC5|ANK3|APLP2|ARHGEF6|ARID4A|ARIH2|ASXL2|ATP1B1|ATXN2|B4GALT5|BCLAF1|BRWD3|CAPN7|CHFR|CIRBP|CUL1|DNM1L|DTNB|EIF3E|EP400|FLOT1|FRS2|G3BP2|GALNT2|GIT2|HERC3|HSPA5|HSPA9|HSPE1|IQCB1|JAK2|KDM5A|KPNA6|KRIT1|L3MBTL4|LARS|LUC7L2|MAST2|MGA|MGST2|MKNK1|MRPL1|NAV2|NPAS3|NUP160|OGDH|PAK1|PDXK|PEBP1|PSAP|PTGES3|RAC1|RERE|RNF145|RNMT|SCYL2|SENP6|SERINC1|SF3B2|SNAP25|SNX2|SPOP|TMED10|TMEM1…	1.18413
Allen_Brain_Atlas_down	m1_(rostral)_midbrain_tegmentum	m1_(rostral)_midbrain_tegmentum	DA9_SEG	4884	3083	73	46.0809	56	0.0090496	0.995701	0.0180992	0.0180992	0.995701	0.0361984	ABHD2|ACAP2|ARID5A|ATL2|AUTS2|BTBD9|CCND2|CDK19|DLGAP1|ETS2|FAM49A|FKBP5|FNDC3B|GAS7|GCC2|GOLGA4|HIVEP3|HRH2|ID2|IL1RAP|LY96|MAN2A1|MAP3K5|MEF2C|MGAT4A|MTPN|MYO1E|NR3C1|NUAK1|NUMB|PER1|PLCB2|PPP3CA|PTK2B|RBFOX1|SEC24D|SF3B1|SIPA1L1|SKI|SLC1A3|SON|SP110|SRSF11|SRSF4|TCF4|TIAM2|TNRC18|TRPS1|UHRF2|USP3|USP36|VPS45|YTHDC1|ZBTB46|ZDHHC14|ZNF451	1.21525
Allen_Brain_Atlas_down	parvocellular_part_of_r8LRt	parvocellular_part_of_r8LRt	DA9_SEG	4884	3083	102	64.387	76	0.00928949	0.994975	0.018579	0.018579	0.994975	0.0371579	AATF|ACIN1|ACTB|AGPAT5|AHCTF1|AHSA1|AIDA|ALCAM|APLP2|ARHGEF6|ATP6V1B2|BCAT1|BCL6|BPTF|CABIN1|CAPZA1|CBFA2T2|CDC27|CREB3L2|CUL1|CUL4A|DTNB|EEF1A1|EIF2AK2|FAM133B|GIT2|HERC3|HNRNPH1|HSPA9|IFNAR1|ILF3|ITPR1|ITPRIPL2|IVD|JAK2|KCNIP4|KCNQ1|LARS|MAT2A|MDH1|MTHFR|NCAM2|NDFIP1|P4HB|PPA2|PPP6R2|PREP|PSAP|RANBP9|RBM17|RGL1|RNF38|RTN4|SAMSN1|SERINC5|SKP1|SMAP2|SMU1|SNAP25|SORL1|SOS1|SRFBP1|ST13|STAU2|SYMPK|…	1.18036
Allen_Brain_Atlas_down	pontine_hindbrain	pontine_hindbrain	DA9_MEGENA_hubs	4884	308	100	6.30631	13	0.00947652	0.996307	0.018953	0.018953	0.996307	0.0379061	ASTN1|C1QC|DGCR8|GNAI1|GRIA1|NEDD4L|PTPN2|RCN1|SEZ6L|SLC1A3|SYNPR|SYT16|TTYH3	2.06143
Allen_Brain_Atlas_down	dorsolateral_part_of_Lat	dorsolateral_part_of_Lat	DA9_MEGENA_hubs	4884	308	68	4.28829	10	0.00949606	0.996847	0.0189921	0.0189921	0.996847	0.0379843	CACNA1E|CDH13|CNTNAP4|GABRG3|IFT172|KCNJ2|OLFM2|OPRM1|P2RY12|RCN1	2.33193
Allen_Brain_Atlas_down	parvicellular_part_of_Lat	parvicellular_part_of_Lat	DA9_MEGENA_hubs	4884	308	68	4.28829	10	0.00949606	0.996847	0.0189921	0.0189921	0.996847	0.0379843	ASTN1|CACNA1E|CD83|CDH13|KCNJ2|OLFM2|OPRM1|PRKAG2|SYNPR|ZNF384	2.33193
Allen_Brain_Atlas_down	dorsolateral_part_of_Int	dorsolateral_part_of_Int	DA9_MEGENA_hubs	4884	308	58	3.65766	9	0.00963736	0.997022	0.0192747	0.0192747	0.997022	0.0385494	CACNA1E|CDH13|GABRG3|IFT172|KCNJ2|OLFM2|OPRM1|P2RY12|RCN1	2.46059
Allen_Brain_Atlas_down	intermediate_stratum_of_r6Lim	intermediate_stratum_of_r6Lim	DA9_MEGENA_hubs	4884	308	58	3.65766	9	0.00963736	0.997022	0.0192747	0.0192747	0.997022	0.0385494	C1QC|DGCR8|NEDD4L|RCN1|SLC11A1|SLC1A3|SYNPR|SYT1|TIAM2	2.46059
Allen_Brain_Atlas_down	r6_part_of_ventral_parvicellular_reticular_formation	r6_part_of_ventral_parvicellular_reticular_formation	DA9_MEGENA_hubs	4884	308	58	3.65766	9	0.00963736	0.997022	0.0192747	0.0192747	0.997022	0.0385494	C1QC|DGCR8|NEDD4L|RCN1|SLC11A1|SLC1A3|SYNPR|SYT1|TIAM2	2.46059
Allen_Brain_Atlas_down	Ventrolateral_preoptic_nucleus	Ventrolateral_preoptic_nucleus	DA9_SEG	4884	3083	161	101.63	116	0.00964206	0.994021	0.0192841	0.0192841	0.994021	0.0385683	ACSL3|ANKH|APAF1|APP|ARID4B|ATP6V0A1|BCAT1|BNIP3|CAMK2D|CBL|CCDC66|CCDC88A|CCNT2|CCT3|CCT8|CLASP2|CLTC|CNOT2|CNTNAP2|COPA|CTSD|DAP3|DARS|DDX10|DDX18|DYNC1H1|EIF2A|EIF2AK2|EIF2AK3|EIF4A2|ELMO1|ERP44|FBXO11|FBXO42|FIG4|FRYL|FXR1|GAK|GAPDH|GGNBP2|GNPTAB|HDAC8|HEATR5A|HEATR5B|HERC2|HGSNAT|HMBOX1|HNRNPF|HNRNPR|HSP90AA1|HSP90AB1|HSP90B1|KANSL1L|KPNA1|LRRFIP1|MAEA|MAN2A1|MAP4K5|MAPK1|MAX|MLLT6|MRPS31|NA…	1.14139
Allen_Brain_Atlas_down	Medial_amygdalar_nucleus	Medial_amygdalar_nucleus	DA9_SEG	4884	3083	92	58.0745	69	0.0100353	0.994729	0.0200705	0.0200705	0.994729	0.040141	ADIPOR2|ANO10|ASAP1|AUH|AVL9|BCAS3|BDP1|BRD7|CCNL1|CERK|COG5|CPNE1|DDX1|DNMT3A|EHMT1|ERC1|EXOC6B|FBXL17|FNIP2|FRYL|GATAD1|GATAD2A|GBF1|GLRX|GPBP1L1|KIF13A|LARP4|LPCAT1|LRRC8C|LYPLA1|MAP3K4|MAP3K8|MAP4K4|MBD2|MXD1|NDUFAF2|NDUFS1|NFATC2|NME2|NPLOC4|OSBPL1A|PDE8A|PHLPP1|PIK3CA|PPP1CB|PPTC7|RABGAP1|RAF1|RASA2|RHOA|SDCBP|SEC24A|SLC20A1|SLC22A23|SLC25A37|SNX19|STIP1|STK38L|STX6|STXBP3|TBCD|TTLL5|TYMP|U…	1.18813
Allen_Brain_Atlas_down	Main_olfactory_bulb	Main_olfactory_bulb	DA9_MEGENA_hubs	4884	308	90	5.67568	12	0.0102556	0.996138	0.0205112	0.0205112	0.996138	0.0410224	ABCA3|ACSL1|ACTR10|FRMD5|HSPD1|HSPE1|HSPH1|NCALD|OLFM2|PEX5L|PTGES3|TCEA2	2.11429
Allen_Brain_Atlas_down	rhombomere_6	rhombomere_6	DA9_MEGENA_hubs	4884	308	101	6.36937	13	0.0102781	0.99595	0.0205563	0.0205563	0.99595	0.0411126	ASTN1|ATP6V1C1|C1QC|CACNA1E|DGCR8|FAM49A|GRIA1|NCALD|NEDD4L|SOBP|SPATS2L|SYNPR|SYT1	2.04102
Allen_Brain_Atlas_down	Primary_motor_area,_Layer_1	Primary_motor_area,_Layer_1	DA9_SEG	4884	3083	114	71.9619	84	0.0104476	0.994085	0.0208951	0.0208951	0.994085	0.0417902	ACTB|APOE|ATP11A|ATP6V0C|ATP6V1C1|ATXN2L|BCL2L1|CANX|CCT4|CD81|CFDP1|CHD6|CHORDC1|CLASP2|CORO1C|CST3|CTSB|CTSD|DDX24|DENND5A|ETNK1|GABARAP|GDI2|GLUL|HDAC8|HDLBP|HEATR5B|HNRNPH1|HSD17B11|HUWE1|INPP5B|ITM2B|KIAA0930|KIDINS220|LGMN|MAD1L1|MAP3K4|MBP|MGRN1|MORF4L1|NACA|NBAS|NDUFB8|NDUFV2|NR4A2|NSF|OAZ1|OSBPL9|PACS2|PAIP2|PLEKHB2|PLP1|PLXDC2|PPIA|PREPL|PRRC2C|PSMA6|QKI|RAB31|RAD21|RASA1|RBM4|RHOBTB3|R…	1.16728
Allen_Brain_Atlas_down	sublayer_6b_of_OCx	sublayer_6b_of_OCx	DA9_MEGENA_hubs	4884	308	49	3.09009	8	0.0106383	0.996939	0.0212767	0.0212767	0.996939	0.0425534	ADAM28|BICC1|FIGN|GRB10|NALCN|SERPINH1|SLC16A10|SPP1	2.58892
Allen_Brain_Atlas_down	lateral_part_of_r3B	lateral_part_of_r3B	DA9_MEGENA_hubs	4884	308	59	3.72072	9	0.0107617	0.996609	0.0215234	0.0215234	0.996609	0.0430469	ASTN1|GABRG3|GRIA1|KCNJ2|RCN1|SGIP1|SIPA1L1|SLC1A3|SYT16	2.41889
Allen_Brain_Atlas_down	r3_part_of_basolateral_reticular_formation	r3_part_of_basolateral_reticular_formation	DA9_MEGENA_hubs	4884	308	59	3.72072	9	0.0107617	0.996609	0.0215234	0.0215234	0.996609	0.0380899	AIF1|ASTN1|GABRG3|GRIA1|NALCN|RCN1|SIPA1L1|SLC1A3|SYT16	2.41889
Allen_Brain_Atlas_down	r5_alar_plate	r5_alar_plate	DA9_MEGENA_hubs	4884	308	102	6.43243	13	0.0111318	0.995566	0.0222635	0.0222635	0.995566	0.044527	ASTN1|CACNA1E|CHD5|DGCR8|FAM49A|GRIA1|NCALD|NEDD4L|SEZ6L|SGSM1|SYNPR|SYT1|TTYH3	2.02101
Allen_Brain_Atlas_down	superficial_stratum_of_r10BM	superficial_stratum_of_r10BM	DA9_SEG	4884	3083	101	63.7557	75	0.0111643	0.993888	0.0223285	0.0223285	0.993888	0.0446571	ABHD12|ABR|AEBP2|ANAPC5|ANK3|APLP2|ARHGEF6|ARID4A|ARIH2|ASXL2|ATP1B1|ATXN2|B4GALT5|BCLAF1|BRWD3|CAPN7|CHFR|CIRBP|CUL1|CUL3|DNM1L|DTNB|EIF3E|FRS2|G3BP2|GALNT2|GIT2|HERC3|HSPA5|HSPA9|HSPE1|IQCB1|JAK2|KDM5A|KPNA6|KRIT1|L3MBTL4|LARS|LUC7L2|MAPK8IP3|MAST2|MGA|MGST2|MKNK1|MRPL1|NAV2|NPAS3|NUP160|OGDH|PAK1|PDXK|PEBP1|PSAP|PSEN1|PTGES3|RAC1|RERE|RNF145|RNMT|SCYL2|SENP6|SERINC1|SF3B2|SNAP25|SNX2|SPOP|TMED…	1.17636
Allen_Brain_Atlas_down	lateral_part_of_r1B	lateral_part_of_r1B	DA9_SEG	4884	3083	85	53.6558	64	0.011204	0.994225	0.0224081	0.0224081	0.994225	0.0448162	ABL2|ACAP2|AHCTF1|ANKS1B|CELF2|CNOT6L|DLGAP1|EGLN1|ETS2|FAM49A|FCGR1A|FOS|GNG10|GPATCH8|GPR155|HEATR1|HIVEP2|HIVEP3|HNRNPC|HRH2|IGSF21|IL6R|ITM2B|ITPR1|IVNS1ABP|KSR1|MEF2C|MKLN1|MRPS31|MYO9B|NCOR1|OSBPL1A|OSBPL3|PAG1|PELI1|PER1|PPP3CA|PRKCE|PRPF38B|PTPN2|RALGAPB|RASAL2|RFX3|RGS12|RIN2|RYR1|SEC63|SHMT1|SIPA1L1|SLC37A1|SLTM|SRBD1|SRSF4|THRB|TIAM1|TIAM2|TPM3|TRPS1|UBE2O|UST|VASH1|YTHDC1|ZMYM2|ZNF148	1.19279
Allen_Brain_Atlas_down	Pontine_reticular_nucleus,_caudal_part	Pontine_reticular_nucleus,_caudal_part	DA9_MEGENA_hubs	4884	308	70	4.41441	10	0.0115928	0.996024	0.0231856	0.0231856	0.996024	0.0463713	C1QA|C1QC|FAM49A|IQGAP2|NALCN|NEDD4L|PTPN2|SLC44A5|SYNPR|SYT16	2.26531
Allen_Brain_Atlas_down	Posterior_parietal_association_areas,_layer_6a	Posterior_parietal_association_areas,_layer_6a	DA9_MEGENA_hubs	4884	308	70	4.41441	10	0.0115928	0.996024	0.0231856	0.0231856	0.996024	0.0463713	ADAM28|BICC1|CXCR4|ELMO1|FGFR1|FIGN|INPP4B|NALCN|OPRM1|SERPINH1	2.26531
Allen_Brain_Atlas_down	mantle_zone_of_r3BL	mantle_zone_of_r3BL	DA9_MEGENA_hubs	4884	308	60	3.78378	9	0.0119819	0.996152	0.0239637	0.0239637	0.996152	0.0479274	ASTN1|GABRG3|GRIA1|KCNJ2|RCN1|SGIP1|SIPA1L1|SLC1A3|SYT16	2.37857
Allen_Brain_Atlas_down	hippocampus_(cortex_Ammonis)	hippocampus_(cortex_Ammonis)	DA9_MEGENA_hubs	4884	308	50	3.15315	8	0.0119922	0.996469	0.0239843	0.0239843	0.996469	0.0479687	ATP1B3|ELMO1|FIGN|GALNT13|GRB10|SPP1|TMEM163|TSHZ2	2.53714
Allen_Brain_Atlas_down	intermediate_(interpositus)_cerebellar_nucleus	intermediate_(interpositus)_cerebellar_nucleus	DA9_MEGENA_hubs	4884	308	92	5.8018	12	0.0121393	0.995317	0.0242787	0.0242787	0.995317	0.0485573	ASTN1|CACNA1E|CDH13|CNTN4|ENOX1|KCNJ2|OLFM2|OPRM1|P2RY12|PAK3|PRICKLE2|SYNPR	2.06832
Allen_Brain_Atlas_down	Nucleus_of_the_lateral_lemniscus,_ventral_part	Nucleus_of_the_lateral_lemniscus,_ventral_part	DA9_SEG	4884	3083	116	73.2244	85	0.0126906	0.992667	0.0253812	0.0253812	0.992667	0.0507625	ABL2|ANKRD13D|AP1G1|AP2A2|ARPC3|ASAH1|ATE1|ATP2B1|CACNA1D|CHD8|CLINT1|CPNE8|CPSF6|CSDE1|CSPP1|DCTN4|DYM|EPS15|FAR1|FUBP3|GARNL3|GNAI3|GRB2|HNRNPC|HPRT1|HUWE1|KCTD20|LDHA|LRRC8D|MCM3AP|METTL9|MFSD12|MORC3|MTCH1|MTMR3|MYO9B|NAGK|NBEA|NIN|NOP58|NR2C2|OS9|PHF3|PLAUR|PPP1R2|PPP3CA|PRKCE|PRPF38B|PRRC2B|PSMA1|PTBP2|RAB12|RAB14|RABGAP1|RALGAPB|RB1|RFX3|RGL1|RPRD1A|SAMD12|SFPQ|SLC22A23|SPCS2|SRP14|SRSF3|S…	1.16082
Allen_Brain_Atlas_down	Dentate_nucleus	Dentate_nucleus	DA9_MEGENA_hubs	4884	308	71	4.47748	10	0.0127642	0.995553	0.0255284	0.0255284	0.995553	0.0510568	CACNA1E|CDH13|GABRG3|IFT172|KCNJ2|OLFM2|OPRM1|P2RY12|RCN1|TMTC3	2.2334
Allen_Brain_Atlas_down	medial_part_of_r3B	medial_part_of_r3B	DA9_MEGENA_hubs	4884	308	71	4.47748	10	0.0127642	0.995553	0.0255284	0.0255284	0.995553	0.0510568	ASTN1|GALNT13|GNAI1|GRIA1|INPP4B|MIS18BP1|NR4A3|RCN1|SPATS2L|SYNPR	2.2334
Allen_Brain_Atlas_down	r4_part_of_medial_pontine_nuclei	r4_part_of_medial_pontine_nuclei	DA9_MEGENA_hubs	4884	308	71	4.47748	10	0.0127642	0.995553	0.0255284	0.0255284	0.995553	0.0510568	ASTN1|CDH13|CNTN4|GALNT13|GNAI1|GRIA1|NOL4|NR4A3|SFMBT2|TMEM163	2.2334
Allen_Brain_Atlas_down	Posterior_parietal_association_areas,_layer_1	Posterior_parietal_association_areas,_layer_1	DA9_SEG	4884	3083	97	61.2308	72	0.012988	0.992893	0.0259761	0.0259761	0.992893	0.0519521	ABHD3|ACTB|APOE|ARRB1|ATP11A|ATP6AP2|ATP6V0C|BAZ1B|BAZ2A|CANX|CAPRIN1|CCT4|CD81|CFDP1|CSDE1|CTSD|DAAM1|DDX24|EIF3A|EIF4G2|EPS15|FAM120A|FNBP1|FRMD4B|G3BP2|GSN|HEATR5B|HP1BP3|INPP5B|ITM2B|KIAA0100|KIAA0930|KIAA1109|KLHL5|LIMK2|LPAR1|MBP|MGRN1|NACA|NBAS|NDUFB8|NPC1|NSF|OGDH|OSBPL9|PACS2|PAIP2|PAK2|PDXK|PHC3|PJA2|PLP1|PNKD|QKI|RAB14|RAD21|RASSF2|RBM4|RNF13|SGK1|SMS|SNRPN|SOS2|SQSTM1|STIP1|TNRC6A|TPT…	1.17588
Allen_Brain_Atlas_down	nucleus_sagulum,_superficial_part	nucleus_sagulum,_superficial_part	DA9_SEG	4884	3083	81	51.1308	61	0.0130538	0.993294	0.0261077	0.0261077	0.993294	0.0522153	ACTR3|ANKRD11|ARMC8|ARPC5|ATG16L2|ATP6V1A|CNOT1|COMMD10|CORO1C|CTSS|CUL4A|EIF4G3|EPN2|FAM193A|FMNL3|HEATR1|HMGXB3|LRRC8D|LSM14A|MBOAT7|MCPH1|MTHFR|MTMR6|MYCBP2|NACA|NAGK|NEGR1|NIN|OPRM1|PBRM1|PDE4B|PRKACB|PTRH2|RNF130|RUFY2|SFT2D2|SH3KBP1|SLC38A10|SLC7A5|SMARCA5|SMU1|SPCS2|SRBD1|SRSF11|SRSF3|STX7|TAF1|TFCP2|TLR1|TUBGCP3|UBE2O|UBR4|UTP18|VPS35|VPS37A|WIPF2|XPR1|YBX1|YLPM1|YTHDC1|ZMYM2	1.19302
Allen_Brain_Atlas_down	r6_alar_plate	r6_alar_plate	DA9_MEGENA_hubs	4884	308	93	5.86486	12	0.0131757	0.994856	0.0263514	0.0263514	0.994856	0.0527027	ASTN1|C1QC|CACNA1E|CHD5|DGCR8|GRIA1|NCALD|NEDD4L|SLC1A3|SPATS2L|SYNPR|SYT1	2.04608
Allen_Brain_Atlas_down	superficial_stratum_of_SePal	superficial_stratum_of_SePal	DA9_MEGENA_hubs	4884	308	93	5.86486	12	0.0131757	0.994856	0.0263514	0.0263514	0.994856	0.0527027	ANTXR1|BACH1|BLNK|DOCK9|EFNA5|FAM149A|FRMD5|PEX5L|SCFD2|STK39|TCEA2|TMEM163	2.04608
Allen_Brain_Atlas_down	superficial_stratum_of_r6BL	superficial_stratum_of_r6BL	DA9_SEG	4884	3083	122	77.0119	89	0.0131857	0.992245	0.0263715	0.0263715	0.992245	0.0527429	ABHD12|ACIN1|AMD1|APLP2|APP|ARF1|ARRB2|ATP6V1B2|ATP6V1C1|ATXN2L|BRWD1|BRWD3|CAPZA1|CDC27|CHCHD3|CLIP2|CUL1|DDX17|DDX5|DENND5A|DIP2A|DLG1|EEF1A1|EIF2AK2|EIF4A1|ERBB4|FAR1|FBXL5|FKBP15|GGNBP2|GPBP1|GPI|GRIK1|HNRNPH3|HSP90AB1|HSPA8|IFNAR1|ILF3|ITFG1|KIAA0100|KYNU|LARS|LUC7L2|MALT1|MDH1|MDM4|NARS|NCAM2|NDFIP1|NDUFS1|NKTR|P4HB|PPIA|PPP6R3|PREP|PREPL|PRRC2C|RAD21|SAMSN1|SCRN1|SIK2|SMAP2|SMARCA2|SNAP25|…	1.15567
Allen_Brain_Atlas_down	External_cuneate_nucleus	External_cuneate_nucleus	DA9_SEG	4884	3083	100	63.1245	74	0.0133772	0.992587	0.0267544	0.0267544	0.992587	0.0535089	ABI2|ADPGK|AHSA1|ANAPC16|ARID1B|ATP11B|CD86|CNOT6L|COMMD10|CSNK1E|CSNK2A1|CTDSPL2|CYB5R4|CYBB|EEF1B2|EEF1G|ERP44|FARP2|FBXW11|FBXW4|H2AFY|HERC1|HNRNPD|KANSL1|KDM4B|KRAS|LMBR1|LMBRD1|LSM14A|MAST3|MED27|MGAT1|MRPS31|NCK2|NEDD4L|NEGR1|NEK7|NPEPPS|NSF|NUDC|P4HA1|PARP8|PELI1|PHF14|PKM|PLSCR1|POLB|PXK|RAB27A|RBM6|RNASEK|RNPC3|RSBN1|SEC63|SHMT1|SLC15A2|SLTM|SNRNP70|SREK1|STMN1|TGFBR1|TMBIM6|TRAPPC9|UBE2…	1.17229
Allen_Brain_Atlas_down	mantle_zone_of_CA	mantle_zone_of_CA	DA9_MEGENA_hubs	4884	308	51	3.21622	8	0.0134687	0.995944	0.0269374	0.0269374	0.995944	0.0538747	ATP1B3|ELMO1|FIGN|GALNT13|GRB10|SPP1|TMEM163|TSHZ2	2.48739
Allen_Brain_Atlas_down	superficial_stratum_of_CA	superficial_stratum_of_CA	DA9_MEGENA_hubs	4884	308	51	3.21622	8	0.0134687	0.995944	0.0269374	0.0269374	0.995944	0.0538747	ATP1B3|ELMO1|FIGN|GALNT13|GRB10|SPP1|TMEM163|TSHZ2	2.48739
Allen_Brain_Atlas_down	Olfactory_tubercle,_molecular_layer	Olfactory_tubercle,_molecular_layer	DA9_MEGENA_hubs	4884	308	116	7.31532	14	0.0136183	0.99421	0.0272366	0.0272366	0.99421	0.0544733	ACTR10|DOCK9|EFNA5|FAM149A|FRMD4A|HSPD1|ITSN1|METTL7A|NCALD|PEX5L|PLP1|PTGES3|TCEA2|WDFY3	1.91379
Allen_Brain_Atlas_down	mantle_zone_of_r3BM	mantle_zone_of_r3BM	DA9_MEGENA_hubs	4884	308	72	4.54054	10	0.0140226	0.995038	0.0280451	0.0280451	0.995038	0.0560902	ASTN1|GALNT13|GNAI1|GRIA1|INPP4B|MIS18BP1|NR4A3|RCN1|SPATS2L|SYNPR	2.20238
Allen_Brain_Atlas_down	mantle_zone_of_r1BL	mantle_zone_of_r1BL	DA9_SEG	4884	3083	87	54.9183	65	0.0141433	0.992486	0.0282866	0.0282866	0.992486	0.0565732	ABL2|ACAP2|AHCTF1|ANKS1B|ARPC2|CELF2|CNOT6L|DLGAP1|DSCAM|EGLN1|ETS2|FAM49A|FCGR1A|FOS|GNG10|GPATCH8|GPR155|HEATR1|HIVEP2|HIVEP3|HNRNPC|HRH2|IGSF21|IL6R|ITM2B|ITPR1|IVNS1ABP|KSR1|MEF2C|MKLN1|MRPS31|MYO9B|NCOR1|OSBPL1A|OSBPL3|PAG1|PELI1|PER1|PPP3CA|PRKCE|PRPF38B|PTPN2|RALGAPB|RASAL2|RFX3|RGS12|RIN2|RYR1|SEC63|SHMT1|SIPA1L1|SLC37A1|SLTM|SRBD1|SRSF4|THRB|TIAM1|TIAM2|TRPS1|UBE2O|UST|VASH1|YTHDC1|ZMYM2…	1.18358
Allen_Brain_Atlas_down	Midbrain_reticular_nucleus	Midbrain_reticular_nucleus	DA9_SEG	4884	3083	74	46.7121	56	0.0145297	0.992712	0.0290594	0.0290594	0.992712	0.0581189	ABHD2|ARHGAP31|ARID5A|ARL15|BAZ1A|CA5B|CDK19|CFLAR|CNOT4|CTSZ|DENND1A|E2F3|EXOC5|FARP1|FCGR2A|FNDC3B|GALNT7|HIPK3|HIVEP3|HNRNPF|IFI16|KDM6A|KIAA1328|KLHL8|LARP1|LAT2|LCOR|MCTP1|MYO1E|NAGK|NUAK1|PAG1|PAK2|PDS5B|RAPGEF6|RC3H1|RFX3|RYR1|SEC24D|SKI|SLC1A3|SMAD3|SON|SP110|SSH2|TBL1X|TIAM2|TNRC18|TOP2B|TPM3|UBE2G2|UHRF2|YY1|ZFAND5|ZMYM4|ZNF438	1.19883
Allen_Brain_Atlas_down	intermediate_stratum_of_CbH	intermediate_stratum_of_CbH	DA9_SEG	4884	3083	90	56.812	67	0.0146443	0.992102	0.0292886	0.0292886	0.992102	0.0585772	ANKRD10|AP2A2|ARHGAP4|ARPC3|CADM1|CASD1|CNTNAP2|COMMD10|DDX39B|DMTF1|DPP10|DSCAM|DYNLL1|EBI3|EEF1B2|EIF3H|ENTPD1|ERC2|ERP44|FARP2|FBXW11|FNDC3A|GPM6A|GRAMD1A|HERC1|HNRNPD|HPRT1|IFNAR1|IL1RAPL1|ILKAP|JUND|KDM4B|MAP2K4|MBOAT7|NACA|NCK2|OPRM1|P2RY12|PAM|PARVG|PDE4B|PFDN5|PLD3|PRKACB|PRRC2B|S100PBP|SAMSN1|SBF2|SENP7|SH3PXD2B|SLC23A2|SLC8A1|SNCA|SNX3|SPCS2|SREBF2|SRSF3|STMN1|TIMP2|TMEM59|TPM3|TRIM27|T…	1.17933
Allen_Brain_Atlas_down	Hippocampal_formation	Hippocampal_formation	DA9_MEGENA_hubs	4884	308	62	3.90991	9	0.0147281	0.995093	0.0294563	0.0294563	0.995093	0.0589125	ATP1B3|ELMO1|FIGN|GALNT13|GRB10|PLP1|RASSF4|SPP1|TMEM163	2.30184
Allen_Brain_Atlas_down	Paraventricular_hypothalamic_nucleus,_parvicellular_division,_medial_parvicellular_part,_dorsal_zone	Paraventricular_hypothalamic_nucleus,_parvicellular_division,_medial_parvicellular_part,_dorsal_zone	DA9_MEGENA_hubs	4884	308	62	3.90991	9	0.0147281	0.995093	0.0294563	0.0294563	0.995093	0.0589125	CALN1|GLDN|GNA13|HSPB1|MAN2A1|NR4A2|PPIE|RANBP17|TBC1D22A	2.30184
Allen_Brain_Atlas_down	intermediate_stratum_of_r3BL	intermediate_stratum_of_r3BL	DA9_MEGENA_hubs	4884	308	62	3.90991	9	0.0147281	0.995093	0.0294563	0.0294563	0.995093	0.0457484	AIF1|ASTN1|GABRG3|GRIA1|NALCN|RCN1|SIPA1L1|SLC1A3|SYT16	2.30184
Allen_Brain_Atlas_down	mantle_zone_of_r2Tr	mantle_zone_of_r2Tr	DA9_MEGENA_hubs	4884	308	62	3.90991	9	0.0147281	0.995093	0.0294563	0.0294563	0.995093	0.0589125	ASXL3|CACNA1E|CXCR4|GRIA1|KCTD12|RCN1|SLC1A3|SYNPR|SYT1	2.30184
Allen_Brain_Atlas_down	sublayer_6a_of_OCx	sublayer_6a_of_OCx	DA9_MEGENA_hubs	4884	308	62	3.90991	9	0.0147281	0.995093	0.0294563	0.0294563	0.995093	0.0589125	ADAM28|BICC1|FGFR1|FIGN|GRB10|NALCN|OPRM1|SLC16A10|SPP1	2.30184
Allen_Brain_Atlas_down	rhombomere_1	rhombomere_1	DA9_SEG	4884	3083	115	72.5932	84	0.0150077	0.991235	0.0300155	0.0300155	0.991235	0.0600309	AKAP11|ANAPC5|ANKRD10|ANKRD11|APC|ATP6V1H|ATXN10|BIN1|BMPR2|BTRC|CAB39|CAPN7|COX4I1|CSNK1E|DDHD1|DHX9|DNAJC13|DPYSL2|DYNLL1|ELP3|ETNK1|EVL|FTO|GABARAPL1|GNG7|HDAC3|HECTD2|HK1|HPRT1|HSD17B11|HSPH1|IDS|INTS10|IPO9|KDM4B|KDM5A|KIDINS220|MAPK8IP3|MTCH1|MYCBP2|OAZ1|PAIP2|PAM|PFDN5|PI4KA|PIK3C3|PLD3|PLEKHB2|PPIA|PRKACB|PSMD1|RAB2A|RAP1GDS1|RASA1|RCC2|RTN3|RUFY2|S100PBP|SHOC2|SLC25A12|SMURF1|SNAPC1|SNCA…	1.15713
Allen_Brain_Atlas_down	intergeniculate_leaflet	intergeniculate_leaflet	DA9_MEGENA_hubs	4884	308	52	3.27928	8	0.0150739	0.99536	0.0301477	0.0301477	0.99536	0.0602955	ADAM28|CLN6|IFT172|OLFM2|REL|SUSD3|TSHZ2|ZFAND2A	2.43956
Allen_Brain_Atlas_down	r1_part_of_lateral_pontine_nuclei	r1_part_of_lateral_pontine_nuclei	DA9_SEG	4884	3083	118	74.4869	86	0.0152752	0.991	0.0305503	0.0305503	0.991	0.0611006	ACSL4|AP3D1|ATG2B|ATP1A1|ATP6AP2|ATP6V0C|ATP6V1C1|BAZ1B|CDK12|CHD8|CNBP|CNTNAP2|CTSB|EIF2S2|EIF3H|EIF4G3|FAM120B|FCGR1A|FXR1|GABARAPL1|GAPDH|GARNL3|GPI|GRIPAP1|HDAC3|HNRNPC|HPRT1|HUWE1|IGF2R|INPP4A|KCTD20|KIAA0232|KIF2A|KLC1|KYNU|LDHA|MAPK10|MCM3AP|MFSD12|MORF4L2|MTCH1|MTMR3|MYO5A|MYO9B|NRG3|PABPN1|PCM1|PPP3CA|PREPL|PRPF38B|PSPC1|RAB14|RAB21|RAB28|RALGAPB|RASA1|RB1|RHOT1|RTN1|SAFB|SCRN1|SECISBP2|…	1.15457
Allen_Brain_Atlas_down	Paraventricular_hypothalamic_nucleus	Paraventricular_hypothalamic_nucleus	DA9_MEGENA_hubs	4884	308	73	4.6036	10	0.0153716	0.994477	0.0307432	0.0307432	0.994477	0.0614865	BLZF1|GNA13|HSPB1|MAN2A1|NR4A2|PPIE|RANBP17|SCFD2|TBC1D22A|TMEM170A	2.17221
Allen_Brain_Atlas_down	Supraoptic_nucleus	Supraoptic_nucleus	DA9_SEG	4884	3083	203	128.143	143	0.0154407	0.989616	0.0308814	0.0308814	0.989616	0.0617628	ABI1|ANKH|APPL1|ARL6IP4|ARNTL|ATP13A3|ATP6V0A1|ATP6V1A|ATXN2L|BBX|BNIP3|CAB39|CAMK2D|CAPRIN1|CCAR1|CCDC66|CCNT2|CCT3|CDC16|CHM|CHN1|CKAP5|CLINT1|CLTC|CNTNAP2|CTTNBP2NL|CYTH3|DHX36|DIDO1|DNAJB14|DSTN|DYNC1H1|DYRK1A|EHMT1|EIF2S2|EIF4A2|EXOC1|EXOC4|FAM168B|FAM193A|FAM49B|FBXL17|FBXO11|FXR1|FYTTD1|GAK|GATAD2B|GBF1|GGNBP2|GPATCH8|GSPT1|HERC3|HGSNAT|HNRNPF|HSP90AA1|HSP90AB1|HSPE1|IFNGR1|IGF2R|IMMT|INPP…	1.11594
Allen_Brain_Atlas_down	olfactory_bulb,_principal_part	olfactory_bulb,_principal_part	DA9_MEGENA_hubs	4884	308	84	5.2973	11	0.0155694	0.994066	0.0311387	0.0311387	0.994066	0.0622775	ABCA3|ACSL1|ACTR10|FRMD5|HSPD1|HSPE1|HSPH1|OLFM2|PEX5L|PTGES3|TCEA2	2.07653
Allen_Brain_Atlas_down	Nucleus_of_the_trapezoid_body	Nucleus_of_the_trapezoid_body	DA9_SEG	4884	3083	124	78.2744	90	0.0157566	0.990564	0.0315132	0.0315132	0.990564	0.0630265	AHCYL1|ARRB2|ATE1|ATP6V1C1|BPTF|BRWD1|BRWD3|CASC4|CBFA2T2|CD47|CDC27|CDK12|CHD2|CLIP2|CNBP|COLGALT1|COPA|CSNK1G1|CTNNA2|DDX5|DDX50|DLG2|DPP10|E2F3|EIF4A1|EIF4B|ETF1|FARP1|FBXL5|GBE1|GIGYF2|GNAS|GPBP1|GPM6A|GRAMD4|GRIK1|GTF2I|HECTD4|HMGN1|IL1RAP|ILF3|IMMT|KDM2A|LUC7L2|MAEA|MALT1|MAPK8IP3|MDH1|MGAT4A|NDUFS1|NKTR|NLGN1|NOP58|ORC2|OXSR1|PABPN1|PAM|PHF14|PI4KA|PTPN9|RAB12|RAD21|RANBP9|REV3L|RFC1|RILPL…	1.1498
Allen_Brain_Atlas_down	lateral_(parvicellular)_part_of_MD	lateral_(parvicellular)_part_of_MD	DA9_SEG	4884	3083	80	50.4996	60	0.0158704	0.991727	0.0317407	0.0317407	0.991727	0.0634814	ADCY7|AFF4|ALCAM|APOC2|ARHGAP22|ARHGEF12|ATP13A3|ATP2B4|BACH1|C5AR1|CHST15|CLU|CTSS|DGKD|DLG2|DSCAM|DTNBP1|ELF2|ERBB4|FOSL2|GMDS|GSE1|HPCAL1|HTRA1|IDS|IFI16|INPP5F|IPMK|ITFG1|KCNIP1|KCNK13|KLHL8|LAIR1|LMO2|N4BP2L1|NEGR1|P2RY12|PAN3|PFKFB3|PHACTR1|PPIP5K2|PRKACB|PRMT2|RASGEF1C|RASSF8|RGS10|RNF213|SAMD4A|SGPP1|SLA|SLC5A3|SRGAP3|SSBP2|SSH2|TNPO1|TULP4|UBASH3B|UGP2|USP25|ZDHHC20	1.18813
Allen_Brain_Atlas_down	superficial_stratum_of_m2ADL	superficial_stratum_of_m2ADL	DA9_SEG	4884	3083	80	50.4996	60	0.0158704	0.991727	0.0317407	0.0317407	0.991727	0.0634814	ACTR3|ANKRD11|ARMC8|ARPC5|ATG16L2|ATP6V1A|CNOT1|COMMD10|CORO1C|CTSS|CUL4A|EIF4G3|EPN2|FAM193A|FMNL3|HEATR1|HMGXB3|LRRC8D|LSM14A|MBOAT7|MCPH1|MTHFR|MTMR6|MYCBP2|NACA|NAGK|NEGR1|NIN|OPRM1|PBRM1|PDE4B|PRKACB|PTRH2|RNF130|RUFY2|SFT2D2|SH3KBP1|SLC38A10|SLC7A5|SMARCA5|SMU1|SPCS2|SRBD1|SRSF3|STX7|TAF1|TFCP2|TLR1|TUBGCP3|UBE2O|UBR4|UTP18|VPS35|VPS37A|WIPF2|XPR1|YBX1|YLPM1|YTHDC1|ZMYM2	1.18813
Allen_Brain_Atlas_down	ventral_entopeduncular_nucleus	ventral_entopeduncular_nucleus	DA9_SEG	4884	3083	80	50.4996	60	0.0158704	0.991727	0.0317407	0.0317407	0.991727	0.0634814	ACSL1|ADNP|ATF6|ATXN7L1|BOD1L1|BRD7|CCAR1|CD14|CGGBP1|CHM|COG5|CSPP1|CXCR4|CYB5R4|DENND3|DIP2C|EHMT1|EXOC4|EXOC5|FBXL17|GNG10|GOLPH3|GPATCH8|GSPT1|HELZ|HIPK3|IGF2R|KBTBD2|KDM6A|KSR1|LEMD3|LRRFIP1|MAP3K8|MBD2|MFSD12|MITF|MTMR3|MXD1|MYH9|MYOF|NAA50|NDUFAF2|NT5C2|NUP153|OSBPL1A|RALGAPB|RASA2|RNF217|SCARB1|SETX|SPECC1L|SPEN|SS18|TBL1X|TET2|TPP2|USP36|USP53|VPS36|ZNF652	1.18813
Allen_Brain_Atlas_down	Nodulus_(X)	Nodulus_(X)	DA9_SEG	4884	3083	99	62.4932	73	0.0159799	0.991036	0.0319599	0.0319599	0.991036	0.0639197	ACTG1|ADD1|AHSA1|AKAP11|ANAPC16|ANKRD10|ANKRD11|ANKRD13D|APBB1IP|APPBP2|BIN1|BROX|CNTNAP2|CORO1C|CSMD1|CSNK1E|DDX39B|EEF1G|ENTPD1|EP400|ETNK1|EVL|FARP2|FBXW11|FBXW4|FNBP4|FTO|FUBP1|G3BP2|GNB1|GRAMD1A|HNRNPD|HSD17B4|KRAS|LMBR1|MED27|MGAT1|MTMR6|MYCBP2|N4BP2L1|N4BP2L2|NACA|NEDD4L|NFX1|NPEPPS|NUDC|PARP8|PICALM|PKM|PRNP|PTRH2|PUM1|RAB27A|RAB6A|RARS2|RBM6|RNASEK|ROBO2|RSRC1|RUFY2|SECISBP2L|SLC25A12|SL…	1.16813
Allen_Brain_Atlas_down	m2_part_of_substantia_nigra_compacta	m2_part_of_substantia_nigra_compacta	DA9_SEG	4884	3083	99	62.4932	73	0.0159799	0.991036	0.0319599	0.0319599	0.991036	0.0639197	ARID5A|CEP57|CKLF|CLOCK|CSPP1|CXCR4|CYB5R4|CYBB|CYLD|DDX6|DHX29|EGLN1|ELL2|EP300|EXOC5|FAM118A|FARP1|FBXO42|FNDC3B|GON4L|HELZ|HIVEP3|HNRNPF|HRH2|ID2|IL1RAPL1|ITPRIPL2|IVNS1ABP|JAK2|KCTD20|KDM6A|MAP3K5|MBD2|MFSD12|MORC3|MXD1|MYH9|MYO9B|NUP153|ORC2|OSBPL1A|PAG1|PPP3CA|PRKX|PRPF38B|PTTG1IP|RALGAPB|RBFOX1|RBMX|REV3L|RFX3|RHOT1|RUNX1|SEC24D|SERGEF|SH3RF3|SLTM|SMURF2|STK32B|STOM|TBK1|THRB|TMED5|TNFAIP8…	1.16813
Allen_Brain_Atlas_down	Mediodorsal_nucleus_of_the_thalamus,_lateral_part	Mediodorsal_nucleus_of_the_thalamus,_lateral_part	DA9_SEG	4884	3083	83	52.3933	62	0.0164843	0.991259	0.0329687	0.0329687	0.991259	0.0659374	AFF4|ALCAM|APOC2|ARHGAP22|ATP13A3|ATP2B4|BACH1|C5AR1|CHST15|DGKD|DLG2|DSCAM|DTNBP1|E2F3|ERBB4|FOSL2|HPCAL1|HTRA1|IDS|INPP5F|ITFG1|KCNIP1|KCNK13|KIAA1328|KPNA3|L3MBTL4|LAP3|LMO2|MAML3|MBOAT7|MCM3AP|MTF2|N4BP2L1|NEGR1|PFKFB3|PHACTR1|PPIP5K2|PRKACB|PRMT2|RASGEF1C|RASSF8|RGS10|RNF213|SAMD4A|SCLT1|SGPP1|SKI|SLA|SLC2A5|SLC5A3|SRGAP3|SSBP2|SSH2|TERF2IP|TNPO1|TOP2B|TULP4|UBASH3B|UGP2|USP25|VGLL4|ZDHHC20	1.18336
Allen_Brain_Atlas_down	Cerebellar_nuclei	Cerebellar_nuclei	DA9_MEGENA_hubs	4884	308	96	6.05405	12	0.0166934	0.993253	0.0333869	0.0166934	0.995461	0.0333869	ASTN1|CACNA1E|CD163|CDH13|ENOX1|KCNJ2|OLFM2|OPRM1|P2RY12|PAK3|PRICKLE2|SYNPR	1.98214
Allen_Brain_Atlas_down	lateral_anterior_hypothalamic_nucleus	lateral_anterior_hypothalamic_nucleus	DA9_SEG	4884	3083	105	66.2807	77	0.016739	0.990399	0.033478	0.033478	0.990399	0.0669559	ARL6IP4|ASAP1|ATP13A3|ATP2C1|ATP6V0A1|BDP1|BICD1|CCDC66|CCDC88A|CCDC91|DDX18|DENND4C|EHBP1|EIF2B3|EIF2S3|EML4|ENO1|ENY2|EVI5|FBXO42|FBXW7|GNPTAB|GOPC|GRAMD1B|HADHA|HEXA|IGF1R|IKZF2|KCNMA1|KSR1|L3MBTL4|LRMP|MAFG|MAPK14|MGAT5|MLLT6|MLXIP|MOB4|MYO1E|NAALADL2|NCOA1|NEK1|NFIC|OXR1|PCGF5|PDCD10|PDE7A|PDS5A|PDSS2|PGS1|PLEKHM2|PPM1B|PPP3CC|PRDM2|PTCD3|RABEP1|RABGAP1|RAPGEF2|RASGEF1C|RC3H1|SCLT1|SEC23A|SE…	1.16173
Allen_Brain_Atlas_down	superficial_stratum_of_cerebellar_hemisphere	superficial_stratum_of_cerebellar_hemisphere	DA9_SEG	4884	3083	105	66.2807	77	0.016739	0.990399	0.033478	0.033478	0.990399	0.0669559	AKAP11|ANAPC5|ANKRD10|ANKRD11|APC|ATG5|ATP6V1A|ATP6V1H|BIN1|BMPR2|BTRC|CAB39|CAPN7|COX4I1|CSNK1E|CTIF|DDHD1|DHX9|DNAJC13|DPYSL2|DYNLL1|ELP3|ETNK1|EVL|FTO|HDAC3|HECTD2|HK1|HSD17B11|HSPH1|HTT|IDS|MAPK8IP3|MPP1|MYCBP2|PAIP2|PAM|PFDN5|PLD3|PLEKHB2|PPIA|PRKACB|PSMA6|PSMD1|RAB2A|RASA1|RDX|RTN3|RUFY2|S100PBP|SCARB2|SHOC2|SLC25A12|SLC30A9|SMURF1|SNAPC1|SNCA|SOD1|SPIN1|STAU2|STIP1|STMN1|STX16|STX7|TBC1D14…	1.16173
Allen_Brain_Atlas_down	striohypothalamic_nucleus	striohypothalamic_nucleus	DA9_MEGENA_hubs	4884	308	74	4.66667	10	0.0168151	0.993867	0.0336302	0.0336302	0.993867	0.0672603	ACOX3|ANTXR1|BLZF1|FGFR1OP|GNA13|MAN2A1|PPARGC1B|STK39|TMEM232|ZSCAN30	2.14286
Allen_Brain_Atlas_down	r2_part_of_the_trigeminal_motor_nucleus	r2_part_of_the_trigeminal_motor_nucleus	DA9_SEG	4884	3083	40	25.2498	32	0.0168195	0.993624	0.0336389	0.0336389	0.993624	0.0672779	ABCB7|ADAM17|AHCTF1|C1QB|CD46|CNTLN|CSF3R|ERCC8|EXOC6|FBXW4|FMNL3|FOS|GLCE|ID2|ITGAM|JUND|KCTD12|LRRC8D|LRRK2|OSBPL1A|PCCA|PTPRM|RBM39|RNF169|SH3TC1|SLC11A1|SLC16A3|SLC1A3|SMAD2|TOM1|UGGT2|XBP1	1.26734
Allen_Brain_Atlas_down	superficial_stratum_of_r2Lim	superficial_stratum_of_r2Lim	DA9_SEG	4884	3083	40	25.2498	32	0.0168195	0.993624	0.0336389	0.0336389	0.993624	0.0672779	ABCB7|ADAM17|AHCTF1|C1QB|CD46|CNTLN|CSF3R|ERCC8|EXOC6|FBXW4|FMNL3|FOS|GLCE|ID2|ITGAM|KCTD12|LRRC8D|LRRK2|OSBPL1A|PCCA|PTPRM|RBM39|RNF169|RYBP|SH3TC1|SLC11A1|SLC16A3|SLC1A3|SMAD2|TOM1|UGGT2|XBP1	1.26734
Allen_Brain_Atlas_down	Thalamus	Thalamus	DA9_SEG	4884	3083	86	54.2871	64	0.0170619	0.99081	0.0341238	0.0341238	0.99081	0.0682476	ADCY7|ALCAM|APOC2|ARHGAP26|ARHGEF12|ARPC2|ATP2B4|BACH1|CDKN1A|CTSS|DENND3|DHRS3|DIP2C|E2F3|ERBB4|ETV6|FOSL2|FOXJ3|GAB2|GCNT2|HPCAL1|HSD17B11|HTRA1|INPP5F|ITFG1|JUND|KCNK13|KPNA1|LAIR1|LMO2|MCM3AP|MIF|MOB3B|MRPS6|MS4A6A|NEGR1|NUAK1|NUCB1|PDE4A|PFKFB3|RASGEF1C|RGS1|RGS10|RHOQ|SLA|SLC35F5|SLC5A3|SLC7A5|SRGAP3|SSBP2|SSH2|TAF1D|TERF2IP|TNPO1|TOP2B|TULP4|UGGT2|UGP2|USO1|USP25|UTRN|ZNF24|ZNF516|ZNF654	1.17892
Allen_Brain_Atlas_down	lateral_IC_periaqueductal_gray	lateral_IC_periaqueductal_gray	DA9_SEG	4884	3083	50	31.5622	39	0.0178303	0.992294	0.0356607	0.0356607	0.992294	0.0713213	ABHD2|ACSL4|ANKIB1|ARHGAP22|ARHGAP25|ATG10|AZIN1|CCND2|CFLAR|CTNNA2|DPYD|DTNA|FARS2|FBXO42|FNDC3B|HBP1|HDAC9|IL18|IL6R|LARP1|MAGT1|MGST2|MOB1B|MTR|NCK1|NUAK1|PDS5B|RABGAP1L|RFC1|RIN2|RREB1|SOCS6|STK3|STT3B|TBC1D9|UGGT2|USP3|VRK2|WDR41	1.23565
Allen_Brain_Atlas_down	intermediate_stratum_of_r5Lim	intermediate_stratum_of_r5Lim	DA9_MEGENA_hubs	4884	308	64	4.03604	9	0.0179132	0.993818	0.0358264	0.0358264	0.993818	0.0716528	ASTN1|DGCR8|KCTD12|LYPLAL1|NEDD4L|SIPA1L1|SLC1A3|SYT1|TIAM2	2.22991
Allen_Brain_Atlas_down	r5_part_of_ventral_parvicellular_reticular_formation	r5_part_of_ventral_parvicellular_reticular_formation	DA9_MEGENA_hubs	4884	308	64	4.03604	9	0.0179132	0.993818	0.0358264	0.0358264	0.993818	0.0716528	ASTN1|DGCR8|KCTD12|LYPLAL1|NEDD4L|SIPA1L1|SLC1A3|SYT1|TIAM2	2.22991
Allen_Brain_Atlas_down	lateral_part_of_MPO	lateral_part_of_MPO	DA9_MEGENA_hubs	4884	308	97	6.11712	12	0.0180108	0.992638	0.0360216	0.0360216	0.992638	0.0720432	ACOX3|CYTL1|ELL2|EML4|FGFR1OP|GRAMD1B|MAN2A1|NFIB|PPARGC1B|PPM1H|STK39|TMEM232	1.96171
Allen_Brain_Atlas_down	mantle_zone_of_OB	mantle_zone_of_OB	DA9_MEGENA_hubs	4884	308	86	5.42342	11	0.0183416	0.992827	0.0366831	0.0366831	0.992827	0.0733663	ABCA3|ACSL1|ACTR10|FRMD5|HSPD1|HSPE1|HSPH1|OLFM2|PEX5L|PTGES3|TCEA2	2.02824
Allen_Brain_Atlas_down	intermediate_stratum_of_5BL	intermediate_stratum_of_5BL	DA9_MEGENA_hubs	4884	308	75	4.72973	10	0.0183566	0.993205	0.0367132	0.0367132	0.993205	0.0734264	ASTN1|CYBA|FAM49A|KCTD12|PTPN2|RCN1|SGIP1|STOX2|SYNPR|SYT1	2.11429
Allen_Brain_Atlas_down	root	root	DA9_SEG	4884	3083	95	59.9683	70	0.0185868	0.98957	0.0371736	0.0371736	0.98957	0.0743471	ATG16L2|BIN1|CAMK2D|CAMTA1|CCT4|CD81|CDS2|CHD6|COPA|CREBL2|CTIF|DDHD1|DPYSL2|DSCAM|E2F3|ENTPD1|EVL|GABARAP|GLUL|GNAS|HDAC3|HECTD2|INPP5F|KIAA0930|KLF7|KLHDC10|LGMN|LIMK2|MBP|NACA|NDUFB8|NDUFS1|NDUFV3|NFX1|NR4A2|OSBPL9|PACS2|PAIP2|PDK3|PICALM|PLEKHB2|PLP1|PRKCA|PTGDS|QKI|RASGRP3|RBM6|RDX|RNF13|RPN2|SAMHD1|SLC25A12|SLC30A9|SOD1|STIP1|STX16|TAPBP|TBC1D9B|TNRC6A|TOP2B|TRPC4AP|TTC3|TULP4|TXNIP|UBE3A|U…	1.16728
Allen_Brain_Atlas_down	periventricular_stratum_of_r7Co	periventricular_stratum_of_r7Co	DA9_MEGENA_hubs	4884	308	109	6.87387	13	0.0187449	0.991974	0.0374897	0.0374897	0.991974	0.0749795	ASTN1|CACNA1E|CACNB2|CDH13|CHD5|L3MBTL1|NCALD|OLFM2|SEZ6L|SGSM1|SPATS2L|TCEA2|WDFY3	1.89122
Allen_Brain_Atlas_down	pontomedullary_hindbrain	pontomedullary_hindbrain	DA9_MEGENA_hubs	4884	308	109	6.87387	13	0.0187449	0.991974	0.0374897	0.0374897	0.991974	0.0749795	ASTN1|ATP6V1C1|C1QC|CACNA1E|DGCR8|FAM49A|GRIA1|NCALD|NEDD4L|SEZ6L|SPATS2L|SYNPR|SYT1	1.89122
Allen_Brain_Atlas_down	mantle_zone_of_r1Ve	mantle_zone_of_r1Ve	DA9_MEGENA_hubs	4884	308	65	4.0991	9	0.0196816	0.99309	0.0393632	0.0393632	0.99309	0.0787263	CACNA1E|CD163|ENOX1|GRIA1|KCNJ2|P2RY12|SEZ6L|SGIP1|ZNF384	2.1956
Allen_Brain_Atlas_down	r2_part_of_trigeminal_sensory_column	r2_part_of_trigeminal_sensory_column	DA9_MEGENA_hubs	4884	308	65	4.0991	9	0.0196816	0.99309	0.0393632	0.0393632	0.99309	0.0787263	ASXL3|CACNA1E|CXCR4|GRIA1|KCTD12|RCN1|SLC1A3|SYNPR|SYT1	2.1956
Allen_Brain_Atlas_down	Paraflocculus,_granular_layer	Paraflocculus,_granular_layer	DA9_SEG	4884	3083	104	65.6495	76	0.0198255	0.988496	0.039651	0.039651	0.988496	0.0793021	ABHD12|ACTB|AKAP11|ANKRD10|ANKRD11|ARL6IP1|ATP6V1B2|ATP6V1H|BIRC6|BMPR2|BTRC|CAB39|CAMTA1|CANX|CAPN7|CD81|CHN1|CLASP2|COX4I1|CTIF|DDHD1|DHX9|DMXL2|DPYSL2|EPS15|EVL|EXOC1|FKBP15|FTO|GABARAP|GNG7|GSK3B|HSD17B11|HSP90AA1|HSPH1|IDS|LONP1|MAP2K4|MAPK8IP3|MECP2|MYCBP2|NSF|NUP98|PAIP2|PAM|PFDN5|PJA2|PLD3|POLB|PRKACB|PSMA6|PSMD1|RAB2A|RAB6A|RASA1|RUFY2|SF3B2|SHOC2|SKP1|SLC2A3|SLC30A9|SPIN1|STIP1|STX16|ST…	1.15766
Allen_Brain_Atlas_down	Folium-tuber_vermis_(VII),_granular_layer	Folium-tuber_vermis_(VII),_granular_layer	DA9_SEG	4884	3083	82	51.7621	61	0.0198915	0.9893	0.0397829	0.0397829	0.9893	0.0795659	ACER3|AIDA|AKAP10|ATG16L2|BIN1|BROX|CAMK1D|CAMTA1|CLTA|COPB1|CREM|CSNK1E|DDHD1|DNAJC13|DYNLL1|EEF1G|ERBB4|EVL|FARP2|FTO|GGA2|HDAC3|HECTD2|HERC2|HGSNAT|HSP90AB1|IDS|LMBR1|LMBRD1|MAGI3|MAP2K4|MAPK8IP3|MTMR10|MYCBP2|N4BP2L1|N4BP2L2|NCK2|NFX1|NRP2|NUDC|PAM|PARVG|PIP4K2A|PLD3|PPIA|PRKRIP1|RDX|RIN2|SCARB2|SLC25A12|SNAPC1|SOD1|STMN1|SUGP2|TBC1D14|TMBIM6|TOR1AIP2|TTC3|TUBA1B|ZDHHC20|ZFAND6	1.17847
Allen_Brain_Atlas_down	Field_CA2,_stratum_oriens	Field_CA2,_stratum_oriens	DA9_MEGENA_hubs	4884	308	76	4.79279	10	0.0199998	0.992488	0.0399996	0.0399996	0.992488	0.0799991	ANK1|CD83|ELMO1|GALNT13|GRB10|RASSF4|SPP1|SYN3|TSHZ2|ZFAND2A	2.08647
Allen_Brain_Atlas_down	mantle_zone_of_r7Co	mantle_zone_of_r7Co	DA9_MEGENA_hubs	4884	308	110	6.93694	13	0.0200926	0.991312	0.0401853	0.0401853	0.991312	0.0803705	ASTN1|CACNA1E|CACNB2|CDH13|CHD5|L3MBTL1|MTMR7|OLFM2|SEZ6L|SGSM1|SPATS2L|TCEA2|WDFY3	1.87403
Allen_Brain_Atlas_down	r5_part_of_the_cochlear_column	r5_part_of_the_cochlear_column	DA9_MEGENA_hubs	4884	308	110	6.93694	13	0.0200926	0.991312	0.0401853	0.0401853	0.991312	0.0803705	ASTN1|CACNA1E|CACNB2|CDH13|CHD5|L3MBTL1|MTMR7|OLFM2|SEZ6L|SGSM1|SPATS2L|TCEA2|TTYH3	1.87403
Allen_Brain_Atlas_down	r7_part_of_cochlear_column	r7_part_of_cochlear_column	DA9_MEGENA_hubs	4884	308	110	6.93694	13	0.0200926	0.991312	0.0401853	0.0401853	0.991312	0.0803705	ASTN1|CACNA1E|CACNB2|CDH13|CHD5|L3MBTL1|MTMR7|OLFM2|SEZ6L|SGSM1|SPATS2L|TCEA2|WDFY3	1.87403
Allen_Brain_Atlas_down	r7_part_of_the_dorsal_cochlear_nucleus	r7_part_of_the_dorsal_cochlear_nucleus	DA9_MEGENA_hubs	4884	308	110	6.93694	13	0.0200926	0.991312	0.0401853	0.0401853	0.991312	0.0803705	ASTN1|CACNA1E|CACNB2|CDH13|CHD5|L3MBTL1|NCALD|OLFM2|SEZ6L|SGSM1|SPATS2L|TCEA2|WDFY3	1.87403
Allen_Brain_Atlas_down	r1_alar_plate	r1_alar_plate	DA9_SEG	4884	3083	107	67.5432	78	0.0201807	0.988174	0.0403614	0.0403614	0.988174	0.0807227	AKAP11|ANAPC5|ANKRD10|ANKRD11|APC|ATP6V1A|ATP6V1H|ATXN10|BIN1|BMPR2|BTRC|CAB39|CAPN7|COX4I1|CSNK1E|DDHD1|DHX9|DPYSL2|DYNLL1|ELP3|ETNK1|EVL|FTO|GNG7|HDAC3|HECTD2|HK1|HSD17B11|HSPH1|HTT|IDS|IPO9|KDM5A|KIDINS220|MAPK8IP3|MTCH1|MYCBP2|OAZ1|PAIP2|PAM|PFDN5|PLD3|PLEKHB2|PPIA|PRKACB|PSMA6|PSMD1|RAB2A|RASA1|RTN3|RUFY2|S100PBP|SCARB2|SHOC2|SLC25A12|SMURF1|SNAPC1|SNCA|SOD1|SPIN1|STAU2|STIP1|STMN1|STX16|STX…	1.15482
Allen_Brain_Atlas_down	molecular_layer_of_CbHCx	molecular_layer_of_CbHCx	DA9_SEG	4884	3083	110	69.4369	80	0.020509	0.987869	0.0410181	0.0410181	0.987869	0.0820362	AKAP11|ANAPC5|ANKRD10|ANKRD11|APC|ARL6IP1|ATG5|ATP6V1A|ATP6V1H|ATXN10|BIN1|BMPR2|BTRC|CAB39|CAMTA1|CAPN7|COX4I1|CSNK1E|DDHD1|DHX9|DNAJC13|DPYSL2|DYNC1H1|DYNLL1|ELP3|ETNK1|EVL|FTO|GLYR1|HDAC3|HECTD2|HK1|HSD17B11|HSPH1|HTT|IDS|MAPK8IP3|MPP1|MYCBP2|OAZ1|PAM|PFDN5|PLD3|PLEKHB2|PPIA|PRKACB|PSMA6|PSMD1|RAB2A|RAP1GDS1|RASA1|RDX|RTN3|RUFY2|SCARB2|SHOC2|SLC25A12|SLC30A9|SMURF1|SNAPC1|SNCA|SOD1|STAU2|STIP1…	1.15212
Allen_Brain_Atlas_down	r3_roof_plate	r3_roof_plate	DA9_SEG	4884	3083	110	69.4369	80	0.020509	0.987869	0.0410181	0.0410181	0.987869	0.0820362	AKT3|AMD1|ANK3|AP1G1|APP|ARHGAP21|ARID1A|ATP6V1B2|ATRX|ATXN10|ATXN7|BIN1|BIRC6|CAND1|CKAP5|CKB|CLCN3|DDHD1|DHX9|DIP2B|DNM1L|EEA1|EEF1A1|EIF4A1|ELP3|EPRS|EPS15|EVL|GABARAPL1|GGNBP2|GLYR1|GPI|HELZ|HSP90AA1|IL1RAPL1|ILF3|KIAA1109|KIDINS220|KPNB1|LNPEP|MALT1|MAP4K4|MAPK8IP3|MARS|MDH1|MORF4L1|NBEA|NUP160|OAZ1|PGK1|PLEKHB2|PREPL|RALGDS|RAP1GDS1|RTN1|SMAP2|SMARCA1|SMU1|SNRPN|SORL1|SOS1|SPARCL1|STX12|SYM…	1.15212
Allen_Brain_Atlas_down	Crus_1,_molecular_layer	Crus_1,_molecular_layer	DA9_SEG	4884	3083	85	53.6558	63	0.0205126	0.988796	0.0410252	0.0410252	0.988796	0.0820503	ACSL1|AKAP11|APC|ARHGAP4|ARL6IP1|ATP2B4|ATXN10|BMPR2|BTRC|CAPN7|CSNK1E|CTSS|DDHD1|DPYSL2|DYNLL1|ELP3|EVL|FCHO2|FIG4|FTO|HDAC3|HK1|HSD17B11|HSPH1|IDS|KDM4B|LSM14A|MAPK8IP3|MPP1|MYCBP2|NRP2|PAM|PFDN5|PLD3|PPIA|PRKACB|PSMD1|RASA1|RTN3|SCARB2|SENP7|SHOC2|SLC25A12|SMURF1|SNAPC1|SNCA|SOD1|STAU2|STIP1|STMN1|STX16|TBC1D14|TFCP2|TRA2B|TTC3|TTC7A|UBR4|VPS54|VSNL1|YLPM1|ZBTB1|ZDHHC20|ZSWIM6	1.17415
Allen_Brain_Atlas_down	cerebellar_nuclei_of_CbH	cerebellar_nuclei_of_CbH	DA9_SEG	4884	3083	85	53.6558	63	0.0205126	0.988796	0.0410252	0.0410252	0.988796	0.0820503	ANKRD10|AP2A2|ARHGAP4|ARPC3|CADM1|CASD1|CNTNAP2|COMMD10|DDX39B|DYNLL1|EBI3|EEF1B2|EIF3H|ENTPD1|ERC2|ERP44|FARP2|FBXW11|FNDC3A|GRAMD1A|HERC1|HNRNPD|HPRT1|IFNAR1|IL1RAPL1|KDM4B|MAP2K4|MBOAT7|MTMR10|NACA|NCK2|OPRM1|P2RY12|PAM|PARVG|PDE4B|PFDN5|PLD3|PRKACB|PRKCA|PRRC2B|S100PBP|SAMSN1|SBF2|SENP7|SH3PXD2B|SLC23A2|SLC8A1|SNCA|SNX3|SPCS2|SREBF2|SRSF3|STMN1|TIMP2|TMEM59|TRIM27|TTC14|UBE2K|UTP18|VPS54|WSB1…	1.17415
Allen_Brain_Atlas_down	Primary_somatosensory_area,_unassigned,_layer_6b	Primary_somatosensory_area,_unassigned,_layer_6b	DA9_MEGENA_hubs	4884	308	55	3.46847	8	0.0207194	0.993208	0.0414388	0.0414388	0.993208	0.0414388	ACADSB|ADAM28|CLHC1|DECR1|GNA13|GRB10|RCBTB2|ZNF384	2.30649
Allen_Brain_Atlas_down	intermediate_stratum_of_r2BI	intermediate_stratum_of_r2BI	DA9_MEGENA_hubs	4884	308	55	3.46847	8	0.0207194	0.993208	0.0414388	0.0414388	0.993208	0.0828776	AIF1|EXTL3|FCGBP|MIS18BP1|NALCN|NEDD4L|NR4A3|P2RY12	2.30649
Allen_Brain_Atlas_down	intermediate_stratum_of_r3Lim	intermediate_stratum_of_r3Lim	DA9_MEGENA_hubs	4884	308	55	3.46847	8	0.0207194	0.993208	0.0414388	0.0414388	0.993208	0.0828776	AIF1|ASTN1|C1QB|CXCR4|FCGBP|GRIA1|RCN1|SLC1A3	2.30649
Allen_Brain_Atlas_down	Dorsal_cochlear_nucleus	Dorsal_cochlear_nucleus	DA9_MEGENA_hubs	4884	308	99	6.24324	12	0.0208779	0.991275	0.0417557	0.0417557	0.991275	0.0835115	ASTN1|CACNA1E|CDH13|CHD5|KCNJ2|L3MBTL1|OLFM2|SEZ6L|SGSM1|SPATS2L|SYNPR|TTYH3	1.92208
Allen_Brain_Atlas_down	Cortical_amygdalar_area,_anterior_part,_layer_1	Cortical_amygdalar_area,_anterior_part,_layer_1	DA9_SEG	4884	3083	116	73.2244	84	0.0210901	0.987309	0.0421803	0.0421803	0.987309	0.0843605	ABI1|ACTG1|ADIPOR2|ANKH|ARHGEF10L|ARID4B|ATP11A|ATP1B3|ATP2A2|ATR|ATRX|BCAT1|CCT6A|CHCHD3|CKAP5|CLK1|CLTA|CNTNAP2|COPA|COX4I1|CPNE1|CPVL|CTTNBP2NL|DPYSL2|DUSP10|EEA1|EIF4A2|FAM193A|FBXL5|FNBP1|FTO|GPM6A|HIF1A|HSP90B1|HSPA4|HSPA8|IMMT|IVD|IWS1|KIAA0930|KIF13A|LIMK2|LYPLA1|LYRM4|MAEA|MTSS1|NARS|NFAT5|NFATC2|NFATC3|NFX1|NPC1|OPA1|PDIA6|PHKB|PHLPP1|PI4K2A|PIK3IP1|PMM2|PNN|PPTC7|PREP|PTPRM|RAB21|RALGD…	1.14716
Allen_Brain_Atlas_down	periventricular_stratum_of_cerebellar_vermis	periventricular_stratum_of_cerebellar_vermis	DA9_SEG	4884	3083	88	55.5495	65	0.0210913	0.988315	0.0421825	0.0421825	0.988315	0.084365	ADD1|ANAPC5|ANKRD10|ANKRD11|ATP11B|BTRC|CAMTA1|CLTA|CNTNAP2|CORO1C|CSNK1E|DDHD1|DDX39B|DNAJC13|DPYSL2|DYNLL1|ERBB4|ETNK1|EVL|FTO|G3BP2|GABARAPL1|GGA2|GRAMD1A|HDAC3|HECTD2|HNRNPD|HP1BP3|HSP90AB1|JUND|KDM4B|KLHL5|MAP2K4|MYCBP2|N4BP2L1|N4BP2L2|NACA|NCK2|NUDC|P2RY12|PAM|PLD3|PPIA|PPP1R12A|RBM6|RSRC1|S100PBP|SCARB2|SENP7|SHOC2|SKP1|SLC25A12|SMURF1|SNAPC1|STMN1|TBC1D14|TOR1AIP2|TRA2B|TRRAP|TSC22D1|TTC3…	1.17013
Allen_Brain_Atlas_down	white_matter_of_cerebellar_vermis	white_matter_of_cerebellar_vermis	DA9_SEG	4884	3083	88	55.5495	65	0.0210913	0.988315	0.0421825	0.0421825	0.988315	0.084365	ADD1|ANAPC5|ANKRD10|ANKRD11|ATP11B|BTRC|CAMTA1|CLTA|CNTNAP2|CORO1C|CSNK1E|DDHD1|DDX39B|DNAJC13|DPYSL2|DYNLL1|ENTPD1|ERBB4|ETNK1|EVL|FTO|G3BP2|GABARAPL1|GGA2|GRAMD1A|HDAC3|HECTD2|HNRNPD|HP1BP3|HSP90AB1|KDM4B|KLHL5|MAP2K4|MYCBP2|N4BP2L1|N4BP2L2|NACA|NCK2|NUDC|P2RY12|PAM|PLD3|PPIA|PPP1R12A|RBM6|RSRC1|S100PBP|SCARB2|SENP7|SHOC2|SKP1|SLC25A12|SMURF1|SNAPC1|STMN1|TBC1D14|TOR1AIP2|TRA2B|TRRAP|TSC22D1|TT…	1.17013
Allen_Brain_Atlas_down	Main_olfactory_bulb,_inner_plexiform_layer	Main_olfactory_bulb,_inner_plexiform_layer	DA9_MEGENA_hubs	4884	308	88	5.54955	11	0.0214653	0.991393	0.0429307	0.0429307	0.991393	0.0858614	ABCA3|ACSL1|ACTR10|FRMD5|HSPD1|HSPH1|NCALD|OLFM2|PAK3|PEX5L|PRKAG2	1.98214
Allen_Brain_Atlas_down	medial_(fastigial)_cerebellar_nucleus	medial_(fastigial)_cerebellar_nucleus	DA9_MEGENA_hubs	4884	308	88	5.54955	11	0.0214653	0.991393	0.0429307	0.0429307	0.991393	0.0858614	ASTN1|ASXL3|CD163|CDH13|ENOX1|EPM2AIP1|KCNJ2|MGAT1|P2RY12|PAK3|SH3GL3	1.98214
Allen_Brain_Atlas_down	mantle_zone_of_r5Co	mantle_zone_of_r5Co	DA9_MEGENA_hubs	4884	308	111	7	13	0.0215119	0.990607	0.0430239	0.0430239	0.990607	0.0860478	ASTN1|CACNA1E|CACNB2|CDH13|CHD5|L3MBTL1|MTMR7|OLFM2|SEZ6L|SGSM1|SPATS2L|TCEA2|TTYH3	1.85714
Allen_Brain_Atlas_down	intermediate_stratum_of_r1Ve	intermediate_stratum_of_r1Ve	DA9_MEGENA_hubs	4884	308	66	4.16216	9	0.021573	0.992298	0.043146	0.043146	0.992298	0.0862921	CACNA1E|CD163|ENOX1|GRIA1|KCNJ2|P2RY12|SGIP1|SH3RF3|ZNF384	2.16234
Allen_Brain_Atlas_down	liminal_part_of_the_r6_alar_plate	liminal_part_of_the_r6_alar_plate	DA9_MEGENA_hubs	4884	308	66	4.16216	9	0.021573	0.992298	0.043146	0.043146	0.992298	0.0862921	C1QC|CDK14|DGCR8|RCN1|SLC11A1|SLC1A3|SYNPR|SYT1|TIAM2	2.16234
Allen_Brain_Atlas_down	mantle_zone_of_r2Ve	mantle_zone_of_r2Ve	DA9_MEGENA_hubs	4884	308	66	4.16216	9	0.021573	0.992298	0.043146	0.043146	0.992298	0.0862921	ASTN1|CACNA1E|CXCR4|ENOX1|GRIA1|KCNJ2|SH3RF3|SYNPR|SYT1	2.16234
Allen_Brain_Atlas_down	r1_part_of_vestibular_sensory_column	r1_part_of_vestibular_sensory_column	DA9_MEGENA_hubs	4884	308	66	4.16216	9	0.021573	0.992298	0.043146	0.043146	0.992298	0.0862921	CACNA1E|CD163|ENOX1|GRIA1|KCNJ2|P2RY12|SEZ6L|SGIP1|ZNF384	2.16234
Allen_Brain_Atlas_down	r2_part_of_superior_vestibular_nucleus	r2_part_of_superior_vestibular_nucleus	DA9_MEGENA_hubs	4884	308	66	4.16216	9	0.021573	0.992298	0.043146	0.043146	0.992298	0.0862921	ASTN1|CACNA1E|CXCR4|ENOX1|GRIA1|KCNJ2|SH3RF3|SYNPR|SYT1	2.16234
Allen_Brain_Atlas_down	retrotrapezoid_nucleus	retrotrapezoid_nucleus	DA9_SEG	4884	3083	122	77.0119	88	0.021578	0.986814	0.043156	0.043156	0.986814	0.086312	ABHD12|ACIN1|AMD1|APLP2|APP|ARF1|ARRB2|ATP6V1B2|ATP6V1C1|ATXN2L|BRWD1|CAPZA1|CDC27|CHCHD3|CLIP2|CUL1|DDX17|DDX5|DENND5A|DIP2A|DLG1|EEF1A1|EIF2AK2|EIF4A1|ERBB4|FAR1|FBXL5|FKBP15|GGNBP2|GPBP1|GPI|GRIK1|HNRNPH3|HSP90AB1|HSPA8|IFNAR1|ILF3|ITFG1|KIAA0100|KYNU|LARS|LUC7L2|MALT1|MDH1|MDM4|NARS|NCAM2|NDFIP1|NDUFS1|NKTR|P4HB|PPIA|PPP6R3|PREP|PREPL|PRRC2C|RAD21|SAMSN1|SCRN1|SIK2|SMAP2|SMARCA2|SNAP25|SOS1|S…	1.14268
Allen_Brain_Atlas_down	preisthmic_tegmentum	preisthmic_tegmentum	DA9_SEG	4884	3083	72	45.4496	54	0.0216182	0.988803	0.0432364	0.0432364	0.988803	0.0864727	ABHD2|ACAP2|ARID5A|BTBD9|CA5B|CDC42SE1|CDK19|CTSZ|ETS2|FKBP5|FNDC3B|GLG1|HELZ|HIVEP3|HNRNPF|HRH2|IL1RAP|KDM6A|LARP1|LPP|LY96|MAP3K5|MCTP1|MGAT4A|NR3C1|NUAK1|PDIA3|PER1|PIK3R1|PLCB2|PPP3CA|PRKD3|PTK2B|PTPN4|RBFOX1|SEC24D|SEC63|SERPINB9|SH3TC1|SKI|SLCO2B1|SLTM|SOCS6|SP110|SP3|TAB2|TIAM1|TNRC18|TRPS1|UGGT2|UHRF2|USP3|YTHDC1|ZNF292	1.18813
Allen_Brain_Atlas_down	OB_inner_plexiform_layer	OB_inner_plexiform_layer	DA9_MEGENA_hubs	4884	308	77	4.85586	10	0.0217482	0.991714	0.0434963	0.0434963	0.991714	0.0869926	ABCA3|ACSL1|ACTR10|FRMD5|HSPD1|HSPH1|OLFM2|PAK3|PEX5L|TCEA2	2.05937
Allen_Brain_Atlas_down	dorsal_juxtacommissural_pretectal_nucleus	dorsal_juxtacommissural_pretectal_nucleus	DA9_SEG	4884	3083	75	47.3434	56	0.0224415	0.988155	0.044883	0.044883	0.988155	0.0897661	ABCC1|ARFIP1|ATF6|AZIN1|CD302|CLIP1|CNDP2|CREM|CXCL16|DDX21|DSE|ENSA|FAM126B|FGFR1OP2|GALNT11|GDI2|GTF2F2|GTF2H1|GYPC|HDLBP|HNRNPU|HTRA1|INSR|IPO9|KHDRBS1|KLHL24|LARP4B|LCOR|LUC7L|MARK2|MICU1|NASP|NDUFV3|NIPBL|NUAK1|PCMTD1|PDSS2|PPHLN1|RANBP3|RIPK2|SDCBP|STAM|TAOK3|TFEC|TM6SF1|TMEM131|TMEM140|TNPO3|ULK4|USP48|WDR11|WDR70|YEATS2|ZBTB38|ZFR|ZXDC	1.18285
Allen_Brain_Atlas_down	r3_part_of_ventral_parvicellular_reticular_formation	r3_part_of_ventral_parvicellular_reticular_formation	DA9_MEGENA_hubs	4884	308	56	3.53153	8	0.0228964	0.992343	0.0457929	0.0457929	0.992343	0.0915857	AIF1|ASTN1|C1QB|CXCR4|FCGBP|GRIA1|RCN1|SLC1A3	2.26531
Allen_Brain_Atlas_down	Copula_pyramidis,_molecular_layer	Copula_pyramidis,_molecular_layer	DA9_SEG	4884	3083	100	63.1245	73	0.0230169	0.986623	0.0460338	0.0460338	0.986623	0.0920676	AKAP11|ANKRD13D|ATP11B|ATP6V1A|ATP6V1B2|ATP6V1H|BIN1|CAMK2D|COMMD10|COX4I1|CSNK1E|DHX9|DPYSL2|DYNC1H1|DYNLL1|EEF1B2|ERBB4|ERP44|ETNK1|EVL|FBXW11|FTO|GRAMD1A|HDAC3|HECTD2|HK1|HNRNPD|HSPH1|IDS|IPO9|KANSL1|KDM4B|KIDINS220|MAPK8IP3|MTMR6|MYCBP2|N4BP2L2|NACA|NIN|NSF|PAM|PI4KA|PLD3|POLB|PPIA|PRKACB|PRMT2|RAB2A|RAB3GAP1|RAB6A|RBM6|RTN3|SHOC2|SLC25A12|SMAP2|SNAPC1|SPCS2|SRSF3|STAU2|STMN1|STX12|STX7|TCF25…	1.15645
Allen_Brain_Atlas_down	Entorhinal_area,_lateral_part,_layer_2a	Entorhinal_area,_lateral_part,_layer_2a	DA9_SEG	4884	3083	100	63.1245	73	0.0230169	0.986623	0.0460338	0.0460338	0.986623	0.0920676	ACBD3|ACYP2|ANAPC5|ANXA5|APLP2|ARHGAP21|ARHGEF10L|ATP1B1|ATP1B3|AUH|CAB39|CKAP5|CKB|COPA|COX4I1|CYTH4|DAAM1|DENND4B|DNMT3A|DYNC1H1|EIF3E|EPRS|ETNK1|FBXW8|FLT1|FRYL|GAB1|GGA2|GOLGB1|HADHB|HDAC8|HSPA5|HSPE1|HTT|IMMP2L|IMMT|JAK3|KIF13A|KLC1|KLF7|LONP2|LPAR1|LSAMP|MBNL1|MBP|ORMDL1|OSBPL9|PFDN5|PGK1|PHACTR4|PKN2|PLP1|PNN|PPP4R1|PSEN1|PSTPIP2|RAB31|RBM27|RBM5|SENP5|SF3B2|SLC15A4|SLC44A1|SMG7|SNX14|SUFU…	1.15645
Allen_Brain_Atlas_down	central_part_of_MPO	central_part_of_MPO	DA9_MEGENA_hubs	4884	308	89	5.61261	11	0.0231664	0.990597	0.0463329	0.0463329	0.990597	0.0926657	ACOX3|CDK14|CYTL1|EML4|FGFR1OP|GRAMD1B|HECW1|MAN2A1|MOB4|STK39|TMEM232	1.95987
Allen_Brain_Atlas_down	cerebellar_nuclei_of_CbV	cerebellar_nuclei_of_CbV	DA9_MEGENA_hubs	4884	308	89	5.61261	11	0.0231664	0.990597	0.0463329	0.0463329	0.990597	0.0926657	ASTN1|ASXL3|CD163|CDH13|ENOX1|EPM2AIP1|KCNJ2|MGAT1|P2RY12|PAK3|SH3GL3	1.95987
Allen_Brain_Atlas_down	Intermediodorsal_nucleus_of_the_thalamus	Intermediodorsal_nucleus_of_the_thalamus	DA9_SEG	4884	3083	78	49.2371	58	0.0232071	0.987535	0.0464143	0.0464143	0.987535	0.0928286	ABCC1|AFF4|ARHGAP22|CBWD1|CLIP1|CMKLR1|CNDP2|DCUN1D4|DSE|EPS15L1|FBXL20|GDI2|GPATCH8|GPHN|HCK|HMOX1|HTRA1|KCNIP1|KCNK13|LARP4B|LUC7L|MARK2|MRPS6|NUMA1|PFKFB3|PLAG1|PNKD|PRPF4B|REL|RNF213|SAMD4A|SAMD8|SDCBP|SF3B3|SIPA1L1|SLC44A1|SLC7A6|SPATA13|SRGAP3|SSBP2|STAT5B|TAOK3|THOC2|TMEM140|TMEM65|TPK1|TTC37|UBA1|UBASH3B|UBE2B|UGP2|UIMC1|ULK4|VGLL4|XPR1|ZBTB25|ZC3HAV1|ZNF24	1.17797
Allen_Brain_Atlas_down	intermediate_stratum_of_r2Ve	intermediate_stratum_of_r2Ve	DA9_MEGENA_hubs	4884	308	67	4.22523	9	0.0235918	0.991437	0.0471836	0.0471836	0.991437	0.0943672	ASTN1|CACNA1E|CXCR4|ENOX1|GRIA1|KCNJ2|SH3RF3|SYNPR|SYT1	2.13006
Allen_Brain_Atlas_down	r1_part_of_superior_vestibular_nucleus	r1_part_of_superior_vestibular_nucleus	DA9_MEGENA_hubs	4884	308	67	4.22523	9	0.0235918	0.991437	0.0471836	0.0471836	0.991437	0.0943672	CACNA1E|CD163|ENOX1|GRIA1|KCNJ2|P2RY12|SGIP1|SH3RF3|ZNF384	2.13006
Allen_Brain_Atlas_down	Primary_somatosensory_area,_barrel_field,_layer_1	Primary_somatosensory_area,_barrel_field,_layer_1	DA9_SEG	4884	3083	106	66.912	77	0.0237707	0.985909	0.0475413	0.0475413	0.985909	0.0950826	ACTR2|ANKRD10|APOE|ARHGAP21|ARL6IP1|ARRB1|ATP1B3|ATP2A2|ATP6AP2|ATXN2L|ATXN7|CANX|CD81|CDS2|CHD4|CHD6|CTSD|CYTH1|DCAF10|ETNK1|GABARAP|GABARAPL1|GAPDH|HDAC3|HDLBP|INPP5B|KIAA1328|KLC1|LIMK2|LSM14A|MAP4K4|MBNL2|MBP|MORF4L2|NAA15|NACA|NDUFV3|NPC1|OAZ1|OLA1|PACS2|PICALM|PLEKHB2|PNRC1|PRNP|PSMA6|QKI|RAB14|RAD21|RBM4|RSBN1L|SBNO2|SERINC3|SESN3|SLC25A3|SNRPN|STX16|STX7|TAPBP|TBC1D9B|TCF25|TMEM163|TMOD1|…	1.15077
Allen_Brain_Atlas_down	mantle_zone_of_CbH	mantle_zone_of_CbH	DA9_SEG	4884	3083	106	66.912	77	0.0237707	0.985909	0.0475413	0.0475413	0.985909	0.0950826	AKAP11|ANAPC5|ANKRD10|ANKRD11|APC|ATP6V1A|ATP6V1H|ATXN10|BIN1|BMPR2|BTRC|CAB39|CAPN7|COX4I1|CSNK1E|DDHD1|DHX9|DNAJC13|DPYSL2|DYNLL1|ELP3|ETNK1|EVL|FTO|HDAC3|HECTD2|HK1|HSD17B11|HSPH1|HTT|IDS|KIDINS220|MAPK8IP3|MTCH1|MYCBP2|OAZ1|PAIP2|PAM|PFDN5|PLD3|PLEKHB2|PPIA|PRKACB|PSMA6|PSMD1|RAB2A|RASA1|RDX|RTN3|RUFY2|S100PBP|SCARB2|SHOC2|SLC25A12|SLC30A9|SMURF1|SNAPC1|SNCA|SOD1|SPIN1|STAU2|STIP1|STMN1|STX16…	1.15077
Allen_Brain_Atlas_down	periventricular_stratum_of_r5Co	periventricular_stratum_of_r5Co	DA9_SEG	4884	3083	106	66.912	77	0.0237707	0.985909	0.0475413	0.0475413	0.985909	0.0950826	AATF|ABHD12|ABR|AFF4|AKAP11|AMD1|ANAPC5|ANK3|ATXN10|BCLAF1|BIN1|BIRC6|BRWD3|BTRC|CAPN7|CFDP1|CHFR|DHX9|DUSP10|EIF4A1|ELP3|ERP44|EVL|FBXW11|FNDC3A|G3BP2|GARNL3|GPR107|GRB2|HPRT1|IPO9|KIDINS220|KIF13A|KPNB1|LNPEP|MAPK8IP3|MECP2|MORF4L1|MYCBP2|MYO5A|PAK1|PAM|PIK3C3|PJA2|PPP1CB|PPP3CA|PRKACB|PRKCE|PRRC2B|PSMA6|RAB2A|RAB3GAP1|RAB6A|RERE|SECISBP2|SMARCA1|SNRPN|SNX3|SPATS2L|SPPL3|SRSF3|SYMPK|TRIM44|TTC1…	1.15077
Allen_Brain_Atlas_down	r5_part_of_dorsal_cochlear_nucleus	r5_part_of_dorsal_cochlear_nucleus	DA9_SEG	4884	3083	106	66.912	77	0.0237707	0.985909	0.0475413	0.0475413	0.985909	0.0950826	AATF|ABHD12|ABR|AFF4|AKAP11|AMD1|ANAPC5|ANK3|ATXN10|BCLAF1|BIN1|BIRC6|BRWD3|BTRC|CAPN7|CFDP1|CHFR|DHX9|DUSP10|EIF4A1|ELP3|ERP44|EVL|FBXW11|FNDC3A|G3BP2|GARNL3|GPR107|GRB2|HPRT1|IPO9|KIDINS220|KIF13A|KPNB1|LNPEP|MAPK8IP3|MECP2|MORF4L1|MYCBP2|MYO5A|PAK1|PAM|PIK3C3|PJA2|PPP1CB|PPP3CA|PRKACB|PRKCE|PRRC2B|PSMA6|RAB2A|RAB3GAP1|RAB6A|RERE|SECISBP2|SMARCA1|SNRPN|SNX3|SPATS2L|SPPL3|SRSF3|SYMPK|TRIM44|TTC1…	1.15077
Allen_Brain_Atlas_down	basal_plate_of_p2	basal_plate_of_p2	DA9_SEG	4884	3083	81	51.1308	60	0.0239176	0.986946	0.0478352	0.0478352	0.986946	0.0956704	ABHD2|ASCC3|ATF6|ATL2|BAZ1A|BTG1|CBFB|CDK6|CNOT4|DENND1A|DNAJB14|DPP8|EGLN1|FAM118A|FCGR1A|FCHO2|GCC2|HIPK3|ID2|LCOR|LIMD1|MCTP1|MTMR3|MYH9|MYO9B|NAGK|NUP153|OSBPL1A|OSBPL8|PAG1|PCSK5|PRKX|RBBP4|REV3L|RIN3|RNF38|ROCK1|SF3B1|SKI|SLC12A6|SON|SRSF7|SS18|STARD13|TBL1X|THRB|TNFAIP8|TNRC18|UHRF2|UTRN|VPS45|WDR60|XRN1|ZBTB16|ZC3H14|ZNF148|ZNF292|ZNF451|ZNF516|ZNF609	1.17346
Allen_Brain_Atlas_down	superficial_stratum_of_PSPa	superficial_stratum_of_PSPa	DA9_SEG	4884	3083	81	51.1308	60	0.0239176	0.986946	0.0478352	0.0478352	0.986946	0.0956704	ACSL1|ADNP|ATF6|ATXN7L1|BOD1L1|BRD7|CCAR1|CD14|CGGBP1|CHM|COG5|CSPP1|CXCR4|CYB5R4|DENND3|DIP2C|EHMT1|EXOC4|EXOC5|FBXL17|GNG10|GOLPH3|GPATCH8|GSPT1|HELZ|HIPK3|IGF2R|KBTBD2|KDM6A|KSR1|LEMD3|LRRFIP1|MAP3K8|MBD2|MFSD12|MITF|MTMR3|MXD1|MYH9|MYOF|NAA50|NDUFAF2|NT5C2|NUP153|OSBPL1A|RALGAPB|RASA2|RNF217|SCARB1|SETX|SPECC1L|SPEN|SS18|TBL1X|TET2|TPP2|USP36|USP53|VPS36|ZNF652	1.17346
Allen_Brain_Atlas_down	thalamic_tegmentum	thalamic_tegmentum	DA9_SEG	4884	3083	81	51.1308	60	0.0239176	0.986946	0.0478352	0.0478352	0.986946	0.0956704	ABHD2|ASCC3|ATF6|ATL2|BAZ1A|BTG1|CBFB|CDK6|CNOT4|DENND1A|DNAJB14|DPP8|EGLN1|FAM118A|FCGR1A|FCHO2|HIPK3|ID2|LCOR|LIMD1|MCTP1|MTMR3|MYH9|MYO9B|NAGK|NUP153|OSBPL1A|OSBPL8|PAG1|PCSK5|PRKX|RBBP4|REV3L|RIN3|RNF38|ROCK1|SF3B1|SKI|SLC12A6|SON|SRSF7|SS18|STARD13|TBL1X|THRB|TNFAIP8|TNRC18|TPM3|UHRF2|UTRN|VPS45|WDR60|XRN1|ZBTB16|ZC3H14|ZNF148|ZNF292|ZNF451|ZNF516|ZNF609	1.17346
Allen_Brain_Atlas_down	r4_basal_plate	r4_basal_plate	DA9_MEGENA_hubs	4884	308	101	6.36937	12	0.0240714	0.989722	0.0481428	0.0481428	0.989722	0.0962856	ASTN1|C1QA|GALNT13|GNAI1|GRIA1|NOL4|NR4A3|PTPN2|RCN1|SPATS2L|SYNPR|SYT16	1.88402
Allen_Brain_Atlas_down	Central_linear_nucleus_raphe	Central_linear_nucleus_raphe	DA9_SEG	4884	3083	65	41.0309	49	0.0242354	0.987769	0.0484708	0.0484708	0.987769	0.0969417	ALOX5AP|ARID3A|ARL5A|ATL2|BRI3|C3|CD163|CDC42SE1|CLIP1|CREB3L2|CRLS1|DDX46|EXOC6|FAM162A|FAM172A|FOXO1|GK|HDAC9|HELZ|INPP5D|LARP4B|LPP|MAGT1|MNAT1|MYO1E|NHSL1|NPL|NRG3|NSD1|PARP9|PCCA|PLCB2|PRKD3|RALY|RASA3|RNF24|RYBP|SERPINB9|SMAD2|THOC2|TRAM1|UGGT2|USP15|WWC2|XRN1|YIPF4|ZHX2|ZKSCAN1|ZNF638	1.19422
Allen_Brain_Atlas_down	mammillary_part_of_THyB	mammillary_part_of_THyB	DA9_SEG	4884	3083	112	70.6994	81	0.0244026	0.985278	0.0488052	0.0488052	0.985278	0.0976104	AHCYL1|ARHGEF11|ASAH1|ASXL2|ATXN2|BCAS2|CAND1|CCDC91|CDK8|CLTC|CPNE8|CREBBP|CTR9|CTSB|DMXL2|DNAJB14|DPP10|EVI5|FCGR1A|FXR1|GAK|GGA2|GLG1|GNAQ|GOPC|GPBP1|HECTD1|IGF1R|IMMT|JMJD1C|KIF2A|LGMN|LRRFIP1|MAGI2|MAGI3|MTDH|PBRM1|PCM1|PDCD10|PDS5A|PDSS2|PIK3CB|PLCB1|PLEKHM2|PPP2R2D|PPP2R5E|PPP3R1|PPP4R2|PPP6R3|RAB11FIP2|RAB28|RAP1GAP2|RAPGEF1|RASSF3|REV3L|RNF217|RPRD2|RTN3|RUFY1|SAFB2|SAT1|SEC23IP|SEL1L|SM…	1.1457
Allen_Brain_Atlas_down	periventricular_stratum_of_r6Co	periventricular_stratum_of_r6Co	DA9_SEG	4884	3083	115	72.5932	83	0.0246767	0.984992	0.0493534	0.0493534	0.984992	0.0987069	AATF|ABHD12|ABR|ACIN1|AKAP11|ANK3|ARRB2|ATXN1|ATXN10|BIRC6|BRWD3|CADM1|CASC4|CEP170|CFDP1|CHFR|DAP3|DDX39B|DHX9|DYM|E2F3|EAF2|EIF3H|ERC2|ERP44|ETNK1|EVL|FBXW4|GRB2|HECTD2|HP1BP3|HS2ST1|IL1RAPL1|IPO9|KIDINS220|KIF13A|KLC1|KPNB1|LYRM4|MAPK10|MAPK8IP3|MECP2|MORF4L1|MORF4L2|NIN|PFKP|PJA2|PPP6R3|PREPL|PRKACB|PRKCA|PRKCE|PRRC2B|PTPRO|R3HDM2|RAB2A|RAB31|RAB3GAP1|RAB6A|RERE|RTN1|SECISBP2|SERINC1|SLC2A13|…	1.14336
Allen_Brain_Atlas_down	superficial_stratum_of_r1BI	superficial_stratum_of_r1BI	DA9_SEG	4884	3083	118	74.4869	85	0.0249248	0.984725	0.0498496	0.0498496	0.984725	0.0996992	ACSL4|AP3D1|ATG2B|ATP1A1|ATP6AP2|ATP6V0C|ATP6V1C1|BAZ1B|CDK12|CHD8|CNBP|CNTNAP2|CTSB|EIF2S2|EIF3H|EIF4G3|FAM120B|FCGR1A|FXR1|GABARAPL1|GAPDH|GARNL3|GPI|GRIPAP1|HDAC3|HNRNPC|HPRT1|HUWE1|IGF2R|INPP4A|KCTD20|KIAA0232|KIF2A|KLC1|KYNU|LDHA|MAPK10|MCM3AP|MFSD12|MORF4L2|MTCH1|MTMR3|MYO5A|MYO9B|NRG3|PABPN1|PCM1|PPP3CA|PREPL|PRPF38B|PSPC1|RAB14|RAB21|RAB28|RALGAPB|RASA1|RB1|RHOT1|RTN1|SAFB|SCRN1|SECISBP2|…	1.14114
Allen_Brain_Atlas_down	r5_part_of_posteroventral_cochlear_nucleus	r5_part_of_posteroventral_cochlear_nucleus	DA9_SEG	4884	3083	110	69.4369	79	0.033255	0.979491	0.06651	0.0429839	0.979907	0.0859677	AATF|ADD1|AFF4|AKAP11|ANAPC5|ARHGEF10L|ATE1|ATP1B1|BCLAF1|BIRC6|BTRC|CD2AP|CDK17|CHN1|DHX36|DHX9|DUSP10|DYNC1H1|EEF1A1|EIF3E|EIF4A1|EIF4G3|ELP3|EPRS|GARNL3|GPR107|GRB2|LASP1|LNPEP|LTN1|MAP4K4|MBOAT7|METTL9|MORF4L1|MYCBP2|NLGN1|NOP58|NUDCD3|NUP160|OAZ1|PABPN1|PBRM1|PCNP|PIK3C3|PJA2|PLD3|POLB|PPP1CB|RAB2A|RAB3GAP1|RALGDS|SERBP1|SH3PXD2B|SMAP2|SMARCA1|SMG1|SMU1|SNRPN|SPAG9|SPPL3|SRSF3|STT3B|SYMPK|TC…	1.13772
Allen_Brain_Atlas_down	superficial_stratum_of_r5Co	superficial_stratum_of_r5Co	DA9_SEG	4884	3083	110	69.4369	79	0.033255	0.979491	0.06651	0.0429839	0.979907	0.0859677	AATF|ADD1|AFF4|AKAP11|ANAPC5|ARHGEF10L|ATE1|ATP1B1|BCLAF1|BIRC6|BTRC|CD2AP|CDK17|CHN1|DHX36|DHX9|DUSP10|DYNC1H1|EEF1A1|EIF3E|EIF4A1|EIF4G3|ELP3|EPRS|GARNL3|GPR107|GRB2|LASP1|LNPEP|LTN1|MAP4K4|MBOAT7|METTL9|MORF4L1|MYCBP2|NLGN1|NOP58|NUDCD3|NUP160|OAZ1|PABPN1|PBRM1|PCNP|PIK3C3|PJA2|PLD3|POLB|PPP1CB|RAB2A|RAB3GAP1|RALGDS|SERBP1|SH3PXD2B|SMAP2|SMARCA1|SMG1|SMU1|SNRPN|SPAG9|SPPL3|SRSF3|STT3B|SYMPK|TC…	1.13772
Allen_Brain_Atlas_down	basal_plate_of_m1	basal_plate_of_m1	DA9_MEGENA_hubs	4884	308	72	4.54054	9	0.0357339	0.985977	0.0714679	0.0357339	0.997577	0.0714679	FAM49A|GABRG3|GM2A|MAN2A1|NOL4|SIPA1L1|SLC1A3|TIAM2|USP36	1.98214
Allen_Brain_Atlas_down	cerebellar_white_matter	cerebellar_white_matter	DA9_SEG	4884	3083	100	63.1245	72	0.037824	0.976983	0.075648	0.04883	0.977567	0.09766	AKAP11|ANAPC5|ANKRD10|ANKRD11|AP2A2|ATP6V1H|BMPR2|BTRC|CAB39|CAMTA1|CAPN7|CEP170|CHSY3|CLTA|CNTNAP2|CSNK1E|DDHD1|DHX9|DNAJC13|DPYSL2|DYNLL1|EIF3H|ELP3|ENTPD1|ETNK1|EVL|FCHO2|FTO|HDAC3|HECTD2|HSPH1|IDS|KDM4B|KIDINS220|MAP2K4|MAPK8IP3|MTCH1|MYCBP2|NACA|OAZ1|PAIP2|PAM|PFDN5|PLD3|PPIA|PRKACB|RAB2A|S100PBP|SENP7|SHOC2|SLC25A12|SMURF1|SNAPC1|SNCA|SPCS2|STAU2|STIP1|STMN1|STX16|TBC1D14|TFCP2|TMEM59|TSC22…	1.1406
Allen_Brain_Atlas_down	periventricular_stratum_of_CbH	periventricular_stratum_of_CbH	DA9_SEG	4884	3083	100	63.1245	72	0.037824	0.976983	0.075648	0.04883	0.977567	0.09766	AKAP11|ANAPC5|ANKRD10|ANKRD11|AP2A2|ATP6V1H|BMPR2|BTRC|CAB39|CAMTA1|CAPN7|CEP170|CHSY3|CLTA|CNTNAP2|CSNK1E|DDHD1|DHX9|DNAJC13|DPYSL2|DYNLL1|EIF3H|ELP3|ENTPD1|ETNK1|EVL|FCHO2|FTO|HDAC3|HECTD2|HSPH1|IDS|KDM4B|KIDINS220|MAP2K4|MAPK8IP3|MTCH1|MYCBP2|NACA|OAZ1|PAIP2|PAM|PFDN5|PLD3|PPIA|PRKACB|RAB2A|S100PBP|SENP7|SHOC2|SLC25A12|SMURF1|SNAPC1|SNCA|SPCS2|STAU2|STIP1|STMN1|STX16|TBC1D14|TFCP2|TMEM59|TSC22…	1.1406
Allen_Brain_Atlas_down	mantle_zone_of_r6Co	mantle_zone_of_r6Co	DA9_MEGENA_hubs	4884	308	108	6.81081	12	0.0380931	0.982533	0.0761861	0.0447758	0.982533	0.0895516	ASTN1|CACNA1E|CDH13|CHD5|L3MBTL1|OLFM2|SEZ6L|SGSM1|SPATS2L|TCEA2|TTYH3|WDFY3	1.7619
Allen_Brain_Atlas_down	r6_part_of_the_cochlear_column	r6_part_of_the_cochlear_column	DA9_MEGENA_hubs	4884	308	108	6.81081	12	0.0380931	0.982533	0.0761861	0.0447758	0.982533	0.0895516	ASTN1|CACNA1E|CDH13|CHD5|L3MBTL1|OLFM2|SEZ6L|SGSM1|SPATS2L|TCEA2|TTYH3|WDFY3	1.7619
Allen_Brain_Atlas_down	m1_(rostral)_midbrain_tegmentum	m1_(rostral)_midbrain_tegmentum	DA9_MEGENA_hubs	4884	308	73	4.6036	9	0.0385974	0.984628	0.0771948	0.0385974	0.995701	0.0771948	FAM49A|GABRG3|GM2A|MAN2A1|NOL4|SIPA1L1|SLC1A3|TIAM2|USP36	1.95499
Allen_Brain_Atlas_down	pontomedullary_hindbrain	pontomedullary_hindbrain	DA9_SEG	4884	3083	109	68.8057	78	0.0386468	0.975899	0.0772937	0.0386468	0.991974	0.0772937	ANKS1B|ATP6V1C1|BCLAF1|C1QC|CASD1|CD47|CELF2|CLIP2|CLK1|CNBP|CSMD1|CTNNB1|DDX17|DDX5|DDX6|EIF2AK2|EIF2AK4|ESCO1|FAM49A|FOS|GAPDH|GAS7|GGA1|GLG1|GPI|GRIA2|GRIK1|H2AFY|HECTD4|HMG20A|HMGN1|HNRNPU|KYNU|LDHA|LUC7L2|LUC7L3|MAP2K1|MAT2A|MORF4L2|MPRIP|NEDD4L|NKTR|NRXN1|PABPN1|PARP8|PHF14|PHF3|PPIA|PPP1R10|PRRC2C|PTEN|PUM2|RAB14|RAB21|RAD21|RBM5|RNF114|RTN1|SAFB|SBF2|SDCCAG8|SERBP1|SFPQ|SLC2A13|SMARCA1|SN…	1.13363
Allen_Brain_Atlas_down	r5_part_of_posteroventral_cochlear_nucleus	r5_part_of_posteroventral_cochlear_nucleus	DA9_MEGENA_hubs	4884	308	110	6.93694	12	0.0429839	0.979907	0.0859677	0.0429839	0.979907	0.0859677	ASTN1|CACNA1E|CDH13|CHD5|CNTNAP4|EPHA6|L3MBTL1|MTMR7|OLFM2|SEZ6L|TCEA2|TTYH3	1.72987
Allen_Brain_Atlas_down	superficial_stratum_of_r5Co	superficial_stratum_of_r5Co	DA9_MEGENA_hubs	4884	308	110	6.93694	12	0.0429839	0.979907	0.0859677	0.0429839	0.979907	0.0859677	ASTN1|CACNA1E|CDH13|CHD5|CNTNAP4|EPHA6|L3MBTL1|MTMR7|OLFM2|SEZ6L|TCEA2|TTYH3	1.72987
Allen_Brain_Atlas_down	mantle_zone_of_r6Co	mantle_zone_of_r6Co	DA9_SEG	4884	3083	108	68.1744	77	0.0447758	0.971762	0.0895516	0.0447758	0.982533	0.0895516	AATF|ACIN1|AFF4|AKAP11|ANAPC5|ANK3|ARRB2|ATXN10|ATXN7|BIRC6|CASC4|CHFR|COMMD10|DAP3|DDX39B|DHX9|DPP10|DUSP10|DYM|E2F3|ERP44|FBXW11|GARNL3|GPR107|GRB2|HERC1|IL1RAPL1|IPO9|KIDINS220|KPNB1|LYRM4|MAP2K1|MBOAT7|MECP2|MORF4L2|NAA15|NLGN1|NRXN1|PABPN1|PAM|PCNP|PIK3C3|PJA2|PPP1CB|PRKACB|PRRC2B|PTBP2|PTPRO|RAB2A|RAB3GAP1|RERE|SECISBP2|SERBP1|SERINC1|SLC39A10|SMARCA1|SNRPN|SNX13|SNX3|SPATS2L|SPECC1L|SRSF3|…	1.12946
Allen_Brain_Atlas_down	r6_part_of_the_cochlear_column	r6_part_of_the_cochlear_column	DA9_SEG	4884	3083	108	68.1744	77	0.0447758	0.971762	0.0895516	0.0447758	0.982533	0.0895516	AATF|ACIN1|AFF4|AKAP11|ANAPC5|ANK3|ARRB2|ATXN10|ATXN7|BIRC6|CASC4|CHFR|COMMD10|DAP3|DDX39B|DHX9|DPP10|DUSP10|DYM|E2F3|ERP44|FBXW11|GARNL3|GPR107|GRB2|HERC1|IL1RAPL1|IPO9|KIDINS220|KPNB1|LYRM4|MAP2K1|MBOAT7|MECP2|MORF4L2|NAA15|NLGN1|NRXN1|PABPN1|PAM|PCNP|PIK3C3|PJA2|PPP1CB|PRKACB|PRRC2B|PTBP2|PTPRO|RAB2A|RAB3GAP1|RC3H1|RERE|SECISBP2|SERBP1|SLC39A10|SMARCA1|SNRPN|SNX13|SNX3|SPATS2L|SPECC1L|SRSF3|ST…	1.12946
Allen_Brain_Atlas_down	parvicellular_part_of_Lat	parvicellular_part_of_Lat	DA9_SEG	4884	3083	68	42.9247	50	0.0456453	0.974735	0.0912907	0.0456453	0.996847	0.0912907	AP2A2|ARPC3|BIN1|CASD1|CD83|CEP170|CHFR|CNTLN|COMMD10|DDX39B|DPP10|EBI3|EEF1B2|EIF3H|EPN2|ERC2|ERCC8|ERP44|FARP2|FBXW4|HERC1|HNRNPD|HPRT1|IL1RAPL1|MAP2K4|MBOAT7|MTMR6|MYCBP2|NACA|NCK2|OPRM1|PDE4B|PELI1|PRKACB|PRKAG2|PRRC2B|PUM1|SENP7|SNX3|SPCS2|SREBF2|SRSF11|SRSF3|TAB2|TIMP2|TRIM27|UBE2K|UTP18|ZDHHC2|ZFP36	1.16483
Allen_Brain_Atlas_down	cerebellar_white_matter	cerebellar_white_matter	DA9_MEGENA_hubs	4884	308	100	6.30631	11	0.04883	0.977567	0.09766	0.04883	0.977567	0.09766	ACTR10|CDH13|CHD5|GABRG3|HSPH1|IFT172|OLFM2|PAK3|SGSM1|STIP1|TCEA2	1.74429
Allen_Brain_Atlas_down	periventricular_stratum_of_CbH	periventricular_stratum_of_CbH	DA9_MEGENA_hubs	4884	308	100	6.30631	11	0.04883	0.977567	0.09766	0.04883	0.977567	0.09766	ACTR10|CDH13|CHD5|GABRG3|HSPH1|IFT172|OLFM2|PAK3|SGSM1|STIP1|TCEA2	1.74429
Allen_Brain_Atlas_up	molecular_layer_of_the_DG	molecular_layer_of_the_DG	DA9_SEG	4884	3083	128	80.7993	107	2.22462e-07	1	4.44923e-07	4.44923e-07	1	8.89846e-07	ABI1|ACTR3|AFF4|AHCYL2|ARID1B|ARPC5|ARSB|AUTS2|BTBD9|CADM2|CBFB|CBLB|CDC42SE2|CDK12|CIITA|CLOCK|COLGALT1|COTL1|CPSF6|CYTH1|DARS|DOCK10|ELP2|FAM118A|FBXO34|FOXK1|GLIS3|GNAQ|GNG10|GPD2|GSE1|IFI16|IL1RAP|IQGAP2|ITCH|KCTD12|LHFPL2|LRP1B|LRRTM4|LYST|MAP3K2|MAP3K4|MBD5|MED13|MIB1|MORC3|NCOR1|NCOR2|NFIA|NHSL1|NMT1|NOP58|NR3C2|NR4A3|NRP1|PABPC1|PDE4DIP|PIP5K1A|PLEKHA2|PPP1R10|PSMA1|PTPRA|RAB8B|RALGAPA2|R…	1.32427
Allen_Brain_Atlas_up	granule_cell_layer_of_the_DG	granule_cell_layer_of_the_DG	DA9_SEG	4884	3083	129	81.4306	107	4.99174e-07	1	9.98348e-07	9.98348e-07	1	1.9967e-06	ABI1|ACTR3|AFF4|AHCYL2|AP3B1|ARID1B|ARRB2|ARSB|AUTS2|BTBD9|CBFB|CBLB|CDK12|CLOCK|COLGALT1|CPSF6|CYTH1|DARS|DOCK10|ELP2|EPN2|FAM118A|FAU|FBXO34|FOXK1|GLIS3|GNAQ|GSE1|HIPK1|HNRNPM|IFI16|IL1RAP|IQGAP2|ITCH|IVD|KDM2A|LHFPL2|LRP1B|LRRTM4|LYST|MAP3K2|MAP3K4|MBD5|MED13|MIB1|MORC3|MRPS5|NCOR1|NCOR2|NFIA|NHSL1|NMT1|NOP58|NR3C2|NRP1|PABPC1|PDE4DIP|PIK3CB|PIK3IP1|PLEKHA2|PPP1R10|PPP6R3|PSMA1|RALGAPA2|RASAL2…	1.314
Allen_Brain_Atlas_up	Dentate_gyrus	Dentate_gyrus	DA9_SEG	4884	3083	137	86.4805	112	1.19032e-06	1	2.38065e-06	2.38065e-06	1	4.76129e-06	ABI1|ACTR3|AFF4|AHCYL2|AP3B1|ARID1B|ARPC5|ARSB|AUTS2|BTBD9|CBFB|CBLB|CDC42SE2|CDK12|CLOCK|COLGALT1|CPSF6|CYTH1|DARS|DOCK10|ELP2|EPN2|FAM118A|FAU|FBXO34|FOXK1|GLIS3|GNAQ|GNG10|GPD2|GSE1|IFI16|IL1RAP|IQGAP2|ITCH|KCTD12|LHFPL2|LRP1B|LRRTM4|LYST|MAP3K2|MAP3K4|MBD5|MED13|MIB1|MORC3|NCOR1|NCOR2|NFIA|NHSL1|NMT1|NOP58|NR3C2|NR4A3|NRP1|PABPC1|PDE4DIP|PIK3CB|PIK3IP1|PIP5K1A|PLEKHA2|PPP1R10|PPP6R3|PSMA1|PTP…	1.29509
Allen_Brain_Atlas_up	Dentate_gyrus,_granule_cell_layer	Dentate_gyrus,_granule_cell_layer	DA9_SEG	4884	3083	131	82.6931	107	2.25613e-06	0.999999	4.51226e-06	4.51226e-06	0.999999	9.02453e-06	ABI1|ACTR3|AFF4|AP3B1|ARID1B|ARRB2|ARSB|ATXN7L1|AUTS2|BTBD9|CBFB|CBLB|CDK12|CLOCK|COLGALT1|CPSF6|CYTH1|DARS|DOCK10|ELP2|EPN2|FAM118A|FAU|FOXK1|GLIS3|GNAQ|GSE1|HIPK1|HNRNPM|IL1RAP|IQGAP2|ITCH|KDM2A|LHFPL2|LRP1B|LRRTM4|LYST|MAP3K2|MAP3K4|MBD5|MED13|MIB1|MORC3|MRPS5|NCOA1|NCOR1|NCOR2|NFIA|NHSL1|NMT1|NOP58|NR3C2|NRP1|PABPC1|PDE4DIP|PDIA3|PIK3CB|PIK3IP1|PLEKHA2|PPP1R10|PPP6R3|PRKAG2|PSMA1|RALGAPA2|RAS…	1.29394
Allen_Brain_Atlas_up	Dentate_gyrus,_molecular_layer	Dentate_gyrus,_molecular_layer	DA9_SEG	4884	3083	131	82.6931	106	5.93539e-06	0.999998	1.18708e-05	1.18708e-05	0.999998	2.37416e-05	ABI1|ACAP2|ACTR3|AFF4|AHCYL2|ARID1B|ARSB|AUTS2|BTBD9|CADM2|CBFB|CBLB|CDC42SE2|CDK12|CIITA|CLOCK|CPSF6|CYTH1|DARS|DOCK10|ELP2|FAM118A|FBXO34|FOXK1|GLIS3|GNAQ|GNG10|GPD2|GSE1|IFI16|IL1RAP|INTS6|IQGAP2|ITCH|KCTD12|LHFPL2|LRP1B|LRRTM4|LYST|MAP3K2|MAP3K4|MBD5|MED13|MIB1|MORC3|NCOR1|NCOR2|NFIA|NHSL1|NMT1|NOP58|NR3C2|NRP1|PABPC1|PDE4DIP|PIP5K1A|PLEKHA2|PPP1R10|PSMA1|RAB8B|RALGAPA2|RASAL2|RERE|RFX3|RLF|R…	1.28185
Allen_Brain_Atlas_up	Dentate_gyrus,_polymorph_layer	Dentate_gyrus,_polymorph_layer	DA9_SEG	4884	3083	124	78.2744	100	1.44842e-05	0.999994	2.89684e-05	2.89684e-05	0.999994	5.79369e-05	ABI1|ACTR3|AFF4|AHCYL2|AP3B1|ARID1B|ARSB|AUTS2|BAZ1B|BTBD9|CBFB|CBLB|CDK12|CLOCK|COLGALT1|CPSF6|CYTH1|DARS|DOCK10|DYRK1A|ELP2|EPN2|FAM118A|FAU|FOXK1|GLIS3|GNAQ|GSE1|HIPK1|HNRNPM|IFI16|IL1RAP|IQGAP2|KDM2A|LHFPL2|LRP1B|LRRTM4|LYST|MAP3K4|MBD5|MED13|MORC3|NCOR1|NCOR2|NDUFV3|NFIA|NHSL1|NMT1|NOP58|NR3C2|NR4A3|NRP1|PABPC1|PDIA3|PIK3IP1|PIP5K1A|PLEKHA2|PPP1R10|PPP6R3|PRKAG2|PSMA1|RALGAPA2|RERE|RFX3|RLF|…	1.27756
Allen_Brain_Atlas_up	Hippocampal_region	Hippocampal_region	DA9_SEG	4884	3083	113	71.3307	92	1.52902e-05	0.999994	3.05805e-05	3.05805e-05	0.999994	6.11609e-05	ABI1|ACAP2|ACTR3|AFF4|AHCYL2|AKAP13|ARHGAP12|ARID1B|ARL15|ARPC5|ARSB|ATP13A3|ATP6V0A1|ATXN7L1|AUTS2|BTBD9|CADM2|CAMK1D|CBLB|CDC42SE2|CLOCK|COLGALT1|COTL1|CPSF6|CYTH1|DARS|DOCK10|DOCK4|ELP2|EPN2|FAM118A|FBXO34|FOXK1|FOXN2|GLIS3|GNAQ|GNG10|GPD2|GSE1|IFNGR2|IL1RAP|IQGAP2|ITCH|KBTBD2|KCTD12|KPNA3|KSR1|LRRTM4|LYST|MBD5|MORC3|NCOR1|NCOR2|NHSL1|NMT1|NOP58|NR3C2|NR4A3|NRP1|PABPC1|PIP5K1A|PLEKHA2|PRKAG2|P…	1.28977
Allen_Brain_Atlas_up	superficial_stratum_of_DG	superficial_stratum_of_DG	DA9_SEG	4884	3083	185	116.78	143	1.83171e-05	0.999991	3.66343e-05	3.66343e-05	0.999991	7.32685e-05	ABI1|ACTR3|AFF4|AHCYL2|ANKMY1|AP3B1|APPBP2|ARID1B|ARPC5|ARSB|AUTS2|BTBD9|CBFB|CBLB|CD163|CD53|CDC73|CDK12|CEP192|CLOCK|CMTM7|COLGALT1|COTL1|CPSF6|CYTH1|DARS|DOCK10|EAF2|ELP2|EPN2|EXOC6|FAM118A|FBXO34|FCGR2A|FOXK1|G3BP1|GLIS3|GNAI3|GNAQ|GNG10|GPD2|GSE1|IFI16|IKZF1|IL13RA1|IL1RAP|IQGAP2|ITCH|KCTD12|KLHL5|LAP3|LHFPL2|LMBR1L|LRP1B|LRRTM4|LYST|MAGT1|MAP3K2|MAP3K4|MBD5|MED13|MGAT1|MIB1|MORC3|NCOR1|NCOR…	1.22452
Allen_Brain_Atlas_up	hilus_of_the_DG	hilus_of_the_DG	DA9_SEG	4884	3083	124	78.2744	99	3.56555e-05	0.999986	7.1311e-05	7.1311e-05	0.999986	0.000142622	ABI1|ACTR3|AFF4|AHCYL2|AP3B1|ARID1B|ARSB|ATP6V0A1|ATXN7L1|AUTS2|BAZ1B|BTBD9|CBFB|CBLB|CDK12|CLOCK|COLGALT1|CPSF6|CYTH1|DARS|DOCK10|DYRK1A|EGLN1|FAM118A|FAU|FOXK1|GLIS3|GNAQ|GSE1|HNRNPM|IL1RAP|IQGAP2|ITCH|IVD|KDM2A|LHFPL2|LRP1B|LRRTM4|LYST|MAP3K2|MAP3K4|MBD5|MED13|MORC3|NCOR1|NCOR2|NFIA|NHSL1|NMT1|NOP58|NR3C2|NR4A3|NRP1|PABPC1|PDCD4|PDIA3|PIP5K1A|PLEKHA2|PPP1R10|PPP6R3|PRKAG2|PSMA1|RERE|RFX3|RLF|R…	1.26478
Allen_Brain_Atlas_up	Field_CA1,_stratum_oriens	Field_CA1,_stratum_oriens	DA9_SEG	4884	3083	106	66.912	86	3.77012e-05	0.999986	7.54023e-05	7.54023e-05	0.999986	0.000150805	ABI1|ABI2|ACAP2|ACTR2|ACTR3|APBB1IP|ARHGAP12|ARID1B|ARL15|ARPC5|ATP13A3|BTBD9|CADM2|CDC42SE1|CGGBP1|CLOCK|CLU|COG5|COTL1|CPNE8|DOCK4|DSTN|ELK4|ENSA|EPN2|ESYT2|EXOC6B|FBXL5|FGFR1OP2|GNAQ|GNG10|GNPTAB|GPD2|GSE1|IER5|IFNGR2|IQGAP2|IVD|KANSL1L|KBTBD2|KHDRBS3|KLHL2|KSR1|LRMP|MAN1A1|MIA2|MPHOSPH6|NCOR1|NHSL1|NMT1|NR3C1|NR3C2|NR4A3|OFD1|PIP5K1A|PRKAG2|PRKCB|RAB8B|RB1|ROCK1|ROCK2|RUNX2|SH3BP5|SIPA1L3|SLC…	1.28527
Allen_Brain_Atlas_up	posterior_(ventral)_nucleus	posterior_(ventral)_nucleus	DA9_MEGENA_hubs	4884	308	84	5.2973	16	5.33432e-05	0.999987	0.000106686	0.000106686	0.999987	0.000213373	APBB2|CACNB2|CNTN4|DCAKD|DGKI|ELMO1|ESYT2|EXTL3|FIGN|GBE1|INPP4B|RASGEF1B|SFMBT2|SLC11A1|TMEM163|USP13	3.02041
Allen_Brain_Atlas_up	medial_pallium_(hippocampal_allocortex)	medial_pallium_(hippocampal_allocortex)	DA9_SEG	4884	3083	111	70.0682	89	6.56522e-05	0.999974	0.000131304	0.000131304	0.999974	0.000262609	ABI1|ACAP2|ACTR3|AFF4|AKAP13|ARHGAP12|ARID1B|ARL15|ARPC5|ARSB|ATP13A3|AUTS2|BTBD9|CADM2|CAMK1D|CBLB|CDC42SE2|CHST11|CLOCK|COLGALT1|CPSF6|DARS|DOCK10|DOCK4|ELP2|EPN2|FAM118A|FBXO34|FOXK1|FOXN2|GLIS3|GNAQ|GNG10|GPD2|GSE1|IFNGR2|IL1RAP|IQGAP2|KBTBD2|KCTD12|KPNA3|KSR1|LAPTM5|LRRTM4|LYST|MBD5|MORC3|NCOR1|NHSL1|NMT1|NOP58|NR3C2|NR4A3|NRP1|PCSK5|PIP5K1A|PLEKHA2|PRKAG2|PTPRA|RAB8B|RAPGEF2|RFX3|RLF|RNF19A…	1.27019
Allen_Brain_Atlas_up	lateral_part_of_alar_p2	lateral_part_of_alar_p2	DA9_MEGENA_hubs	4884	308	86	5.42342	16	7.19168e-05	0.999981	0.000143834	0.000143834	0.999981	0.000287667	APBB2|CACNB2|CNTN4|DCAKD|DGKI|ELMO1|ESYT2|EXTL3|FIGN|FRMD4A|GBE1|INPP4B|OPRM1|RASGEF1B|SLC11A1|TMEM163	2.95017
Allen_Brain_Atlas_up	posterior_triangular_nucleus	posterior_triangular_nucleus	DA9_SEG	4884	3083	62	39.1372	53	8.30801e-05	0.999978	0.00016616	0.00016616	0.999978	0.00033232	AGFG1|APBB1IP|ARHGEF2|ARID5A|ATP11C|ATXN1|BLNK|CDYL|CHFR|CHST11|CREG1|CTIF|CTNND1|ELMO1|FAR2|FRYL|GALK2|GTF2IRD1|IL1RAP|LCP2|MRPS28|NSMCE2|OSBPL3|PHACTR4|PIAS2|PPARD|PRKCH|PTPN4|RCSD1|RHOBTB3|RNF111|RREB1|RSRC1|SIN3A|SLC23A2|SLC25A26|SNX24|SOCS6|SPTLC2|SRGAP1|SYTL3|TBC1D22A|TBCK|TCF7L2|TIAM1|TMEM131|TMEM163|TRPM2|TSPAN14|TTC19|YWHAE|YWHAH|YWHAQ	1.35421
Allen_Brain_Atlas_up	Field_CA2,_stratum_lacunosum-moleculare	Field_CA2,_stratum_lacunosum-moleculare	DA9_SEG	4884	3083	147	92.793	114	0.000101818	0.999953	0.000203635	0.000203635	0.999953	0.00040727	ACAP2|ACSL1|ACSL4|ACTR3|AFF4|AHCYL2|AKAP7|AKT3|AP3S1|ARFIP1|ARHGAP12|ARID1B|ARL15|ARPC5|ATP6V0A1|BTBD9|CADM2|CAMK1D|CBLB|CDC42SE2|CHD1|CHST11|CLEC7A|CLOCK|CLU|CNOT2|COG5|COMMD1|COPB2|COTL1|CRLS1|CTSC|CYB5R4|DARS|DOCK10|DOCK4|DOCK7|DSTN|DYRK1A|EXOC6B|FAM118A|FAM162A|FBXO34|FBXW11|FCER1G|FGFR1OP2|FOXK1|FOXN2|GNAQ|GNG10|GNPTAB|GSE1|HNRNPH3|IFNGR2|IQGAP2|ITGB2|KBTBD2|KCTD12|KPNA3|KPNA4|KSR1|LAPTM4A|L…	1.22854
Allen_Brain_Atlas_up	dorsal_tier_of_thalamus	dorsal_tier_of_thalamus	DA9_MEGENA_hubs	4884	308	89	5.61261	16	0.00011041	0.99997	0.000220821	0.000220821	0.99997	0.000441641	APBB2|CACNB2|CNTN4|DCAKD|DGKI|ELMO1|ESYT2|EXTL3|FIGN|FRMD4A|GBE1|INPP4B|OPRM1|RASGEF1B|SLC11A1|TMEM163	2.85072
Allen_Brain_Atlas_up	mantle_zone_of_DTTh	mantle_zone_of_DTTh	DA9_MEGENA_hubs	4884	308	89	5.61261	16	0.00011041	0.99997	0.000220821	0.000220821	0.99997	0.000441641	APBB2|CACNB2|CNTN4|DCAKD|DGKI|ELMO1|ESYT2|EXTL3|FIGN|FRMD4A|GBE1|INPP4B|OPRM1|RASGEF1B|SLC11A1|TMEM163	2.85072
Allen_Brain_Atlas_up	diencephalon	diencephalon	DA9_MEGENA_hubs	4884	308	55	3.46847	12	0.000119712	0.999975	0.000239424	0.000239424	0.999975	0.000478848	CACNB2|CNTN4|DCAKD|ELMO1|EXTL3|FIGN|GBE1|INPP4B|OPRM1|PPIE|SLC11A1|TBC1D22A	3.45974
Allen_Brain_Atlas_up	layer_3_of_PrS	layer_3_of_PrS	DA9_MEGENA_hubs	4884	308	56	3.53153	12	0.000143902	0.999969	0.000287803	0.000287803	0.999969	0.000575607	ANTXR1|ARHGAP26|C1QB|EPHA6|MIS18BP1|NCALD|NR4A1|NR4A2|SLC11A1|SOBP|TSHZ2|USP36	3.39796
Allen_Brain_Atlas_up	Field_CA3,_stratum_oriens	Field_CA3,_stratum_oriens	DA9_SEG	4884	3083	100	63.1245	80	0.000177736	0.999929	0.000355472	0.000355472	0.999929	0.000710944	ACSL4|ACTR3|AGAP3|AKAP13|ARID1B|ARL15|ARPC5|ARSB|ATP6V0A1|BTBD9|CAMK1D|CBL|CCND2|CDC42SE2|CHST11|CLOCK|CLU|COMMD1|CRLS1|CTSC|CUL4A|CYB5R4|DARS|DOCK4|ENSA|FAM118A|FAM162A|FBXO11|FER|FGFR1OP2|FOXK1|FOXN2|GNAQ|GSE1|IFNGR2|KBTBD2|KCTD12|KLHL2|KPNA3|LAPTM4A|LAPTM5|MGAT4A|MORC3|NPC2|NR4A3|NRP1|OGFRL1|OPCML|OS9|P2RX7|PABPC1|PLAGL1|PRKAG2|PRKCA|PTP4A2|RABGAP1L|RAPGEF2|SFMBT1|SFSWAP|SH3BP5|SIPA1L3|SLC30A7…	1.26734
Allen_Brain_Atlas_up	lateral_subhabenular_nucleus	lateral_subhabenular_nucleus	DA9_MEGENA_hubs	4884	308	66	4.16216	13	0.00018908	0.999955	0.000378159	0.000378159	0.999955	0.000756318	ANKRD52|ARID5B|CD83|CNTN4|ELMO1|FHOD3|GNA13|INPP4B|OPRM1|PTPDC1|RCN1|TMEM163|ZNF384	3.12338
Allen_Brain_Atlas_up	Interbrain	Interbrain	DA9_MEGENA_hubs	4884	308	50	3.15315	11	0.000212699	0.999956	0.000425399	0.000425399	0.999956	0.000850798	CACNB2|CNTN4|DCAKD|ENOX1|EXTL3|FIGN|GBE1|INPP4B|OPRM1|RCN1|SLC11A1	3.48857
Allen_Brain_Atlas_up	Paracentral_nucleus	Paracentral_nucleus	DA9_SEG	4884	3083	85	53.6558	69	0.000216319	0.99992	0.000432638	0.000432638	0.99992	0.000865276	ADPGK|AGFG1|AKAP10|ARID5A|ARNTL|ATP11A|ATP11C|B4GALT5|BOD1L1|CCM2|CDYL|CHST11|CREG1|CTNND1|DDHD1|EBI3|ELMO1|ESYT2|FAM110B|FAR2|FRMD4A|FRYL|GBE1|GTF2IRD1|HSPBAP1|IRF8|IRS2|LAMP2|MAP3K8|MGST2|MGST3|MRPS28|MS4A7|NFATC1|NR3C1|OLR1|OPRM1|OSBPL3|PHACTR4|PHLPP1|PPARD|PRKCH|PTPN4|RBFOX1|RBM27|RHOBTB3|RREB1|SECISBP2L|SH3KBP1|SLC23A2|SLC25A37|SMAD2|SNX29|SOCS6|SPTLC2|SRGAP1|ST6GALNAC3|TAF1|TBCK|TCF7L2|TGFB…	1.28597
Allen_Brain_Atlas_up	striatal_septum	striatal_septum	DA9_MEGENA_hubs	4884	308	59	3.72072	12	0.000243098	0.999944	0.000486197	0.000486197	0.999944	0.000972393	CACNA1E|CLHC1|CXCR4|DOCK10|DOCK4|GABRG3|GALNT13|GNAI1|KCNJ2|KCTD12|PTPDC1|TIAM2	3.22518
Allen_Brain_Atlas_up	Bed_nuclei_of_the_stria_terminalis,_anterior_division,_anteromedial_area	Bed_nuclei_of_the_stria_terminalis,_anterior_division,_anteromedial_area	DA9_MEGENA_hubs	4884	308	60	3.78378	12	0.000287024	0.999933	0.000574048	0.000574048	0.999933	0.0011481	CXCR4|DOCK10|EFNA5|EPM2AIP1|GRIA1|HSPE1|KCNJ2|RCN1|SGSM1|SH3GL3|SLC1A3|SLC40A1	3.17143
Allen_Brain_Atlas_up	mantle_zone_of_StrSe	mantle_zone_of_StrSe	DA9_MEGENA_hubs	4884	308	60	3.78378	12	0.000287024	0.999933	0.000574048	0.000574048	0.999933	0.0011481	CACNA1E|CLHC1|CXCR4|DOCK10|DOCK4|GABRG3|GALNT13|GNAI1|KCNJ2|KCTD12|PTPDC1|TIAM2	3.17143
Allen_Brain_Atlas_up	dorsal_part_of_CoP	dorsal_part_of_CoP	DA9_SEG	4884	3083	69	43.5559	57	0.000317005	0.999894	0.000634011	0.000634011	0.999894	0.00126802	ABCC4|ARHGAP12|ARID1B|BPTF|CBFB|CCAR1|CCNL1|CHCHD3|CHORDC1|CLU|CYTH1|DIP2C|GLIS3|GPD2|HIPK1|INTS6|IQGAP2|KDM4C|KIAA0232|KIF13A|KLHL8|LRP1B|LRRTM4|LYST|MED13|MFSD1|NCK1|NLRC5|NOP58|PCGF5|PHIP|PLCB2|PYGL|RALGAPA2|RERE|RNF114|SHPRH|SIPA1L2|SIPA1L3|SLC15A4|SLC39A11|SLC4A7|SMARCA5|SREK1|SSBP1|ST6GALNAC3|STK32B|TCF12|TCF7L2|USP53|VPS13C|VPS45|WDR26|WIPF2|WIPI1|ZBTB20|ZCCHC7	1.30866
Allen_Brain_Atlas_up	mantle_zone_of_CoPD	mantle_zone_of_CoPD	DA9_SEG	4884	3083	69	43.5559	57	0.000317005	0.999894	0.000634011	0.000634011	0.999894	0.00126802	ABCC4|AHCTF1|ARHGAP12|ARID1B|BPTF|CBFB|CCAR1|CCNL1|CHCHD3|CHORDC1|CYTH1|DIP2C|GLIS3|GPD2|HIPK1|INTS6|IQGAP2|KDM4C|KIAA0232|KIF13A|KLHL8|LRP1B|LRRTM4|LYST|MED13|MFSD1|NCK1|NLRC5|NOP58|PCGF5|PHIP|PLCB2|PYGL|RALGAPA2|RERE|RNF114|SHPRH|SIPA1L2|SIPA1L3|SLC15A4|SLC39A11|SLC4A7|SMARCA5|SREK1|SSBP1|ST6GALNAC3|STK32B|TCF12|TCF7L2|USP53|VPS13C|VPS45|WDR26|WIPF2|WIPI1|ZBTB20|ZCCHC7	1.30866
Allen_Brain_Atlas_up	layer_6a_of_PaS	layer_6a_of_PaS	DA9_MEGENA_hubs	4884	308	61	3.84685	12	0.000337511	0.999919	0.000675022	0.000675022	0.999919	0.00135004	ANTXR1|ARHGAP26|BACH1|BLNK|C1QB|CNTNAP4|NCALD|NR4A1|NR4A2|PRKAG2|SOBP|USP36	3.11944
Allen_Brain_Atlas_up	bed_nucleus_of_the_stria_terminalis,_medioseptal_division	bed_nucleus_of_the_stria_terminalis,_medioseptal_division	DA9_MEGENA_hubs	4884	308	53	3.34234	11	0.000366064	0.999918	0.000732129	0.000732129	0.999918	0.00146426	CXCR4|DOCK10|EFNA5|EPM2AIP1|GRIA1|KCNJ2|RCN1|SGSM1|SH3GL3|SLC1A3|SLC40A1	3.29111
Allen_Brain_Atlas_up	periventricular_stratum_of_SeDg	periventricular_stratum_of_SeDg	DA9_MEGENA_hubs	4884	308	53	3.34234	11	0.000366064	0.999918	0.000732129	0.000732129	0.999918	0.00146426	CXCR4|DOCK10|EFNA5|EPM2AIP1|GRIA1|KCNJ2|RCN1|SGSM1|SH3GL3|SLC1A3|SLC40A1	3.29111
Allen_Brain_Atlas_up	Agranular_insular_area,_dorsal_part,_layer_6a	Agranular_insular_area,_dorsal_part,_layer_6a	DA9_SEG	4884	3083	90	56.812	72	0.000374431	0.999851	0.000748862	0.000748862	0.999851	0.00149772	ABL1|ACBD6|ACTR2|ADAM10|ADD1|ANKRD13C|AP1G1|AP2A2|AP3S1|ARFGEF1|ARHGAP25|ARMC8|ASAH1|BCAS2|BMPR2|CASK|CLEC7A|CSF3R|CTNNA1|CYLD|DHX34|DISC1|DOCK3|EPN2|FAR1|GALNT2|GNB4|GPD2|GPR155|GRIPAP1|HACE1|IGSF21|INO80|LARP1|LTN1|MBTD1|MPP1|MYOF|NAA16|NAA25|NAGK|NFIA|NMT1|NPAT|NUDCD3|OSBPL11|POU2F2|PRKAG2|RIOK3|RNF130|ROCK2|SDK1|SEL1L|SMYD3|SPG11|SPIRE1|SREBF2|SSBP3|TAX1BP1|TBRG1|TPD52|TRIM14|TRPC4AP|TSPAN14|…	1.26734
Allen_Brain_Atlas_up	retroreuniens_nucleus	retroreuniens_nucleus	DA9_SEG	4884	3083	57	35.981	48	0.000389276	0.999885	0.000778552	0.000778552	0.999885	0.0015571	AGFG1|AP2A2|ARHGAP6|CAMK2D|COLGALT1|CREG1|CXCR4|CYLD|DCTN4|ELF2|ESYT2|FARP1|GALK2|GLCE|ITM2B|KCNIP4|KLF6|LHFPL2|LRRC8B|LY96|MRPS28|MYO9A|NHLRC2|NIN|NRXN1|OPRM1|OXR1|OXSR1|POLK|PRMT2|PTPN4|RBM6|RREB1|SH3KBP1|SLC23A2|SLC25A37|SLC37A1|SNX29|SOCS6|SPG7|STMN1|TCF7L2|TMPO|TTC19|UBE2E3|VAPB|WSB1|YWHAQ	1.33404
Allen_Brain_Atlas_up	ventral_posterior_parvicellular_nucleus	ventral_posterior_parvicellular_nucleus	DA9_MEGENA_hubs	4884	308	62	3.90991	12	0.000395324	0.999903	0.000790648	0.000790648	0.999903	0.0015813	APBB2|CACNB2|ESYT2|EXTL3|FRMD4A|IL1B|KCNJ2|LYPLAL1|OPRM1|SLC40A1|TMEM163|ZNF585A	3.06912
Allen_Brain_Atlas_up	Bed_nuclei_of_the_stria_terminalis,_posterior_division,_principal_nucleus	Bed_nuclei_of_the_stria_terminalis,_posterior_division,_principal_nucleus	DA9_MEGENA_hubs	4884	308	63	3.97297	12	0.000461293	0.999885	0.000922585	0.000922585	0.999885	0.00184517	DOCK10|EFNA5|EPM2AIP1|GRB10|GRIA1|INPP4B|PAK3|PTPDC1|RCN1|SGSM1|SH3GL3|SLC40A1	3.02041
Allen_Brain_Atlas_up	intermediate_stratum_of_Hb	intermediate_stratum_of_Hb	DA9_MEGENA_hubs	4884	308	63	3.97297	12	0.000461293	0.999885	0.000922585	0.000922585	0.999885	0.00184517	ANKRD52|ARID5B|CNTN4|DGCR8|ELMO1|FHOD3|GNA13|INPP4B|OPRM1|PTPDC1|TMEM163|ZNF384	3.02041
Allen_Brain_Atlas_up	layer_5_of_PrS	layer_5_of_PrS	DA9_MEGENA_hubs	4884	308	64	4.03604	12	0.000536309	0.999864	0.00107262	0.00107262	0.999864	0.00214524	ANTXR1|C1QB|CNTNAP4|EPHA6|IQGAP2|MIS18BP1|NR4A1|NR4A2|SLC11A1|SOBP|TSHZ2|USP36	2.97321
Allen_Brain_Atlas_up	medial_amygdala,_anterodorsal_part	medial_amygdala,_anterodorsal_part	DA9_MEGENA_hubs	4884	308	64	4.03604	12	0.000536309	0.999864	0.00107262	0.00107262	0.999864	0.00214524	CD163|CDH2|DOCK10|EPM2AIP1|FCGBP|FIGN|PAK3|RCN1|RUNX1T1|SGSM1|SLC11A1|USP36	2.97321
Allen_Brain_Atlas_up	subpallium	subpallium	DA9_MEGENA_hubs	4884	308	92	5.8018	15	0.000545647	0.999834	0.00109129	0.00109129	0.999834	0.00218259	CALN1|DGKI|DOCK10|DOCK4|FAM49A|GABRG3|GALNT13|KCNJ2|LMO2|NEDD4L|P4HA1|RASGEF1B|RCN1|SIPA1L1|TIAM2	2.5854
Allen_Brain_Atlas_up	Field_CA3,_stratum_lacunosum-moleculare	Field_CA3,_stratum_lacunosum-moleculare	DA9_SEG	4884	3083	142	89.6368	108	0.000594219	0.9997	0.00118844	0.00118844	0.9997	0.00237688	ACSL4|ACTR3|AFF4|AHCYL2|AP3S1|ARID1B|ARL15|ARPC5|ATP6V0A1|BTBD9|CABIN1|CADM2|CAMK1D|CCND2|CDC42SE2|CHST11|CLOCK|CLU|COG5|COMMD1|COPB2|COTL1|CRLS1|CSTF3|CXCR4|CYB5R4|DARS|DOCK10|DOCK4|DYRK1A|ENSA|EPN2|EXOC6B|FAM118A|FAM162A|FBXO11|FBXO34|FGFR1OP2|FOXK1|FOXN2|GLS|GNAQ|GNPTAB|GOPC|GSE1|IFNGR2|INPP5D|IQGAP2|KBTBD2|KCTD12|KPNA3|KPNA4|LAPTM4A|LAPTM5|MGAT4A|MORC3|NCOR1|NHSL1|NLGN1|NR3C2|NR4A3|NRP1|OGFRL…	1.20486
Allen_Brain_Atlas_up	Field_CA2	Field_CA2	DA9_SEG	4884	3083	132	83.3243	101	0.000611345	0.999699	0.00122269	0.00122269	0.999699	0.00244538	ACAP2|ACSL1|ACSL4|ACTR3|AFF4|AHCYL2|AKAP7|ARFIP1|ARHGAP12|ARID1B|ARL15|ARPC5|ATXN7L1|BTBD9|CADM2|CAMK1D|CBL|CBLB|CCND2|CHD1|CHST11|CLEC7A|CLOCK|CNOT2|COMMD1|COPB2|COTL1|CRLS1|CTSC|CYB5R4|DARS|DOCK4|DOCK7|DSTN|ESYT2|EXOC6B|FAM118A|FGFR1OP2|FOXN2|GNPTAB|GSE1|IFNGR2|IPMK|IQGAP2|ITGB2|KBTBD2|KCTD12|KPNA3|KSR1|LAPTM4A|LYST|MGAT4A|MORC3|MPHOSPH6|MYH9|NCOA1|NCOR1|NEK1|NMT1|NR3C2|NR4A3|NRP1|OGFRL1|OTUD4|…	1.21213
Allen_Brain_Atlas_up	prosomere_2	prosomere_2	DA9_MEGENA_hubs	4884	308	74	4.66667	13	0.000612223	0.999831	0.00122445	0.00122445	0.999831	0.00244889	APBB2|CACNB2|CNTN4|DCAKD|ELMO1|ESYT2|EXTL3|FIGN|GBE1|INPP4B|OPRM1|SLC11A1|TMEM163	2.78571
Allen_Brain_Atlas_up	Subiculum,_dorsal_part,_molecular_layer	Subiculum,_dorsal_part,_molecular_layer	DA9_SEG	4884	3083	105	66.2807	82	0.000644913	0.999711	0.00128983	0.00128983	0.999711	0.00257965	ABI1|ARHGAP12|ARID1B|ARL15|AUTS2|BCL6|BTG1|C1QB|CBLB|CBR4|CDC42SE2|CDK12|CLOCK|CLU|DARS|DOCK10|ELP2|EXOC6B|FAM118A|GLIS3|GNG10|GPD2|GTF3A|HMBOX1|IL1RAP|INTS6|IQGAP2|KPNA4|LRRTM4|LYST|MAD1L1|MAN1A1|MAP3K4|MBD5|MRPL1|MTMR3|NCOA1|NHSL1|NMT1|NR3C2|NRP1|PARVG|PCSK5|PDE4DIP|PHC2|PLEKHA2|RAB11FIP2|RAB8B|RALGAPA1|RALGAPA2|RASAL2|RLF|RNF19A|RNF4|RSF1|SAFB2|SEC11A|SEC23IP|SF3B1|SFSWAP|SH3BP5|SHPRH|SIPA1L3|…	1.23716
Allen_Brain_Atlas_up	Subiculum,_dorsal_part	Subiculum,_dorsal_part	DA9_SEG	4884	3083	98	61.862	77	0.000672659	0.999707	0.00134532	0.00134532	0.999707	0.00269064	ABI1|ARHGAP12|ARID1B|ARL15|ARPC5|BCL6|CADM2|CBLB|CBR4|CD14|CD55|CDC42SE1|CDC42SE2|CLOCK|COG5|DARS|DOCK4|EXOC6B|FAM118A|GLIS3|GNAQ|GNG10|GNPTAB|GPD2|GTF3A|IQGAP2|KANSL1L|KBTBD2|KDM4C|KPNA4|KSR1|LRRTM4|LYST|MAD1L1|MAN1A1|MBD5|MIA2|MPHOSPH6|MTR|NFKBIZ|NHSL1|NMT1|NR3C1|NR3C2|NRP1|PCSK5|PIP5K1A|PLCB2|PLEKHA2|PSMA1|RAB8B|RB1|RBM6|ROCK2|RUNX2|SEC11A|SF3B1|SFSWAP|SH3BP5|SIPA1L3|SLC4A7|SLC8A1|SNX25|SNX30|…	1.24471
Allen_Brain_Atlas_up	ventral_nuclei	ventral_nuclei	DA9_MEGENA_hubs	4884	308	85	5.36036	14	0.000748937	0.999776	0.00149787	0.00149787	0.999776	0.00299575	APBB2|CACNB2|CNTN4|ELMO1|ESYT2|EXTL3|FIGN|FRMD4A|GBE1|INPP4B|RASGEF1B|SLC11A1|TMEM163|ZNF585A	2.61176
Allen_Brain_Atlas_up	Orbital_area,_lateral_part,_layer_5	Orbital_area,_lateral_part,_layer_5	DA9_SEG	4884	3083	94	59.337	74	0.000769612	0.999669	0.00153922	0.00153922	0.999669	0.00307845	ABCC5|ADAM10|AK2|AKAP7|AP3S1|ARFGEF1|ARHGAP25|ARID1A|ASAH1|ASH1L|BNIP3|CACNB4|CASC4|CASK|CDC42SE1|CGGBP1|CHSY3|DICER1|DISC1|DMXL2|DNAJC13|DTNBP1|DYRK1A|EHBP1|EPN2|EVI5|EXOC1|FGFR1OP2|FLI1|GNB4|GOLGA4|HACE1|HDLBP|HIVEP1|HSPA4|IGSF21|ITGAV|KCTD20|LASP1|LRP1|MBD5|MYO5A|NAA25|NFAT5|NMT1|PIK3R1|PIK3R5|PIP5K1A|PNRC1|PPME1|PRDM1|PSEN1|PSTPIP2|PTPN2|RAPGEF1|RAPGEF6|RBM19|ROCK1|ROCK2|SARNP|SEL1L|SPIRE1|SR…	1.24711
Allen_Brain_Atlas_up	intermediate_stratum_of_DTTh	intermediate_stratum_of_DTTh	DA9_SEG	4884	3083	87	54.9183	69	0.000787861	0.999673	0.00157572	0.00157572	0.999673	0.00315144	ACSL3|AGFG1|AKAP10|ARID5A|ATP11C|B4GALT5|BOD1L1|CCM2|CDYL|CHST11|CREG1|CTNNB1|CTNND1|DDHD1|EHBP1|ELMO1|ESYT2|FAM110B|FAR2|FRMD4A|FRYL|GBE1|GTF2IRD1|IGF1R|IRF8|IRS2|KCNIP4|KCNQ3|KDM3B|LAMP2|MRPS28|NEK1|NIN|OGFRL1|OLR1|OSBPL3|PHACTR2|PHACTR4|PHLPP1|PPARD|PRKCH|PTAR1|PTPN4|RASGEF1B|RASSF3|RBFOX1|RBMS1|RHOBTB3|RREB1|RTTN|SECISBP2L|SIK3|SLC11A1|SLC23A2|SLC25A37|SNX29|SOCS6|SPTLC2|SRGAP1|TBCK|TCF7L2|TI…	1.25641
Allen_Brain_Atlas_up	nucleus_of_the_stria_terminalis,_medial_division,_anterior_part	nucleus_of_the_stria_terminalis,_medial_division,_anterior_part	DA9_MEGENA_hubs	4884	308	58	3.65766	11	0.000823664	0.999795	0.00164733	0.00164733	0.999795	0.00329465	CXCR4|DOCK10|EFNA5|EPM2AIP1|GRIA1|KCNJ2|RCN1|SGSM1|SH3GL3|SLC1A3|SLC40A1	3.00739
Allen_Brain_Atlas_up	dorsal_terminal_nucleus_of_the_accessory_optic_tract	dorsal_terminal_nucleus_of_the_accessory_optic_tract	DA9_SEG	4884	3083	90	56.812	71	0.00087961	0.999626	0.00175922	0.00175922	0.999626	0.00351844	ABCC4|ARHGAP12|ARID1B|BPTF|CCAR1|CCNL1|CHCHD3|CHORDC1|CSF2RA|DIP2C|FARS2|GLIS3|GNAQ|GPD2|INSIG2|INTS6|IQGAP2|KDM4C|KIAA0232|KIF13A|KPNA4|LRRTM4|LYST|MED13|MFSD1|MRPL1|MTMR3|N4BP1|NLRC5|NOP58|NR3C2|NUP214|NUP98|PCGF5|PDE4DIP|PHIP|PIAS2|PLCB2|PLEKHA2|PMS1|PPP4R2|PYGL|RALGAPA2|RIN3|RNF111|RPRD1A|SAFB2|SEC11A|SFSWAP|SHPRH|SIPA1L2|SIPA1L3|SLC15A4|SLC39A11|SLC4A7|SMARCA5|SREK1|SSBP1|ST6GALNAC3|TBC1D22A…	1.24974
Allen_Brain_Atlas_up	Agranular_insular_area	Agranular_insular_area	DA9_SEG	4884	3083	83	52.3933	66	0.000895781	0.999634	0.00179156	0.00179156	0.999634	0.00358312	ABL1|ACBD6|ACTR2|ADAM10|AP3S1|ARHGAP25|ARMC8|ASAH1|BCAS2|BNIP3|CASK|CNOT1|CTNNA2|CYLD|DHX34|DISC1|DNAJC13|DYRK1A|EEFSEC|EHBP1|EP300|EPN2|FBXO42|FGFR1OP2|FLI1|GALNT11|GNB4|GOLGA4|HACE1|HNRNPF|ILKAP|INO80|MACROD2|MS4A6A|NAA16|NAGK|NEGR1|NUDCD3|P2RX7|PDIA3|PIK3R1|PIK3R5|PNRC1|POU2F2|PRKAG2|PTPN1|RAB12|RBM26|RIOK3|RNF130|ROCK1|SAMD4B|SBNO1|SDK1|SEL1L|SMYD3|SNX18|SSBP3|TBRG1|TRIM14|TYROBP|USP10|VPS8|X…	1.2597
Allen_Brain_Atlas_up	alar_plate_of_p2_(alar_thalamus)	alar_plate_of_p2_(alar_thalamus)	DA9_MEGENA_hubs	4884	308	77	4.85586	13	0.000905585	0.999738	0.00181117	0.00181117	0.999738	0.00362234	APBB2|CACNB2|CNTN4|DCAKD|ELMO1|ESYT2|EXTL3|FIGN|GBE1|INPP4B|OPRM1|SLC11A1|TMEM163	2.67718
Allen_Brain_Atlas_up	sublayer_6a_of_InsCx	sublayer_6a_of_InsCx	DA9_SEG	4884	3083	100	63.1245	78	0.000930911	0.999581	0.00186182	0.00186182	0.999581	0.00372364	ABI2|ABL1|ACBD6|ADAM10|ADD1|AP1G1|AP2A2|AP3S1|ARFGEF1|ARHGAP25|ASAH1|BCAS2|BLNK|BNIP3|CAB39|CACNB4|CASK|CHSY3|CLEC7A|CSNK2A1|CYBA|DHX34|DISC1|DOCK3|DSTN|ENTPD1|EPN2|FAM49B|FAR1|FER|FLI1|GNB4|GPD2|GRIPAP1|HACE1|HDLBP|HECTD1|IGSF21|INO80|IQGAP2|KDM2A|KHDRBS3|MIB1|MPP1|MTPN|NAA25|NPAT|P2RX7|PIK3R1|PLEKHA2|POU2F2|PPME1|PSME4|RALY|RAPGEF1|RNF130|RNF24|ROCK1|ROCK2|SDK1|SEL1L|SETD5|SLC25A13|SLC30A7|SMAP…	1.23565
Allen_Brain_Atlas_up	Cerebral_nuclei	Cerebral_nuclei	DA9_MEGENA_hubs	4884	308	87	5.48649	14	0.000950679	0.999708	0.00190136	0.00190136	0.999708	0.00380272	CALN1|DGKI|DOCK10|DOCK4|GABRG3|GALNT13|KCNJ2|LMO2|NEDD4L|P4HA1|RASGEF1B|RCN1|SIPA1L1|TIAM2	2.55172
Allen_Brain_Atlas_up	Anterior_cingulate_area,_ventral_part,_6b	Anterior_cingulate_area,_ventral_part,_6b	DA9_SEG	4884	3083	86	54.2871	68	0.00100412	0.999578	0.00200824	0.00200824	0.999578	0.00401649	ABCB7|ADAM10|ARHGAP25|ARHGAP32|ARNT|ATP2A2|ATP6AP2|CDK13|CEBPD|CHSY3|CSMD1|DIP2B|EEA1|EIF4G3|EPN2|EPS15|FAR1|FER|HERC4|HIVEP1|HK1|HMGXB3|IER5|IGSF21|IL17RA|KCTD20|KHDRBS3|LRP1B|LYST|MAGI2|METTL9|MTR|MYO5A|NFATC1|OGFRL1|OPCML|P4HA1|PLAUR|PPME1|PRKAG2|PRNP|PSD3|PTPN11|RAPH1|RNF114|ROCK2|SCRN1|SGMS1|SLA|SLC15A4|SLC8A1|SMAP1|SNW1|SREBF2|SSBP3|STIM2|STRBP|TAF15|TANC2|TLE4|TPD52|UBE2E2|UBE2K|VPS4B|WIPF…	1.2526
Allen_Brain_Atlas_up	Secondary_motor_area,_layer_6b	Secondary_motor_area,_layer_6b	DA9_SEG	4884	3083	86	54.2871	68	0.00100412	0.999578	0.00200824	0.00200824	0.999578	0.00401649	ABCB7|ACTR2|ARHGAP25|ASH1L|ATF6|ATP2A2|ATP6V1H|ATRX|ATXN1|CACNB4|CADM2|CHN1|CHSY3|DENND4B|DIP2B|EEA1|EPS15|FER|HERC4|HIVEP1|HK1|HSPA4|IER5|IGSF21|IL17RA|KCTD20|LRP1|LYST|MAGI2|METTL9|MYO5A|NUMA1|OSBPL3|PAK1|PCNP|PRKAG2|PRKCB|PRNP|PSD3|PSME4|PTPN11|RABGAP1L|RAP1GDS1|RNF114|RNF24|ROCK2|RPTOR|SCRN1|SLC8A1|SMAP1|SNW1|SREBF2|SSBP3|STIM2|STRBP|TAF15|TANC2|THOC2|TLE4|TPD52|UBE2E2|USP14|USP7|VMP1|VPS35|V…	1.2526
Allen_Brain_Atlas_up	intermediate_stratum_of_LPrP	intermediate_stratum_of_LPrP	DA9_SEG	4884	3083	96	60.5995	75	0.00106985	0.999523	0.0021397	0.0021397	0.999523	0.0042794	ABL1|ACBD6|ACTR2|ADAM10|ADD1|ANKRD13C|AP1G1|AP3S1|ARHGAP25|ARMC8|ASAH1|ASH1L|ATXN1|BLNK|BRD7|CASK|CHST11|CHSY3|CSNK2A1|CTNNA1|CYLD|DISC1|E2F3|ENTPD1|EPN2|FLI1|FOXO3|GALNT2|GCNT2|GNB4|GPD2|GPR155|GPRIN3|HACE1|IGSF21|INO80|INSIG2|IVNS1ABP|LRRK2|MTPN|NAGK|NFAT5|NUDCD3|P4HA1|PIK3R1|PIK3R5|PNRC1|POU2F2|PRKAG2|RAB7A|RIOK3|RNF130|ROCK2|SAMD4B|SDK1|SEL1L|SPIRE1|SREBF2|SSBP3|SSH1|ST3GAL1|TBRG1|TERF2IP|TLE…	1.23763
Allen_Brain_Atlas_up	parastrial_preoptic_nucleus	parastrial_preoptic_nucleus	DA9_MEGENA_hubs	4884	308	60	3.78378	11	0.00110705	0.999713	0.0022141	0.0022141	0.999713	0.00442819	DOCK10|EFNA5|EPM2AIP1|GABRG3|GRB10|HSPE1|IL1B|PAK3|RCN1|SH3GL3|SLC40A1	2.90714
Allen_Brain_Atlas_up	Anterior_cingulate_area,_dorsal_part,_layer_6b	Anterior_cingulate_area,_dorsal_part,_layer_6b	DA9_SEG	4884	3083	82	51.7621	65	0.00114467	0.999525	0.00228934	0.00228934	0.999525	0.00457869	ADAM10|ADNP|ARHGAP25|ARNT|ATP2A2|ATP6AP2|CDK13|CEBPD|CHSY3|CSNK2A1|DENND4B|DIP2B|DYRK1A|EEA1|EPN2|EPS15|FAR1|HERC4|HIVEP1|HK1|HSPA4|IGSF21|IL17RA|KCTD20|KHDRBS3|LRP1B|MAGI2|METTL9|MTR|MYO5A|NFATC1|OGFRL1|OPCML|P4HA1|PDE7A|PIK3R1|PRKAG2|PRNP|PSD3|PSMD1|RBM17|RNF114|RNF24|RPTOR|SCRN1|SGMS1|SLA|SLC15A4|SLC8A1|SMAP1|SMURF1|SNW1|SREBF2|SSBP3|STIM2|TAF15|TANC2|TLE4|TLR2|TSPAN14|UBE2E2|USP7|WIPF2|WWOX|Y…	1.25575
Allen_Brain_Atlas_up	medial_geniculate_nucleus	medial_geniculate_nucleus	DA9_MEGENA_hubs	4884	308	43	2.71171	9	0.0011733	0.999746	0.0023466	0.0023466	0.999746	0.0046932	DCAKD|INPP4B|IQGAP2|SFMBT2|SH3BP5|SLC44A5|TBC1D22A|USP36|ZNF384	3.31894
Allen_Brain_Atlas_up	superficial_stratum_of_VTTh	superficial_stratum_of_VTTh	DA9_MEGENA_hubs	4884	308	43	2.71171	9	0.0011733	0.999746	0.0023466	0.0023466	0.999746	0.0046932	DCAKD|INPP4B|IQGAP2|SFMBT2|SH3BP5|SLC44A5|TBC1D22A|USP36|ZNF384	3.31894
Allen_Brain_Atlas_up	Ammon's_horn	Ammon's_horn	DA9_SEG	4884	3083	109	68.8057	84	0.00118176	0.999439	0.00236353	0.00236353	0.999439	0.00472706	ABI1|ACAP2|ACSL4|ACTR3|AFF4|AKAP13|ARHGAP12|ARID1B|ARL15|ARPC5|ATP13A3|ATP6V0A1|ATXN7L1|BTBD9|CADM2|CAMK1D|CBL|CBLB|CCND2|CDC42SE2|CHST11|CLOCK|COTL1|DARS|DOCK4|ENSA|EXOC6B|FAM118A|FAM162A|FER|FGFR1OP2|FOXK1|FOXN2|GNAQ|GNG10|GNPTAB|GSE1|IFNGR2|IQGAP2|KBTBD2|KCTD12|KPNA3|KSR1|MAN1A1|MGAT4A|MORC3|NCOR1|NFKBIZ|NHSL1|NMT1|NR3C2|NR4A3|NRP1|OGFRL1|PIBF1|PIP5K1A|PLEKHA2|PRKAG2|PRKCA|PTP4A2|PTPRA|RAB8B|R…	1.22083
Allen_Brain_Atlas_up	mantle_zone_of_PcPD	mantle_zone_of_PcPD	DA9_SEG	4884	3083	132	83.3243	100	0.00119258	0.999389	0.00238516	0.00238516	0.999389	0.00477032	ANKRD44|ARID1B|AUTS2|BBX|CBFB|CCAR1|CCNL1|CHCHD3|CHORDC1|CLOCK|CSF2RA|DOCK10|EHMT1|EP400|FAU|FOXK1|GATAD2B|GNG10|GPD2|GPR34|HMBOX1|HNRNPH1|HNRNPM|IFI16|INTS6|KDM4C|KIAA0232|KIAA2026|KIF13A|LHFPL2|LRP1B|LRRTM4|LYRM4|LYST|MAP3K2|MBD5|MCPH1|MED13|MGA|N4BP1|NFIA|NMT1|NOP58|NUMA1|NUP98|PCGF5|PDE4DIP|PHIP|PIP5K1A|PLCB2|PLEKHA2|PTPN11|PTPRA|RALGAPA2|RBM26|RCC2|RERE|REV1|RFX3|RNF114|RNF169|RYR1|SAFB2|SEC…	1.20013
Allen_Brain_Atlas_up	central_subpallium_(classic_basal_ganglia)	central_subpallium_(classic_basal_ganglia)	DA9_MEGENA_hubs	4884	308	89	5.61261	14	0.00119638	0.999622	0.00239276	0.00239276	0.999622	0.00478551	CACNB2|DGKI|DOCK10|DOCK4|GALNT13|KCNJ2|LMO2|P4HA1|RASGEF1B|RCN1|SH3GL3|SIPA1L1|TIAM2|YPEL2	2.49438
Allen_Brain_Atlas_up	Magnocellular_reticular_nucleus	Magnocellular_reticular_nucleus	DA9_MEGENA_hubs	4884	308	52	3.27928	10	0.00126431	0.999693	0.00252863	0.00252863	0.999693	0.00505725	ACSL1|AIF1|DECR1|GBE1|IL1B|KIAA1324L|LMO2|NCOA4|SLC40A1|TMEM170A	3.04945
Allen_Brain_Atlas_up	Thalamus,_polymodal_association_cortex_related	Thalamus,_polymodal_association_cortex_related	DA9_MEGENA_hubs	4884	308	61	3.84685	11	0.00127635	0.999662	0.00255269	0.00255269	0.999662	0.00510538	CACNB2|CNTN4|DCAKD|ELMO1|ESYT2|EXTL3|FIGN|GBE1|INPP4B|OPRM1|SLC11A1	2.85948
Allen_Brain_Atlas_up	Nucleus_of_the_lateral_olfactory_tract,_layer_3	Nucleus_of_the_lateral_olfactory_tract,_layer_3	DA9_SEG	4884	3083	71	44.8184	57	0.00130025	0.999496	0.00260051	0.00260051	0.999496	0.00520101	AP3D1|ATXN1|BAZ1B|CAMK2D|CD163|CORO1C|CRK|CXCL16|DENND4B|DICER1|EEFSEC|FLI1|FOXJ3|GALNT11|GNAS|GTF2F2|GTF2H1|HIP1|HOOK3|IFNAR1|IL4R|ILKAP|INO80|ITFG1|KCNK13|KDM4B|KLHL18|MIA2|MIOS|MLXIPL|MRPS31|MRPS5|N4BP1|NEGR1|NPAS3|NUP160|PAPOLA|PLEKHA1|PUM1|RARS2|RASA1|RBM19|RBM6|RHBDF2|RIN2|RIOK3|RUFY1|SMC5|SMYD3|SPTLC1|TJP1|TMLHE|TUBA1B|USP36|VEGFA|VRK2|ZFR	1.2718
Allen_Brain_Atlas_up	Thalamus	Thalamus	DA9_MEGENA_hubs	4884	308	80	5.04505	13	0.00130873	0.999604	0.00261745	0.00261745	0.999604	0.00523491	APBB2|CACNB2|CNTN4|DCAKD|ELMO1|ESYT2|EXTL3|FIGN|GBE1|INPP4B|OPRM1|SLC11A1|TMEM163	2.57679
Allen_Brain_Atlas_up	Field_CA1,_stratum_pyramidale	Field_CA1,_stratum_pyramidale	DA9_SEG	4884	3083	105	66.2807	81	0.00136526	0.999355	0.00273051	0.00273051	0.999355	0.00546102	ABI1|ACTR3|AKAP13|APBB1IP|ARHGAP12|ARID1B|ARL15|ARPC5|ASH1L|ATP13A3|ATXN7L1|BTBD9|CASC4|CBL|CHKA|CLOCK|COG5|DARS|DOCK4|DSTN|EIF2AK3|ENSA|EPN2|ESYT2|EXOC6B|FOXN2|GNAQ|GNG10|GNPTAB|GPD2|GSE1|IQGAP2|IVD|KPNA3|KSR1|LTN1|MAN1A1|MORC3|MPHOSPH6|MYO9B|NCOR1|NMT1|NR3C2|NR4A3|OSBPL11|PIBF1|PPP1R10|PRKAG2|RAB8B|RBM6|ROCK1|RUNX2|SH3BP5|SIPA1L3|SLC35F5|SLC4A7|SLC8A1|SRP14|SRSF10|SRSF7|STIM2|SYT17|TBC1D1|TCF4|…	1.22207
Allen_Brain_Atlas_up	Field_CA3,_pyramidal_layer	Field_CA3,_pyramidal_layer	DA9_SEG	4884	3083	105	66.2807	81	0.00136526	0.999355	0.00273051	0.00273051	0.999355	0.00546102	ABI1|ACSL4|ACTR3|AGAP3|AHCYL2|AKAP13|ARID1B|ARL15|ARPC5|ARSB|ATP13A3|ATP6V0A1|AUTS2|BTBD9|CAMK1D|CBL|CCND2|CDC42SE2|CHST11|CLOCK|COLGALT1|CRLS1|DARS|DOCK10|DOCK4|DYRK1A|ENSA|FAM118A|FAM162A|FBXO11|FGFR1OP2|FOXK1|FOXN2|GNAQ|GNPTAB|GSE1|IFNGR2|IQGAP2|KBTBD2|KCTD12|KPNA3|LAPTM4A|LYST|MGAT4A|MORC3|NCOR1|NHSL1|NOP58|NR3C2|NR4A3|NRP1|OGFRL1|P2RX7|PABPC1|PRKAG2|PSMA1|PTP4A2|PTPRA|RABGAP1L|RLF|SFSWAP|SH3…	1.22207
Allen_Brain_Atlas_up	dorsal_part_of_PcP	dorsal_part_of_PcP	DA9_SEG	4884	3083	131	82.6931	99	0.00145362	0.999248	0.00290724	0.00290724	0.999248	0.00581449	ANKRD44|ARID1B|AUTS2|BBX|CBFB|CCAR1|CCNL1|CHCHD3|CHORDC1|CLOCK|CSF2RA|DOCK10|EHMT1|EP400|FAU|FOXK1|GATAD2B|GNG10|GPD2|GPR34|HMBOX1|HNRNPH1|HNRNPM|IFI16|INTS6|KDM4C|KIAA0232|KIAA2026|KIF13A|LHFPL2|LRP1B|LRRTM4|LYRM4|LYST|MAP3K2|MBD5|MCPH1|MED13|MGA|N4BP1|NFIA|NMT1|NOP58|NUMA1|NUP98|PCGF5|PDE4DIP|PHIP|PIP5K1A|PLCB2|PLEKHA2|PTPN11|PTPRA|RALGAPA2|RBM26|RCC2|RERE|REV1|RFX3|RNF114|RNF169|RYR1|SAFB2|SEC…	1.1972
Allen_Brain_Atlas_up	peduncular_nucleus_of_the_stria_medullaris	peduncular_nucleus_of_the_stria_medullaris	DA9_MEGENA_hubs	4884	308	53	3.34234	10	0.00147321	0.999634	0.00294642	0.00294642	0.999634	0.00589283	EPM2AIP1|FIGN|GABRG3|GRB10|HSPE1|INPP4B|PAK3|RCN1|SGSM1|SH3GL3	2.99191
Allen_Brain_Atlas_up	Hippocampal_formation	Hippocampal_formation	DA9_SEG	4884	3083	101	63.7557	78	0.001577	0.99926	0.00315399	0.00315399	0.99926	0.00630799	ABI1|ACAP2|ACTR3|AFF4|ARID1B|ARL15|ARPC5|ARSB|ATP13A3|AUTS2|BTBD9|CADM2|CBLB|CDC42SE2|CLOCK|COLGALT1|CPSF6|CSTF3|DARS|DOCK10|DOCK4|ELP2|FAM118A|FBXO34|FGFR1OP2|FOXK1|FOXN2|GLIS3|GNAQ|GNG10|GNPTAB|GPD2|GSE1|IFNGR2|IQGAP2|KBTBD2|KCTD12|KPNA3|KSR1|LRRTM4|MORC3|NCOR1|NHSL1|NMT1|NR3C2|NR4A3|NRP1|PCSK5|PIBF1|PLEKHA2|PRKAG2|PTPRA|RAB8B|RFX3|RLF|RNF19A|ROCK1|SETD5|SFSWAP|SH3BP5|SIPA1L3|SLC10A7|SLC4A7|SRS…	1.22342
Allen_Brain_Atlas_up	caudate_nucleus	caudate_nucleus	DA9_MEGENA_hubs	4884	308	72	4.54054	12	0.00159185	0.999535	0.0031837	0.0031837	0.999535	0.00636739	ANTXR1|CCND3|DGKI|GABRG3|GALNT13|GM2A|KCNJ2|LMO2|NR4A1|P4HA1|RASGEF1B|YPEL2	2.64286
Allen_Brain_Atlas_up	Ventral_group_of_the_dorsal_thalamus	Ventral_group_of_the_dorsal_thalamus	DA9_MEGENA_hubs	4884	308	82	5.17117	13	0.00165295	0.999485	0.0033059	0.0033059	0.999485	0.0066118	APBB2|CACNB2|CNTN4|ELMO1|EXTL3|FIGN|FRMD4A|GBE1|IL1B|INPP4B|KCNJ2|TMEM163|ZNF585A	2.51394
Allen_Brain_Atlas_up	intralaminar_nuclei	intralaminar_nuclei	DA9_SEG	4884	3083	77	48.6059	61	0.00166461	0.99931	0.00332922	0.00332922	0.99931	0.00665845	ACSL3|AGFG1|AKAP10|ARNTL|ATP11A|ATP11C|B4GALT5|BOD1L1|CCM2|CDYL|CHST11|CREG1|CTNNB1|CTNND1|DDHD1|ELMO1|ESYT2|FAM110B|FAR2|FRYL|GBE1|GTF2IRD1|IRF8|IRS2|KDM3B|MGST3|MRPS28|NFATC1|NR3C1|OGFRL1|OLR1|OPRM1|OSBPL3|PHACTR2|PHACTR4|PPARD|PRKCH|PTPN4|RASGEF1B|RBFOX1|RBMS1|RCSD1|RHOBTB3|RREB1|RTTN|SECISBP2L|SH3KBP1|SLC23A2|SLC25A37|SNX29|SOCS6|SPTLC2|TAF1|TBCK|TCF7L2|TIAM1|TLN2|TMEM131|TMEM163|TSPAN14|TTC19	1.25499
Allen_Brain_Atlas_up	Bed_nuclei_of_the_stria_terminalis	Bed_nuclei_of_the_stria_terminalis	DA9_MEGENA_hubs	4884	308	63	3.97297	11	0.00167898	0.999539	0.00335796	0.00335796	0.999539	0.00671593	DOCK10|EFNA5|EPM2AIP1|GRB10|GRIA1|KCNJ2|PAK3|RCN1|SGSM1|SH3GL3|SLC40A1	2.76871
Allen_Brain_Atlas_up	Pallidum,_caudal_region	Pallidum,_caudal_region	DA9_MEGENA_hubs	4884	308	63	3.97297	11	0.00167898	0.999539	0.00335796	0.00335796	0.999539	0.00671593	DOCK10|EFNA5|EPM2AIP1|GRB10|GRIA1|KCNJ2|PAK3|RCN1|SGSM1|SH3GL3|SLC40A1	2.76871
Allen_Brain_Atlas_up	Field_CA1	Field_CA1	DA9_SEG	4884	3083	120	75.7494	91	0.00185946	0.999053	0.00371893	0.00371893	0.999053	0.00743785	ABI1|ACAP2|ACTR3|AFF4|AKAP13|ARHGAP12|ARID1B|ARL15|ARPC5|ASH1L|ATP13A3|BTBD9|CADM2|CBL|CBLB|CBR4|CDC42SE2|CLOCK|COG5|COTL1|CPNE8|DARS|DOCK4|ELK4|ESYT2|EXOC6B|FAM118A|FER|FGFR1OP2|FOXN2|GNAQ|GNG10|GNPTAB|GPD2|GSE1|IFNGR2|IQGAP2|IVD|KBTBD2|KCTD12|KDM4C|KLHL5|KPNA3|KSR1|LYST|MAN1A1|MGAT4A|MORC3|NCOR1|NFKBIZ|NHSL1|NMT1|NR3C2|NR4A3|NRP1|OSBPL11|PHF20|PIBF1|PIP5K1A|PLEKHA2|PRKAG2|RAB8B|RB1|ROCK1|RUNX2|…	1.20133
Allen_Brain_Atlas_up	r9_part_of_the_inferior_olive	r9_part_of_the_inferior_olive	DA9_MEGENA_hubs	4884	308	46	2.9009	9	0.0019393	0.999543	0.0038786	0.0038786	0.999543	0.00775719	ANTXR1|C1QB|CPA6|DECR1|ELMOD3|GBE1|GLDN|LMO2|NCOA4	3.10248
Allen_Brain_Atlas_up	superficial_stratum_of_CoPD	superficial_stratum_of_CoPD	DA9_SEG	4884	3083	100	63.1245	77	0.00195915	0.999069	0.00391829	0.00391829	0.999069	0.00783659	ABCC4|ARHGAP12|ARID1B|BPTF|CBFB|CCAR1|CCNL1|CHCHD3|CHORDC1|CSF2RA|CYTH1|DIP2C|DOCK10|GLIS3|GNG10|GPD2|HIPK1|HMBOX1|INTS6|IQGAP2|ITM2B|KDM4C|KIAA0232|KIF13A|KLHL8|LHFPL2|LRP1B|LRRTM4|LYST|MED13|MFSD1|MRPL1|N4BP1|NCK1|NFIA|NLRC5|NOP58|NUP98|PCGF5|PDE4DIP|PHIP|PLCB2|PLEKHA2|PMS1|PYGL|RALGAPA2|RCC2|RERE|RNF114|RPRD1A|RYR1|SAFB2|SEC24D|SHPRH|SIPA1L2|SIPA1L3|SLC20A2|SLC39A11|SLC4A7|SMARCA5|SREK1|SRSF10…	1.21981
Allen_Brain_Atlas_up	Striatum_ventral_region	Striatum_ventral_region	DA9_SEG	4884	3083	76	47.9746	60	0.00212039	0.999107	0.00424078	0.00424078	0.999107	0.00848156	ACER3|ALCAM|CCM2|CDK19|CEBPD|CHST15|CRYBG3|DDX5|DOCK10|ETS2|FAM110B|FAM49A|GLCE|GNB4|GNG7|GPRIN3|IRAK3|ITGAV|IVNS1ABP|KDM3A|KLHL2|LRRK2|MAN1A1|MAP2K1|OSBPL8|PCMTD1|PDE4B|PELI1|PHACTR1|PLCL2|PLEKHA5|PPP1R2|PPP2R2A|PPP3CA|PRKCH|PTTG1IP|PUM1|RBM6|RYR1|S100PBP|SAMD12|SCMH1|SESN3|SIPA1L1|SMAD4|SNX25|SPATA13|SPATA6|SSH2|STRN|TBC1D16|TBC1D8|TIAM2|TMOD1|TRPS1|ULK4|UTRN|WDPCP|YPEL2|ZSWIM6	1.25066
Allen_Brain_Atlas_up	lateral_(parvicellular)_part_of_MD	lateral_(parvicellular)_part_of_MD	DA9_SEG	4884	3083	76	47.9746	60	0.00212039	0.999107	0.00424078	0.00424078	0.999107	0.00848156	ACSL3|AGFG1|ARNTL|ATP11A|ATP11C|B4GALT5|CHST11|CREG1|CTNNB1|CTNND1|DDHD1|ELF1|ELMO1|ESYT2|FAM110B|FAR2|FRYL|GBE1|GTF2IRD1|IGF1R|IRF8|IRS2|LYRM4|MAP3K8|MGST2|MRPS28|NFATC1|NIN|OLR1|OPRM1|OSBPL3|PHACTR4|PHLPP1|PRKCH|PTPN4|RBFOX1|RBMS1|RCSD1|RHOBTB3|RREB1|RYBP|SECISBP2L|SLC23A2|SMAD2|SNX29|SOCS6|SPTLC2|SRGAP1|ST6GALNAC3|TAF1|TBCK|TCF7L2|TIAM1|TLN2|TMEM163|TRPM2|TSPAN14|TTC19|XRRA1|ZFHX3	1.25066
Allen_Brain_Atlas_up	superficial_stratum_of_r9BM	superficial_stratum_of_r9BM	DA9_MEGENA_hubs	4884	308	47	2.96396	9	0.00226875	0.999452	0.0045375	0.0045375	0.999452	0.009075	ANTXR1|C1QB|CPA6|DECR1|ELMOD3|GBE1|GLDN|LMO2|NCOA4	3.03647
Allen_Brain_Atlas_up	Field_CA1,_stratum_radiatum	Field_CA1,_stratum_radiatum	DA9_SEG	4884	3083	119	75.1181	90	0.00226933	0.998833	0.00453866	0.00453866	0.998833	0.00907733	ABI1|ACAP2|ACTR3|AFF4|AKAP13|ARHGAP12|ARID1B|ARL15|ARPC5|ATP13A3|BRAF|BTBD9|CADM2|CBL|CBLB|CBR4|CDC42SE1|CDC42SE2|CLOCK|COG5|COTL1|CPNE8|DARS|DLGAP1|DOCK4|ELK4|ESYT2|EXOC6B|FAM118A|FER|FGFR1OP2|FOXN2|GNAQ|GNG10|GNPTAB|GPD2|GSE1|IFNGR2|INSIG2|IQGAP2|KBTBD2|KCTD12|KDM4C|KLHL5|KPNA3|KSR1|MAN1A1|MGAT4A|MORC3|NCOR1|NFKBIZ|NHSL1|NMT1|NR3C2|NR4A3|NRP1|OSBPL11|PHF20|PIBF1|PRKAG2|RAB8B|RB1|RUNX2|SETD5|SF3…	1.19811
Allen_Brain_Atlas_up	periventricular_stratum_of_r2BM	periventricular_stratum_of_r2BM	DA9_MEGENA_hubs	4884	308	56	3.53153	10	0.00227339	0.999397	0.00454679	0.00454679	0.999397	0.00909357	ACSL1|APOE|C1QB|CCND3|DEPTOR|FIGN|FRMD4A|GM2A|PRPF40B|TMEM232	2.83163
Allen_Brain_Atlas_up	mantle_zone_of_DG	mantle_zone_of_DG	DA9_SEG	4884	3083	182	114.887	133	0.00246971	0.998537	0.00493942	0.00493942	0.998537	0.00987883	ABI1|ACER3|ACTR3|AFF4|AHCYL2|ANKMY1|AP3B1|ARID1B|ARPC5|ARSB|AUTS2|BTBD9|CBFB|CBLB|CDK12|CLOCK|CMTM7|COLGALT1|CPSF6|CUL2|CYTH1|DARS|DOCK10|EAF2|ELP2|EPN2|EXOC6|FAM118A|FAU|FBXO34|FOXK1|GLIS3|GNAI3|GNAQ|GNG10|GPD2|GPRIN3|GSE1|GTF3A|IFI16|IL1RAP|IQGAP2|ITCH|KCTD12|KLHL5|LHFPL2|LRP1B|LRRTM4|LYST|MAGI3|MAGT1|MAP3K2|MAP3K4|MBD5|MED13|MGAT1|MIB1|MORC3|MPZL1|NCOR1|NCOR2|NFIA|NHSL1|NMT1|NOP58|NPC2|NR3C2|N…	1.15766
Allen_Brain_Atlas_up	Agranular_insular_area,_ventral_part,_layer_6a	Agranular_insular_area,_ventral_part,_layer_6a	DA9_SEG	4884	3083	82	51.7621	64	0.00257426	0.998855	0.00514851	0.00514851	0.998855	0.010297	ABL1|ACBD6|ACTR2|ADAM10|ADAM17|ADD1|AP1G1|AP2A2|AP3S1|ARFGEF1|ARHGAP25|ARMC8|ASAH1|BMPR2|CASK|CHST11|CNOT1|CSF3R|CSNK2A1|CTNNA1|CYLD|DHX34|DISC1|EPN2|FNDC3A|GALNT2|GCNT2|GNB4|GPD2|GPR155|GPRIN3|GRIPAP1|IGSF21|INO80|IVNS1ABP|LARP1|MPP1|NAA16|NAGK|NFIA|NT5C2|NUDCD3|POU2F2|PRKAG2|PTPN1|RBM19|RIOK3|RNF130|SDK1|SEL1L|SETD5|SMARCC1|SPG11|SSBP3|TAX1BP1|TPD52|TRIM14|TSPAN14|TYROBP|USP10|VPS53|XPR1|ZFAND3…	1.23643
Allen_Brain_Atlas_up	sublayer_6b_of_CCx	sublayer_6b_of_CCx	DA9_SEG	4884	3083	82	51.7621	64	0.00257426	0.998855	0.00514851	0.00514851	0.998855	0.010297	ADAM10|ADD1|ANKH|APBB1IP|ARHGAP25|ARHGAP32|ATG5|ATRX|BAZ2A|CACNB4|CHSY3|CSMD1|DIP2B|EEF1D|EPN2|EPS15|FBXL5|GNB1|GPD2|HERC4|HIVEP1|ID2|IER5|IGSF21|KHDRBS3|KLHL2|KLHL8|MAP3K5|MYO5A|NR3C1|NR3C2|NR4A3|OSBPL3|P4HA1|PCSK5|PIAS2|PLCL2|PPME1|PRKAG2|PRKCB|PRNP|PSD3|RAPH1|ROCK2|SAMD8|SEMA4D|SIRPA|SLA|SLC15A4|SLC8A1|SMAP1|SNW1|SSBP3|STMN1|TANC2|TLE4|TOP2B|TPD52|TSPAN14|USP37|WDR60|WIPF2|ZBTB16|ZEB2	1.23643
Allen_Brain_Atlas_up	Agranular_insular_area,_dorsal_part,_layer_5	Agranular_insular_area,_dorsal_part,_layer_5	DA9_SEG	4884	3083	102	64.387	78	0.00258772	0.998734	0.00517544	0.00517544	0.998734	0.0103509	ABL1|ACBD6|ACTR2|ACTR3|ADAM10|ANKRD13C|AP1G1|AP3S1|ARFGEF1|ARHGAP25|ARMC8|ASAH1|BCAS2|BNIP3|BNIP3L|CASC4|CASK|CHSY3|CNOT1|CYBA|DHX34|DISC1|DOCK3|DSTN|DYRK1A|EEFSEC|EHBP1|EPN2|FAM49B|FBXO42|FGFR1OP2|FLI1|GOLGA4|GRIPAP1|HACE1|HNRNPF|INO80|LASP1|MTPN|NAA16|NAA25|NAGK|NUDCD3|P2RX7|PACS1|PDIA3|PIK3R1|PIK3R5|POU2F2|PTPN1|RAB12|RAB7A|RBM19|RBM26|RBM6|RIOK3|RNF130|ROCK1|ROCK2|SBNO1|SDK1|SEL1L|SMYD3|SNX13…	1.21143
Allen_Brain_Atlas_up	superficial_dorsofrontal_area	superficial_dorsofrontal_area	DA9_SEG	4884	3083	128	80.7993	96	0.00259602	0.998617	0.00519205	0.00519205	0.998617	0.0103841	ARHGAP21|ARID1B|AUTS2|BAZ1B|BBX|BCL2L1|CBFB|CCNL1|CHCHD3|CHORDC1|CLOCK|CUL3|CYTH1|DOCK10|EHMT1|EP400|EPN2|FAU|GATAD2B|GNG10|GPR34|HECTD4|HMBOX1|HNRNPM|ITCH|KIAA0232|KIF13A|LHFPL2|LRP1B|LRRTM4|LYST|MAP3K2|MAP3K4|MBD5|MCPH1|MED13|MGA|MORF4L1|MRPL1|N4BP1|NFATC2|NFIA|NMT1|NOP58|NUMA1|OAZ1|PBRM1|PDE4DIP|PHIP|PIP5K1A|PLAUR|PLEKHA2|PSMA1|PSMF1|PTPN11|RALGAPA2|RBM26|RCC2|RERE|RNF114|RSBN1L|RYR1|SAFB2|SEC…	1.18813
Allen_Brain_Atlas_up	Infralimbic_area,_layer_6a	Infralimbic_area,_layer_6a	DA9_SEG	4884	3083	92	58.0745	71	0.00261964	0.998771	0.00523928	0.00523928	0.998771	0.0104786	ABHD2|ADAM10|ADD1|ADNP|ARHGAP25|ARHGAP32|ASAP1|ATP1A1|AZIN1|BTRC|CASC4|CDK13|CDKN1A|CHIC2|CHSY3|CSMD1|CSNK2A1|CXCR4|DICER1|DIP2B|DYRK1A|EEA1|EPN2|ETS2|EXOC1|FAR1|HERC4|HIVEP1|HK1|HMGXB3|HSPA4|IGSF21|INSIG2|KCTD20|KHDRBS3|MARS|MBD5|MTMR6|NASP|NFATC1|P4HA1|PDE7A|PER1|PIK3CB|PIK3R1|PNRC1|PPME1|PRKAG2|PRNP|PSD3|PSMD1|PUM1|RAPGEF1|RBM17|ROCK2|SGMS1|SLA|SLC15A4|SLC2A3|SNW1|SPATA5|TAF15|TET2|TLE4|TSPAN1…	1.22257
Allen_Brain_Atlas_up	Primary_somatosensory_area,_barrel_field,_layer_6b	Primary_somatosensory_area,_barrel_field,_layer_6b	DA9_SEG	4884	3083	92	58.0745	71	0.00261964	0.998771	0.00523928	0.00523928	0.998771	0.0104786	ACTR2|ADAM10|ADD1|ARFGAP3|ARHGAP25|ASH1L|ATF6|BNIP3|CACNB4|CD46|CEBPD|CHD2|CHSY3|CSF3R|CSNK1E|DISC1|ELL2|EPN2|FAM49B|FCGR1A|FGD2|FOXO3|GK|GPCPD1|GPD2|GRIPAP1|GTDC1|HDAC4|HIP1|IER5|IGSF21|IL17RA|INSIG2|KHDRBS3|KRIT1|LARP1|LCORL|MPHOSPH6|MTPN|MYO9B|MYOF|N4BP2L2|NAGK|NEK7|NUDCD3|P4HA1|PIP5K1A|PLAUR|POU2F2|PRKAG2|PRKCB|RASSF2|RNF130|ROCK2|SFMBT1|SLC10A7|SLC30A7|SLC37A1|SLC8A1|SPIRE1|STIM1|STIM2|TANC2…	1.22257
Allen_Brain_Atlas_up	Field_CA2,_stratum_radiatum	Field_CA2,_stratum_radiatum	DA9_SEG	4884	3083	131	82.6931	98	0.00270058	0.998546	0.00540116	0.00540116	0.998546	0.0108023	ACAP2|ACSL4|ACTR3|AFF4|ARHGAP12|ARID1B|ARL15|ARPC5|ATP6V0A1|BTBD9|CADM2|CAMK1D|CBL|CCND2|CHST11|CLOCK|COMMD1|COPB2|COTL1|CPNE8|CRLS1|CSTF3|CTSC|CYB5R4|DARS|DOCK4|DOCK7|DSTN|EPS15|EXOC6B|FAM118A|FAM162A|FBXW11|FGFR1OP2|FOXN2|GLS|GNAQ|GNPTAB|GSE1|IFNGR2|IPMK|IQGAP2|KBTBD2|KCTD12|KPNA3|KSR1|LAPTM4A|LRRC8D|MGAT4A|MORC3|MPHOSPH6|MYH9|NCOA1|NCOR1|NEK1|NMT1|NR3C2|NR4A3|NRP1|OGFRL1|PABPC1|PDE4B|PDIA3|PHF…	1.18511
Allen_Brain_Atlas_up	Subparafascicular_area	Subparafascicular_area	DA9_SEG	4884	3083	68	42.9247	54	0.00276546	0.998873	0.00553093	0.00315268	0.999053	0.00630535	AP2A2|ARHGAP6|BBX|CAMK2D|CD83|COLGALT1|CREG1|CSPP1|CXCR4|EEF1G|ERP44|ETFA|FAM149A|FRMD4A|FRYL|GALK2|GLCE|HDAC8|HMGN1|IL4R|ITM2B|LHFPL2|LRRC8B|MEF2A|MGST3|MORF4L1|NHLRC2|NIN|OPRM1|OXSR1|PFDN5|PLAGL1|POLK|PRMT2|PUM1|RAD23B|RFX7|RGS10|SCRN1|SEC24D|SLC11A1|SLC25A37|SNX29|SPATS2L|STMN1|TCF7L2|TMEM163|TTC19|UBAP2|UBR4|VAPB|WWP2|YWHAQ|ZNF592	1.25802
Allen_Brain_Atlas_up	Bed_nuclei_of_the_stria_terminalis,_posterior_division	Bed_nuclei_of_the_stria_terminalis,_posterior_division	DA9_MEGENA_hubs	4884	308	67	4.22523	11	0.00279588	0.999174	0.00559177	0.00559177	0.999174	0.0111835	DOCK10|EFNA5|EPM2AIP1|GABRG3|GRB10|INPP4B|PAK3|RCN1|SGSM1|SH3GL3|SLC40A1	2.60341
Allen_Brain_Atlas_up	central_lateral_nucleus	central_lateral_nucleus	DA9_MEGENA_hubs	4884	308	87	5.48649	13	0.00285194	0.999049	0.00570387	0.0037674	0.999049	0.0075348	APBB2|ARID5B|CACNB2|CNTN4|DCAKD|ELMO1|ESYT2|EXTL3|GBE1|INPP4B|RASGEF1B|SLC11A1|TMEM163	2.36946
Allen_Brain_Atlas_up	intermediate_stratum_of_DTTh	intermediate_stratum_of_DTTh	DA9_MEGENA_hubs	4884	308	87	5.48649	13	0.00285194	0.999049	0.00570387	0.00285194	0.999673	0.00570387	APBB2|CACNB2|CNTN4|ELMO1|ESYT2|EXTL3|FIGN|FRMD4A|GBE1|INPP4B|RASGEF1B|SLC11A1|TMEM163	2.36946
Allen_Brain_Atlas_up	ventral_posterolateral_nucleus	ventral_posterolateral_nucleus	DA9_MEGENA_hubs	4884	308	77	4.85586	12	0.00286756	0.999094	0.00573512	0.00573512	0.999094	0.0114702	ANK1|APBB2|CACNB2|CCR1|CNTN4|ELMO1|EXTL3|FIGN|GBE1|INPP4B|SFMBT2|TBC1D22A	2.47124
Allen_Brain_Atlas_up	Field_CA3,_stratum_lucidum	Field_CA3,_stratum_lucidum	DA9_SEG	4884	3083	108	68.1744	82	0.00290269	0.998535	0.00580537	0.00580537	0.998535	0.0116107	ABI1|ACSL4|ACTR3|AHCYL2|AKAP13|ARID1B|ARL15|ARPC5|ATP13A3|ATP6V0A1|ATXN7L1|AUTS2|BTBD9|CAMK1D|CBL|CCND2|CDC42SE2|CHST11|CLOCK|COTL1|CRLS1|CYB5R4|DARS|DOCK10|DOCK4|DYRK1A|ENSA|FAM118A|FAM162A|FBXO11|FGFR1OP2|FOXK1|FOXN2|GNAQ|GNPTAB|GSE1|IFNGR2|IQGAP2|KCTD12|KPNA3|LYST|MGAT4A|MORC3|NCOR1|NHSL1|NOP58|NR3C2|NR4A3|NRP1|OGFRL1|P2RX7|PABPC1|PLAGL1|PLEKHA2|PRKAG2|PRKCA|PSMA1|PTP4A2|PTPRA|RABGAP1L|RAPGEF2…	1.2028
Allen_Brain_Atlas_up	Agranular_insular_area,_ventral_part,_layer_5	Agranular_insular_area,_ventral_part,_layer_5	DA9_SEG	4884	3083	88	55.5495	68	0.00302883	0.99859	0.00605766	0.00605766	0.99859	0.0121153	ABL1|ACBD6|ACTR2|ADAM10|ADD1|ANKRD13C|AP1G1|AP3S1|ARHGAP25|ARMC8|ASAH1|BCAS2|BMPR2|CASK|CHSY3|CNOT1|CRK|CYBA|DHX34|DISC1|DNAJC13|DOCK3|DYRK1A|EEFSEC|EPN2|FBXO42|FLI1|GALNT2|GNB4|GPD2|GRIPAP1|HACE1|IGSF21|INO80|MPP1|MTPN|NAA16|NAA25|NAGK|NPAT|NT5C2|NUDCD3|PDIA3|PNRC1|POU2F2|PRKAG2|PTPN1|RAB7A|RBM26|RIOK3|RNF130|ROCK1|SBNO1|SDK1|SEL1L|SETD5|SMYD3|SSBP3|TAX1BP1|TBRG1|TPD52|TRIM14|TSPAN14|TYROBP|VMP1…	1.22413
Allen_Brain_Atlas_up	hippocampus_(cortex_Ammonis)	hippocampus_(cortex_Ammonis)	DA9_SEG	4884	3083	111	70.0682	84	0.00305643	0.998436	0.00611285	0.00611285	0.998436	0.0122257	ABI1|ACAP2|ACSL4|ACTR3|AKAP13|ARHGAP12|ARID1B|ARL15|ARPC5|ATP13A3|ATP6V0A1|BTBD9|CAMK1D|CBL|CCND2|CDC42SE2|CHST11|CLOCK|COTL1|DARS|DOCK4|ENSA|EPN2|EXOC6B|FAM118A|FAM162A|FER|FGFR1OP2|FOXN2|GNAQ|GNG10|GNPTAB|GSE1|IFNGR2|IQGAP2|KBTBD2|KCTD12|KPNA3|KSR1|LAPTM5|MGAT4A|MORC3|MPHOSPH6|NCOR1|NFKBIZ|NHSL1|NMT1|NR3C2|NR4A3|NRP1|OGFRL1|PHF20|PIBF1|PRKAG2|PRKCA|PTP4A2|PTPRA|RAB8B|RALGPS2|RAPGEF2|RUNX2|SFMBT…	1.19883
Allen_Brain_Atlas_up	r9_part_of_paragigantocellular_nucleus	r9_part_of_paragigantocellular_nucleus	DA9_MEGENA_hubs	4884	308	49	3.09009	9	0.00306059	0.999223	0.00612118	0.00612118	0.999223	0.0122424	ACSL1|AIF1|CPA6|DECR1|ELMOD3|GBE1|LMO2|SFMBT2|TMEM163	2.91254
Allen_Brain_Atlas_up	superficial_stratum_of_r9BI	superficial_stratum_of_r9BI	DA9_MEGENA_hubs	4884	308	49	3.09009	9	0.00306059	0.999223	0.00612118	0.00612118	0.999223	0.0122424	ACSL1|AIF1|CPA6|DECR1|ELMOD3|GBE1|LMO2|SFMBT2|TMEM163	2.91254
Allen_Brain_Atlas_up	Bed_nuclei_of_the_stria_terminalis,_posterior_division,_interfascicular_nucleus	Bed_nuclei_of_the_stria_terminalis,_posterior_division,_interfascicular_nucleus	DA9_MEGENA_hubs	4884	308	68	4.28829	11	0.00315268	0.999053	0.00630535	0.00630535	0.999053	0.0126107	DOCK10|EFNA5|EPM2AIP1|GABRG3|GRB10|PAK3|RCN1|SEZ6L|SGSM1|SH3GL3|SLC40A1	2.56513
Allen_Brain_Atlas_up	Subparafascicular_area	Subparafascicular_area	DA9_MEGENA_hubs	4884	308	68	4.28829	11	0.00315268	0.999053	0.00630535	0.00315268	0.999053	0.00630535	CD83|CDH13|CXCR4|FAM149A|FRMD4A|MLYCD|OPRM1|RCN1|SLC11A1|SPATS2L|TMEM163	2.56513
Allen_Brain_Atlas_up	Primary_somatosensory_area,_nose,_layer_6b	Primary_somatosensory_area,_nose,_layer_6b	DA9_SEG	4884	3083	91	57.4433	70	0.00325378	0.998454	0.00650755	0.00650755	0.998454	0.0130151	ABL1|ACTR2|ADAM10|ADAM17|ADD1|ARHGAP25|CAB39|CACNB4|CHSY3|CLEC7A|CSF3R|CTNNA1|CYLD|DHX34|DISC1|DOCK3|FAM49B|FBXL17|GPBP1L1|GRIPAP1|GTF2F2|IGSF21|IL17RA|INSIG2|ITGA9|KHDRBS3|KRIT1|LARP1|LCORL|MACROD2|MERTK|MYO9B|MYOF|NAGK|NEK7|NFIA|NPAT|NPC2|NUDCD3|OSBPL11|P4HA1|PDS5B|PLAUR|PLEKHA2|POU2F2|PRKAG2|PRKCB|RCSD1|RNF130|SDK1|SLC22A23|SLC30A7|SLC37A1|SPIRE1|STIM2|TANC2|TAX1BP1|TBRG1|TLE4|TRIM14|TRPC4AP|T…	1.21859
Allen_Brain_Atlas_up	Lateral_septal_complex	Lateral_septal_complex	DA9_MEGENA_hubs	4884	308	59	3.72072	10	0.00339087	0.999043	0.00678173	0.00678173	0.999043	0.0135635	CACNA1E|CLHC1|DOCK10|DOCK4|GABRG3|GALNT13|GNAI1|KCNJ2|PTPDC1|TIAM2	2.68765
Allen_Brain_Atlas_up	laterodorsal_nucleus	laterodorsal_nucleus	DA9_SEG	4884	3083	74	46.7121	58	0.00340797	0.99852	0.00681593	0.00681593	0.99852	0.0136319	ACSL3|AHCYL2|ARPC5|ATRX|CADM2|CAMK1D|CD63|CLU|CYB5R4|DOCK10|FAM91A1|FBXO11|FGD4|FOXN2|FRYL|GATAD2B|GBE1|GLB1|GPR155|IGF1R|IRF8|ITGB2|KBTBD2|LRRTM4|MGAT4A|MOB1A|MTG1|NPC2|NR4A3|NUP153|OGFRL1|ORC2|OXSR1|PARVB|PDS5B|PTPN4|RAB7A|RABGAP1L|RALGAPA1|RBM47|RICTOR|SECISBP2L|SEMA4D|SIPA1L3|SLC11A1|SOCS6|STAG2|TCF7L2|TNFAIP8|TOP1|TRPS1|VPS13C|VPS4B|YEATS2|ZFC3H1|ZMYM4|ZNF277|ZNF706	1.24165
Allen_Brain_Atlas_up	principal_pretectal_nucleus	principal_pretectal_nucleus	DA9_SEG	4884	3083	74	46.7121	58	0.00340797	0.99852	0.00681593	0.00681593	0.99852	0.0136319	ABCC4|ARHGAP12|ATF7|CCAR1|CCNL1|CD14|CD53|CHM|CYTH1|DCTN4|DENND4C|DIP2C|GLIS3|GNAQ|GPD2|IBTK|IQGAP2|KDM4C|KIAA0232|KLHL8|LRRTM4|LYST|MED13|MFSD1|MIA2|MRPL1|NLRC5|NUP98|PCDH9|PCGF5|PHIP|PIAS2|PLCB2|PMS1|PYGL|RALGAPA2|RERE|SHPRH|SIPA1L2|SIPA1L3|SLC15A4|SLC39A11|SLC4A7|SMARCA5|SREK1|SSBP1|STK32B|TBC1D9|TCF12|TCF7L2|TMOD1|TSNAX|VPS45|WDR26|WIPF2|WIPI1|ZBTB20|ZCCHC7	1.24165
Allen_Brain_Atlas_up	layer_6a_of_PrS	layer_6a_of_PrS	DA9_SEG	4884	3083	67	42.2934	53	0.00353294	0.998536	0.00706588	0.00706588	0.998536	0.0141318	ABCC4|APBB1IP|ARHGAP12|ARHGAP26|BCL6|C1QB|CBLB|CD14|CDC42SE1|CLOCK|COG5|CWF19L2|DENND4C|DTNBP1|EXOC6B|FBXL5|GNL3|GPD2|GRIK1|GTF3A|IER5|INPP5D|KBTBD2|KLHL8|KPNA4|MAN2A1|MSR1|NR3C1|NR3C2|NR4A2|NRP1|NSL1|NUP160|PARVG|PCSK5|PIAS2|RBM6|RGS12|RNF19A|SLC8A1|SNX24|SNX25|ST6GALNAC3|STT3B|TCF4|THOC1|THRB|TLE4|TYW1|UBE2E2|USP4|UST|ZBTB16	1.25315
Allen_Brain_Atlas_up	medial_part_of_MPO	medial_part_of_MPO	DA9_MEGENA_hubs	4884	308	69	4.35135	11	0.00354519	0.998917	0.00709037	0.00709037	0.998917	0.0141807	CNTNAP4|DNAJA4|EFNA5|EPM2AIP1|FRMD4A|GABRG3|PAK3|RCN1|SGSM1|TCEA2|TSHZ2	2.52795
Allen_Brain_Atlas_up	mantle_zone_of_CA	mantle_zone_of_CA	DA9_SEG	4884	3083	110	69.4369	83	0.00372416	0.998073	0.00744832	0.00744832	0.998073	0.0148966	ABI1|ACAP2|ACSL4|ACTR3|AKAP13|ARHGAP12|ARID1B|ARL15|ARPC5|ATP13A3|ATP6V0A1|BTBD9|CAMK1D|CBL|CCND2|CDC42SE2|CHST11|CLOCK|COTL1|DARS|DOCK4|ENSA|EPN2|EXOC6B|FAM118A|FAM162A|FER|FGFR1OP2|FOXN2|GNAQ|GNG10|GNPTAB|GSE1|IFNGR2|IQGAP2|KBTBD2|KCTD12|KPNA3|KSR1|LAPTM5|MGAT4A|MORC3|MPHOSPH6|NCOR1|NFKBIZ|NHSL1|NMT1|NR3C2|NR4A3|NRP1|OGFRL1|PHF20|PIBF1|PRKAG2|PRKCA|PTP4A2|PTPRA|RAB8B|RALGPS2|RAPGEF2|RUNX2|SH3BP…	1.19533
Allen_Brain_Atlas_up	superficial_stratum_of_CA	superficial_stratum_of_CA	DA9_SEG	4884	3083	110	69.4369	83	0.00372416	0.998073	0.00744832	0.00744832	0.998073	0.0148966	ABI1|ACAP2|ACSL4|ACTR3|AKAP13|ARHGAP12|ARID1B|ARL15|ARPC5|ATP13A3|ATP6V0A1|BTBD9|CAMK1D|CBL|CCND2|CDC42SE2|CHST11|CLOCK|COTL1|DARS|DOCK4|ENSA|EPN2|EXOC6B|FAM118A|FAM162A|FER|FGFR1OP2|FOXN2|GNAQ|GNG10|GNPTAB|GSE1|IFNGR2|IQGAP2|KBTBD2|KCTD12|KPNA3|KSR1|LAPTM5|MGAT4A|MORC3|MPHOSPH6|NCOR1|NFKBIZ|NHSL1|NMT1|NR3C2|NR4A3|NRP1|OGFRL1|PHF20|PIBF1|PRKAG2|PRKCA|PTP4A2|PTPRA|RAB8B|RALGPS2|RAPGEF2|RUNX2|SH3BP…	1.19533
Allen_Brain_Atlas_up	Mediodorsal_nucleus_of_the_thalamus,_medial_part	Mediodorsal_nucleus_of_the_thalamus,_medial_part	DA9_SEG	4884	3083	77	48.6059	60	0.00372902	0.998335	0.00745804	0.00745804	0.998335	0.0149161	ACSL3|AGFG1|ARNTL|ATP11A|B4GALT5|CAMK2D|CREG1|CTNNB1|CTNND1|CYLD|DDHD1|ELF1|ELMO1|ESYT2|FAR2|FRYL|GALK2|GTF2IRD1|IGSF21|KIF13A|MRPS28|MTHFR|NIN|OPRM1|OXR1|OXSR1|PHACTR4|PHLPP1|PIK3C3|POLK|PPARD|PRKCH|PTPN4|RBFOX1|RBM6|RCSD1|RHOBTB3|RREB1|SETBP1|SIK3|SLC23A2|SMAD2|SNX29|SOCS6|SPEN|SPTLC2|SRGAP1|ST6GALNAC3|TAF1|TBCK|TBK1|TCF7L2|TGFB1|TLK2|TLN2|TRPM2|TSPAN14|TTC19|ZFHX3|ZFX	1.23442
Allen_Brain_Atlas_up	mediodorsal_nucleus	mediodorsal_nucleus	DA9_SEG	4884	3083	77	48.6059	60	0.00372902	0.998335	0.00745804	0.00745804	0.998335	0.0149161	ACSL3|AGFG1|ARID5B|ARNTL|ATP11A|ATP11C|B4GALT5|CAMK2D|CHST11|CREG1|CTNNB1|CTNND1|DDHD1|ELF1|ELMO1|ESYT2|FAR2|FRYL|GALK2|GTF2IRD1|IRF8|KCNIP4|MAP3K8|MRPS28|NFATC1|NIN|OLR1|OPRM1|OSBPL3|OXSR1|PHACTR4|PHLPP1|PPARD|PRKCH|PTPN4|RBFOX1|RBMS1|RCSD1|RHOBTB3|RREB1|SECISBP2L|SLC23A2|SMAD2|SNX29|SOCS6|SPTLC2|SRGAP1|ST6GALNAC3|TAF1|TBCK|TCF7L2|TIAM1|TLK2|TLN2|TMEM163|TRPM2|TSPAN14|TTC19|XRRA1|ZFHX3	1.23442
Allen_Brain_Atlas_up	Subiculum,_dorsal_part,_stratum_radiatum	Subiculum,_dorsal_part,_stratum_radiatum	DA9_SEG	4884	3083	87	54.9183	67	0.0037674	0.998222	0.0075348	0.0075348	0.998222	0.0150696	ACAP2|ARHGAP12|ARID1B|ARL15|ARPC5|ATF7|BCL6|CADM2|CBLB|CBR4|CD14|CDK12|CLOCK|CPNE8|DOCK4|EXOC6B|FBXW11|GLIS3|GNAQ|GPD2|GSE1|GTF3A|INTS6|IQGAP2|ITCH|ITGB2|KANSL1L|KBTBD2|KDM4C|KPNA4|LRRTM4|LYST|MAD1L1|MAN1A1|MBD5|MTR|NHSL1|NLRC5|NR3C2|NRP1|PLCB2|PLEKHA2|PSMA1|RAB8B|RB1|RNF114|RNF19A|RUNX2|SEC11A|SF3B1|SFSWAP|SH3BP5|SIPA1L3|SLC4A7|SMARCA5|SNX25|ST6GALNAC3|STT3B|TBC1D1|TCF12|UBE2E2|UST|WDR60|WIPF2|Z…	1.21999
Allen_Brain_Atlas_up	central_lateral_nucleus	central_lateral_nucleus	DA9_SEG	4884	3083	87	54.9183	67	0.0037674	0.998222	0.0075348	0.0037674	0.999049	0.0075348	ACSL3|AGFG1|AKAP10|ARID5B|ATP11A|ATRX|B4GALT5|CCM2|CDYL|CHST11|CREG1|CTNNB1|CTNND1|DDHD1|ELMO1|ESYT2|FAM110B|FAR2|FRYL|GBE1|GTF2IRD1|IGF1R|IRF8|IRS2|KCNIP4|KDM3B|KIAA0355|MGST2|MOB1A|MRPS28|NFATC1|NIN|NR3C1|OGFRL1|OLR1|ORC2|OXSR1|PCNP|PHACTR2|PHLPP1|PRKCH|PTPN4|RAB11A|RASGEF1B|RBFOX1|RBMS1|RCSD1|RHOBTB3|RTTN|SECISBP2L|SFMBT1|SLC11A1|SLC23A2|SLC25A37|SNX29|SOCS6|SPTLC2|TAF1|TBC1D2B|TCF7L2|TIAM1|TL…	1.21999
Allen_Brain_Atlas_up	Field_CA3	Field_CA3	DA9_SEG	4884	3083	113	71.3307	85	0.00389599	0.997957	0.00779198	0.00779198	0.997957	0.015584	ACSL4|ACTR3|AHCYL2|AKAP13|ARID1B|ARL15|ARPC5|ARSB|ATP13A3|ATP6V0A1|BTBD9|CAMK1D|CBL|CCND2|CDC42SE2|CHST11|CLOCK|COMMD1|CRLS1|CYB5R4|DARS|DOCK10|DOCK4|DYRK1A|ENSA|EPN2|FAM118A|FAM162A|FBXO11|FGFR1OP2|FOXK1|FOXN2|GLS|GNAQ|GNPTAB|GSE1|IFNGR2|IQGAP2|KBTBD2|KCTD12|KPNA3|LAPTM4A|LAPTM5|MGAT4A|MORC3|NCOR1|NEK1|NHSL1|NOP58|NR3C2|NR4A3|NRP1|OGFRL1|P2RX7|PABPC1|PRKAG2|PRKCA|PTP4A2|RABGAP1L|RALGPS2|RAPGEF2|…	1.19163
Allen_Brain_Atlas_up	intermediate_stratum_of_DG	intermediate_stratum_of_DG	DA9_SEG	4884	3083	176	111.099	128	0.00394261	0.997627	0.00788523	0.00788523	0.997627	0.0157705	ABI1|ACER3|ACTR3|AFF4|AHCYL2|AP3B1|ARHGAP24|ARID1B|ARSB|ATP6V0A1|AUTS2|BAZ1B|BROX|BTBD9|CBFB|CBLB|CDK12|CLOCK|COLGALT1|CPSF6|CSTF3|CUL2|CXCR4|CYTH1|DARS|DOCK10|DYRK1A|EGLN1|EIF2A|ELMO1|FAM118A|FAU|FOXK1|FUBP1|GLIS3|GNAQ|GPRIN3|GSE1|GTF3A|HNRNPM|IFI16|IKZF2|IL1RAP|IQGAP2|ITCH|IVD|KDM2A|KLHL5|LHFPL2|LRP1B|LRRTM4|LYST|MAGI3|MAP3K2|MAP3K4|MBD5|MED13|MORC3|MPZL1|NCOR1|NCOR2|NFIA|NHSL1|NMT1|NOP58|NPC2|…	1.15212
Allen_Brain_Atlas_up	Central_lateral_nucleus_of_the_thalamus	Central_lateral_nucleus_of_the_thalamus	DA9_MEGENA_hubs	4884	308	80	5.04505	12	0.00396673	0.998691	0.00793347	0.00793347	0.998691	0.0158669	APBB2|ARID5B|CNTN4|DGKI|ELMO1|ESYT2|EXTL3|GBE1|INPP4B|OPRM1|RASGEF1B|TMEM163	2.37857
Allen_Brain_Atlas_up	Cerebrum	Cerebrum	DA9_MEGENA_hubs	4884	308	70	4.41441	11	0.00397591	0.998765	0.00795182	0.00795182	0.998765	0.0159036	CPA6|DOCK4|IQGAP2|KCNJ2|NOL4|NR4A1|P4HA1|SIPA1L1|SLC9A9|SYT16|TIAM2	2.49184
Allen_Brain_Atlas_up	Lateral_reticular_nucleus	Lateral_reticular_nucleus	DA9_SEG	4884	3083	56	35.3497	45	0.0040561	0.998456	0.00811219	0.00811219	0.998456	0.0162244	ADCY7|AGPS|ANXA4|C3|CLN8|CPVL|CXCL16|DNMT3A|DOCK8|EIF4B|FARS2|FEZ2|GBE1|GLS|GPR183|IMMP2L|ITGAX|KDM2B|LMO2|MLXIPL|MRPL33|MS4A6A|MYO1F|NFE2L2|NRF1|ODF2L|OSTF1|PAK2|PAQR3|PMS1|PTPN18|RIN2|RNF213|SCFD1|SETBP1|SLC11A2|SNX8|STAMBPL1|SYK|TAF1D|THADA|TLR2|TMEM117|WDFY4|ZNF24	1.27299
Allen_Brain_Atlas_up	Olivary_pretectal_nucleus	Olivary_pretectal_nucleus	DA9_SEG	4884	3083	135	85.2181	100	0.0041621	0.997673	0.0083242	0.0083242	0.997673	0.0166484	ABCC4|ANKRD44|ARID1B|ATF7|ATL2|AUTS2|BPTF|CBFB|CCAR1|CCNL1|CHCHD3|CHORDC1|CSF2RA|CTSC|CYTH1|DCTN4|DENND4C|DOCK10|GLIS3|GNG10|GPD2|HIPK1|HK2|HMBOX1|INTS6|IQGAP2|ITM2B|KDM4C|KIAA0232|KIF13A|KLHL8|LHFPL2|LRP1B|LRRTM4|LYST|MAD1L1|MED13|MFSD1|MRPL1|N4BP1|NCK1|NEDD9|NFIA|NLRC5|NOP58|NUP98|PARVB|PCGF5|PDE4DIP|PHIP|PILRA|PIP5K1A|PLCB2|PLEKHA2|PYGL|RALGAPA2|RCC2|RERE|RIN3|RNF111|RNF114|RPRD1A|RSBN1L|RYR1|…	1.17346
Allen_Brain_Atlas_up	Field_CA3,_stratum_pyramidale	Field_CA3,_stratum_pyramidale	DA9_SEG	4884	3083	106	66.912	80	0.00432553	0.997767	0.00865107	0.00865107	0.997767	0.0173021	ACSL4|ACTR3|AGAP3|AHCYL2|AKAP13|ARID1B|ARL15|ARPC5|ARSB|ATP6V0A1|BTBD9|CAMK1D|CBL|CCND2|CDC42SE2|CHST11|CLOCK|COLGALT1|COMMD1|CRLS1|DARS|DOCK10|DOCK4|DYRK1A|ENSA|FAM118A|FAM162A|FBXO11|FGFR1OP2|FOXK1|FOXN2|GLS|GNAQ|GNPTAB|GSE1|IFNGR2|IQGAP2|KBTBD2|KCTD12|KPNA3|LAPTM4A|LAPTM5|MGAT4A|MORC3|NCOR1|NEK1|NHSL1|NOP58|NR3C2|NR4A3|NRP1|OGFRL1|P2RX7|PABPC1|PRKAG2|PSMA1|PTP4A2|PTPRA|RABGAP1L|RALGPS2|RAPGEF2…	1.1956
Allen_Brain_Atlas_up	Field_CA3,_stratum_radiatum	Field_CA3,_stratum_radiatum	DA9_SEG	4884	3083	106	66.912	80	0.00432553	0.997767	0.00865107	0.00865107	0.997767	0.0173021	ACSL4|ACTR3|AHCYL2|AKAP13|ARID1B|ARL15|ARPC5|ATP13A3|ATP6V0A1|AUTS2|BCAS2|BTBD9|CAMK1D|CBL|CCND2|CHST11|CLOCK|COPB2|DARS|DOCK10|DOCK4|DYRK1A|ENSA|EPN2|FAM118A|FAM162A|FGFR1OP2|FOXK1|FOXN2|GLS|GNPTAB|GPATCH8|GSE1|IFNGR2|IQGAP2|KBTBD2|KCTD12|KPNA3|LAPTM5|LRRC8D|MGAT4A|MORC3|NCOR1|NEK1|NR3C2|NR4A3|NRP1|OGFRL1|P2RX7|PRKAG2|PRKCA|PTP4A2|RAB8B|RALGPS2|RAPGEF2|RSF1|SDCBP|SETD5|SH3BP5|SIPA1L3|SLC4A7|SRSF…	1.1956
Allen_Brain_Atlas_up	Posterior_parietal_association_areas,_layer_4	Posterior_parietal_association_areas,_layer_4	DA9_MEGENA_hubs	4884	308	61	3.84685	10	0.00435181	0.998724	0.00870361	0.00870361	0.998724	0.0174072	ARID5B|EFNA5|FBXO41|FHOD3|HECW2|NOL4|NR4A1|SGSM1|SLC9A9|SPATS2L	2.59953
Allen_Brain_Atlas_up	Ventral_anterior-lateral_complex_of_the_thalamus	Ventral_anterior-lateral_complex_of_the_thalamus	DA9_MEGENA_hubs	4884	308	81	5.10811	12	0.00440051	0.998527	0.00880102	0.00880102	0.998527	0.017602	APBB2|CNTN4|ESYT2|EXTL3|FIGN|FRMD4A|GBE1|IL1B|INPP4B|KCNJ2|TMEM163|ZNF585A	2.34921
Allen_Brain_Atlas_up	periventricular_stratum_of_Str	periventricular_stratum_of_Str	DA9_MEGENA_hubs	4884	308	71	4.47748	11	0.00444742	0.998596	0.00889483	0.00889483	0.998596	0.0177897	ANTXR1|CCND3|DGKI|GABRG3|GALNT13|GM2A|KCNJ2|LMO2|NR4A1|P4HA1|RASGEF1B	2.45674
Allen_Brain_Atlas_up	layer_6_of_PrS	layer_6_of_PrS	DA9_SEG	4884	3083	66	41.6622	52	0.00449778	0.998104	0.00899556	0.00899556	0.998104	0.0179911	ABCC4|APBB1IP|ARHGAP12|ARHGAP26|BCL6|C1QB|CBLB|CD14|CDC42SE1|CLOCK|COG5|CWF19L2|DENND4C|DTNBP1|EXOC6B|FBXL5|GNL3|GPD2|GRIK1|GTF3A|IER5|INPP5D|KBTBD2|KLHL8|KPNA4|MAN2A1|MSR1|NR3C1|NR3C2|NR4A2|NRP1|NSL1|NUP160|PARVG|PCSK5|PIAS2|RGS12|RNF19A|SLC8A1|SNX24|SNX25|ST6GALNAC3|STT3B|TCF4|THOC1|THRB|TLE4|TYW1|UBE2E2|USP4|UST|ZBTB16	1.24813
Allen_Brain_Atlas_up	r5_basal_plate	r5_basal_plate	DA9_MEGENA_hubs	4884	308	52	3.27928	9	0.00464017	0.998736	0.00928034	0.00928034	0.998736	0.0185607	ANO4|KIAA1324L|KLHL32|NCOA4|RCBTB2|REL|SLC16A10|SPP1|ZNF384	2.74451
Allen_Brain_Atlas_up	Basolateral_amygdalar_nucleus,_posterior_part	Basolateral_amygdalar_nucleus,_posterior_part	DA9_SEG	4884	3083	86	54.2871	66	0.00467176	0.997765	0.00934353	0.00934353	0.997765	0.0186871	ADNP|AGPAT5|AMBRA1|ARFGAP3|ARMC8|ASH1L|ATP6V1A|AUTS2|BRD7|CABLES1|CBL|CDYL|CHKA|COLGALT1|CSF3R|DMTF1|DNAJA1|EIF2AK3|ENSA|EPN2|FAM162A|GALK2|HEATR1|HIF1A|HIP1|HPCAL1|IKBKB|LTN1|MACROD2|MBTD1|MED23|MIS18BP1|MKLN1|MRPS31|MRPS6|NEGR1|PAG1|PARP14|PCF11|PHKB|PIK3R5|PLAUR|POLK|PTPRC|PTRH2|RBM26|RCOR1|RIOK3|RREB1|SLC10A7|SLC39A11|SPG11|SYT17|TBCD|TMEM39A|TRPC4AP|TTC14|USP10|USP24|WWOX|YME1L1|ZC3H14|ZDHHC…	1.21576
Allen_Brain_Atlas_up	Mediodorsal_nucleus_of_the_thalamus,_lateral_part	Mediodorsal_nucleus_of_the_thalamus,_lateral_part	DA9_SEG	4884	3083	76	47.9746	59	0.00467803	0.99788	0.00935605	0.00935605	0.99788	0.0187121	ACSL3|AGFG1|ARNTL|ATP11A|ATP11C|B4GALT5|CHST11|CREG1|CTNNB1|CTNND1|DDHD1|ELF1|ELMO1|ESYT2|FAM110B|FAR2|FRYL|GBE1|GTF2IRD1|IGF1R|IRF8|IRS2|KCNIP4|MAP3K8|MGST2|MRPS28|NFATC1|NIN|OLR1|OPRM1|OSBPL3|PHACTR4|PHLPP1|PRKCH|PTPN4|RBFOX1|RBMS1|RCSD1|RHOBTB3|RREB1|SECISBP2L|SLC23A2|SMAD2|SNX29|SOCS6|SPTLC2|SRGAP1|TAF1|TBCK|TCF7L2|TLK2|TLN2|TMEM131|TMEM163|TSPAN14|TTC19|UBE2E3|XRRA1|ZFHX3	1.22982
Allen_Brain_Atlas_up	superficial_stratum_of_PCPD	superficial_stratum_of_PCPD	DA9_SEG	4884	3083	128	80.7993	95	0.00468562	0.997404	0.00937125	0.00937125	0.997404	0.0187425	ARHGAP21|ARID1B|AUTS2|BAZ1B|BBX|BCL2L1|CBFB|CCNL1|CHCHD3|CHORDC1|CLOCK|CUL3|CYTH1|DOCK10|EHMT1|EP400|EPN2|FAU|GATAD2B|GNG10|GPR34|HECTD4|HMBOX1|HNRNPM|ITCH|KIAA0232|KIF13A|LHFPL2|LRP1B|LRRTM4|MAP3K2|MAP3K4|MBD5|MCPH1|MED13|MGA|MORF4L1|MRPL1|N4BP1|NFATC2|NFIA|NMT1|NOP58|NUMA1|OAZ1|PBRM1|PDE4DIP|PHIP|PIP5K1A|PLAUR|PLEKHA2|PSMA1|PSMF1|PTPN11|RALGAPA2|RBM26|RCC2|RERE|RNF114|RSBN1L|RYR1|SAFB2|SEC24D|S…	1.17575
Allen_Brain_Atlas_up	layer_6_of_FCx	layer_6_of_FCx	DA9_SEG	4884	3083	99	62.4932	75	0.00478554	0.997573	0.00957107	0.00957107	0.997573	0.0191421	ABCB7|ABCC5|ACSL1|ADAM10|AK2|ARFGEF1|ARHGAP25|ATG4C|ATP6V1H|BLNK|BNIP3|CACNB4|CAPZB|CASK|CDC42SE1|CDK12|CGGBP1|CHSY3|DENND4B|DSTN|DYRK1A|EPN2|ESCO1|FAM49B|FGFR1OP2|GPCPD1|GRIPAP1|HDLBP|HSPA4|IER5|IL17RA|IQGAP2|KCTD20|KDM2A|LASP1|LRP1|LYST|MAPK10|MBD5|MIB1|MYO5A|NAA25|NLGN1|PIK3R1|PLEKHA2|PPM1K|PPME1|PRKCB|PSME4|PYGL|RAPGEF1|RB1|RNF24|ROCK1|ROCK2|SEL1L|SMAP1|SMYD3|SPG7|SPIRE1|SSBP3|TBRG1|TFEC|TLR2…	1.20013
Allen_Brain_Atlas_up	intermediate_stratum_of_p2ZL	intermediate_stratum_of_p2ZL	DA9_MEGENA_hubs	4884	308	72	4.54054	11	0.00496236	0.998408	0.00992471	0.00992471	0.998408	0.0198494	APBB2|CACNB2|EXTL3|FIGN|FRMD4A|GBE1|IL1B|INPP4B|KCNJ2|SLC40A1|TMEM163	2.42262
Allen_Brain_Atlas_up	layer_5_of_InsCx	layer_5_of_InsCx	DA9_SEG	4884	3083	102	64.387	77	0.00502548	0.997412	0.010051	0.010051	0.997412	0.0201019	ABL1|ACBD6|ACTR2|ADAM10|ADD1|AKAP7|ANKRD13C|AP1G1|AP3S1|ARFGEF1|ARHGAP25|ARMC8|ASAH1|BCAS2|BLNK|BNIP3|BNIP3L|BRD7|CASC4|CASK|CHSY3|CNOT1|CRK|CTNNA2|DHRS3|DHX34|DISC1|DOCK3|DSTN|DYRK1A|E2F3|EEFSEC|EPN2|FAM120A|FBXO42|FLI1|GNB4|GTF2F2|HACE1|HNRNPF|INO80|LARP1|LASP1|MTPN|NAA16|NAA25|NAGK|NUDCD3|PDIA3|PIK3R1|PIK3R5|POU2F2|RAB7A|RBM19|RBM26|RIOK3|RNF130|SAMD4B|SBNO1|SDK1|SEL1L|SMYD3|SNX18|SPIRE1|SSBP3…	1.19589
Allen_Brain_Atlas_up	sublayer_6b_of_PCx	sublayer_6b_of_PCx	DA9_SEG	4884	3083	102	64.387	77	0.00502548	0.997412	0.010051	0.010051	0.997412	0.0201019	AK2|ARFGEF1|ARHGAP25|ARHGAP32|ATF6|ATG4C|ATP1A1|ATRX|ATXN1|BLNK|CACNB4|CADM2|CEBPD|CGGBP1|CHN1|CHSY3|CUL3|DIP2B|DLGAP1|DSTN|ELP2|EPS15|FBXL5|FGFR1OP2|GTDC1|HDLBP|HIVEP1|IER5|IGSF21|IL17RA|ITGAV|KHDRBS3|LRP1|MAPK10|MTPN|MYO5A|NEK6|NR3C1|OSBPL1A|OSBPL3|PFKP|PIK3R1|PIP4K2A|PIP5K1A|PLCL2|PRKAG2|PRKCB|PRPF8|PSD3|PSME4|PSMF1|PTPN11|RABGAP1L|RB1|RNF24|ROCK2|SETD3|SLC23A2|SLC8A1|SMAP1|SPIRE1|SSBP3|STIM2|…	1.19589
Allen_Brain_Atlas_up	Agranular_insular_area,_ventral_part,_layer_2/3	Agranular_insular_area,_ventral_part,_layer_2/3	DA9_SEG	4884	3083	79	49.8683	61	0.00505116	0.997653	0.0101023	0.0101023	0.997653	0.0202047	ACTR2|ADAM10|ADAM17|ARMC8|ASAH1|BNIP3|BRD7|CASK|CHSY3|CNOT1|COMMD10|CSF3R|DHX34|DISC1|DYRK1A|EEFSEC|ENTPD1|EP300|FBXO42|FGD2|GCC2|HNRNPF|IKBKB|ILKAP|LARP1|MACROD2|MRPS5|MYOF|NAA16|NAGK|NEGR1|NFIA|NPAT|NT5C2|OSBPL11|PDE4B|PDIA3|PLAUR|PNRC1|PRKAG2|PTPN1|PTRH2|RIOK3|RNF130|SBNO1|SDK1|SECISBP2L|SEL1L|SETD5|SLC2A3|SLC35F5|SMYD3|SNX18|SPG11|SSBP3|TBRG1|TRIM14|TYROBP|USP10|VPS37A|XRCC6	1.22322
Allen_Brain_Atlas_up	Striatum	Striatum	DA9_MEGENA_hubs	4884	308	93	5.86486	13	0.00514395	0.998151	0.0102879	0.0102879	0.998151	0.0205758	DGKI|DOCK10|DOCK4|FAM49A|GALNT13|KCNJ2|LMO2|P4HA1|RASGEF1B|RCN1|SIPA1L1|TIAM2|YPEL2	2.21659
Allen_Brain_Atlas_up	Lobule_II,_molecular_layer	Lobule_II,_molecular_layer	DA9_SEG	4884	3083	55	34.7185	44	0.0052449	0.997962	0.0104898	0.0104898	0.997962	0.0209796	A2M|AFF1|APPL2|ARAP1|ARHGAP31|ARHGAP5|B3GNT5|BTG1|CBFB|CHD7|CXCR4|CYTH3|DAP|DCAF6|DNAJC3|DUSP10|ERC1|FAM107B|FOXK2|GRID2|HEATR5A|HECA|HIPK2|ITPRIPL2|KDM2B|LRCH1|MIS18BP1|MPZL1|MTUS1|NAA16|NPAS3|NRG3|PARP4|PHC2|PRPF38B|PTPRM|PYGL|SLAIN2|SLC20A2|SNRK|TTLL5|WDPCP|ZDHHC14|ZNF780B	1.26734
Allen_Brain_Atlas_up	ventropallial_prepiriform_area	ventropallial_prepiriform_area	DA9_SEG	4884	3083	72	45.4496	56	0.00540558	0.997577	0.0108112	0.0108112	0.997577	0.0216223	ACTR2|AP3S1|ARHGEF7|ARID1B|ATXN1|CDC42SE2|CLEC7A|COMMD10|CYLD|DHRS3|DISC1|DOCK3|E2F3|ERC2|FARP1|FBXO34|FGD2|GALK2|GNB4|GPRIN3|HIP1|IKBKB|ILKAP|ITGAV|IVNS1ABP|KCNK13|LRRK2|MYO9B|NAGK|NEGR1|NLK|PDE4B|PHACTR1|PLXND1|PNRC1|PPP1R2|PPP4R1|R3HDM1|RASGEF1C|RBM6|ROBO2|RSRC1|SAMD4B|SDK1|SLC39A11|SLC9A9|SNX18|SPATA13|SPTLC1|TFEC|TIAM1|TRPS1|TYROBP|UST|XRCC6|ZFAND5	1.23213
Allen_Brain_Atlas_up	layer_4_of_InsCx	layer_4_of_InsCx	DA9_SEG	4884	3083	82	51.7621	63	0.00541728	0.997426	0.0108346	0.0108346	0.997426	0.0216691	ABL1|ACBD6|ACTR2|ADAM10|ARL5A|ARMC8|ASAH1|ASCC1|ATXN1|BCAS2|BLNK|BNIP3|BRD7|CASK|CHSY3|CNOT1|CTNNA2|DHRS3|DISC1|DSTN|DYRK1A|E2F3|EEFSEC|EHBP1|EP300|EPN2|FBXO42|FGFR1OP2|FOXO3|GOLGA4|HNRNPF|INO80|LARP1|LASP1|MACROD2|MOB1A|MS4A6A|MTPN|NAA16|NEGR1|P2RX7|PDE4B|PDIA3|PIK3R1|PIK3R5|PPM1K|RBM19|RBM26|RNF130|RSRC1|SAMD4B|SBNO1|SDK1|SECISBP2L|SEL1L|SNX13|SNX18|TBRG1|TMPO|USP10|VPS8|WDR33|ZDHHC2	1.21711
Allen_Brain_Atlas_up	interstitial_nucleus_of_the_zona_limitans	interstitial_nucleus_of_the_zona_limitans	DA9_MEGENA_hubs	4884	308	73	4.6036	11	0.00552344	0.9982	0.0110469	0.0110469	0.9982	0.0220938	APBB2|CACNB2|EXTL3|FIGN|FRMD4A|GBE1|IL1B|INPP4B|KCNJ2|SLC40A1|TMEM163	2.38943
Allen_Brain_Atlas_up	periventricular_stratum_of_VTTh	periventricular_stratum_of_VTTh	DA9_SEG	4884	3083	65	41.0309	51	0.00570574	0.997552	0.0114115	0.00690999	0.99782	0.01382	AIDA|ATE1|CD83|CLU|CMTM7|COLGALT1|CREG1|CSPP1|CXCR4|EEF1G|FRMD4A|FRYL|GALK2|HDAC8|ITM2B|KLF7|LHFPL2|LRRC8B|MGST2|MGST3|MORF4L1|OPRM1|OXR1|OXSR1|PDXK|POLK|PRMT2|PUM1|RFX7|RGS10|RNASEH2B|SCRN1|SLC25A37|SMARCA1|SNX29|SNX6|SPATS2L|SPG7|TCF7L2|TMEM163|TTC19|TUBGCP3|UBAP2|UBE2B|UBR4|USP9X|VAPB|VASH1|WWP2|YWHAQ|ZNF592	1.24297
Allen_Brain_Atlas_up	ventral_nuclei	ventral_nuclei	DA9_SEG	4884	3083	85	53.6558	65	0.00577515	0.997198	0.0115503	0.00577515	0.999776	0.0115503	ACSL3|AGFG1|AKAP10|ARID5A|ATP11C|ATRX|ATXN1|B4GALT5|BOD1L1|CAMK1D|CCM2|CDYL|CREG1|CTNND1|DDHD1|EHBP1|ELMO1|ESYT2|FAM110B|FAR2|FEZ2|FRMD4A|FRYL|GBE1|GTF2IRD1|IRS2|KCNIP4|KCNQ3|KDM3B|LAMP2|MRPS28|MYO5A|NEK1|OGFRL1|OLR1|OSBPL3|PHACTR2|PHACTR4|PHLPP1|PPARD|PRKCH|PTAR1|PTPN4|RASGEF1B|RASSF3|RHOBTB3|RREB1|RTTN|SECISBP2L|SIK3|SLC11A1|SLC25A37|SOCS6|SPTLC2|SRGAP1|TBC1D14|TCF7L2|TIAM1|TLN2|TMEM131|TMEM163…	1.21143
Allen_Brain_Atlas_up	posterodorsal_tegmental_nucleus	posterodorsal_tegmental_nucleus	DA9_MEGENA_hubs	4884	308	54	3.40541	9	0.00600369	0.998291	0.0120074	0.0120074	0.998291	0.0240147	ACSL1|APOE|C1QB|CCND3|DEPTOR|FIGN|GM2A|PRPF40B|TMEM232	2.64286
Allen_Brain_Atlas_up	Agranular_insular_area,_ventral_part	Agranular_insular_area,_ventral_part	DA9_SEG	4884	3083	88	55.5495	67	0.0061238	0.996971	0.0122476	0.0122476	0.996971	0.0244952	ABL1|ACBD6|ACTR2|ADAM10|AP3S1|ARHGAP25|ARMC8|ASAH1|BNIP3|BRD7|CASK|CHSY3|CNOT1|DHX34|DISC1|DYRK1A|EEFSEC|EPN2|FBXO42|FLI1|GNB4|GRIPAP1|GTF2F2|HNRNPF|IKBKB|ILKAP|INO80|LARP1|MACROD2|MRPS5|NAA16|NAA25|NAGK|NEGR1|NFIA|NPAT|NT5C2|NUDCD3|PDIA3|PLAUR|PNRC1|POU2F2|PRKAG2|PTPN1|RAB7A|RIOK3|RNF130|SAMD4B|SBNO1|SDK1|SEL1L|SETD5|SLC2A3|SLC35F5|SMYD3|SNX18|SPG11|SSBP3|TAX1BP1|TBRG1|TRIM14|TYROBP|USP10|VPS37A…	1.20613
Allen_Brain_Atlas_up	magnocellular_(medial)_subparafascicular_nucleus	magnocellular_(medial)_subparafascicular_nucleus	DA9_MEGENA_hubs	4884	308	64	4.03604	10	0.00618228	0.998084	0.0123646	0.00721163	0.998084	0.0144233	CD83|CDH13|CNTNAP4|CXCR4|FRMD4A|IL1B|MLYCD|OPRM1|SPATS2L|TMEM163	2.47768
Allen_Brain_Atlas_up	r9_part_of_nucleus_gracilis	r9_part_of_nucleus_gracilis	DA9_SEG	4884	3083	68	42.9247	53	0.00624468	0.997235	0.0124894	0.0124894	0.997235	0.0249787	A2M|ABCC4|ACSL1|AHCTF1|AIDA|AIF1|APOE|ARID5B|BBX|CDC14B|CEP170|CSPP1|DTNA|ELP3|FHIT|GAB2|GNAI3|GNS|ITGB1|KBTBD2|KIAA1328|LHFPL2|LIMS1|LMO2|LRP1B|MAD1L1|MFSD1|MGAT4A|NFKB1|NINJ1|NUCB1|PAG1|PDE3B|PIK3R5|PILRA|PSEN1|PTBP2|RASGRP3|SAMHD1|SENP7|SLC39A11|SPCS2|SPEN|SPG11|UBAP2|UBXN7|VPS13C|ZC3H12C|ZFX|ZMYM4|ZNF516|ZNF846|ZNF91	1.23472
Allen_Brain_Atlas_up	Nucleus_accumbens	Nucleus_accumbens	DA9_SEG	4884	3083	78	49.2371	60	0.00628287	0.997037	0.0125657	0.0125657	0.997037	0.0251315	ACER3|ALCAM|ATP2B1|ATXN1|CAP1|CDK19|CEBPD|CHST15|CNTNAP2|CRYBG3|CYLD|DDX5|DOCK10|ENTPD1|FAM110B|FAM49A|FIG4|GLCE|GNB4|GNG7|GPRIN3|ITGAV|IVNS1ABP|KDM3A|KLHL2|LRRK2|MAN1A1|MAP2K1|MBNL2|OSBPL8|PBX3|PCMTD1|PELI1|PHACTR1|PLCL2|PLEKHA5|PPP1R2|PPP2R2A|PPP3CA|PRKCH|PTTG1IP|PUM1|RYR1|S100PBP|SAMD12|SCMH1|SESN3|SLMAP|SMAD4|SNX25|SPATA13|SPATA6|STRN|TBC1D8|TIAM2|TMOD1|UTRN|YPEL2|ZBTB20|ZSWIM6	1.21859
Allen_Brain_Atlas_up	Medial_geniculate_complex	Medial_geniculate_complex	DA9_MEGENA_hubs	4884	308	45	2.83784	8	0.00632826	0.998351	0.0126565	0.0126565	0.998351	0.025313	DCAKD|INPP4B|SFMBT2|SH3BP5|SLC44A5|TBC1D22A|USP36|ZNF384	2.81905
Allen_Brain_Atlas_up	periventricular_stratum_of_m2AD	periventricular_stratum_of_m2AD	DA9_MEGENA_hubs	4884	308	45	2.83784	8	0.00632826	0.998351	0.0126565	0.0126565	0.998351	0.025313	APOE|CD83|CXCR4|FAM149A|FRMD4A|MIS18BP1|SERPINH1|SLC40A1	2.81905
Allen_Brain_Atlas_up	Interanteromedial_nucleus_of_the_thalamus	Interanteromedial_nucleus_of_the_thalamus	DA9_SEG	4884	3083	81	51.1308	62	0.00670572	0.996767	0.0134114	0.0134114	0.996767	0.0268229	ACSL3|AGFG1|AKAP7|ARNTL|ATXN1|C1QB|CAMK2D|CLASP2|CREG1|CSPP1|CTNNB1|CTNND1|CYLD|DDHD1|DPYD|ERP44|ESYT2|EVL|FAR2|FRYL|GTF2IRD1|ITM2B|KCNIP4|LAPTM5|MAPK8|MRPS28|MTHFR|NFATC1|NIN|NRXN1|OPRM1|OXR1|PIK3C3|PIK3CB|PLXDC2|POLK|PRKCH|PTPN4|RBFOX1|RREB1|RSRC1|SCARB1|SH3BGRL|SH3KBP1|SLC23A2|SNCA|SNX29|SNX6|SRGAP1|STRBP|TBCK|TCF7L2|TGFB1|TLN2|TMEM131|TRPS1|UBA2|VAPB|WDFY4|ZBTB1|ZFHX3|ZFX	1.21258
Allen_Brain_Atlas_up	Olfactory_tubercle	Olfactory_tubercle	DA9_SEG	4884	3083	54	34.0872	43	0.00675561	0.997321	0.0135112	0.0135112	0.997321	0.0270224	CCDC146|CCM2|CDK19|CNOT6L|CRYBG3|DDX5|EAF2|ERCC8|GNG7|GPRIN3|GTF2H1|IRAK3|ITGAV|IVNS1ABP|LRRK2|MAGT1|NRP2|OSBPL8|PDE4B|PELI1|PPP1R2|PPP2R2A|PTTG1IP|RALGPS2|RYR1|SMURF2|SMYD3|SNX25|SPATA13|SSH2|STRN|TBC1D16|TBC1D30|TBC1D8|TIAM1|TRPS1|UST|UTRN|VRK2|WDPCP|YBX1|ZNF516|ZSWIM6	1.26147
Allen_Brain_Atlas_up	mantle_zone_of_VPrP	mantle_zone_of_VPrP	DA9_SEG	4884	3083	71	44.8184	55	0.00677289	0.996914	0.0135458	0.0135458	0.996914	0.0270915	ACTR2|AP3S1|ARHGEF7|ARID1B|CDC42SE2|CLEC7A|COMMD10|CYLD|DHRS3|DISC1|DOCK3|E2F3|ENTPD1|ERC2|FARP1|FBXO34|FGD2|GALK2|GNB4|GPRIN3|HIP1|IKBKB|ILKAP|ITGAV|IVNS1ABP|KCNK13|LRRK2|MYO9B|NAGK|NEGR1|NLK|PDE4B|PHACTR1|PLXND1|PNRC1|PPP1R2|PPP4R1|R3HDM1|RASGEF1C|ROBO2|RSRC1|SAMD4B|SDK1|SLC39A11|SLC9A9|SNX18|SPATA13|SPTLC1|TFEC|TIAM1|TRPS1|TYROBP|UST|XRCC6|ZFAND5	1.22717
Allen_Brain_Atlas_up	ventral_subnucleus_of_MG	ventral_subnucleus_of_MG	DA9_MEGENA_hubs	4884	308	55	3.46847	9	0.00679188	0.998025	0.0135838	0.0135838	0.998025	0.0271675	DCAKD|INPP4B|IQGAP2|NR4A3|SFMBT2|SH3BP5|SLC44A5|USP36|ZNF384	2.59481
Allen_Brain_Atlas_up	Subiculum,_dorsal_part,_pyramidal_layer	Subiculum,_dorsal_part,_pyramidal_layer	DA9_SEG	4884	3083	110	69.4369	82	0.00687292	0.996276	0.0137458	0.0137458	0.996276	0.0274917	APBB1IP|ARHGAP12|ARID1B|ARL15|ARPC5|BCL6|BRAF|CADM2|CBLB|CD14|CD55|CDC42SE1|CLOCK|CLU|COG5|DARS|DOCK4|EPN2|EXOC6B|FAM118A|FAM49B|FBXL5|GLIS3|GNAQ|GNPTAB|GPD2|GTF3A|HNRNPK|IER5|IQGAP2|KANSL1L|KBTBD2|KDM4C|KPNA4|KSR1|LRP1|LYST|MAD1L1|MAN1A1|MIA2|MPHOSPH6|NFKBIZ|NHSL1|NMT1|NR3C1|NR3C2|NR4A3|NRP1|PCSK5|PLCB2|RAB8B|RB1|RBM6|ROCK2|RUNX2|SEC11A|SF3B1|SFMBT1|SFSWAP|SH3BP5|SIPA1L3|SLC39A11|SLC8A1|SNX25|SN…	1.18093
Allen_Brain_Atlas_up	Midline_group_of_the_dorsal_thalamus	Midline_group_of_the_dorsal_thalamus	DA9_MEGENA_hubs	4884	308	65	4.0991	10	0.00690999	0.99782	0.01382	0.01382	0.99782	0.02764	CACNB2|CDH2|CNTN4|EPM2AIP1|FIGN|GABRG3|INPP4B|OPRM1|RCN1|ZNF384	2.43956
Allen_Brain_Atlas_up	Ventral_posteromedial_nucleus_of_the_thalamus,_parvicellular_part	Ventral_posteromedial_nucleus_of_the_thalamus,_parvicellular_part	DA9_MEGENA_hubs	4884	308	65	4.0991	10	0.00690999	0.99782	0.01382	0.01382	0.99782	0.02764	APBB2|EXTL3|IL1B|KCNJ2|LYPLAL1|MLYCD|OPRM1|SLC40A1|TMEM163|ZNF585A	2.43956
Allen_Brain_Atlas_up	intermediate_tier_of_thalamus	intermediate_tier_of_thalamus	DA9_MEGENA_hubs	4884	308	65	4.0991	10	0.00690999	0.99782	0.01382	0.01382	0.99782	0.02764	CACNB2|DCAKD|ELMO1|ESYT2|INPP4B|OPRM1|PPIE|SLC11A1|TMEM163|ZNF384	2.43956
Allen_Brain_Atlas_up	mantle_zone_of_ITTh	mantle_zone_of_ITTh	DA9_MEGENA_hubs	4884	308	65	4.0991	10	0.00690999	0.99782	0.01382	0.01382	0.99782	0.02764	CACNB2|DCAKD|ELMO1|ESYT2|INPP4B|OPRM1|PPIE|SLC11A1|TMEM163|ZNF384	2.43956
Allen_Brain_Atlas_up	periventricular_stratum_of_VTTh	periventricular_stratum_of_VTTh	DA9_MEGENA_hubs	4884	308	65	4.0991	10	0.00690999	0.99782	0.01382	0.00690999	0.99782	0.01382	CD83|CDH13|CNTNAP4|CXCR4|FRMD4A|IL1B|MLYCD|OPRM1|SPATS2L|TMEM163	2.43956
Allen_Brain_Atlas_up	Caudoputamen	Caudoputamen	DA9_MEGENA_hubs	4884	308	86	5.42342	12	0.00717288	0.997432	0.0143458	0.0143458	0.997432	0.0286915	CACNB2|DGKI|DOCK4|GALNT13|KCNJ2|LMO2|P4HA1|RASGEF1B|RCN1|SH3GL3|TIAM2|YPEL2	2.21262
Allen_Brain_Atlas_up	Striatum_dorsal_region	Striatum_dorsal_region	DA9_MEGENA_hubs	4884	308	86	5.42342	12	0.00717288	0.997432	0.0143458	0.0143458	0.997432	0.0286915	CACNB2|DGKI|DOCK4|GALNT13|KCNJ2|LMO2|P4HA1|RASGEF1B|RCN1|SH3GL3|TIAM2|YPEL2	2.21262
Allen_Brain_Atlas_up	magnocellular_(medial)_subparafascicular_nucleus	magnocellular_(medial)_subparafascicular_nucleus	DA9_SEG	4884	3083	64	40.3997	50	0.00721163	0.99685	0.0144233	0.00721163	0.998084	0.0144233	AIDA|ATE1|CD83|CMTM7|COLGALT1|CREG1|CSPP1|CXCR4|EEF1G|FRMD4A|FRYL|GALK2|HDAC8|ITM2B|KLF7|LHFPL2|LRRC8B|MGST2|MGST3|MORF4L1|OPRM1|OXR1|OXSR1|PDXK|POLK|PRMT2|PUM1|RFX7|RGS10|RNASEH2B|SCRN1|SLC25A37|SMARCA1|SNX29|SNX6|SPATS2L|SPG7|TCF7L2|TMEM163|TTC19|TUBGCP3|UBAP2|UBE2B|UBR4|USP9X|VAPB|VASH1|WWP2|YWHAQ|ZNF592	1.23763
Allen_Brain_Atlas_up	Medial_geniculate_complex,_ventral_part	Medial_geniculate_complex,_ventral_part	DA9_MEGENA_hubs	4884	308	46	2.9009	8	0.00725225	0.998061	0.0145045	0.0145045	0.998061	0.029009	DCAKD|INPP4B|SFMBT2|SH3BP5|SLC44A5|TBC1D22A|USP36|ZNF384	2.75776
Allen_Brain_Atlas_up	dorsal_part_of_m2A	dorsal_part_of_m2A	DA9_MEGENA_hubs	4884	308	46	2.9009	8	0.00725225	0.998061	0.0145045	0.0145045	0.998061	0.029009	APOE|CD83|CXCR4|FAM149A|FRMD4A|MIS18BP1|SERPINH1|SLC40A1	2.75776
Allen_Brain_Atlas_up	dorsal_preisthmic_part_of_periaqueductal_gray	dorsal_preisthmic_part_of_periaqueductal_gray	DA9_MEGENA_hubs	4884	308	46	2.9009	8	0.00725225	0.998061	0.0145045	0.0145045	0.998061	0.029009	APOE|CD83|CXCR4|FAM149A|FRMD4A|MIS18BP1|SERPINH1|SLC40A1	2.75776
Allen_Brain_Atlas_up	mantle_zone_of_m2AD	mantle_zone_of_m2AD	DA9_MEGENA_hubs	4884	308	46	2.9009	8	0.00725225	0.998061	0.0145045	0.0145045	0.998061	0.029009	APOE|CD83|CXCR4|FAM149A|FRMD4A|MIS18BP1|SERPINH1|SLC40A1	2.75776
Allen_Brain_Atlas_up	alar_plate_of_evaginated_telencephalic_vesicle	alar_plate_of_evaginated_telencephalic_vesicle	DA9_MEGENA_hubs	4884	308	76	4.79279	11	0.00751165	0.997438	0.0150233	0.0150233	0.997438	0.0300466	CPA6|DOCK4|IQGAP2|KCNJ2|NOL4|NR4A1|P4HA1|SIPA1L1|SLC9A9|SYT16|TIAM2	2.29511
Allen_Brain_Atlas_up	sublayer_6b_of_OCx	sublayer_6b_of_OCx	DA9_SEG	4884	3083	87	54.9183	66	0.00751405	0.996233	0.0150281	0.0150281	0.996233	0.0300562	AK2|APBB1IP|ARHGAP25|ARHGAP26|ARNTL|ASAP1|ATP1A1|ATP2A2|ATP9B|ATRX|BLNK|CACNB4|CAP1|CDKN1A|CLIP2|CTDSPL2|FAM49B|FBXL5|FOS|GPD2|GPI|HDLBP|IER5|IGSF21|IL17RA|ITGAV|KHDRBS3|KLC1|MAP3K5|MAPK10|MGRN1|MPHOSPH6|MTPN|MYO5A|NR3C1|NR3C2|NR4A3|OSBPL3|PAPOLA|PDE3B|PER1|PIP4K2A|PIP5K1A|PPM1B|PRKAG2|PRKCB|PSD3|RAB1A|RAPH1|RNF111|RNF24|ROCK1|ROCK2|SIRPA|SLC8A1|SMAP1|SPIRE1|TANC2|TLE4|TNRC6B|TOP2B|USP36|VPS13B|W…	1.20179
Allen_Brain_Atlas_up	Medial_group_of_the_dorsal_thalamus	Medial_group_of_the_dorsal_thalamus	DA9_SEG	4884	3083	77	48.6059	59	0.00778866	0.996271	0.0155773	0.0155773	0.996271	0.0311546	ACSL3|AGFG1|ARID5B|ARNTL|ATP11A|CAMK2D|CREG1|CTNNB1|CTNND1|CYLD|DDHD1|ELF1|ELMO1|ESYT2|FAR2|FRYL|GALK2|GTF2IRD1|KCNIP4|KLF6|MAP3K8|MEF2A|MRPS28|NFATC1|NIN|OPRM1|OSBPL3|OXR1|OXSR1|PHACTR4|PIK3C3|PRKCH|PTPN4|RBFOX1|RBM6|RBMS1|RCSD1|RHOBTB3|RREB1|SECISBP2L|SETBP1|SLC23A2|SMAD2|SNX29|SOCS6|SPTLC2|SRGAP1|ST6GALNAC3|TAF1|TBCK|TBK1|TCF7L2|TGFB1|TLK2|TLN2|TSPAN14|TTC19|XRRA1|ZFHX3	1.21385
Allen_Brain_Atlas_up	layer_5_of_PaS	layer_5_of_PaS	DA9_MEGENA_hubs	4884	308	87	5.48649	12	0.00786423	0.997148	0.0157285	0.0157285	0.997148	0.0314569	ABCA3|ARHGAP26|BLNK|BNIP3L|CNTNAP4|CXCR4|CYTL1|NCALD|NR4A1|NR4A2|PRKAG2|SH3GL3	2.18719
Allen_Brain_Atlas_up	Anterolateral_visual_area,_layer_6b	Anterolateral_visual_area,_layer_6b	DA9_SEG	4884	3083	93	58.7058	70	0.00826773	0.995713	0.0165355	0.0165355	0.995713	0.0330709	ADAM10|AMBRA1|APBB1IP|ARFGAP3|ARHGAP25|ARHGAP26|ARL8B|ASH1L|ATP2A2|BAZ2A|BNIP3|BRD7|BTBD9|CA5B|CABLES1|CDK19|CDYL|CRK|EBI3|EIF2AK3|EP300|EPN2|ERGIC1|ETFA|FCHO2|FNDC3A|GPD2|HERC2|HIP1|IGSF21|INSIG2|LTN1|MIOS|MKLN1|MPHOSPH6|MRPS6|MYO9B|N4BP2L1|NCOA2|NMT1|NR3C1|NUDCD3|PHTF2|PIK3R5|PLAUR|PPP1R10|PTRH2|RAB8B|RBM6|RIOK3|RNF130|SFMBT1|SLC30A7|SLC39A11|SNX30|STIM1|TANC2|TAOK1|TBCD|THOC1|TLE4|TNPO3|TNS3|T…	1.19239
Allen_Brain_Atlas_up	Central_lateral_nucleus_of_the_thalamus	Central_lateral_nucleus_of_the_thalamus	DA9_SEG	4884	3083	80	50.4996	61	0.00827315	0.995952	0.0165463	0.00827315	0.998691	0.0165463	ACSL3|AGFG1|AKAP10|ARHGEF2|ARID5B|ATP11A|B4GALT5|CCM2|CDYL|CHST11|CREG1|CTNNB1|CTNND1|DDHD1|ELMO1|ESYT2|FAM110B|FAR2|FRYL|GBE1|GTF2IRD1|IGF1R|IRF8|IRS2|KCNIP4|KDM3B|KIAA0355|LAMP2|LYRM4|MGST2|MRPS28|NFATC1|NR3C1|OGFRL1|OLR1|OPRM1|ORC2|PCNP|PHACTR2|PRKCH|PTPN4|RASGEF1B|RBMS1|RHOBTB3|RTTN|SECISBP2L|SLC25A37|SNX29|SOCS6|SPTLC2|TAF1|TBC1D2B|TCF7L2|TIAM1|TLN2|TMEM131|TMEM163|TSPAN14|TTC19|UBE2E3|USP15	1.20793
Allen_Brain_Atlas_up	Dorsal_tegmental_nucleus	Dorsal_tegmental_nucleus	DA9_MEGENA_hubs	4884	308	77	4.85586	11	0.00828566	0.997132	0.0165713	0.0165713	0.997132	0.0331427	ACSL1|APOE|C1QB|CNTNAP4|CXCR4|FAM149A|FIGN|FRMD4A|GM2A|PRPF40B|TMEM232	2.26531
Allen_Brain_Atlas_up	caudal_secondary_prosencephalon	caudal_secondary_prosencephalon	DA9_MEGENA_hubs	4884	308	77	4.85586	11	0.00828566	0.997132	0.0165713	0.0152191	0.997132	0.0304381	CPA6|DOCK4|IQGAP2|KCNJ2|NOL4|NR4A1|P4HA1|SIPA1L1|SLC9A9|SYT16|TIAM2	2.26531
Allen_Brain_Atlas_up	central_part_of_MD	central_part_of_MD	DA9_MEGENA_hubs	4884	308	77	4.85586	11	0.00828566	0.997132	0.0165713	0.0165713	0.997132	0.0331427	ANKRD52|ARID5B|CACNB2|CNTN4|ELMO1|ESYT2|FIGN|GABRG3|GNA13|INPP4B|OPRM1	2.26531
Allen_Brain_Atlas_up	secondary_prosencephalon	secondary_prosencephalon	DA9_MEGENA_hubs	4884	308	77	4.85586	11	0.00828566	0.997132	0.0165713	0.0165713	0.997132	0.0331427	CPA6|DOCK4|IQGAP2|KCNJ2|NOL4|NR4A1|P4HA1|SIPA1L1|SLC9A9|SYT16|TIAM2	2.26531
Allen_Brain_Atlas_up	telencephalic_vesicle	telencephalic_vesicle	DA9_MEGENA_hubs	4884	308	77	4.85586	11	0.00828566	0.997132	0.0165713	0.0152191	0.997132	0.0304381	CPA6|DOCK4|IQGAP2|KCNJ2|NOL4|NR4A1|P4HA1|SIPA1L1|SLC9A9|SYT16|TIAM2	2.26531
Allen_Brain_Atlas_up	Lobule_II	Lobule_II	DA9_SEG	4884	3083	60	37.8747	47	0.00832465	0.996421	0.0166493	0.0166493	0.996421	0.0332986	A2M|AFF1|APPL2|ARAP1|ARHGAP31|ARHGAP5|ASPH|ATXN7L1|B3GNT5|BTG1|CHD7|CREG1|CYTH3|DAP|DCAF6|DNAJC3|DUSP10|ERC1|FAM107B|FNIP2|FOXK2|GRID2|HEATR5A|HECA|HIPK2|HK2|ITPRIPL2|KDM2B|LRCH1|MIS18BP1|MPZL1|MTUS1|NAA16|NPAS3|NRG3|PHC2|PRPF38B|PTPRM|PYGL|SLAIN2|SLC20A2|SNRK|TTLL5|WDPCP|ZBTB46|ZDHHC14|ZNF780B	1.24093
Allen_Brain_Atlas_up	Central_lobule	Central_lobule	DA9_SEG	4884	3083	70	44.1871	54	0.0084559	0.996083	0.0169118	0.0169118	0.996083	0.0338236	A2M|AFF1|ANO6|APPL2|ARAP1|ARHGAP31|ARHGAP5|ASPH|B3GNT5|BTG1|CDK5RAP2|CHD7|CREG1|CYTH3|DAP|DCAF6|DGKD|DNAJC3|DUSP10|ERC1|FAM107B|FAR2|FNIP2|FOXK2|GIT2|GNA13|GRID2|HEATR5A|HECA|HIPK2|HK2|ITPRIPL2|KCNIP1|KDM2B|LRCH1|MANBA|MIS18BP1|MPZL1|MTUS1|NPAS3|NRG3|PARP4|PHC2|PPP6R2|PRPF38B|PTPRM|PYGL|SLAIN2|SLC20A2|SNRK|STRN3|TTLL5|ZBTB46|ZDHHC14	1.22207
Allen_Brain_Atlas_up	paraventricular_nucleus,_peduncular_or_principal_part	paraventricular_nucleus,_peduncular_or_principal_part	DA9_MEGENA_hubs	4884	308	67	4.22523	10	0.00856321	0.997204	0.0171264	0.0171264	0.997204	0.0342528	ACADSB|EPM2AIP1|FIGN|GABRG3|GRB10|IFT172|RCN1|SGSM1|SLC1A3|TMED3	2.36674
Allen_Brain_Atlas_up	periventricular_stratum_of_Dg	periventricular_stratum_of_Dg	DA9_MEGENA_hubs	4884	308	38	2.3964	7	0.00858284	0.997891	0.0171657	0.0171657	0.997891	0.0343314	DOCK10|KCNJ2|RCN1|SERPINH1|SH3GL3|SLC40A1|TMEM232	2.92105
Allen_Brain_Atlas_up	posterior_paraventricular_nucleus	posterior_paraventricular_nucleus	DA9_MEGENA_hubs	4884	308	57	3.59459	9	0.00860405	0.997393	0.0172081	0.0172081	0.997393	0.0344162	CACNB2|ESYT2|FIGN|INPP4B|MLYCD|OPRM1|RCN1|SUSD3|ZNF384	2.50376
Allen_Brain_Atlas_up	Field_CA1,_pyramidal_layer	Field_CA1,_pyramidal_layer	DA9_SEG	4884	3083	96	60.5995	72	0.00862299	0.995461	0.017246	0.017246	0.995461	0.034492	ABI1|ACTR3|AFF4|AKAP13|ARHGAP12|ARID1B|ARL15|ARPC5|ATP13A3|BTBD9|CBL|CGGBP1|CLOCK|CMKLR1|COG5|DARS|DDX10|DOCK4|ESYT2|EXOC6B|FER|FOXN2|GNAQ|GNG10|GNPTAB|GPD2|GSE1|IFNGR2|IQGAP2|KLHL5|KPNA3|KSR1|MAN1A1|MORC3|MYO9B|NCOR1|NFKBIZ|NHSL1|NMT1|NR3C2|NR4A3|NSL1|OSBPL11|PIBF1|PIK3AP1|PRKAG2|RAB8B|ROCK1|RUNX2|SH3BP5|SIPA1L3|SLC10A7|SLC35F5|SLC39A11|SLC4A7|SLC8A1|SRSF10|SRSF7|STIM2|STOM|TBC1D1|TCF4|TNS3|UBE2…	1.18813
Allen_Brain_Atlas_up	Claustrum	Claustrum	DA9_SEG	4884	3083	115	72.5932	85	0.00876463	0.995091	0.0175293	0.0175293	0.995091	0.0350585	ABL1|ACBD6|ACTR2|ADAM10|ADD1|ANKRD13C|AP1G1|AP3S1|ARFGEF1|ARHGAP25|ARMC8|ASAH1|ASH1L|BLNK|BRD7|BTBD9|CASK|CHST11|CHSY3|CSNK2A1|CTNNA1|CYLD|DISC1|E2F3|EPN2|FAM120A|FAR1|FER|FLI1|FOXO3|GALNT2|GCNT2|GNB4|GPD2|GPR155|GPRIN3|HACE1|IGSF21|INO80|INSIG2|IVNS1ABP|LRRK2|MBD2|MTPN|NAGK|NFAT5|NMT1|NUDCD3|P4HA1|PIK3R1|PIK3R5|PNRC1|POU2F2|PPP2R2A|PRKAG2|RAB7A|RALY|RIOK3|RNF130|ROCK2|RUNX2|SAMD4B|SDK1|SEL1L|SPI…	1.17091
Allen_Brain_Atlas_up	Field_CA1,_stratum_lacunosum-moleculare	Field_CA1,_stratum_lacunosum-moleculare	DA9_SEG	4884	3083	140	88.3743	102	0.0088001	0.994773	0.0176002	0.0176002	0.994773	0.0352004	ABI1|ACAP2|ACTR3|AFF4|AKAP13|ARHGAP12|ARID1B|ARL15|ARPC5|ATP6V0A1|AUTS2|BRAF|BTBD9|CADM2|CBL|CBLB|CBR4|CDC42SE2|CLOCK|COTL1|CPNE8|DARS|DOCK10|DOCK4|ELP2|EPN2|EXOC6B|FAM118A|FAM162A|FBXO34|FBXW11|FER|FGFR1OP2|FOXK1|FOXN2|GLIS3|GNAQ|GNG10|GNPTAB|GPD2|GSE1|IFNGR2|IL1RAP|IQGAP2|ITCH|KBTBD2|KCTD12|KDM4C|KPNA3|KPNA4|KSR1|LAPTM5|LRRTM4|LYST|MAN1A1|MAP3K2|MGAT4A|NCOR1|NFKBIZ|NHSL1|NMT1|NR3C2|NR4A3|NRP1|P…	1.15418
Allen_Brain_Atlas_up	sublayer_6b_of_FCx	sublayer_6b_of_FCx	DA9_SEG	4884	3083	99	62.4932	74	0.0089636	0.995214	0.0179272	0.0179272	0.995214	0.0358544	ACSL1|ADAM10|AK2|ARFGEF1|ARHGAP25|ATF6|BLNK|BNIP3|CACNB4|CDC42SE1|CEBPD|CGGBP1|CHSY3|DSTN|ELL2|EPN2|EPS15|ESCO1|FAR1|FBXL5|FGFR1OP2|GRIPAP1|HDLBP|HIVEP1|IER5|IGSF21|IL17RA|IQGAP2|ITGAV|IWS1|KCTD20|KDM2A|KHDRBS3|KRIT1|LRP1|MAPK10|MIB1|MTPN|MYO5A|NMT1|NR3C1|PIK3R1|PIP5K1A|PLEKHA2|PPME1|PRKAG2|PRKCB|PSD3|PSME4|PTPN2|PYGL|RAPGEF1|RNF24|ROCK1|ROCK2|SLC8A1|SMAP1|SPG7|SPIRE1|SSBP3|ST3GAL5|STIM2|TANC2|TB…	1.18413
Allen_Brain_Atlas_up	Mediodorsal_nucleus_of_thalamus	Mediodorsal_nucleus_of_thalamus	DA9_SEG	4884	3083	73	46.0809	56	0.0090496	0.995701	0.0180992	0.0180992	0.995701	0.0361984	ACSL3|AGFG1|ARNTL|ATP11A|ATP11C|B4GALT5|CREG1|CTNNB1|CTNND1|DDHD1|ELF1|ELMO1|ESYT2|FAR2|FRYL|GALK2|GTF2IRD1|KCNIP4|KLF6|MAP3K8|MRPS28|NFATC1|NIN|OPRM1|OSBPL3|OXSR1|PHACTR4|PHLPP1|PRKCH|PTPN4|RBFOX1|RBMS1|RCSD1|RHOBTB3|RREB1|SECISBP2L|SETBP1|SIK3|SLC23A2|SMAD2|SNX29|SOCS6|SPTLC2|SRGAP1|ST6GALNAC3|TAF1|TBCK|TBK1|TCF7L2|TGFB1|TLK2|TLN2|TSPAN14|TTC19|XRRA1|ZFHX3	1.21525
Allen_Brain_Atlas_up	medial_(magnocellular)_part_of_MD	medial_(magnocellular)_part_of_MD	DA9_MEGENA_hubs	4884	308	78	4.91892	11	0.00912024	0.996798	0.0182405	0.0182405	0.996798	0.036481	ANKRD52|ARID5B|CACNB2|CNTN4|ELMO1|ESYT2|FIGN|FRMD4A|GABRG3|INPP4B|OPRM1	2.23626
Allen_Brain_Atlas_up	Primary_somatosensory_area,_mouth,_layer_6b	Primary_somatosensory_area,_mouth,_layer_6b	DA9_SEG	4884	3083	86	54.2871	65	0.00919041	0.995328	0.0183808	0.0183808	0.995328	0.0367616	ABI2|ABL1|ACSL1|ADAM10|AP1G1|ARAP2|ARHGAP25|ARHGEF2|ASAH1|BCAS2|BNIP3|CACNB4|CASK|CHSY3|CLEC7A|CTNNA1|DHX34|DOCK3|DSTN|ENTPD1|EPN2|FOXO3|GRIPAP1|HACE1|HDLBP|IGSF21|IL17RA|IQGAP2|IWS1|KDM2A|KHDRBS3|MIB1|MTPN|NPAT|P2RX7|PDCD6IP|PLEKHA2|POU2F2|PSME4|PXK|PYGL|RAPGEF1|RNF130|RNF24|ROCK2|SDK1|SEL1L|SETD5|SLC16A3|SLC22A23|SLC25A13|SLC30A7|SPIRE1|SSBP3|STIM2|TANC2|TAX1BP1|TBRG1|TFEC|TLE4|TRIM27|TTC7A|VMP…	1.19734
Allen_Brain_Atlas_up	Field_CA2,_stratum_oriens	Field_CA2,_stratum_oriens	DA9_SEG	4884	3083	121	76.3806	89	0.00922375	0.994732	0.0184475	0.0184475	0.994732	0.036895	ACAP2|ACSL1|ACTR3|ARFIP1|ARHGAP12|ARID1B|ARL15|ARPC5|CABLES1|CADM2|CAMK1D|CCND2|CHST11|CLEC7A|CLOCK|CNOT2|COMMD1|COTL1|CRLS1|CTSC|CXCR4|DOCK4|DOCK7|DSTN|ENSA|FGFR1OP2|FOXN2|GNPTAB|GPD2|GSE1|IFNGR2|IPMK|IQGAP2|KCTD12|KHDRBS3|KLHL2|KSR1|LAPTM4A|MAD1L1|MGAT4A|MORC3|MPHOSPH6|MPZL1|NCOA1|NCOR1|NCOR2|NR3C2|NR4A3|NRP1|OGFRL1|OTUD4|PDE4B|PHF20|PIP5K1A|PLCB2|PRKAG2|PRKCA|PTBP2|RAB8B|RABGAP1L|RAPGEF2|ROCK2…	1.16522
Allen_Brain_Atlas_up	lateral_septal_nucleus,_dorsal_part	lateral_septal_nucleus,_dorsal_part	DA9_MEGENA_hubs	4884	308	68	4.28829	10	0.00949606	0.996847	0.0189921	0.0189921	0.996847	0.0379843	CACNA1E|CXCR4|DOCK10|DOCK4|GABRG3|GALNT13|GNAI1|KCTD12|NALCN|PTPDC1	2.33193
Allen_Brain_Atlas_up	periventricular_stratum_of_PPaA	periventricular_stratum_of_PPaA	DA9_MEGENA_hubs	4884	308	68	4.28829	10	0.00949606	0.996847	0.0189921	0.0189921	0.996847	0.0379843	ACADSB|EPM2AIP1|FIGN|GABRG3|GRB10|IFT172|RCN1|SGSM1|SLC1A3|TMED3	2.33193
Allen_Brain_Atlas_up	dorsal_tier_of_thalamus	dorsal_tier_of_thalamus	DA9_SEG	4884	3083	89	56.1808	67	0.00962204	0.995025	0.0192441	0.00962204	0.99997	0.0192441	ACSL3|AGFG1|AKAP10|ARID5A|ATP11C|B4GALT5|CAMK1D|CDYL|CLASP2|CREG1|CTNNB1|CTNND1|DDHD1|EHBP1|ELMO1|ESYT2|FAM110B|FAR2|FRMD4A|FRYL|GBE1|GTF2IRD1|IRF8|IRS2|KCNIP4|KCNQ3|KDM3B|LAMP2|MRPS28|NEK1|NIN|OGFRL1|OLR1|OPRM1|OSBPL3|PHACTR2|PHACTR4|PPARD|PRKCH|PTPN4|RASGEF1B|RASSF3|RBFOX1|RBM6|REV1|RHOBTB3|RREB1|RTTN|SECISBP2L|SIK3|SLC11A1|SLC23A2|SLC25A37|SNX29|SOCS6|SPTLC2|SRGAP1|TBCK|TCF7L2|TIAM1|TLN2|TMEM1…	1.19258
Allen_Brain_Atlas_up	mantle_zone_of_DTTh	mantle_zone_of_DTTh	DA9_SEG	4884	3083	89	56.1808	67	0.00962204	0.995025	0.0192441	0.00962204	0.99997	0.0192441	ACSL3|AGFG1|AKAP10|ARID5A|ATP11C|B4GALT5|CAMK1D|CDYL|CLASP2|CREG1|CTNNB1|CTNND1|DDHD1|EHBP1|ELMO1|ESYT2|FAM110B|FAR2|FRMD4A|FRYL|GBE1|GTF2IRD1|IRF8|IRS2|KCNIP4|KCNQ3|KDM3B|LAMP2|MRPS28|NEK1|NIN|OGFRL1|OLR1|OPRM1|OSBPL3|PHACTR2|PHACTR4|PPARD|PRKCH|PTPN4|RASGEF1B|RASSF3|RBFOX1|RBM6|REV1|RHOBTB3|RREB1|RTTN|SECISBP2L|SIK3|SLC11A1|SLC23A2|SLC25A37|SNX29|SOCS6|SPTLC2|SRGAP1|TBCK|TCF7L2|TIAM1|TLN2|TMEM1…	1.19258
Allen_Brain_Atlas_up	Lateral_septal_nucleus,_rostral_(rostroventral)_part	Lateral_septal_nucleus,_rostral_(rostroventral)_part	DA9_MEGENA_hubs	4884	308	58	3.65766	9	0.00963736	0.997022	0.0192747	0.0192747	0.997022	0.0385494	CACNA1E|CLHC1|DOCK10|DOCK4|GABRG3|GALNT13|GNAI1|KCNJ2|TIAM2	2.46059
Allen_Brain_Atlas_up	bed_nucleus_of_the_stria_terminalis,_mediocentral_division	bed_nucleus_of_the_stria_terminalis,_mediocentral_division	DA9_MEGENA_hubs	4884	308	39	2.45946	7	0.00991095	0.997489	0.0198219	0.0198219	0.997489	0.0396438	DOCK10|KCNJ2|RCN1|SERPINH1|SH3GL3|SLC40A1|TMEM232	2.84615
Allen_Brain_Atlas_up	r9_part_of_the_lateral_reticular_nucleus	r9_part_of_the_lateral_reticular_nucleus	DA9_SEG	4884	3083	49	30.931	39	0.00993347	0.996079	0.0198669	0.0198669	0.996079	0.0397339	AGPS|ANXA4|C3|CPVL|CXCL16|DNMT3A|DOCK8|EIF4B|FARS2|FEZ2|GBE1|GLUD1|GPR183|IMMP2L|ITGAX|KDM2B|LMO2|MLXIPL|MRPL33|MS4A6A|MYO1F|NFE2L2|NRF1|OSTF1|PAK2|PAQR3|PMS1|PTPN18|RNF213|SCFD1|SETBP1|SLC11A2|STAMBPL1|SYK|TAF1D|THADA|TLR2|TMEM117|VSNL1	1.26087
Allen_Brain_Atlas_up	Paraventricular_hypothalamic_nucleus,_parvicellular_division,_anterior_parvicellular_part	Paraventricular_hypothalamic_nucleus,_parvicellular_division,_anterior_parvicellular_part	DA9_MEGENA_hubs	4884	308	79	4.98198	11	0.0100184	0.996432	0.0200368	0.0200368	0.996432	0.0400736	APOE|DNAJA4|EFNA5|EPM2AIP1|FIGN|HSPE1|PAK3|RCN1|SGSM1|SUSD3|TMED3	2.20796
Allen_Brain_Atlas_up	layer_6_of_OCx	layer_6_of_OCx	DA9_SEG	4884	3083	92	58.0745	69	0.0100353	0.994729	0.0200705	0.0200705	0.994729	0.040141	ADAM10|APBB1IP|ARFGEF1|ARHGAP25|ARHGAP26|ARHGAP32|ARNTL|ASAP1|ASH1L|ATP1A1|ATP2A2|ATRX|BLNK|CACNB4|CAP1|CDKN1A|CHSY3|DDX42|DDX50|EIF2AK4|FAM49B|FBXL5|FOS|GPCPD1|GPD2|GPI|HDLBP|HIVEP1|IER5|IGSF21|IL17RA|ITGAV|KHDRBS3|KLC1|MAP3K5|MAPK10|MED14|MGRN1|MPHOSPH6|MTPN|MYO5A|NR3C1|NR3C2|NR4A3|OSBPL3|PER1|PIP5K1A|PPM1B|PRKCB|PSD3|PSMF1|RAB1A|RAPH1|RNF24|ROCK1|ROCK2|SIRPA|SLC8A1|SMAP1|SPIRE1|TANC2|TLE4|TOP2…	1.18813
Allen_Brain_Atlas_up	Orbital_area,_ventrolateral_part,_layer_5	Orbital_area,_ventrolateral_part,_layer_5	DA9_SEG	4884	3083	79	49.8683	60	0.0101725	0.994949	0.0203449	0.0203449	0.994949	0.0406898	ANKRD11|ARFGEF1|ASH1L|CACNB4|CASK|CDK12|CDK13|CDKN1A|CHSY3|DTNBP1|DYRK1A|ENTPD1|EPN2|ESCO1|FUBP3|HERC4|HIVEP1|HSPA4|ITGAV|LPCAT2|LRP1|MARS|MBD4|MBD5|MOB1A|NAA25|OSBPL3|PAK1|PER1|PIK3R1|PNRC1|PPME1|PRDM1|PSMD1|PUM1|RAPGEF1|ROCK2|SECISBP2L|SEL1L|SLC9A9|SNW1|SNX13|SREBF2|STRBP|TAF15|TBC1D23|TBRG1|TJP1|TPD52|TSPAN14|TTC7A|TYROBP|UBE2E1|USP14|USP32|VAPA|VMP1|VPS37A|WWOX|ZDHHC2	1.20317
Allen_Brain_Atlas_up	Purkinje_cell_layer_of_CbHCx	Purkinje_cell_layer_of_CbHCx	DA9_SEG	4884	3083	79	49.8683	60	0.0101725	0.994949	0.0203449	0.0203449	0.994949	0.0406898	A2M|AFF1|APPL2|ARAP1|ARHGAP31|ARHGAP5|ASPH|ATXN7L1|B3GNT5|BTG1|CD300A|CHD7|CLEC16A|CREG1|DAP|DGKD|DNAJC3|DNM3|ERC1|FAM107B|FRS2|GIT2|GRID2|HIPK2|HK2|INPP5B|ITPRIPL2|KIAA2026|LIMD1|MAX|MNAT1|MPZL1|MTUS1|NCKAP5|NFIA|NPAS3|NUMB|OLR1|PAG1|PHACTR4|PHC2|PPP6R2|PRPF38B|PSPC1|PTPRM|PXK|SERPINB9|SKI|SLC20A2|SNRK|SPECC1|SRGAP2|SSH2|STK32B|TMC8|TTLL5|UBN2|ZBTB46|ZFP36L1|ZNF846	1.20317
Allen_Brain_Atlas_up	mantle_zone_of_Str	mantle_zone_of_Str	DA9_MEGENA_hubs	4884	308	90	5.67568	12	0.0102556	0.996138	0.0205112	0.0146443	0.996138	0.0292886	CACNB2|DGKI|DOCK4|GALNT13|KCNJ2|LMO2|P4HA1|RASGEF1B|RCN1|SIPA1L1|TIAM2|YPEL2	2.11429
Allen_Brain_Atlas_up	septopallidal_core_nucleus	septopallidal_core_nucleus	DA9_MEGENA_hubs	4884	308	69	4.35135	10	0.0105047	0.996455	0.0210094	0.0210094	0.996455	0.0420187	CACNA1E|DOCK10|ELMO1|FAM49A|GABRG3|GALNT13|KCNJ2|KCTD12|SIPA1L1|TIAM2	2.29814
Allen_Brain_Atlas_up	corticoid_layer_of_TuPal	corticoid_layer_of_TuPal	DA9_SEG	4884	3083	59	37.2434	46	0.010513	0.995392	0.0210261	0.0210261	0.995392	0.0418423	ARGLU1|BAZ1A|BTAF1|CCM2|CDK19|COMMD1|CREM|CRYBG3|DOCK5|EAF2|FCGR2A|G3BP1|GNAI3|GNG7|GPRIN3|GTF2H1|IL13RA1|IRAK3|ITGA9|ITGAV|LMBR1L|LRRK2|MAGT1|NRP2|OSBPL8|PDS5B|PPP1R2|PTTG1IP|PUM1|RALGPS2|RYR1|SMURF2|SMYD3|SNX25|SPATA13|SSH2|STRN|TBC1D16|TBC1D8|TMCC3|TRPS1|UTRN|VRK2|WDPCP|ZNF516|ZSWIM6	1.23512
Allen_Brain_Atlas_up	r7_part_of_rostral_ventromedial_reticular_area	r7_part_of_rostral_ventromedial_reticular_area	DA9_MEGENA_hubs	4884	308	49	3.09009	8	0.0106383	0.996939	0.0212767	0.0212767	0.996939	0.0425534	AIF1|DECR1|FCGBP|KIAA1324L|MSH2|NALCN|PDE8A|SLC40A1	2.58892
Allen_Brain_Atlas_up	Retrosplenial_area,_lateral_agranular_part,_layer_6b	Retrosplenial_area,_lateral_agranular_part,_layer_6b	DA9_SEG	4884	3083	82	51.7621	62	0.0106999	0.994583	0.0213998	0.0213998	0.994583	0.0427995	ACBD6|ACOT9|ARFGEF1|ARHGAP25|ARHGAP32|ATP1A1|ATP2A2|ATP6AP2|ATRX|BACH1|CA5B|CACNB4|CAP1|CD163|CDKN1A|CHN1|FNBP4|GPD2|GPI|HDLBP|HERC4|HERPUD1|IER5|IGSF21|ITGAV|KLC1|KLHL8|MAPK10|MYO5A|NR4A3|NUP160|OSBPL3|PDGFB|PER1|PIAS2|PPME1|PRKCB|PSD3|PSMF1|RAB3GAP2|RAP1GDS1|RAPH1|RICTOR|RNF24|ROCK1|SLC7A6|SLC8A1|SNW1|SNX14|SSBP3|TANC2|TLE4|TOR1AIP2|TSPAN14|UBE4A|VGLL4|VPS13B|WDR60|WIPF2|YWHAB|ZMIZ1|ZMYND8	1.19779
Allen_Brain_Atlas_up	OB_glomerular_layer	OB_glomerular_layer	DA9_MEGENA_hubs	4884	308	59	3.72072	9	0.0107617	0.996609	0.0215234	0.0215234	0.996609	0.0430469	ANO4|BICC1|CLN6|CPA6|CXCR4|DEPTOR|DOCK10|HADH|IL1B	2.41889
Allen_Brain_Atlas_up	r7_part_of_paragigantocellular_nucleus	r7_part_of_paragigantocellular_nucleus	DA9_MEGENA_hubs	4884	308	59	3.72072	9	0.0107617	0.996609	0.0215234	0.0215234	0.996609	0.0430469	ACSL1|AIF1|FAM149A|KIAA1324L|LMO2|MSH2|NCOA4|RCBTB2|SLC40A1	2.41889
Allen_Brain_Atlas_up	superficial_stratum_of_OB	superficial_stratum_of_OB	DA9_MEGENA_hubs	4884	308	59	3.72072	9	0.0107617	0.996609	0.0215234	0.0215234	0.996609	0.0430469	ANO4|BICC1|CPA6|CXCR4|DOCK10|HADH|IL1B|P2RY12|ZFP36L2	2.41889
Allen_Brain_Atlas_up	mantle_zone_of_r2BM	mantle_zone_of_r2BM	DA9_MEGENA_hubs	4884	308	80	5.04505	11	0.0109832	0.996033	0.0219663	0.0219663	0.996033	0.0439326	C1QB|CD83|DEPTOR|ELMO1|FGFR1|PRPF40B|RASSF4|SPP1|STK39|TSHZ2|ZNF384	2.18036
Allen_Brain_Atlas_up	medial_part_of_r2B	medial_part_of_r2B	DA9_MEGENA_hubs	4884	308	80	5.04505	11	0.0109832	0.996033	0.0219663	0.0219663	0.996033	0.0439326	C1QB|CD83|DEPTOR|ELMO1|FGFR1|PRPF40B|RASSF4|SPP1|STK39|TSHZ2|ZNF384	2.18036
Allen_Brain_Atlas_up	Lateral_reticular_nucleus,_magnocellular_part	Lateral_reticular_nucleus,_magnocellular_part	DA9_SEG	4884	3083	52	32.8247	41	0.0110709	0.99542	0.0221417	0.0221417	0.99542	0.0442835	ADCY7|AGPS|ANXA4|C3|CLN8|DNMT3A|DOCK8|EIF4B|FARS2|FEZ2|GBE1|GLS|IMMP2L|ITGAX|KDM2B|LMO2|MLXIPL|MRPL33|MS4A6A|MYO1F|NFE2L2|NRF1|ODF2L|OSTF1|PAK2|PMS1|PTPN18|RIN2|RNF213|SCFD1|SETBP1|SLC11A2|SNX8|ST8SIA4|STAMBPL1|SYK|TAF1D|THADA|TLR2|TMEM117|WDFY4	1.24906
Allen_Brain_Atlas_up	Gustatory_areas,_layer_5	Gustatory_areas,_layer_5	DA9_SEG	4884	3083	101	63.7557	75	0.0111643	0.993888	0.0223285	0.0223285	0.993888	0.0446571	ABL1|ACBD6|ACTR2|ADAM10|AP3S1|ARMC8|ASAH1|ASCC1|BNIP3|BRD7|CASK|CCNH|CHD2|CNOT1|CTNNA2|DISC1|DSTN|EEFSEC|EP300|EPN2|FBXO42|GCC2|GTF2F2|HNRNPF|INO80|INSIG2|LARP1|LASP1|MACROD2|MOB1A|MRPS5|MYO10|MYOF|NAA16|NAA25|NAGK|NEGR1|NFIA|NPAT|NUDCD3|PDE4B|PDIA3|PIK3R5|PLAUR|POU2F2|PTRH2|RAB7A|RARS2|RASSF2|RCSD1|RIOK3|RNF130|RUNX1|SAMD4B|SDK1|SECISBP2L|SEL1L|SLC10A7|SMAP1|SNX18|SPG11|SPIRE1|SSBP3|TAOK1|TAX1BP…	1.17636
Allen_Brain_Atlas_up	striatum_(corpus_striatum)	striatum_(corpus_striatum)	DA9_MEGENA_hubs	4884	308	91	5.73874	12	0.0111668	0.995743	0.0223336	0.0121422	0.995743	0.0242844	CACNB2|DGKI|DOCK4|GALNT13|KCNJ2|LMO2|P4HA1|RASGEF1B|RCN1|SIPA1L1|TIAM2|YPEL2	2.09105
Allen_Brain_Atlas_up	Lobule_III,_granular_layer	Lobule_III,_granular_layer	DA9_SEG	4884	3083	72	45.4496	55	0.0111965	0.994594	0.0223931	0.0223931	0.994594	0.0447861	A2M|AFF1|ANO6|APPL2|ARAP1|ARHGAP31|ARHGAP5|ASPH|B3GNT5|BTG1|CDK5RAP2|CHD7|CREG1|CYTH3|DAP|DCAF6|DGKD|DNAJC3|DUSP10|ERC1|FAM107B|FAR2|FNIP2|FOXK2|GIT2|GNA13|GRID2|HDAC8|HEATR5A|HIPK2|HK2|ITPRIPL2|KCNIP1|KDM2B|LRCH1|MANBA|MIS18BP1|MPZL1|MTUS1|NPAS3|NRG3|PARP4|PHC2|PPP6R2|PTPRM|PYGL|SLAIN2|SLC20A2|SMAD5|SNRK|SPECC1|STRN3|TTLL5|ZBTB46|ZDHHC14	1.21013
Allen_Brain_Atlas_up	Infralimbic_area,_layer_6b	Infralimbic_area,_layer_6b	DA9_SEG	4884	3083	85	53.6558	64	0.011204	0.994225	0.0224081	0.0224081	0.994225	0.0448162	ABHD2|ADD1|ADNP|ARHGAP21|ARHGAP25|ARHGAP32|CACNA1D|CDK13|CEP192|CHSY3|CSGALNACT1|CSMD1|CSNK2A1|CXCR4|DIP2B|DYRK1A|EEA1|EPN2|FAR1|FCHO2|HEATR1|HERC4|HIVEP1|HK1|HSPA4|IGSF21|KCTD20|KHDRBS3|MCM3AP|MTMR6|MTPN|NASP|NFATC1|OGFRL1|P4HA1|PDE7A|PIK3R1|PNRC1|PRKAG2|PRNP|PSD3|PSMD1|RAPGEF1|RAPH1|RBM17|RPTOR|SEC24D|SLA|SLC15A4|SLC25A13|SLC2A3|SMAP1|SNCA|SNW1|SSBP3|TANC2|TET2|TLE4|TSPAN14|UBE2K|UBE2V1|USP37|W…	1.19279
Allen_Brain_Atlas_up	Anterior_group_of_the_dorsal_thalamus	Anterior_group_of_the_dorsal_thalamus	DA9_SEG	4884	3083	62	39.1372	48	0.0113898	0.994841	0.0227796	0.0147281	0.995093	0.0294563	ATP11A|CAMK1D|CLU|CREG1|CRLS1|CTNNB1|CTSC|DOCK10|FAM91A1|FAR2|FRYL|GBE1|HNRNPH3|IGF1R|IRF8|ITGB2|KBTBD2|LAMP2|MGST2|MOB1A|MRPS28|MTG1|NPC2|NR4A3|OGFRL1|OPRM1|OXSR1|PARVB|PHACTR2|PRKCH|PTPN4|RABGAP1L|RBFOX1|RBM27|RBM47|RNASET2|RREB1|SEMA4D|SLC11A1|SMAD2|SNX29|SOCS6|STAG2|TBCK|TCF7L2|TLN2|TRPS1|VPS13C	1.22646
Allen_Brain_Atlas_up	ventral_posterior_parvicellular_nucleus	ventral_posterior_parvicellular_nucleus	DA9_SEG	4884	3083	62	39.1372	48	0.0113898	0.994841	0.0227796	0.0113898	0.999903	0.0227796	ACSL3|AGFG1|ARHGAP6|ARID5A|B4GALT5|BBX|BNIP2|CREG1|DDHD1|ESYT2|FRMD4A|FRYL|GALK2|GTF2IRD1|IRF8|KLF6|LHFPL2|LRRC8B|LYPLAL1|MGST3|MITF|MRPS28|NIN|OPRM1|ORMDL1|OSBPL3|PPARD|PRKCH|PTPN4|RREB1|RTTN|SECISBP2L|SH3KBP1|SLC23A2|SLC25A37|SNX29|SOCS6|SPTLC2|SRGAP1|TBC1D14|TCF7L2|TGFB1|TLN2|TMEM163|TRPM2|TSPAN14|TTC19|YWHAQ	1.22646
Allen_Brain_Atlas_up	Lateral_visual_area,_layer_6a	Lateral_visual_area,_layer_6a	DA9_SEG	4884	3083	104	65.6495	77	0.0115042	0.993625	0.0230085	0.0230085	0.993625	0.0460169	ADAM10|APBB1IP|ARFGAP3|ARHGAP25|ARHGAP26|ARHGAP31|ARID4B|ARNT|ARNTL|ASCC1|ASH1L|ATP2A2|BAZ2A|BNIP3|BRD7|BTBD9|CABLES1|CDKN1A|CDYL|CHSY3|CNOT1|CRK|CTNNB1|CXCR4|DDX42|EIF2AK3|ELF2|FCHO2|FNDC3A|GNL3|GPD2|HIP1|HNRNPC|IGSF21|LARP1|MIOS|MKLN1|MRPS31|MYO9B|N4BP2L1|NBEA|NCOA2|NR3C1|NUDCD3|PCF11|PER1|PIK3R5|PLAUR|PPP1R10|PSTPIP2|PTRH2|RAB20|RALGAPA1|RARS2|RBM26|RDX|RIOK3|RNF130|SARNP|SLC10A7|SLC30A7|SLC8A…	1.1729
Allen_Brain_Atlas_up	Primary_somatosensory_area,_unassigned,_layer_6b	Primary_somatosensory_area,_unassigned,_layer_6b	DA9_SEG	4884	3083	104	65.6495	77	0.0115042	0.993625	0.0230085	0.0230085	0.993625	0.0460169	ABCC5|ACSL1|ADAM10|ADD1|AK2|ANKRD17|ARFGEF1|ARHGAP25|ASH1L|ATF6|BLNK|BNIP3|CAB39|CACNB4|CASK|CEP57|CGGBP1|CHSY3|CLEC7A|CSF2RA|CSNK2A1|DISC1|DOCK3|DSTN|EPN2|FBXL5|FGFR1OP2|FLI1|GPD2|GRIPAP1|HACE1|IER5|IGF2R|IGSF21|IQGAP2|JDP2|KDM2A|KHDRBS3|KRIT1|LRP1|MPP1|MTPN|NAA50|NMT1|NUDCD3|PIK3R1|PIK3R5|PIP5K1A|PLAUR|PLEKHA2|PPME1|PRKCB|PSME4|PXK|PYGL|RAPGEF1|RB1|RNF130|RNF24|ROCK1|ROCK2|SFMBT1|SLC8A1|SMAP1|S…	1.1729
Allen_Brain_Atlas_up	Primary_somatosensory_area,_lower_limb	Primary_somatosensory_area,_lower_limb	DA9_MEGENA_hubs	4884	308	70	4.41441	10	0.0115928	0.996024	0.0231856	0.0231856	0.996024	0.0463713	DGKI|EFNA5|FHOD3|NOL4|NR4A1|PTPN2|RAPGEF1|SFMBT2|SLC9A9|SPATS2L	2.26531
Allen_Brain_Atlas_up	Orbital_area,_medial_part,_layer_6a	Orbital_area,_medial_part,_layer_6a	DA9_SEG	4884	3083	107	67.5432	79	0.0118265	0.993371	0.0236529	0.0236529	0.993371	0.0473058	ADAM10|ADNP|ARHGAP25|ARHGAP32|ATP2A2|ATP6V1H|AZIN1|BTRC|CAPZB|CASC4|CCT6A|CDK13|CDKN1A|CHIC2|CHSY3|COG3|CSMD1|CTNNA2|CUL4A|CXCR4|DDX42|DICER1|DIP2B|DNAJC13|DYRK1A|ELF1|EPN2|ESCO1|EVI5|GPBP1L1|HEATR1|HERC4|HIVEP1|HMGXB3|HSPA4|IGSF21|INSIG2|KCTD20|LEMD3|MBD5|MTMR6|NFATC1|NMT1|PACS1|PDE4DIP|PER1|PIK3CB|PNRC1|PPA1|PPM1K|PPME1|PSMA1|PSMD1|RAPGEF1|RAPH1|RBM17|RNF114|SBNO1|SEL1L|SMURF1|SNW1|SNX13|SPATA5…	1.16962
Allen_Brain_Atlas_up	Lateral_dorsal_nucleus_of_thalamus	Lateral_dorsal_nucleus_of_thalamus	DA9_SEG	4884	3083	75	47.3434	57	0.0118454	0.994151	0.0236907	0.0236907	0.994151	0.0473815	ACSL3|ACSL4|AHCYL2|ARPC5|ATRX|CADM2|CAMK1D|CYB5R4|DOCK10|FAM91A1|FBXO11|FOXK1|FOXN2|FRYL|GATAD2B|GBE1|GLB1|GPR155|IFNGR2|IGF1R|IRF8|KBTBD2|LRRTM4|MGAT4A|MOB1A|MTG1|NPC2|NR4A3|OGFRL1|ORC2|OXSR1|PARVB|PTPN4|RAB7A|RABGAP1L|RALGAPA1|REV1|RICTOR|SECISBP2L|SEMA4D|SIPA1L3|SLC11A1|SMAD3|SOCS6|STAG2|TAB2|TCF7L2|TOP1|TRPS1|VPS13C|VPS4B|WAC|YEATS2|ZFC3H1|ZMYM4|ZNF277|ZNF706	1.20397
Allen_Brain_Atlas_up	Abducens_nucleus	Abducens_nucleus	DA9_MEGENA_hubs	4884	308	60	3.78378	9	0.0119819	0.996152	0.0239637	0.0239637	0.996152	0.0479274	BMP6|C1QB|CYTL1|KIAA1324L|PRPF40B|REL|TMTC3|ZNF585A|ZSCAN30	2.37857
Allen_Brain_Atlas_up	anteroventral_part_of_alar_thalamus	anteroventral_part_of_alar_thalamus	DA9_MEGENA_hubs	4884	308	60	3.78378	9	0.0119819	0.996152	0.0239637	0.0177034	0.996152	0.0354069	CACNB2|EXTL3|FIGN|FRMD4A|GBE1|INPP4B|KCNJ2|MLYCD|TMEM163	2.37857
Allen_Brain_Atlas_up	striatum_(corpus_striatum)	striatum_(corpus_striatum)	DA9_SEG	4884	3083	91	57.4433	68	0.0121422	0.993538	0.0242844	0.0121422	0.995743	0.0242844	ABI2|ATP2B1|CAP1|CCM2|CCND2|CDK19|CEBPD|CHST11|CHST15|CRYBG3|CTNNA1|CYLD|DOCK4|E2F3|FAM110B|FOXO1|GCNT2|GNG7|GPR155|GPRIN3|GRIPAP1|ITGA9|ITPR1|IVNS1ABP|KDM3A|KIAA0232|KLHL2|LMO2|LRRK2|MAN1A1|MBNL2|ME2|OSBPL8|P4HA1|PBX3|PHACTR1|PLCB1|PLCL2|PLEKHA5|PPP1R2|PPP2R2A|PPP3CA|PRKCB|PRKCH|PTTG1IP|RASGEF1B|RBFOX1|RBM6|ROBO2|RYR1|S100PBP|SCMH1|SCRN1|SESN3|SIPA1L1|SLC2A13|SMAD4|SPRED1|SRGAP1|STRN|TBC1D8|TIAM…	1.18378
Allen_Brain_Atlas_up	Anterior_cingulate_area,_dorsal_part,_layer_1	Anterior_cingulate_area,_dorsal_part,_layer_1	DA9_SEG	4884	3083	55	34.7185	43	0.012169	0.994755	0.024338	0.024338	0.994755	0.048676	AATF|ABCB7|AHCTF1|ARID5A|CHD1|COG3|DEK|DOCK5|EBI3|EIF2S2|EXOC5|FOXK2|IFRD1|KIAA2026|LPCAT1|LRRK1|MCPH1|MXD1|NLGN1|NR2C2|PADI2|PDE4B|RAB20|RALGAPB|RNF114|RPRD2|SEC11A|SLC16A3|SMURF2|SMYD3|SNX24|SPECC1L|SPG7|SS18|TAF1|THADA|TPD52|UBE2E3|UBE2O|USP37|VPS4B|WIPI2|YY1	1.23853
Allen_Brain_Atlas_up	Central_medial_nucleus_of_the_thalamus	Central_medial_nucleus_of_the_thalamus	DA9_SEG	4884	3083	65	41.0309	50	0.0122313	0.994294	0.0244625	0.0244625	0.994294	0.0489251	AGFG1|AP2A2|ARHGAP6|ARNTL|BBX|CAMK2D|CREG1|CTNNB1|CYLD|DDHD1|ERP44|ESYT2|EVL|FAR2|FRYL|GALK2|GTF2IRD1|IL4R|ITM2B|KCNIP4|LRRC8B|MEF2A|MRPS28|MTHFR|NIN|NRXN1|OPRM1|OSBPL3|OXR1|OXSR1|PIK3C3|PLXDC2|POLK|PRKCH|PTPN4|RBFOX1|RREB1|SETBP1|SH3KBP1|SLC23A2|SLC25A37|SNX29|SPG7|SRGAP1|TBCK|TCF7L2|TGFB1|TLN2|TRPS1|TTC19	1.21859
Allen_Brain_Atlas_up	Anterior_cingulate_area	Anterior_cingulate_area	DA9_SEG	4884	3083	78	49.2371	59	0.0124645	0.993717	0.0249291	0.0249291	0.993717	0.0498581	ARHGAP32|ARID5A|CD2AP|CDK13|CHD1|CHSY3|COG3|CSMD1|CYB5R4|DDX50|DENND1A|EBI3|EIF2S2|FARP1|FBXO11|FUBP3|GOPC|HIPK3|HIVEP1|IFRD1|KIAA2026|KLHL18|LRRK1|LYST|MTMR6|MXD1|NLGN1|PRDM1|PSME4|RAB20|RALGAPB|RNF114|ROCK2|SEC11A|SECISBP2|SLC11A1|SMURF2|SMYD3|SPECC1L|SPG7|SPIRE1|SPRED1|SS18|ST3GAL5|STX7|TBK1|TPD52|UBAP2|UBE2D3|UBE2E3|UBE2O|USP14|USP32|USP37|VAPA|VPS4B|WIPF2|WIPI2|YY1	1.19828
Allen_Brain_Atlas_up	Primary_somatosensory_area,_mouth,_layer_4	Primary_somatosensory_area,_mouth,_layer_4	DA9_SEG	4884	3083	78	49.2371	59	0.0124645	0.993717	0.0249291	0.0249291	0.993717	0.0498581	ABL1|ACBD6|AMD1|ARHGAP32|ARL15|ASCC1|ATP1A1|B2M|BAZ2A|BCAS2|BRD7|CABLES1|CIRBP|COMMD10|CSF3R|DISC1|DPP8|FOXO3|GCA|GNG10|HELZ|HIPK3|INSIG2|JDP2|LARP1|LASP1|MACROD2|MCCC1|MERTK|MOB1A|MYO10|MYO9B|MYOF|NAA16|PAK1|PIK3R5|PLAUR|PPM1K|PRELID2|PREX1|RARS2|RNF38|SAMD4B|SLC10A7|SPATS2L|SPECC1L|TBCD|TBRG1|TMPO|TNRC18|TTC7A|TYROBP|USP10|USP15|VPS8|WDR33|WWC2|YY1|ZC3H14	1.19828
Allen_Brain_Atlas_up	Primary_motor_area,_Layer_6b	Primary_motor_area,_Layer_6b	DA9_SEG	4884	3083	94	59.337	70	0.0125765	0.99321	0.025153	0.025153	0.99321	0.050306	ADAM10|ARFGEF1|ARHGAP25|ASH1L|ATF6|ATP2A2|ATP6V1H|ATRX|CACNB4|CADM2|CHSY3|DENND4B|DIP2B|DSTN|EPN2|EPS15|FBXL5|HDLBP|HERC4|HIPK1|HIVEP1|IER5|IGSF21|IL17RA|KCTD20|LRP1|MAGI2|METTL9|MYO5A|NAA15|NLGN1|PCNP|PIK3R1|PLEKHA2|PPME1|PRKCB|PSD3|PSME4|PSMF1|PTPN11|RABGAP1L|RAP1GDS1|RNF114|RNF24|ROCK2|RPTOR|SCRN1|SLC7A6|SLC8A1|SMAP1|SORT1|SPG7|SPIRE1|SREBF2|SSBP3|TANC2|TBC1D30|TBRG1|TFEC|TPD52|TTC7A|UBE2E2|UB…	1.1797
Allen_Brain_Atlas_up	Submedial_nucleus_of_the_thalamus	Submedial_nucleus_of_the_thalamus	DA9_SEG	4884	3083	58	36.6122	45	0.0132228	0.994091	0.0264457	0.0264457	0.994091	0.0528914	ADAP2|AGFG1|ARNTL|CAMK2D|CREG1|CTSZ|CYBB|DDHD1|ELF1|ESYT2|FMNL3|FRYL|GTF2IRD1|KCNIP4|KLF6|MAPK1IP1L|MEF2A|MRPS28|NIN|OPRM1|OSBPL3|PHACTR4|PHLPP1|PRKCH|PTPN4|RBM27|RBM6|RCSD1|RREB1|SECISBP2L|SETBP1|SLC23A2|SLC37A1|SNX29|SOCS6|SPEN|SRGAP1|SUFU|TBCK|TCF7L2|TGFB1|TLN2|TTC19|XRRA1|ZFHX3	1.2291
Allen_Brain_Atlas_up	corticoid_layer_of_TuStr	corticoid_layer_of_TuStr	DA9_SEG	4884	3083	58	36.6122	45	0.0132228	0.994091	0.0264457	0.0264457	0.994091	0.0528914	CCM2|CDK19|CRYBG3|CYLD|DDX5|DEK|EEFSEC|GNG7|GPRIN3|GTF2H1|IFNAR1|IMMP2L|IRAK3|IVNS1ABP|KIAA0232|LRRK2|OSBPL8|PELI1|PHACTR1|PLEKHA5|PPP1R2|PPP2R2A|PPP4R1|PRKCB|PTTG1IP|SBNO2|SMAD4|SMYD3|SNX25|SPATA13|SSH2|STRN|TBC1D23|TBC1D30|TBC1D8|TIAM1|TMOD1|TRPS1|UST|VRK2|WDPCP|YBX1|ZNF516|ZNRF2|ZSWIM6	1.2291
Allen_Brain_Atlas_up	Bed_nuclei_of_the_stria_terminalis,_anterior_division	Bed_nuclei_of_the_stria_terminalis,_anterior_division	DA9_MEGENA_hubs	4884	308	61	3.84685	9	0.0133024	0.995648	0.0266049	0.0266049	0.995648	0.0532098	CACNA1E|DOCK10|EFNA5|EPM2AIP1|GALNT13|KCNJ2|RCN1|SH3GL3|SLC40A1	2.33958
Allen_Brain_Atlas_up	Lateral_septal_nucleus	Lateral_septal_nucleus	DA9_MEGENA_hubs	4884	308	61	3.84685	9	0.0133024	0.995648	0.0266049	0.0266049	0.995648	0.0532098	CACNA1E|DOCK10|DOCK4|GABRG3|GALNT13|GNAI1|KCNJ2|PTPDC1|TIAM2	2.33958
Allen_Brain_Atlas_up	mantle_zone_of_p2ZL	mantle_zone_of_p2ZL	DA9_MEGENA_hubs	4884	308	61	3.84685	9	0.0133024	0.995648	0.0266049	0.0266049	0.995648	0.0532098	APBB2|CACNB2|EXTL3|FIGN|FRMD4A|GBE1|INPP4B|KCNJ2|TMEM163	2.33958
Allen_Brain_Atlas_up	layer_6_of_InsCx	layer_6_of_InsCx	DA9_SEG	4884	3083	100	63.1245	74	0.0133772	0.992587	0.0267544	0.0267544	0.992587	0.0535089	ABL1|ACBD6|ACTR2|ADAM10|ADD1|ARHGAP25|ASAH1|ASH1L|ATP6V1H|BLNK|BNIP3|BRD7|CAB39|CACNB4|CHSY3|CLEC7A|CMKLR1|CSNK2A1|CYLD|DISC1|DOCK3|E2F3|EPN2|FAM49B|FOXO3|GNB4|GPCPD1|GPD2|HACE1|IGSF21|IL17RA|INSIG2|JDP2|KHDRBS3|LARP1|LASP1|LYST|MTPN|MYO9B|MYOF|NAA25|NAGK|NUDCD3|P4HA1|PIK3R1|PIK3R5|PLAUR|PLEKHA2|POU2F2|RNF130|ROCK2|SAMD4B|SDK1|SEL1L|SLC30A7|SLC37A1|SMAP1|SPIRE1|SSBP3|SSH1|STIM2|TANC2|TAX1BP1|TBRG…	1.17229
Allen_Brain_Atlas_up	septohypothalamic_nucleus	septohypothalamic_nucleus	DA9_MEGENA_hubs	4884	308	51	3.21622	8	0.0134687	0.995944	0.0269374	0.0269374	0.995944	0.0538747	EPM2AIP1|GABRG3|GLDN|GRB10|OPRM1|PRPF40B|RCN1|SGSM1	2.48739
Allen_Brain_Atlas_up	Suprageniculate_nucleus	Suprageniculate_nucleus	DA9_SEG	4884	3083	103	65.0182	76	0.0137446	0.992293	0.0274892	0.0274892	0.992293	0.0549783	ACBD3|AGFG1|ARSB|ATM|ATP2C1|ATXN7L1|BAZ1B|BTBD9|CAMK2D|CD46|CHFR|CHST11|CHSY1|CIITA|CPSF6|CREG1|CTIF|CTNND1|CYB5R4|FAM110B|FAM118A|FAR2|FEZ2|FKBP5|FOXK1|FRYL|GTF2IRD1|HS2ST1|IL1RAP|INVS|IRAK3|IRF2|KIAA0100|MEF2A|MRPS28|NCK1|NEK1|OSBPL3|PABPC1|PHACTR4|PIAS2|PPARD|PTPN4|RCSD1|REV1|RHOBTB3|RNF111|RREB1|RSRC1|SEC24D|SFMBT2|SH3BP5|SIN3A|SIPA1L3|SLC23A2|SLC4A7|SOCS6|SPTLC2|SREK1|SRGAP1|ST6GALNAC3|SYTL3…	1.1689
Allen_Brain_Atlas_up	Intralaminar_nuclei_of_the_dorsal_thalamus	Intralaminar_nuclei_of_the_dorsal_thalamus	DA9_SEG	4884	3083	71	44.8184	54	0.0138019	0.993227	0.0276039	0.0276039	0.993227	0.0552078	ACSL3|AGFG1|ARHGAP6|ARNTL|ATP11A|B4GALT5|CAMK2D|CREG1|CTNNB1|CTNND1|DDHD1|ELMO1|ESYT2|EVL|FAM110B|FAR2|FRYL|GLCE|GTF2IRD1|IRF8|KCNIP4|KLF6|LHFPL2|MEF2A|MGST3|MRPS28|NIN|OLR1|OPRM1|OSBPL3|OXSR1|PHACTR2|PHACTR4|POLK|PRKCH|PTPN4|RBFOX1|RBM6|RREB1|SECISBP2L|SLC23A2|SLC25A37|SNX29|SOCS6|SPTLC2|SRGAP1|TAF1|TBCK|TCF7L2|TLN2|TMEM163|TSPAN14|TTC19|UBE2E3	1.20486
Allen_Brain_Atlas_up	Anterior_cingulate_area,_ventral_part,_6a	Anterior_cingulate_area,_ventral_part,_6a	DA9_SEG	4884	3083	87	54.9183	65	0.0141433	0.992486	0.0282866	0.0282866	0.992486	0.0565732	ANKH|ARHGAP25|ARHGAP32|ATP6V0C|CDK13|CHSY3|CSMD1|DIP2B|DYRK1A|EEF1D|EIF4G3|EPS15|FAR1|FER|GNB1|GPBP1L1|HIVEP1|HK1|IER5|IGSF21|KHDRBS3|LNPEP|LONP1|LRP1B|MAGI2|MAP3K5|MTPN|MYO5A|NEK6|NFATC1|OGFRL1|PLAUR|PPME1|PPP2CA|PRDM1|PRNP|PSD3|PTPN11|RAB1A|RAPH1|RBM6|ROCK2|SLA|SLC15A4|SLC8A1|SMAP1|SNW1|SREBF2|SSBP3|ST3GAL5|STRBP|TANC2|TLE4|TUBGCP2|UBAP2|UBE2E2|UBE2K|USP37|VPS4B|WIPF2|WWOX|XPO6|XRN1|ZBTB38|ZMYM2	1.18358
Allen_Brain_Atlas_up	Parafascicular_nucleus	Parafascicular_nucleus	DA9_MEGENA_hubs	4884	308	83	5.23423	11	0.0143076	0.994618	0.0286152	0.0286152	0.994618	0.0572305	CACNB2|CD83|CNTNAP4|ESYT2|FAM149A|MLYCD|OPRM1|PPIE|SUSD3|TMEM163|ZNF384	2.10155
Allen_Brain_Atlas_up	Thalamus,_sensory-motor_cortex_related	Thalamus,_sensory-motor_cortex_related	DA9_MEGENA_hubs	4884	308	83	5.23423	11	0.0143076	0.994618	0.0286152	0.0286152	0.994618	0.0572305	APBB2|CACNB2|CNTN4|ELMO1|ESYT2|EXTL3|FIGN|FRMD4A|GBE1|INPP4B|TMEM163	2.10155
Allen_Brain_Atlas_up	Ventral_posterolateral_nucleus_of_the_thalamus	Ventral_posterolateral_nucleus_of_the_thalamus	DA9_MEGENA_hubs	4884	308	83	5.23423	11	0.0143076	0.994618	0.0286152	0.0286152	0.994618	0.0572305	ANK1|APBB2|CACNB2|CCR1|CNTN4|ELMO1|EXTL3|FIGN|GBE1|INPP4B|TBC1D22A	2.10155
Allen_Brain_Atlas_up	superficial_stratum_of_DTTh	superficial_stratum_of_DTTh	DA9_MEGENA_hubs	4884	308	83	5.23423	11	0.0143076	0.994618	0.0286152	0.0164843	0.994618	0.0329687	DCAKD|DGKI|DOCK10|EXTL3|GBE1|INPP4B|NR4A3|SH3BP5|SLC11A1|SLC44A5|TMEM108	2.10155
Allen_Brain_Atlas_up	prosomere_2	prosomere_2	DA9_SEG	4884	3083	74	46.7121	56	0.0145297	0.992712	0.0290594	0.0145297	0.999831	0.0290594	ACSL3|AGFG1|ATP11C|B4GALT5|CAMK1D|CDYL|CREG1|CTNNB1|CTNND1|ELMO1|ESYT2|FAM110B|FAR2|FRYL|GBE1|GTF2IRD1|IRF8|KCNIP4|KCNQ3|LAMP2|MRPS28|NEK1|NIN|OGFRL1|OLR1|OPRM1|OSBPL3|PHACTR2|PHACTR4|PPARD|PRKCH|PTPN4|PTPRJ|RBFOX1|REV1|RHOBTB3|RREB1|RTTN|SECISBP2L|SLC11A1|SLC23A2|SLC25A37|SNX29|SOCS6|SPTLC2|SRGAP1|TBCK|TCF7L2|TIAM1|TLN2|TMEM131|TMEM163|TRPS1|TSPAN14|TTC19|ZFHX3	1.19883
Allen_Brain_Atlas_up	mantle_zone_of_Str	mantle_zone_of_Str	DA9_SEG	4884	3083	90	56.812	67	0.0146443	0.992102	0.0292886	0.0146443	0.996138	0.0292886	ABI2|ATP2B1|CAP1|CCM2|CCND2|CDK19|CEBPD|CHST11|CHST15|CRYBG3|CTNNA1|CYLD|DOCK4|E2F3|FAM110B|FOXO1|GCNT2|GNG7|GPR155|GPRIN3|GRIPAP1|ITGA9|ITPR1|IVNS1ABP|KDM3A|KIAA0232|KLHL2|LMO2|LRRK2|MAN1A1|MBNL2|ME2|OSBPL8|P4HA1|PBX3|PHACTR1|PLCB1|PLCL2|PLEKHA5|PPP1R2|PPP2R2A|PPP3CA|PRKCB|PRKCH|PTTG1IP|RASGEF1B|RBFOX1|ROBO2|RYR1|S100PBP|SCMH1|SCRN1|SESN3|SIPA1L1|SLC2A13|SMAD4|SPRED1|SRGAP1|STRN|TBC1D8|TIAM2|TLE…	1.17933
Allen_Brain_Atlas_up	Anterior_group_of_the_dorsal_thalamus	Anterior_group_of_the_dorsal_thalamus	DA9_MEGENA_hubs	4884	308	62	3.90991	9	0.0147281	0.995093	0.0294563	0.0147281	0.995093	0.0294563	CNTN4|DOCK10|EXTL3|GBE1|INPP4B|NR4A3|OPRM1|SERPINH1|SLC11A1	2.30184
Allen_Brain_Atlas_up	Bed_nuclei_of_the_stria_terminalis,_anterior_division,_dorsomedial_nucleus	Bed_nuclei_of_the_stria_terminalis,_anterior_division,_dorsomedial_nucleus	DA9_MEGENA_hubs	4884	308	62	3.90991	9	0.0147281	0.995093	0.0294563	0.0294563	0.995093	0.0589125	DOCK10|EFNA5|EPM2AIP1|GRB10|HSPE1|IL1B|PAK3|RCN1|SLC40A1	2.30184
Allen_Brain_Atlas_up	intermediate_stratum_of_SePal	intermediate_stratum_of_SePal	DA9_MEGENA_hubs	4884	308	62	3.90991	9	0.0147281	0.995093	0.0294563	0.0294563	0.995093	0.0589125	CACNA1E|DOCK10|ELMO1|FAM49A|GABRG3|GALNT13|KCNJ2|SIPA1L1|TIAM2	2.30184
Allen_Brain_Atlas_up	thalamic_(p2)_zona_limitans_domain	thalamic_(p2)_zona_limitans_domain	DA9_MEGENA_hubs	4884	308	62	3.90991	9	0.0147281	0.995093	0.0294563	0.0231259	0.995093	0.0462518	APBB2|CACNB2|EXTL3|FIGN|FRMD4A|GBE1|INPP4B|KCNJ2|TMEM163	2.30184
Allen_Brain_Atlas_up	Striatum	Striatum	DA9_SEG	4884	3083	93	58.7058	69	0.0151169	0.991732	0.0302338	0.0151169	0.998151	0.0302338	ALCAM|ATP2B1|ATXN1|CAP1|CCM2|CCND2|CDK19|CEBPD|CHST11|CHST15|CRYBG3|CTNNA1|CYLD|DDX5|DOCK10|DOCK4|ENTPD1|FAM110B|FAM49A|FOXO1|GCNT2|GNB4|GNG7|GPR155|GPRIN3|GRIPAP1|ITPR1|IVNS1ABP|KDM3A|KIAA0232|KLHL2|LMO2|LRRK2|MAN1A1|MEF2A|OSBPL8|P4HA1|PBX3|PHACTR1|PLCB1|PLCL2|PLEKHA5|PLXND1|PPP1R2|PPP2R2A|PPP3CA|PRKCB|PRKCH|PTK2B|PTTG1IP|RASGEF1B|RBFOX1|RYR1|S100PBP|SESN3|SIPA1L1|SLC2A13|SMAD4|SPATA13|SPRED1|ST…	1.17535
Allen_Brain_Atlas_up	polymorph_layer_of_TuStr	polymorph_layer_of_TuStr	DA9_SEG	4884	3083	64	40.3997	49	0.0151861	0.992788	0.0303723	0.0303723	0.992788	0.0607445	CCM2|CDK19|CRYBG3|CYLD|DDX5|EAF2|ELMO1|GLCE|GNG7|GPRIN3|GTF2H1|IFNAR1|IRAK3|ITGAV|IVNS1ABP|KIAA0232|LRRK2|NFX1|NRP2|OSBPL8|PCMTD1|PDE4B|PELI1|PHACTR1|PLEKHA5|PPP1R2|PPP2R2A|PPP4R1|PRKCH|PTTG1IP|RYR1|S100PBP|SMAD4|SNX25|SNX8|SPATA13|SPATA6|SSH2|STRN|TBC1D23|TBC1D30|TBC1D8|TIAM1|TMOD1|TRPS1|WDPCP|YBX1|ZNF516|ZSWIM6	1.21288
Allen_Brain_Atlas_up	Primary_somatosensory_area,_trunk,_layer_5	Primary_somatosensory_area,_trunk,_layer_5	DA9_SEG	4884	3083	77	48.6059	58	0.0152191	0.992211	0.0304381	0.0304381	0.992211	0.0608762	ABL1|ANK3|ARHGAP32|ARNT|ARNTL|ATG4C|ATP1A1|ATP2A2|ATXN2|BCAS2|CACNB4|CPNE8|DCAF6|DDX42|DPP8|ELP2|FOXO3|GCA|GTDC1|HDLBP|HRH2|IL17RA|ITGAV|JDP2|KDM2A|LASP1|LNPEP|LRP1|MAPK10|MAST3|MTPN|NLK|NSD1|OPCML|PAK1|PPME1|PREX1|PTPN2|PYGL|R3HDM1|R3HDM2|RAB3GAP2|RAPGEF1|RAPH1|SAFB|SETD2|SLC9A9|SPAG9|SPATS2L|SPIRE1|TBC1D30|TNRC18|TRIM27|TSPAN14|VMP1|WDR60|YY1|ZFAND3	1.19327
Allen_Brain_Atlas_up	alar_plate_of_p2_(alar_thalamus)	alar_plate_of_p2_(alar_thalamus)	DA9_SEG	4884	3083	77	48.6059	58	0.0152191	0.992211	0.0304381	0.0152191	0.999738	0.0304381	ACSL3|AGFG1|ATP11C|ATXN1|B4GALT5|CAMK1D|CDYL|CREG1|CTNNB1|CTNND1|ELMO1|ESYT2|FAM110B|FAR2|FRYL|GBE1|GTF2IRD1|IRF8|KCNIP4|KCNQ3|LAMP2|MRPS28|NEK1|NIN|OGFRL1|OLR1|OPRM1|OSBPL3|PHACTR2|PHACTR4|PPARD|PRKCH|PTPN4|PTPRJ|RBFOX1|RBM6|REV1|RHOBTB3|RREB1|RTTN|SECISBP2L|SLC11A1|SLC23A2|SLC25A37|SNX29|SOCS6|SPTLC2|SRGAP1|TBCK|TCF7L2|TIAM1|TLN2|TMEM131|TMEM163|TRPS1|TSPAN14|TTC19|ZFHX3	1.19327
Allen_Brain_Atlas_up	caudal_secondary_prosencephalon	caudal_secondary_prosencephalon	DA9_SEG	4884	3083	77	48.6059	58	0.0152191	0.992211	0.0304381	0.0152191	0.997132	0.0304381	ABI2|ABL2|ACAP2|ARHGAP25|ARL15|CADM2|CEBPD|CGGBP1|CLU|CSMD1|CYLD|DOCK4|E2F3|EGLN1|FGFR1OP2|FILIP1L|GCNT2|GPD2|GPRIN3|IER5|IL17RA|IQGAP2|ITGAV|IVNS1ABP|KDM3A|KLHL2|KSR1|LRRK2|MEF2C|NLK|OSBPL8|P4HA1|PDK1|PER1|PHACTR1|PLCB1|PLEKHA2|PLXND1|PREX1|R3HDM1|RASA2|RGS12|ROCK2|SEC14L1|SIPA1L1|SLC9A9|SP3|STRN|TBC1D30|TBC1D8|THRB|TIAM2|TLE4|TOP2B|VOPP1|ZBTB16|ZEB2|ZSWIM6	1.19327
Allen_Brain_Atlas_up	telencephalic_vesicle	telencephalic_vesicle	DA9_SEG	4884	3083	77	48.6059	58	0.0152191	0.992211	0.0304381	0.0152191	0.997132	0.0304381	ABI2|ABL2|ACAP2|ARHGAP25|ARL15|CADM2|CEBPD|CGGBP1|CSMD1|CYLD|DLGAP1|DOCK4|E2F3|EGLN1|FAM49B|FGFR1OP2|FILIP1L|GCNT2|GPD2|GPRIN3|IER5|IL17RA|IQGAP2|ITGAV|IVNS1ABP|KDM3A|KLHL2|KSR1|MEF2C|NLK|OSBPL8|P4HA1|PDK1|PER1|PHACTR1|PLCB1|PLEKHA2|PLXND1|PREX1|PRKCB|R3HDM1|RASA2|ROCK2|SEC14L1|SIPA1L1|SLC9A9|SP3|STRN|TBC1D30|TBC1D8|THRB|TIAM2|TLE4|TOP2B|VOPP1|ZBTB16|ZEB2|ZSWIM6	1.19327
Allen_Brain_Atlas_up	anterior_nuclei	anterior_nuclei	DA9_SEG	4884	3083	54	34.0872	42	0.0153537	0.993244	0.0307073	0.0307073	0.993244	0.0614147	ANKRD44|ATP11A|ATP11C|CD55|CD63|CREG1|CRLS1|CTSC|DNAJC3|EBI3|FAR2|FRYL|GBE1|HNRNPH3|IRF8|ITGB2|LAMP2|LIMD1|MAP3K8|MGST2|MRPS28|NFATC1|OLR1|OSBPL3|PHACTR2|PHLPP1|PRKCH|PTPN4|RBFOX1|RBM27|RBM47|RIN3|RNASET2|SCARB1|SEMA4D|SMAD2|SNX29|TBCK|TCF7L2|TLN2|TNFAIP8|XRRA1	1.23213
Allen_Brain_Atlas_up	Bed_nuclei_of_the_stria_terminalis,_anterior_division,_oval_nucleus	Bed_nuclei_of_the_stria_terminalis,_anterior_division,_oval_nucleus	DA9_MEGENA_hubs	4884	308	73	4.6036	10	0.0153716	0.994477	0.0307432	0.0307432	0.994477	0.0614865	ANTXR1|DOCK10|GALNT13|KCNJ2|KCTD12|LMO2|RASGEF1B|RCN1|SLC1A3|SYNPR	2.17221
Allen_Brain_Atlas_up	Primary_somatosensory_area,_mouth,_layer_5	Primary_somatosensory_area,_mouth,_layer_5	DA9_SEG	4884	3083	80	50.4996	60	0.0158704	0.991727	0.0317407	0.0317407	0.991727	0.0634814	ABL1|ACBD6|ARNT|ATF7|ATP1A1|B2M|BAZ2A|BNIP3|CACNB4|CIRBP|CLEC7A|CSF3R|DISC1|DPP8|FAM49B|FGD2|FGFR1OP2|FOXO3|GCA|GPCPD1|GTDC1|HDAC4|HERPUD1|INSIG2|JDP2|LARP1|LASP1|LNPEP|MACROD2|MAPK10|MERTK|MTPN|MYO10|MYO9B|MYOF|NAA16|NAGK|PAK1|PIK3R5|PLAUR|PPM1K|PRELID2|SDK1|SLC10A7|SLC30A7|SORT1|SPATS2L|SPIRE1|TBRG1|TRPC4AP|TTC7A|TYROBP|USP10|UVRAG|VMP1|VPS8|WDR33|WWC2|YY1|ZDHHC2	1.18813
Allen_Brain_Atlas_up	reticular_formation_of_CoPD	reticular_formation_of_CoPD	DA9_SEG	4884	3083	80	50.4996	60	0.0158704	0.991727	0.0317407	0.0317407	0.991727	0.0634814	ANAPC16|ARID1B|ATL2|BPTF|CCAR1|CCNL1|CHCHD3|CHORDC1|CIITA|CSF2RA|CTNNB1|DIP2C|FARS2|GLIS3|INVS|ITGAM|KIAA0232|KIF13A|LAPTM5|LRP1B|LRRTM4|LYST|MED13|MFSD1|MRPL1|NFIA|NSF|PDS5A|PHIP|PIAS2|PMS1|PTPN11|RAB11A|RAB28|RALGAPA2|RPRD1A|SAFB2|SEC24D|SHPRH|SIPA1L2|SIPA1L3|SLC15A4|SLC30A7|SLC4A7|SMARCA5|SREK1|ST3GAL6|TBC1D22A|TCF12|TCF7L2|THOC2|UBN2|VPS13C|VPS45|WDR26|WIPI1|YTHDC1|ZBTB20|ZCCHC7|ZNF280D	1.18813
Allen_Brain_Atlas_up	Lateral_septal_nucleus,_caudal_(caudodorsal)_part	Lateral_septal_nucleus,_caudal_(caudodorsal)_part	DA9_MEGENA_hubs	4884	308	63	3.97297	9	0.0162635	0.994484	0.0325271	0.0325271	0.994484	0.0650542	CXCR4|DOCK10|DOCK4|GABRG3|GALNT13|GM2A|GNAI1|NALCN|PTPDC1	2.26531
Allen_Brain_Atlas_up	r5_part_of_basomedial_reticular_formation	r5_part_of_basomedial_reticular_formation	DA9_MEGENA_hubs	4884	308	63	3.97297	9	0.0162635	0.994484	0.0325271	0.0325271	0.994484	0.0650542	CD83|KIAA1324L|KLHL32|NCOA4|RCBTB2|REL|SPP1|TMTC3|ZSCAN30	2.26531
Allen_Brain_Atlas_up	ventral_pallium	ventral_pallium	DA9_MEGENA_hubs	4884	308	63	3.97297	9	0.0162635	0.994484	0.0325271	0.0325271	0.994484	0.0650542	ASXL3|CLN6|CPA6|CXCR4|DEPTOR|DOCK10|IL1B|SLC9A9|SYNPR	2.26531
Allen_Brain_Atlas_up	Nucleus_of_the_posterior_commissure	Nucleus_of_the_posterior_commissure	DA9_SEG	4884	3083	47	29.6685	37	0.0162864	0.993269	0.0325727	0.0325727	0.993269	0.0651455	ACSL3|ARID1B|B4GALT5|BBS9|CAMK2D|CD83|CTNNA2|ETFA|GPBP1|IL4R|LHFPL2|MEF2A|NLRC5|PCGF5|PFDN5|PHACTR4|PLCB2|PRDM1|PYGL|RASGRP3|RERE|SERPINB6|SGPP1|SNX29|SSBP1|STAG2|STK32B|TAF1|TCF7L2|TNKS|TTC19|TTC27|TUBGCP3|TYMP|TYW1|ULK4|YWHAQ	1.24711
Allen_Brain_Atlas_up	superficial_stratum_of_DTTh	superficial_stratum_of_DTTh	DA9_SEG	4884	3083	83	52.3933	62	0.0164843	0.991259	0.0329687	0.0164843	0.994618	0.0329687	ACSL3|AKAP13|ARL6IP1|ARPC5|ATRX|ATXN7L1|CADM2|CAMK1D|CIITA|CPSF6|CYB5R4|DOCK10|FAM110B|FAM118A|FMN1|FNIP2|FOXK1|FOXN2|FRYL|GATAD2B|GBE1|GPR155|IRF8|KBTBD2|KDM4C|KLHL2|KPNA3|LRRTM4|MGAT4A|NEK1|NR4A3|NUP153|OGFRL1|PIP5K1A|PRKCH|PTPN4|RAB7A|RABGAP1L|REV1|RNF114|SECISBP2L|SH3BP5|SIPA1L3|SLC11A1|SLC4A7|SOCS6|SPTLC2|ST6GALNAC3|STAG2|TAB2|TCF7L2|TIAM1|TMEM131|TOP1|TRPS1|TSPAN14|VPS13C|WAC|ZMYND8|ZNF277|…	1.18336
Allen_Brain_Atlas_up	Pallidum	Pallidum	DA9_MEGENA_hubs	4884	308	53	3.34234	8	0.0168136	0.994712	0.0336272	0.0336272	0.994712	0.0672543	C1QC|DOCK10|ELMO1|EPM2AIP1|KCNJ2|RCN1|SLC40A1|TIAM2	2.39353
Allen_Brain_Atlas_up	Pontine_central_gray	Pontine_central_gray	DA9_MEGENA_hubs	4884	308	53	3.34234	8	0.0168136	0.994712	0.0336272	0.0336272	0.994712	0.0672543	BMP6|C1QB|CXCR4|FAM149A|FIGN|GM2A|PRPF40B|TMEM232	2.39353
Allen_Brain_Atlas_up	r6_part_of_paragigantocellular_nucleus	r6_part_of_paragigantocellular_nucleus	DA9_MEGENA_hubs	4884	308	53	3.34234	8	0.0168136	0.994712	0.0336272	0.0336272	0.994712	0.0672543	ACSL1|AIF1|IL1B|KIAA1324L|MIS18BP1|NCOA4|RCBTB2|REL	2.39353
Allen_Brain_Atlas_up	subpallial_septum	subpallial_septum	DA9_MEGENA_hubs	4884	308	53	3.34234	8	0.0168136	0.994712	0.0336272	0.0336272	0.994712	0.0672543	DOCK10|DOCK4|GABRG3|GALNT13|KCNJ2|KCTD12|PTPDC1|TIAM2	2.39353
Allen_Brain_Atlas_up	laterodorsal_nucleus	laterodorsal_nucleus	DA9_MEGENA_hubs	4884	308	74	4.66667	10	0.0168151	0.993867	0.0336302	0.0168151	0.99852	0.0336302	BICC1|CNTN4|DCAKD|DGKI|DOCK10|EXTL3|GBE1|NR4A3|SERPINH1|SLC11A1	2.14286
Allen_Brain_Atlas_up	Cerebrum	Cerebrum	DA9_SEG	4884	3083	70	44.1871	53	0.0169496	0.991544	0.0338992	0.0169496	0.998765	0.0338992	ABI2|ABL2|ACAP2|ARHGEF7|ARL15|CADM2|CEBPD|CGGBP1|CYLD|DOCK4|EGLN1|FAM49B|FGFR1OP2|FILIP1L|GCNT2|GOLGA4|GPRIN3|IER5|IL17RA|IQGAP2|ITGAV|IVNS1ABP|KDM5B|KLHL2|MEF2A|MEF2C|MYO9B|NLK|OSBPL8|P4HA1|PDK1|PER1|PHACTR1|PLCB1|PLEKHA2|PLXND1|PREX1|R3HDM1|RASA2|ROCK2|SEC14L1|SIPA1L1|SLC10A7|SLC9A9|SP3|STRN|TBC1D30|TBC1D8|THRB|TIAM2|VOPP1|ZBTB16|ZSWIM6	1.19944
Allen_Brain_Atlas_up	Lobule_III	Lobule_III	DA9_SEG	4884	3083	70	44.1871	53	0.0169496	0.991544	0.0338992	0.0338992	0.991544	0.0677983	A2M|AFF1|ANO6|APPL2|ARAP1|ARHGAP31|ARHGAP5|ASPH|B3GNT5|BTG1|CHD7|CREG1|CYTH3|DAP|DCAF6|DGKD|DNAJC3|DUSP10|ERC1|FAM107B|FAR2|FNIP2|FOXK2|GIT2|GNA13|GRID2|HDAC8|HEATR5A|HIPK2|HK2|ITPRIPL2|KCNIP1|KDM2B|LRCH1|MANBA|MIS18BP1|MPZL1|MTUS1|NPAS3|NRG3|PARP4|PHC2|PPP6R2|PTPRM|PYGL|SLAIN2|SLC20A2|SMAD5|SNRK|STRN3|TTLL5|ZBTB46|ZDHHC14	1.19944
Allen_Brain_Atlas_up	ventral_striatum	ventral_striatum	DA9_SEG	4884	3083	70	44.1871	53	0.0169496	0.991544	0.0338992	0.0338992	0.991544	0.0677983	ACER3|ATXN1|CDK19|CHST15|CRYBG3|CYLD|DDX5|DOCK10|E2F3|ELMO1|FAM110B|GLCE|GNB4|GNG7|GPRIN3|GRIPAP1|ITGAV|IVNS1ABP|KDM3A|LRRK2|MAN1A1|MAP2K1|MGAT4A|OSBPL8|PBX3|PCMTD1|PHACTR1|PLEKHA5|PPP1R2|PPP2R2A|PPP3CA|PPP4R1|PRKCH|PTTG1IP|RYR1|S100PBP|SAMD12|SESN3|SLC2A13|SMAD4|SNX25|SPATA13|SPATA6|SSH2|STRN|TBC1D8|TMOD1|TRPS1|USP3|UTRN|WDPCP|YPEL2|ZSWIM6	1.19944
Allen_Brain_Atlas_up	Gustatory_areas	Gustatory_areas	DA9_SEG	4884	3083	86	54.2871	64	0.0170619	0.99081	0.0341238	0.0341238	0.99081	0.0682476	ABL1|ACBD6|ACTR2|ADAM10|ADD1|AP3S1|ARMC8|ASAH1|ASCC1|BNIP3|BRD7|CNOT1|CTNNA2|CYLD|DISC1|EEFSEC|EP300|EPN2|FBXO42|FGD2|GCC2|GTF2F2|HNRNPF|INO80|INSIG2|LARP1|MACROD2|MBD2|MERTK|MOB1A|MRPS5|MYO10|MYOF|NAA16|NAA25|NAGK|NFIA|NPAT|NUDCD3|PDE4B|PIK3R5|PLAUR|POU2F2|PTRH2|RARS2|RCSD1|RNF130|SAMD4B|SDK1|SLC10A7|SNX18|SPG11|SPIRE1|TAOK1|TBRG1|TMPO|TRPC4AP|TTC7A|TYROBP|USP10|VPS53|VPS8|WDR33|XRCC6	1.17892
Allen_Brain_Atlas_up	Retrosplenial_area,_dorsal_part,_layer_6b	Retrosplenial_area,_dorsal_part,_layer_6b	DA9_SEG	4884	3083	86	54.2871	64	0.0170619	0.99081	0.0341238	0.0341238	0.99081	0.0682476	ACBD6|ADNP|AIG1|AK2|APBB1IP|ARFGEF1|ARHGAP32|ARNTL|ASAH1|ATP1A1|ATP2A2|CACNB4|CD300A|CDKN1A|CNBP|DDX50|EIF2AK4|FAM49B|FLI1|FOS|FOXO3|GALNT7|GGA2|GPCPD1|GPI|HDLBP|HERC4|HP1BP3|HSPA8|IER5|ITGAV|KDM2A|KHDRBS3|KLC1|MAPK10|MBD4|MED14|MGRN1|NR4A3|NUP160|PDE3B|PDGFB|PER1|PIAS2|PIP5K1A|PPME1|PRKCB|PSD3|RAPH1|RNF24|SLC8A1|SNX14|TANC2|TGFBR1|TLE4|TNRC6B|TPD52|TRA2B|TUBA1B|UBE2V1|USP36|VPS13B|WDR11|ZMIZ1	1.17892
Allen_Brain_Atlas_up	sublayer_6b_of_InsCx	sublayer_6b_of_InsCx	DA9_SEG	4884	3083	86	54.2871	64	0.0170619	0.99081	0.0341238	0.0341238	0.99081	0.0682476	ABI2|ACSL1|AK2|ARAP2|ARHGAP25|ATF6|BLNK|BNIP3|CACNB4|CDC42SE1|CEBPD|CEP57|CGGBP1|CHSY3|CLEC7A|DISC1|DOCK3|EPN2|EPS15|FAR1|FBXL5|FLI1|GPD2|HACE1|HIVEP1|IER5|IGSF21|IL17RA|IQGAP2|IWS1|KCTD20|KDM2A|KHDRBS3|MIB1|MTPN|NAA50|PIK3R1|PIK3R5|PIP5K1A|PLEKHA2|PPIP5K2|PXK|PYGL|RAPGEF1|RNF24|ROCK1|ROCK2|SLC30A7|SLC8A1|SMAP1|SPIRE1|SSBP3|ST3GAL5|STIM2|SUGT1|TANC2|TBRG1|TFEC|TLE4|TMBIM4|TMOD1|TYW1|VMP1|VPS26A	1.17892
Allen_Brain_Atlas_up	Agranular_insular_area,_dorsal_part	Agranular_insular_area,_dorsal_part	DA9_SEG	4884	3083	89	56.1808	66	0.017604	0.990378	0.0352081	0.0352081	0.990378	0.0704162	ACTR2|ADAM10|AP3S1|ARHGAP25|ARL5A|ASAH1|BCAS2|BNIP3|CASK|CHIC2|CNOT1|CYBA|DHX34|DISC1|DOCK3|DSTN|DYRK1A|EEFSEC|EHBP1|EP300|EPN2|FBXO42|FGFR1OP2|FLI1|FUBP3|GALNT11|GOLGA4|HACE1|HM13|HNRNPF|INO80|MS4A6A|NAA16|NAGK|NEGR1|NUDCD3|P2RX7|PACS1|PDIA3|PIK3R1|PIK3R5|PNRC1|POU2F2|PPM1K|PTPN1|RAB12|RBM26|RNF130|ROCK1|SAMD4B|SBNO1|SDK1|SECISBP2L|SEL1L|SMYD3|SNX18|TBRG1|TFEC|TYROBP|UBE2E1|USP10|VAPA|VPS8|XRCC6…	1.17478
Allen_Brain_Atlas_up	anteroventral_part_of_alar_thalamus	anteroventral_part_of_alar_thalamus	DA9_SEG	4884	3083	60	37.8747	46	0.0177034	0.991675	0.0354069	0.0177034	0.996152	0.0354069	ACSL3|AGFG1|ARHGAP6|ATP11C|B4GALT5|BNIP2|CAMK1D|CCDC7|CDYL|CREG1|CTIF|DDHD1|DNAJC13|FAM126B|FAR2|FRMD4A|FRYL|GALK2|GBE1|GK|GTF2IRD1|KCNIP4|LAMP2|LHFPL2|OSBPL3|PCDH9|PHACTR4|PPARD|PRKCH|PTPN4|PTPRJ|SECISBP2L|SH3KBP1|SLC25A37|SNX29|SOCS6|SPTLC2|SRGAP1|TBC1D14|TCF7L2|TLN2|TMEM163|TSPAN14|TTC19|ZDHHC14|ZFHX3	1.21453
Allen_Brain_Atlas_up	layer_6b_of_RSC	layer_6b_of_RSC	DA9_SEG	4884	3083	73	46.0809	55	0.0177566	0.99095	0.0355133	0.0355133	0.99095	0.0710265	ADAM10|ANKRD10|ARHGAP25|ARHGAP26|ASAP1|ASH1L|ATP2A2|BAZ1B|BLNK|CAP1|CLPB|CTNNB1|DLGAP1|FCGR1A|FOS|HDLBP|HP1BP3|ID2|IER5|IGSF21|IL17RA|KHDRBS3|MAP3K5|MPHOSPH6|NPAT|NR3C1|NR3C2|NRP1|OGFRL1|PACS1|PAFAH1B1|PAPOLA|PDE7A|PER1|PICALM|PLXNC1|PRKAG2|PRKCB|PRKRIP1|PSD3|PTAR1|PYGL|RBBP4|SLC8A1|SMAP1|SPIRE1|TLE4|TOP1|TOP2B|UBE2W|UBXN2B|USP25|VOPP1|VPS37B|ZC3H14	1.19355
Allen_Brain_Atlas_up	Gustatory_areas,_layer_6a	Gustatory_areas,_layer_6a	DA9_SEG	4884	3083	92	58.0745	68	0.0181119	0.989965	0.0362239	0.0362239	0.989965	0.0724478	ABL1|ACBD6|ACTR2|ADAM10|ADD1|ANKRD13C|AP1G1|AP3S1|ARHGAP25|ARMC8|ASAH1|BRD7|CAB39|CHD2|CLEC7A|CTNNA1|CYLD|DHX34|DISC1|EPN2|FAM120A|FOXO3|GNB4|GTF2F2|IGSF21|INSIG2|LARP1|LASP1|LTN1|MACROD2|MERTK|MRPS5|MYOF|NAA16|NAA25|NAGK|NFIA|NPAT|NUDCD3|OSBPL11|PIK3R5|PLAUR|POU2F2|RCSD1|RIOK3|RNF130|RYR1|SAMD4B|SDK1|SEL1L|SLC25A13|SMAP1|SNX18|SPIRE1|SSBP3|TAX1BP1|TBRG1|TMPO|TPD52|TRIM14|TRPC4AP|TTC7A|TYROBP|USP…	1.17091
Allen_Brain_Atlas_up	Ventral_posteromedial_nucleus_of_the_thalamus	Ventral_posteromedial_nucleus_of_the_thalamus	DA9_MEGENA_hubs	4884	308	86	5.42342	11	0.0183416	0.992827	0.0366831	0.0366831	0.992827	0.0733663	APBB2|CACNB2|CNTN4|ELMO1|EXTL3|FIGN|FRMD4A|GBE1|INPP4B|TMEM163|ZNF585A	2.02824
Allen_Brain_Atlas_up	ventral_posteromedial_nucleus	ventral_posteromedial_nucleus	DA9_MEGENA_hubs	4884	308	86	5.42342	11	0.0183416	0.992827	0.0366831	0.0366831	0.992827	0.0733663	APBB2|CACNB2|CNTN4|ELMO1|EXTL3|FRMD4A|GBE1|IL1B|INPP4B|TMEM163|ZNF585A	2.02824
Allen_Brain_Atlas_up	Mediodorsal_nucleus_of_the_thalamus,_central_part	Mediodorsal_nucleus_of_the_thalamus,_central_part	DA9_MEGENA_hubs	4884	308	75	4.72973	10	0.0183566	0.993205	0.0367132	0.0224415	0.993205	0.044883	ARID5B|CACNB2|CNTN4|ELMO1|ESYT2|FIGN|INPP4B|OPRM1|SUSD3|TMEM163	2.11429
Allen_Brain_Atlas_up	accumbens_nucleus,_core_domain	accumbens_nucleus,_core_domain	DA9_MEGENA_hubs	4884	308	75	4.72973	10	0.0183566	0.993205	0.0367132	0.0367132	0.993205	0.0734264	CACNA1E|CXCR4|DOCK10|DOCK4|FAM49A|GABRG3|GALNT13|KCNJ2|TIAM2|YPEL2	2.11429
Allen_Brain_Atlas_up	forebrain	forebrain	DA9_MEGENA_hubs	4884	308	75	4.72973	10	0.0183566	0.993205	0.0367132	0.0367132	0.993205	0.0734264	CPA6|DOCK4|IQGAP2|KCNJ2|NOL4|NR4A1|P4HA1|SLC9A9|SYT16|TIAM2	2.11429
Allen_Brain_Atlas_up	reuniens_nucleus,_main_part	reuniens_nucleus,_main_part	DA9_MEGENA_hubs	4884	308	75	4.72973	10	0.0183566	0.993205	0.0367132	0.0367132	0.993205	0.0734264	ARID5B|CACNB2|CDH2|DEPTOR|EPM2AIP1|ESYT2|GABRG3|INPP4B|OPRM1|RCN1	2.11429
Allen_Brain_Atlas_up	alar_plate_of_evaginated_telencephalic_vesicle	alar_plate_of_evaginated_telencephalic_vesicle	DA9_SEG	4884	3083	76	47.9746	57	0.0185151	0.990378	0.0370301	0.0185151	0.997438	0.0370301	ABI2|ABL2|ACAP2|ARHGAP25|ARL15|CADM2|CEBPD|CGGBP1|CSMD1|CYLD|DOCK4|E2F3|EGLN1|FAM49B|FGFR1OP2|FILIP1L|GCNT2|GPD2|GPRIN3|IER5|IL17RA|IQGAP2|ITGAV|IVNS1ABP|KDM3A|KLHL2|KSR1|MEF2C|NLK|OSBPL8|P4HA1|PDK1|PER1|PHACTR1|PLCB1|PLEKHA2|PLXND1|PREX1|PRKCB|R3HDM1|RASA2|ROCK2|SEC14L1|SIPA1L1|SLC9A9|SP3|STRN|TBC1D30|TBC1D8|THRB|TIAM2|TLE4|TOP2B|VOPP1|ZBTB16|ZEB2|ZSWIM6	1.18813
Allen_Brain_Atlas_up	m1AD_(DM)_part_of_periaqueductal_gray	m1AD_(DM)_part_of_periaqueductal_gray	DA9_MEGENA_hubs	4884	308	54	3.40541	8	0.0186936	0.993996	0.0373871	0.0373871	0.993996	0.0747743	APOE|CD83|CDH13|FAM149A|FRMD4A|MIS18BP1|OPRM1|PPARGC1B	2.34921
Allen_Brain_Atlas_up	periventricular_stratum_of_m1AD	periventricular_stratum_of_m1AD	DA9_MEGENA_hubs	4884	308	54	3.40541	8	0.0186936	0.993996	0.0373871	0.0373871	0.993996	0.0747743	APOE|CD83|CDH13|FAM149A|FRMD4A|MIS18BP1|OPRM1|PPARGC1B	2.34921
Allen_Brain_Atlas_up	subpallial_amygdala	subpallial_amygdala	DA9_MEGENA_hubs	4884	308	54	3.40541	8	0.0186936	0.993996	0.0373871	0.0373871	0.993996	0.0747743	ACADSB|CSRNP2|DOCK10|GM2A|P2RY12|PAK3|PTPDC1|RCN1	2.34921
Allen_Brain_Atlas_up	commissural_pretectal_domain	commissural_pretectal_domain	DA9_SEG	4884	3083	63	39.7684	48	0.018779	0.990919	0.037558	0.037558	0.990919	0.075116	ABCC4|ANKRD44|CCNL1|CD83|CHORDC1|CIITA|DCTN4|DIP2C|GLIS3|GPBP1|HIPK1|IQGAP2|KDM4C|KIAA0232|KIF13A|KLHL8|LAPTM5|LRRTM4|LYST|METTL15|MFSD1|NLRC5|PCGF5|PDS5A|PHIP|PLCB2|RALGAPA2|RERE|RFX7|SHPRH|SIPA1L2|SIPA1L3|SLC15A4|SLC39A11|SLC4A7|SMARCA5|SREK1|ST3GAL6|STK32B|SUCLG2|TAB2|TBC1D22A|TCF7L2|VPS13C|VPS45|WIPF2|WIPI1|ZBTB20	1.20699
Allen_Brain_Atlas_up	dorsal_subnucleus_of_MG	dorsal_subnucleus_of_MG	DA9_MEGENA_hubs	4884	308	44	2.77477	7	0.018872	0.994504	0.0377441	0.0377441	0.994504	0.0754881	DCAKD|INPP4B|SFMBT2|SH3BP5|SLC44A5|USP36|ZNF384	2.52273
Allen_Brain_Atlas_up	r8_part_of_inferior_olive	r8_part_of_inferior_olive	DA9_MEGENA_hubs	4884	308	44	2.77477	7	0.018872	0.994504	0.0377441	0.0377441	0.994504	0.0754881	AIF1|CPA6|DECR1|GBE1|GLDN|LYPLAL1|NCOA4	2.52273
Allen_Brain_Atlas_up	Olfactory_tubercle,_polymorph_layer	Olfactory_tubercle,_polymorph_layer	DA9_SEG	4884	3083	53	33.456	41	0.0192865	0.991334	0.038573	0.038573	0.991334	0.0771461	CCDC146|CCM2|CDK19|CRYBG3|DDX5|DEK|EAF2|GNG7|GPRIN3|GTF2H1|HOOK3|IRAK3|ITGAV|IVNS1ABP|LRRK2|NRP2|OSBPL8|PAPOLA|PDE4B|PELI1|PHACTR1|PPP1R2|PPP2R2A|PRKCH|PTTG1IP|RYR1|SNX25|SPATA13|SSH2|STRN|TBC1D16|TBC1D8|TIAM1|TMOD1|TRPS1|TSC22D1|VRK2|WDPCP|YBX1|ZNF516|ZSWIM6	1.22549
Allen_Brain_Atlas_up	layer_1_of_PrS	layer_1_of_PrS	DA9_SEG	4884	3083	53	33.456	41	0.0192865	0.991334	0.038573	0.038573	0.991334	0.0771461	ATF7|BPTF|C1QB|CDC27|CHD1|CLU|CSTF3|DCAF6|ELP2|GLIS3|HECA|HNRNPK|IQGAP2|LRRTM4|MAP2K4|MRPL1|MSR1|NR3C2|NSL1|NT5C2|NUP160|P4HB|PARVG|PLEKHA2|PYGL|RNF4|RPRD1A|SCAF11|SH3BP5|SHPRH|SIPA1L3|SKI|SLC4A7|SMARCAD1|SP110|SRSF10|STAB1|TLR2|TMCC1|YTHDF3|ZBTB16	1.22549
Allen_Brain_Atlas_up	Nucleus_of_the_optic_tract	Nucleus_of_the_optic_tract	DA9_SEG	4884	3083	101	63.7557	74	0.0194423	0.988836	0.0388846	0.0388846	0.988836	0.0777693	ABCC4|ARHGAP12|ARID1B|ATL2|ATXN1|BPTF|CBFB|CCAR1|CCNL1|CHCHD3|CHORDC1|CIITA|CSF2RA|CYTH1|DIP2C|EHMT1|GLIS3|GNAQ|GNG10|GPD2|INTS6|INVS|IQGAP2|KDM4C|KIAA0232|KIF13A|LAPTM5|LRP1B|LRRTM4|LYST|MED13|MFSD1|MRPL1|N4BP1|NFIA|NOP58|NR3C2|PDE4DIP|PHIP|PIAS2|PLEKHA2|PPP4R2|PSMA1|RALGAPA2|RASAL2|RCC2|RNF114|RNF19A|RPRD1A|RPTOR|SAFB2|SEC11A|SEC24D|SH3BP5|SHPRH|SIPA1L2|SIPA1L3|SLC4A7|SMARCA5|SMARCAD1|SREK1|SRS…	1.16068
Allen_Brain_Atlas_up	Bed_nuclei_of_the_stria_terminalis,_posterior_division,_transverse_nucleus	Bed_nuclei_of_the_stria_terminalis,_posterior_division,_transverse_nucleus	DA9_MEGENA_hubs	4884	308	65	4.0991	9	0.0196816	0.99309	0.0393632	0.0393632	0.99309	0.0787263	DOCK10|EPM2AIP1|GABRG3|GRB10|HSPE1|PAK3|RCN1|SH3GL3|SLC40A1	2.1956
Allen_Brain_Atlas_up	pregeniculate_nucleus	pregeniculate_nucleus	DA9_MEGENA_hubs	4884	308	65	4.0991	9	0.0196816	0.99309	0.0393632	0.0393632	0.99309	0.0787263	AIF1|ALG8|BLNK|CACNB2|EXTL3|FIGN|GBE1|INPP4B|SH3BP5	2.1956
Allen_Brain_Atlas_up	sublayer_6a_of_CCx	sublayer_6a_of_CCx	DA9_SEG	4884	3083	82	51.7621	61	0.0198915	0.9893	0.0397829	0.0397829	0.9893	0.0605262	ADAM10|ARHGAP25|ARHGAP32|ATF6|ATP2A2|ATRX|CACNB4|CDK13|CHN1|CHSY3|CSMD1|CYB5R4|DENND1A|DIP2B|DYNLL1|EEF1D|EPS15|FAR1|FER|HERC4|HIVEP1|IER5|IGSF21|KCTD20|KHDRBS3|MAP3K5|MIA2|MYO5A|OGFRL1|OSBPL3|PPM1K|PPME1|PRNP|PSD3|PSME4|RAPH1|ROCK2|SLA|SLC15A4|SLC39A10|SLC8A1|SMAP1|SNW1|SPRED1|SREBF2|SSBP3|ST3GAL5|STMN1|STRBP|STX7|TANC2|TBK1|TLE4|TOP2B|TPD52|TUBGCP2|UBE2K|USP37|WIPF2|ZMYM2|ZNF280D	1.17847
Allen_Brain_Atlas_up	periventricular_stratum_of_SeStr	periventricular_stratum_of_SeStr	DA9_MEGENA_hubs	4884	308	76	4.79279	10	0.0199998	0.992488	0.0399996	0.0399996	0.992488	0.0799991	CACNA1E|CXCR4|DOCK10|DOCK4|FAM49A|GABRG3|GALNT13|KCNJ2|TIAM2|YPEL2	2.08647
Allen_Brain_Atlas_up	Anterior_amygdalar_area	Anterior_amygdalar_area	DA9_SEG	4884	3083	56	35.3497	43	0.0206538	0.990396	0.0413076	0.0413076	0.990396	0.0826153	ATP11B|CAMK2D|CMTM7|DISC1|EEFSEC|ELMO1|FLI1|GALNT11|GRIK1|GTF2H1|HIP1|IL4R|ILKAP|INO80|KCNK13|KDM4B|KLHL5|MAGT1|MEF2A|MLXIPL|MRPS5|N4BP1|NEGR1|NPC2|NUAK1|NUP160|PARP4|PBX3|PLEKHA1|PUM1|RBM6|RHBDF2|RUFY1|SAMD4A|SLC25A26|SMC5|SPTLC1|SSBP2|TCERG1|TMEM65|VEGFA|VRK2|WDPCP	1.21642
Allen_Brain_Atlas_up	OB_olfactory_fiber_layer	OB_olfactory_fiber_layer	DA9_SEG	4884	3083	46	29.0373	36	0.0207078	0.991236	0.0414157	0.0236831	0.992748	0.0473661	ABCA1|ATF7|CD163|CTBP2|CXCR4|DOCK7|ELF1|FCER1G|FCGR2A|FHIT|FILIP1L|JARID2|LHFPL2|LY86|MAGT1|MAP3K1|MCTP1|NFATC3|NT5C2|ORMDL1|P2RY12|PKN2|PPP3CC|RAB20|RASA2|SCYL2|SENP7|STXBP3|SYAP1|TGFBR1|TLR1|TLR2|TMEM117|TRMT11|TTC28|ZFP36L2	1.23979
Allen_Brain_Atlas_up	superficial_stratum_of_r9BL	superficial_stratum_of_r9BL	DA9_SEG	4884	3083	46	29.0373	36	0.0207078	0.991236	0.0414157	0.0414157	0.991236	0.0828313	ADCY7|AGPS|ANXA4|C3|CLN8|CXCL16|DNMT3A|DOCK8|EIF4B|FARS2|FEZ2|GBE1|IKZF1|IMMP2L|KDM2B|LMO2|MIS18BP1|MS4A6A|MYO1F|NFE2L2|NRF1|ODF2L|PAK2|PMS1|PTPN18|RNF213|SCFD1|SETBP1|SLC11A2|SNX8|STAMBPL1|TAF1D|THADA|TLR2|TMEM117|VSNL1	1.23979
Allen_Brain_Atlas_up	periventricular_stratum_of_ITTh	periventricular_stratum_of_ITTh	DA9_MEGENA_hubs	4884	308	55	3.46847	8	0.0207194	0.993208	0.0414388	0.0256426	0.993208	0.0512852	CACNB2|CD83|CNTNAP4|FAM149A|MLYCD|OPRM1|TMEM163|ZNF384	2.30649
Allen_Brain_Atlas_up	Parapyramidal_nucleus	Parapyramidal_nucleus	DA9_MEGENA_hubs	4884	308	45	2.83784	7	0.0211827	0.993672	0.0423655	0.0423655	0.993672	0.0847309	AIF1|FCGBP|GLDN|KIAA1324L|MSH2|NALCN|SLC40A1	2.46667
Allen_Brain_Atlas_up	r7_part_of_parapyramidal_nucleus	r7_part_of_parapyramidal_nucleus	DA9_MEGENA_hubs	4884	308	45	2.83784	7	0.0211827	0.993672	0.0423655	0.0423655	0.993672	0.0847309	AIF1|IL1B|KIAA1324L|MIS18BP1|MSH2|SLC40A1|TMEM170A	2.46667
Allen_Brain_Atlas_up	superficial_stratum_of_r7BM	superficial_stratum_of_r7BM	DA9_MEGENA_hubs	4884	308	45	2.83784	7	0.0211827	0.993672	0.0423655	0.0423655	0.993672	0.0847309	AIF1|IL1B|KIAA1324L|MIS18BP1|MSH2|SLC40A1|TMEM170A	2.46667
Allen_Brain_Atlas_up	Lateral_posterior_nucleus_of_the_thalamus	Lateral_posterior_nucleus_of_the_thalamus	DA9_MEGENA_hubs	4884	308	88	5.54955	11	0.0214653	0.991393	0.0429307	0.0429307	0.991393	0.0858614	CACNB2|DCAKD|DGKI|DOCK10|ELMO1|EXTL3|KLHL32|SLC11A1|SLC44A5|TBC1D22A|TMEM108	1.98214
Allen_Brain_Atlas_up	Simple_lobule,_granular_layer	Simple_lobule,_granular_layer	DA9_SEG	4884	3083	72	45.4496	54	0.0216182	0.988803	0.0432364	0.0432364	0.988803	0.0864727	A2M|AFF1|APPL2|ARAP1|ARHGAP31|ARHGAP5|ASPH|ATXN7L1|B3GNT5|BTG1|CD300A|CHD7|CREG1|CYTH3|DAP|DGKD|DNAJC3|DNM3|DUSP10|ERC1|FAM107B|FRS2|GIT2|GLDN|GRID2|HEATR5B|HIPK2|HK2|INPP5B|ITPRIPL2|KCNIP1|MAX|MPZL1|MTUS1|NFIA|PHACTR4|PHC2|PPP6R2|PSPC1|PTPRM|RBM39|SKI|SLC20A2|SMG1|SNRK|SPECC1|SRGAP2|STRN3|TTLL5|UBN2|ZBTB46|ZFP36L1|ZMIZ1|ZNF846	1.18813
Allen_Brain_Atlas_up	ethmoid_nucleus	ethmoid_nucleus	DA9_SEG	4884	3083	72	45.4496	54	0.0216182	0.988803	0.0432364	0.0432364	0.988803	0.0864727	AGFG1|AKAP10|AKAP13|ARHGEF2|B4GALT5|BOD1L1|CAMK2D|CDYL|CREG1|CTIF|CTNND1|ELMO1|FAM110B|FAR2|FRYL|GRIK1|GTF2IRD1|KDM3B|LHFPL2|MRPS28|NFKB1|NIN|NR3C1|OLR1|OSBPL3|PHACTR2|PHACTR4|PRKCH|PTPN4|RASGEF1B|RBM6|RBMS1|RCSD1|RHOBTB3|SECISBP2L|SLC11A1|SLC23A2|SLC25A37|SNX29|SOCS6|SPTLC2|SRGAP1|SYTL3|TAF1|TBCK|TCF7L2|TIAM1|TMEM131|TMEM163|TSPAN14|TTC19|YWHAH|YWHAQ|ZCCHC7	1.18813
Allen_Brain_Atlas_up	intralaminar_nuclei	intralaminar_nuclei	DA9_MEGENA_hubs	4884	308	77	4.85586	10	0.0217482	0.991714	0.0434963	0.0217482	0.99931	0.0434963	APBB2|CNTN4|ELMO1|ESYT2|EXTL3|GBE1|INPP4B|OPRM1|RASGEF1B|TMEM163	2.05937
Allen_Brain_Atlas_up	intermediate_stratum_of_CoPD	intermediate_stratum_of_CoPD	DA9_SEG	4884	3083	59	37.2434	45	0.021933	0.989487	0.0438659	0.0438659	0.989487	0.0438659	ABCC4|ARHGAP12|ARID1B|CCAR1|CCNL1|CD53|DIP2C|GLIS3|GPBP1|HIPK1|KDM4C|KIAA0232|KIF13A|KLHL8|LRRTM4|LYST|MFSD1|NLRC5|PCGF5|PHIP|PLCB2|PYGL|RERE|SHPRH|SIPA1L2|SIPA1L3|SLC15A4|SLC39A11|SLC4A7|SMARCA5|SPOPL|SREK1|SSBP1|STK32B|SYK|TCF12|TCF7L2|ULK4|USP53|VPS45|WDR26|WIPF2|WIPI1|ZBTB20|ZCCHC7	1.20827
Allen_Brain_Atlas_up	Posterolateral_visual_area,_layer_6b	Posterolateral_visual_area,_layer_6b	DA9_SEG	4884	3083	94	59.337	69	0.0221283	0.987423	0.0442567	0.0442567	0.987423	0.0885134	ADAM10|ADAM17|ADD1|AK2|ANKLE2|ANKRD17|ARHGAP25|ARHGAP26|ARHGAP32|ARHGAP4|ARHGEF12|ARNT|ARNTL|ASH1L|ATP1A1|ATXN1|BNIP3L|CAP1|CHD2|CHSY3|CTNNB1|DDX42|DOCK2|EP300|ERGIC1|GPD2|GPI|HDAC4|HDLBP|HP1BP3|IER5|IGSF21|KBTBD2|KHDRBS3|LRRC8B|MACROD2|MAP3K5|MAPK10|MPHOSPH6|MYO9B|NFIA|NR3C1|NUDCD3|OSBPL11|PACS1|PAPOLA|PBRM1|PER1|PICALM|POU2F2|PRKAG2|PRKRIP1|PSD3|PTPN18|RAB20|RBM6|RNF130|RNF24|RSF1|SLC30A7|SLC8A…	1.16285
Allen_Brain_Atlas_up	sublayer_6a_of_PCx	sublayer_6a_of_PCx	DA9_SEG	4884	3083	94	59.337	69	0.0221283	0.987423	0.0442567	0.0442567	0.987423	0.0885134	ACSL1|ARFGEF1|ARHGAP25|ARHGAP32|ATG4C|ATP1A1|ATP2A2|ATRX|BCAS2|BLNK|BNIP3|CACNB4|CUL3|DNAJC13|ELP2|EXOC1|FAM49B|FGFR1OP2|GPCPD1|GTDC1|HDLBP|HERPUD1|IER5|IL17RA|ITGAV|KDM2A|LASP1|LNPEP|LRP1|MAPK10|MIB1|MTPN|MYO5A|NEK6|NLGN1|OSBPL3|PIK3R1|PIP4K2A|PIP5K1A|PPME1|PRKCB|PSD3|PSME4|PSMF1|PTPN11|PTPN2|RAB1A|RAPGEF1|RNF24|ROCK2|SEL1L|SETD3|SMAP1|SNX25|SORT1|SPIRE1|STRBP|TANC2|TBC1D30|TOP2B|TTC14|TTC7A|USP…	1.16285
Allen_Brain_Atlas_up	Mediodorsal_nucleus_of_the_thalamus,_central_part	Mediodorsal_nucleus_of_the_thalamus,_central_part	DA9_SEG	4884	3083	75	47.3434	56	0.0224415	0.988155	0.044883	0.0224415	0.993205	0.044883	ACSL3|AGFG1|ARID5B|ARNTL|ATP11A|ATP11C|B4GALT5|CREG1|CTNNB1|CTNND1|DDHD1|ELF1|ELMO1|ESYT2|FRYL|GALK2|GTF2IRD1|IGSF21|KLF6|LYRM4|MAP3K8|MRPS28|NIN|OFD1|OPRM1|OSBPL3|OXSR1|PHACTR4|PHLPP1|PRKCH|PTPN4|RBFOX1|RBMS1|RCSD1|REV1|RHOBTB3|RREB1|SECISBP2L|SETBP1|SLC23A2|SNX29|SOCS6|SPTLC2|SRGAP1|ST6GALNAC3|STK32B|TAF1|TBCK|TCF7L2|TLN2|TMEM163|TSPAN14|TTC19|UBE2E1|XRRA1|ZFHX3	1.18285
Allen_Brain_Atlas_up	cortex_of_cerebellar_hemisphere	cortex_of_cerebellar_hemisphere	DA9_SEG	4884	3083	75	47.3434	56	0.0224415	0.988155	0.044883	0.044883	0.988155	0.0897661	A2M|AFF1|APPL2|ARAP1|ARHGAP31|ARHGAP5|ASPH|ATXN7L1|B3GNT5|BTG1|CD300A|CHD7|CLEC16A|CREG1|CYTH3|DAP|DGKD|DNAJC3|DNM3|DUSP10|ERC1|FAM107B|FKBP5|FRS2|GIT2|GRID2|HIPK2|HK2|INPP5B|ITPRIPL2|KIAA2026|MAX|MNAT1|MPZL1|MTUS1|NFIA|PHC2|PPP6R2|PRPF38B|PSPC1|PTPRM|PXK|SERPINB9|SKI|SLC20A2|SNRK|SPECC1|SRGAP2|STRN3|TBL1X|TTLL5|UBN2|ZBTB46|ZFP36L1|ZMIZ1|ZNF846	1.18285
Allen_Brain_Atlas_up	internal_granular_layer_of_CbHCx	internal_granular_layer_of_CbHCx	DA9_SEG	4884	3083	75	47.3434	56	0.0224415	0.988155	0.044883	0.044883	0.988155	0.0897661	A2M|AFF1|APPL2|ARAP1|ARHGAP31|ARHGAP5|ASPH|ATXN7L1|B3GNT5|BTG1|CD300A|CHD7|CREG1|CYTH3|DAP|DGKD|DIDO1|DNM3|DUSP10|ERC1|FAM107B|FNBP1|FRS2|GIT2|GRID2|HIPK2|HK2|INPP5B|ITPRIPL2|KIAA2026|MAX|MPZL1|MTUS1|NFIA|PHC2|PPP6R2|PRPF38B|PSPC1|PTPRM|PXK|SERPINB9|SKI|SLC20A2|SMG1|SNRK|SPECC1|SRGAP2|SSH2|STRN3|TBL1X|TTLL5|UBN2|ZBTB46|ZFP36L1|ZMIZ1|ZNF846	1.18285
Allen_Brain_Atlas_up	superficial_stratum_of_cerebellar_hemisphere	superficial_stratum_of_cerebellar_hemisphere	DA9_SEG	4884	3083	75	47.3434	56	0.0224415	0.988155	0.044883	0.044883	0.988155	0.0897661	A2M|AFF1|APPL2|ARAP1|ARHGAP31|ARHGAP5|ASPH|ATXN7L1|B3GNT5|BTG1|CD300A|CHD7|CLEC16A|CREG1|CYTH3|DAP|DGKD|DNAJC3|DNM3|DUSP10|ERC1|FAM107B|FKBP5|FRS2|GIT2|GRID2|HIPK2|HK2|INPP5B|ITPRIPL2|KIAA2026|MAX|MNAT1|MPZL1|MTUS1|NFIA|PHC2|PPP6R2|PRPF38B|PSPC1|PTPRM|PXK|SERPINB9|SKI|SLC20A2|SNRK|SPECC1|SRGAP2|STRN3|TBL1X|TTLL5|UBN2|ZBTB46|ZFP36L1|ZMIZ1|ZNF846	1.18285
Allen_Brain_Atlas_up	Subparafascicular_nucleus,_magnocellular_part	Subparafascicular_nucleus,_magnocellular_part	DA9_SEG	4884	3083	62	39.1372	47	0.0231259	0.98861	0.0462518	0.0462518	0.98861	0.0925036	AK2|ARHGAP6|ATE1|CAMK2D|CD83|CSPP1|CYBB|CYLD|DCTN4|DDHD1|EEF1G|ETFA|EVL|FARP1|IDS|IL6R|IPO9|KIAA1328|KLF6|LRRC8B|MAPK1IP1L|MBOAT7|MEF2A|NHLRC2|OPRM1|PAM|PDXK|PFDN5|PHF20|PLEKHB2|POLK|PREX1|PRKCH|SCRN1|SIK3|SLC37A1|SPEN|SRSF3|STAG1|TCF7L2|TMPO|TRA2B|TTC19|UBE2E3|USP22|VAPB|YWHAQ	1.2009
Allen_Brain_Atlas_up	thalamic_(p2)_zona_limitans_domain	thalamic_(p2)_zona_limitans_domain	DA9_SEG	4884	3083	62	39.1372	47	0.0231259	0.98861	0.0462518	0.0231259	0.995093	0.0462518	ACSL3|AGFG1|ANKMY1|ARHGAP6|ATP11C|B4GALT5|CAMK1D|CCDC7|CDYL|CLU|CREG1|CTIF|DDHD1|FAM126B|FAR2|FRMD4A|FRYL|GBE1|GTF2IRD1|KCNIP4|KCNQ3|LAMP2|MYO5A|NIN|OSBPL3|PCDH9|PHACTR4|PHF20|PPARD|PRKCH|PTPN4|PTPRJ|RREB1|SECISBP2L|SH3KBP1|SLC25A37|SNX29|SOCS6|SPTLC2|SRGAP1|TBC1D14|TCF7L2|TLN2|TMEM163|TSPAN14|ZDHHC14|ZFHX3	1.2009
Allen_Brain_Atlas_up	medial_part_of_the_lateral_habenular_nucleus	medial_part_of_the_lateral_habenular_nucleus	DA9_MEGENA_hubs	4884	308	67	4.22523	9	0.0235918	0.991437	0.0471836	0.0471836	0.991437	0.0943672	CNTN4|DCAKD|ELMO1|GNA13|INPP4B|OPRM1|PTPDC1|TEX2|ZNF384	2.13006
Allen_Brain_Atlas_up	Bed_nucleus_of_the_anterior_commissure	Bed_nucleus_of_the_anterior_commissure	DA9_MEGENA_hubs	4884	308	78	4.91892	10	0.0236052	0.99088	0.0472104	0.0472104	0.99088	0.0944208	DOCK10|EPM2AIP1|GLDN|GRB10|INPP4B|OPRM1|PAK3|RCN1|SH3GL3|SLC40A1	2.03297
Allen_Brain_Atlas_up	Lateral_group_of_the_dorsal_thalamus	Lateral_group_of_the_dorsal_thalamus	DA9_MEGENA_hubs	4884	308	78	4.91892	10	0.0236052	0.99088	0.0472104	0.0472104	0.99088	0.0944208	CACNB2|DCAKD|DGKI|ELMO1|EXTL3|GBE1|INPP4B|RASGEF1B|SLC11A1|SLC44A5	2.03297
Allen_Brain_Atlas_up	Septofimbrial_nucleus	Septofimbrial_nucleus	DA9_MEGENA_hubs	4884	308	78	4.91892	10	0.0236052	0.99088	0.0472104	0.0472104	0.99088	0.0944208	ACADSB|CXCR4|DOCK10|FAM149A|GABRG3|GALNT13|GM2A|KCTD12|OPRM1|PTPDC1	2.03297
Allen_Brain_Atlas_up	OB_olfactory_fiber_layer	OB_olfactory_fiber_layer	DA9_MEGENA_hubs	4884	308	46	2.9009	7	0.0236831	0.992748	0.0473661	0.0236831	0.992748	0.0473661	CD163|CPA6|CXCR4|HADH|IL1B|P2RY12|ZFP36L2	2.41304
Allen_Brain_Atlas_up	prosomere_3	prosomere_3	DA9_MEGENA_hubs	4884	308	46	2.9009	7	0.0236831	0.992748	0.0473661	0.0473661	0.992748	0.0947323	ACADSB|EXTL3|FIGN|GBE1|INPP4B|SH3BP5|TBC1D22A	2.41304
Allen_Brain_Atlas_up	Prelimbic_area,_layer_6a	Prelimbic_area,_layer_6a	DA9_SEG	4884	3083	106	66.912	77	0.0237707	0.985909	0.0475413	0.0475413	0.985909	0.0642454	ADAM10|ADNP|ARHGAP25|ATP2A2|ATP6V0C|AZIN1|CABIN1|CAPZB|CASC4|CCT6A|CDK13|CHSY3|CSMD1|CUL4A|DDX42|DICER1|DIP2B|DNAJC13|DYRK1A|EEA1|EPN2|ESCO1|FAR1|FER|HERC4|HIVEP1|HSPA4|IGSF21|ITSN2|KCTD20|MARS|MBD5|METTL9|MTMR6|MYO5A|NFATC1|NMT1|PIK3CB|PIK3R1|PNRC1|PPA1|PPM1K|PPME1|PRKAG2|PSMA1|PSMD1|RAPGEF1|RAPH1|RBM17|RNF114|RPTOR|SEL1L|SGMS1|SLA|SLC35F5|SMAP1|SMURF1|SNW1|SNX13|SPATA5|TAF15|TBRG1|TLE4|TLR2|TPD…	1.15077
Allen_Brain_Atlas_up	Prelimbic_area,_layer_1	Prelimbic_area,_layer_1	DA9_SEG	4884	3083	81	51.1308	60	0.0239176	0.986946	0.0478352	0.0478352	0.986946	0.0956704	AATF|ADAM10|AHCTF1|ARID5A|ATG2B|ATG5|CCDC66|CGGBP1|CHD1|CHSY3|COG3|CSNK1G1|CSPP1|DDX18|DDX50|DTNA|EBI3|EIF2S2|GALNT7|GON4L|IFRD1|JMJD1C|KCNQ1|KIAA2026|LRRK1|MCPH1|MTF2|NAGK|NLGN1|ORMDL1|PDE4B|PIP5K1A|POU2F2|PTPN1|RAB20|RNF114|SBNO1|SEC11A|SETD5|SLC35F5|SMARCA4|SMYD3|SPG7|SRSF10|STX7|TBK1|TPD52|UBE2E3|UBE2O|UBE4A|USP14|USP37|USP47|VPS4B|WDR26|WWP2|ZFP36|ZFP36L2|ZMYM6|ZNF516	1.17346
Allen_Brain_Atlas_up	layer_3_of_InsCx	layer_3_of_InsCx	DA9_SEG	4884	3083	81	51.1308	60	0.0239176	0.986946	0.0478352	0.0478352	0.986946	0.0956704	ACBD6|ACTR2|ADAM10|ARL5A|ASAH1|BCAS2|BNIP3|CASK|CHIC2|CLEC7A|CNOT1|CYTIP|DHRS3|DHX34|DISC1|DYRK1A|E2F3|EEFSEC|EHBP1|FBXO42|FLI1|GALNT11|GOLGA4|HM13|HNRNPF|LAPTM5|MCTP1|MS4A6A|NAA16|NAGK|NEGR1|P2RX7|PDIA3|PDSS2|PIK3R1|PIK3R5|PLAUR|PNRC1|POU2F2|PPM1K|PTPN1|RBM19|RNF130|SAMD4B|SBNO1|SDK1|SECISBP2L|SEL1L|SMYD3|SNX18|TBRG1|TERF2IP|TFEC|TTC7A|UBE2E1|USP10|VPS8|XRCC6|YY1|ZNF148	1.17346
Allen_Brain_Atlas_up	layer_4_of_OCx	layer_4_of_OCx	DA9_SEG	4884	3083	81	51.1308	60	0.0239176	0.986946	0.0478352	0.0478352	0.986946	0.0956704	ABL1|ARHGAP32|ARNT|ARNTL|ASAP1|ATG4C|ATP1A1|BAZ1A|BCAS2|BLNK|CDKN1A|DDX50|DLG1|DLGAP1|DPP10|E2F3|FOS|FOXO3|GALNT7|GAPDH|GCA|HDLBP|HRH2|IER5|IL17RA|IRS2|LASP1|MAPK10|MAST3|MED14|MERTK|MPHOSPH6|MTPN|NLK|NR4A3|OSBPL11|PER1|PPP1R12A|PRKX|PSD3|R3HDM1|R3HDM2|RALY|RAPH1|SAFB|SLC9A9|SORT1|SPATS2L|SPIRE1|TANC2|TBC1D30|TFRC|TGFBR1|TNRC18|TOP2B|TPT1|VGLL4|VMP1|ZBTB16|ZNF655	1.17346
Allen_Brain_Atlas_up	Periaqueductal_gray	Periaqueductal_gray	DA9_SEG	4884	3083	42	26.5123	33	0.0240482	0.990072	0.0480964	0.0480964	0.990072	0.0961929	AIDA|ARHGAP5|ATE1|BNC2|C1QB|CBFB|CD83|CREBL2|DISP1|ELP3|ETFA|FAM149A|GATAD1|IL4R|MEF2A|NBAS|NOL7|PDXK|PFDN5|PRMT2|RERE|RFX7|SEC24A|SETX|SNX6|TCF7L2|TMEM39A|TUBGCP3|UBAP2|UBE2E1|ULK4|WWP2|ZBTB11	1.24471
Allen_Brain_Atlas_up	dorsolateral_part_of_Lat	dorsolateral_part_of_Lat	DA9_SEG	4884	3083	52	32.8247	40	0.0241165	0.988929	0.0482331	0.0482331	0.988929	0.0663704	APPL2|ARHGAP5|ASPH|ATXN7L1|BAZ2B|BTG1|CD300A|CDC37|CHD7|CLEC16A|DNM3|DUSP10|FAM107B|FAM91A1|FBXW8|GRID2|ITPRIPL2|KDM6A|KIAA2026|KIF16B|MAX|MRPL1|MTUS1|NSL1|PLAG1|PRELID2|PTPRM|RBM39|RBMX|SERPINB9|SNRK|SNX5|SP110|SPECC1|SYNRG|TNFSF13B|TRIM14|USP25|ZBTB46|ZFP36L1	1.21859
Allen_Brain_Atlas_up	Lobule_II,_granular_layer	Lobule_II,_granular_layer	DA9_SEG	4884	3083	65	41.0309	49	0.0242354	0.987769	0.0484708	0.0484708	0.987769	0.0969417	A2M|AFF1|APPL2|ARAP1|ARHGAP31|ARHGAP5|ASPH|ATXN7L1|B3GNT5|BTG1|CD46|CHD7|CREG1|CYTH3|DAP|DCAF6|DNAJC3|DUSP10|ERC1|ETFA|FAM107B|FNIP2|FOXK2|GRID2|HEATR5A|HECA|HIPK2|HK2|ITPRIPL2|KDM2B|MIS18BP1|MPZL1|MTUS1|NPAS3|NRG3|PHC2|PRPF38B|PTPRM|PYGL|SLAIN2|SLC20A2|SNRK|STRN3|TTLL5|UBE2L3|WDPCP|ZBTB46|ZDHHC14|ZNF780B	1.19422
Allen_Brain_Atlas_up	intermediate_tier_of_thalamus	intermediate_tier_of_thalamus	DA9_SEG	4884	3083	65	41.0309	49	0.0242354	0.987769	0.0484708	0.0242354	0.99782	0.0484708	ACSL3|AGFG1|AKAP13|B4GALT5|CAMK2D|CREG1|CTIF|CTNNB1|CTNND1|ELMO1|ESYT2|FAM110B|FRYL|GTF2IRD1|LHFPL2|LRRTM4|MRPS28|NEK6|NIN|NR3C1|OPRM1|OSBPL3|PHACTR4|PRKCH|PTPN4|PTPRJ|REV1|RHOBTB3|SEC24D|SECISBP2L|SERPINB6|SIPA1L3|SLC11A1|SLC23A2|SLC25A37|SNX29|SOCS6|SPTLC2|SRGAP1|TAF1|TBCK|TCF7L2|TIAM1|TLN2|TMEM163|TSPAN14|TTC19|VPS13C|ZCCHC7	1.19422
Allen_Brain_Atlas_up	mantle_zone_of_ITTh	mantle_zone_of_ITTh	DA9_SEG	4884	3083	65	41.0309	49	0.0242354	0.987769	0.0484708	0.0242354	0.99782	0.0484708	ACSL3|AGFG1|AKAP13|B4GALT5|CAMK2D|CREG1|CTIF|CTNNB1|CTNND1|ELMO1|ESYT2|FAM110B|FRYL|GTF2IRD1|LHFPL2|LRRTM4|MRPS28|NEK6|NIN|NR3C1|OPRM1|OSBPL3|PHACTR4|PRKCH|PTPN4|PTPRJ|REV1|RHOBTB3|SEC24D|SECISBP2L|SERPINB6|SIPA1L3|SLC11A1|SLC23A2|SLC25A37|SNX29|SOCS6|SPTLC2|SRGAP1|TAF1|TBCK|TCF7L2|TIAM1|TLN2|TMEM163|TSPAN14|TTC19|VPS13C|ZCCHC7	1.19422
Allen_Brain_Atlas_up	striatal_part_of_olfactory_tuberculum	striatal_part_of_olfactory_tuberculum	DA9_SEG	4884	3083	65	41.0309	49	0.0242354	0.987769	0.0484708	0.0484708	0.987769	0.0969417	CCM2|CDK19|CRYBG3|CYLD|DDX5|DEK|EAF2|EEFSEC|ENTPD1|GLCE|GNG7|GPRIN3|GTF2H1|IMMP2L|IRAK3|IVNS1ABP|KIAA0232|KLHL2|LRRK2|OSBPL8|PDE4B|PELI1|PHACTR1|PLEKHA5|PPP1R2|PPP2R2A|PPP4R1|PRKCB|PTTG1IP|RBM6|SMAD4|SMYD3|SNX25|SPATA13|SSH2|STRN|TBC1D30|TBC1D8|TIAM1|TOP1|TRPS1|UST|UTRN|VRK2|WDPCP|YBX1|ZNF516|ZNRF2|ZSWIM6	1.19422
Allen_Brain_Atlas_up	layer_2_of_VPrP_cortex	layer_2_of_VPrP_cortex	DA9_SEG	4884	3083	84	53.0246	62	0.0245754	0.986387	0.0491508	0.0491508	0.986387	0.0983016	ACTR2|ARHGEF7|ARID1B|ATP1A1|CDC42SE2|CHN1|CKB|CLEC7A|COMMD10|CXCL16|DHRS3|DHX34|DISC1|DOCK3|E2F3|ERC2|FBXO34|FGD2|GALNT11|GPRIN3|GTF2IRD1|HIP1|IKBKB|ILKAP|ITGAV|KCNK13|LRMP|MRPS5|MTF2|NAGK|NEGR1|NLK|OS9|PAPOLA|PAPOLG|PDE4B|PLXND1|PNRC1|PPP1R2|PPP2CA|PPP4R1|PTTG1IP|RASGEF1C|RCSD1|RIOK3|RNF130|ROBO2|RSRC1|SERINC1|SLC9A9|SNX18|SNX8|SPTLC1|STIM1|TFEC|TIAM1|TRPS1|TYROBP|UST|VMP1|XRCC6|ZFAND5	1.16927
Allen_Brain_Atlas_up	intermediate_stratum_of_Str	intermediate_stratum_of_Str	DA9_MEGENA_hubs	4884	308	90	5.67568	11	0.0249641	0.989744	0.0499283	0.0429961	0.989744	0.0859922	CACNB2|DGKI|DOCK4|GALNT13|KCNJ2|P4HA1|RASGEF1B|RCN1|SH3GL3|TIAM2|YPEL2	1.9381
Allen_Brain_Atlas_up	putamen	putamen	DA9_MEGENA_hubs	4884	308	90	5.67568	11	0.0249641	0.989744	0.0499283	0.0499283	0.989744	0.0998566	CACNB2|DGKI|DOCK4|GALNT13|KCNJ2|P4HA1|RASGEF1B|RCN1|SH3GL3|TIAM2|YPEL2	1.9381
Allen_Brain_Atlas_up	diencephalon	diencephalon	DA9_SEG	4884	3083	55	34.7185	42	0.0256426	0.987831	0.0512852	0.0256426	0.999975	0.0512852	ACSL3|AGFG1|ATP11C|CAMK1D|CLU|CREG1|ELMO1|ENTPD1|FAM110B|FAR2|FRYL|GBE1|GTF2IRD1|KCNIP4|LAMP2|MRPS28|NEK1|OGFRL1|OLR1|OPRM1|PHACTR2|PHACTR4|PPARD|PRKCH|PTPN4|PTPRJ|RREB1|SECISBP2L|SLC11A1|SLC25A37|SNX29|SOCS6|SPTLC2|SRGAP1|TAB2|TBC1D22A|TCF7L2|TIAM1|TLN2|TSPAN14|TTC19|ZFHX3	1.20973
Allen_Brain_Atlas_up	periventricular_stratum_of_ITTh	periventricular_stratum_of_ITTh	DA9_SEG	4884	3083	55	34.7185	42	0.0256426	0.987831	0.0512852	0.0256426	0.993208	0.0512852	ACSL3|AGFG1|AP2A2|B4GALT5|BBS9|CAMK2D|CD83|CMTM7|CREG1|CTNNB1|DDHD1|FAM149A|GALK2|GLCE|LHFPL2|MORF4L1|MTG1|NEK6|NR3C1|OPRM1|OSBPL3|OXR1|OXSR1|PTPN4|SCRN1|SLC25A37|SNX29|SRGAP1|STMN1|TAF1|TBC1D16|TBCK|TCF7L2|TLN2|TMEM163|TMEM176B|TNKS|TTC19|TTC27|UBAP2|UBE2E3|WWP2	1.20973
Allen_Brain_Atlas_up	Medial_geniculate_complex	Medial_geniculate_complex	DA9_SEG	4884	3083	45	28.406	35	0.0262002	0.988639	0.0524005	0.0262002	0.998351	0.0524005	AGFG1|ATM|BTBD9|CTNND1|FAM118A|FAR2|GLIS3|HS2ST1|IRF2|LYST|MEF2A|MRPS28|NCK1|NR3C2|PPARD|PTPN4|REV1|RSRC1|SEC24D|SFMBT2|SH3BP5|SIPA1L3|SLC23A2|SOCS6|SPTLC2|SRGAP1|TBC1D22A|TBCK|TCF7L2|THOC1|TIAM1|TSPAN14|UHRF2|USP36|ZBTB20	1.23213
Allen_Brain_Atlas_up	secondary_prosencephalon	secondary_prosencephalon	DA9_SEG	4884	3083	77	48.6059	57	0.0279087	0.984781	0.0558173	0.0279087	0.997132	0.0558173	ABI2|ABL2|ACAP2|ARHGAP25|ARL15|CADM2|CEBPD|CGGBP1|CSMD1|CYLD|DOCK4|E2F3|EGLN1|ENTPD1|FILIP1L|GCNT2|GPD2|GPRIN3|IER5|IL17RA|IQGAP2|ITGAV|IVNS1ABP|KDM3A|KLHL2|KSR1|LRRK2|MEF2C|NLK|OSBPL8|P4HA1|PDK1|PHACTR1|PLCB1|PLEKHA2|PLXND1|PREX1|PTK2B|PTPRJ|R3HDM1|RASA2|RASGEF1C|RGS12|ROCK2|SIPA1L1|SLC9A9|SP3|STRN|TBC1D30|TBC1D8|THRB|TIAM2|TLE4|TOP2B|VOPP1|ZBTB16|ZSWIM6	1.1727
Allen_Brain_Atlas_up	mantle_zone_of_p2ZL	mantle_zone_of_p2ZL	DA9_SEG	4884	3083	61	38.5059	46	0.0283579	0.985771	0.0567158	0.0283579	0.995648	0.0567158	ACSL3|AGFG1|ANKMY1|ARHGAP6|ATP11C|B4GALT5|CAMK1D|CCDC7|CDYL|CREG1|CTIF|DDHD1|FAM126B|FAR2|FRMD4A|FRYL|GBE1|GTF2IRD1|KCNIP4|KCNQ3|LAMP2|MYO5A|NIN|OSBPL3|PCDH9|PHACTR4|PHF20|PPARD|PRKCH|PTPN4|PTPRJ|RREB1|SECISBP2L|SH3KBP1|SLC25A37|SNX29|SOCS6|SPTLC2|SRGAP1|TBC1D14|TCF7L2|TLN2|TMEM163|TSPAN14|ZDHHC14|ZFHX3	1.19462
Allen_Brain_Atlas_up	Thalamus	Thalamus	DA9_SEG	4884	3083	80	50.4996	59	0.0286544	0.98413	0.0573088	0.0286544	0.999604	0.0573088	ACSL3|AGFG1|ATP11C|ATXN1|B4GALT5|CAMK1D|CDYL|CREG1|CTNNB1|CTNND1|ELMO1|ESYT2|FAM110B|FAR2|FRYL|GBE1|GTF2IRD1|IRF8|KCNIP4|KCNQ3|LAMP2|MEF2A|MRPS28|NEK1|NIN|OGFRL1|OLR1|OPRM1|OSBPL3|PHACTR2|PHACTR4|PPARD|PRKCH|PTPN4|PTPRJ|RBFOX1|RBM6|REV1|RHOBTB3|RREB1|RTTN|SECISBP2L|SLC11A1|SLC23A2|SLC25A37|SNX29|SOCS6|SPTLC2|SRGAP1|TBCK|TCF7L2|TIAM1|TLN2|TMEM131|TMEM163|TRPS1|TSPAN14|TTC19|ZFHX3	1.16833
Allen_Brain_Atlas_up	central_subpallium_(classic_basal_ganglia)	central_subpallium_(classic_basal_ganglia)	DA9_SEG	4884	3083	89	56.1808	65	0.0305358	0.982396	0.0610716	0.0305358	0.999622	0.0610716	ATP2B1|CAP1|CCM2|CCND2|CDK19|CEBPD|CHST11|CHST15|CRYBG3|CTNNA1|CYLD|DOCK10|DOCK4|E2F3|FAM110B|FOXO1|GCNT2|GNB4|GNG7|GPR155|GPRIN3|GRIPAP1|ITGA9|ITPR1|IVNS1ABP|KDM3A|KIAA0232|KLHL2|LMO2|LRRK2|MAN1A1|MBNL2|ME2|OSBPL8|P4HA1|PBX3|PHACTR1|PLCB1|PLCL2|PLEKHA5|PPP1R2|PPP2R2A|PPP3CA|PRKCB|PRKCH|PTTG1IP|RASGEF1B|RBFOX1|ROBO2|RYR1|S100PBP|SESN3|SIPA1L1|SLC2A13|SMAD4|SPRED1|STRN|TBC1D8|TIAM2|TLE4|TMOD1|USP3…	1.15698
Allen_Brain_Atlas_up	subpallium	subpallium	DA9_SEG	4884	3083	92	58.0745	67	0.0310556	0.981888	0.0621113	0.0310556	0.999834	0.0621113	ALCAM|CAP1|CCM2|CCND2|CDK19|CEBPD|CHST11|CHST15|CRYBG3|CTNNA1|CYLD|DDX5|DOCK10|DOCK4|E2F3|FAM110B|FAM49A|FOXO1|GCNT2|GNB4|GNG7|GPR155|GPRIN3|GRIPAP1|ITPR1|IVNS1ABP|KDM3A|KIAA0232|KLHL2|LMO2|LRRK2|MAN1A1|ME2|NEDD4L|OSBPL8|P4HA1|PBX3|PHACTR1|PLCB1|PLCL2|PLEKHA5|PLXND1|PPP1R2|PPP2R2A|PPP3CA|PRKCB|PRKCH|PTK2B|PTTG1IP|RASGEF1B|RBFOX1|RYR1|S100PBP|SESN3|SIPA1L1|SLC2A13|SMAD4|SPATA13|SPRED1|STRN|TBC1D8|…	1.15369
Allen_Brain_Atlas_up	Field_CA3,_pyramidal_layer	Field_CA3,_pyramidal_layer	DA9_MEGENA_hubs	4884	308	105	6.62162	12	0.0315148	0.985974	0.0630297	0.0315148	0.999355	0.0630297	DCAKD|DNAJA4|DOCK10|DOCK4|IQGAP2|KCTD12|NHSL1|NR4A3|PRKAG2|SGIP1|SH3BP5|SLC44A5	1.81224
Allen_Brain_Atlas_up	Intralaminar_nuclei_of_the_dorsal_thalamus	Intralaminar_nuclei_of_the_dorsal_thalamus	DA9_MEGENA_hubs	4884	308	71	4.47748	9	0.03302	0.987236	0.06604	0.03302	0.993227	0.06604	CACNB2|CNTN4|ELMO1|ESYT2|EXTL3|INPP4B|MLYCD|OPRM1|TMEM163	2.01006
Allen_Brain_Atlas_up	p2_part_of_the_zona_limitans_core_population	p2_part_of_the_zona_limitans_core_population	DA9_MEGENA_hubs	4884	308	60	3.78378	8	0.0332169	0.988018	0.0664338	0.0346215	0.988018	0.069243	CACNB2|EXTL3|FIGN|FRMD4A|GBE1|IL1B|INPP4B|TMEM163	2.11429
Allen_Brain_Atlas_up	p2_part_of_the_zona_limitans_core_population	p2_part_of_the_zona_limitans_core_population	DA9_SEG	4884	3083	60	37.8747	45	0.0346215	0.982297	0.069243	0.0346215	0.988018	0.069243	ACSL3|AGFG1|ARHGAP6|ATP11C|B4GALT5|CAMK1D|CCDC7|CDYL|CREG1|DDHD1|FAM110B|FAM126B|FAR2|FRMD4A|FRYL|GALK2|GBE1|GTF2IRD1|KCNIP4|KCNQ3|LAMP2|LY96|PCDH9|PHACTR4|PKD2|PPARD|PRKCH|PTPN4|PTPRJ|RAB31|SAT1|SECISBP2L|SLC25A37|SOCS6|SPTLC2|SRGAP1|TBC1D14|TCF7L2|TLN2|TMEM163|TRPM2|TSPAN14|UST|ZDHHC14|ZFHX3	1.18813
Allen_Brain_Atlas_up	Field_CA1,_pyramidal_layer	Field_CA1,_pyramidal_layer	DA9_MEGENA_hubs	4884	308	96	6.05405	11	0.0379307	0.983307	0.0758614	0.0379307	0.995461	0.0758614	CACNB2|CMKLR1|DOCK4|ESYT2|IQGAP2|NHSL1|NR4A3|PRKAG2|PTPDC1|SH3BP5|USP13	1.81696
Allen_Brain_Atlas_up	Posterolateral_visual_area,_layer_4	Posterolateral_visual_area,_layer_4	DA9_SEG	4884	3083	75	47.3434	55	0.0399021	0.977558	0.0798041	0.0447848	0.981643	0.0895696	ABL1|ACBD6|ADAM17|ARFGAP3|ARHGAP32|ARID1B|ARNT|ATP1A1|ATXN1|BAZ1A|CABLES1|CCDC146|CDK19|CSF3R|DDX42|DIS3L2|DLG1|EIF2AK3|EIF2AK4|FOS|GPD2|HRH2|IKZF2|JDP2|LARP1|LASP1|MRPS6|MTPN|NCOA2|PIK3R5|PLAUR|PSMF1|RARS2|RBM26|RPRD2|RYK|SAFB|SETD2|SLC20A2|SLC30A7|SLC9A9|SLMAP|SMARCA2|SMG7|SPATS2L|TNPO3|TRPC4AP|USP36|UVRAG|WDR33|YME1L1|YY1|ZC3H14|ZNF652|ZNF655	1.16173
Allen_Brain_Atlas_up	forebrain	forebrain	DA9_SEG	4884	3083	75	47.3434	55	0.0399021	0.977558	0.0798041	0.0399021	0.993205	0.0798041	ABL2|ACAP2|ARHGAP25|ARL15|CADM2|CEBPD|CGGBP1|CSMD1|CYLD|DOCK4|EGLN1|EPSTI1|FILIP1L|GPRIN3|IER5|IL17RA|IQGAP2|ITGAV|IVNS1ABP|KCNQ3|KDM3A|KLHL2|KSR1|LRRK2|MEF2C|NLK|OSBPL8|P4HA1|PDK1|PIBF1|PLCB1|PLEKHA2|PLXND1|PREX1|PRKCA|PTK2B|PTPRJ|R3HDM1|RAPGEF2|RASA2|RASGEF1C|RGS12|SLC9A9|SP3|STRN|TBC1D30|TBC1D8|THRB|TIAM2|TLE4|TOP2B|VOPP1|VPS8|ZBTB16|ZSWIM6	1.16173
Allen_Brain_Atlas_up	Paracentral_nucleus	Paracentral_nucleus	DA9_MEGENA_hubs	4884	308	85	5.36036	10	0.0399185	0.983087	0.079837	0.0399185	0.99992	0.079837	APBB2|CNTN4|ELMO1|ESYT2|EXTL3|FRMD4A|GBE1|INPP4B|OPRM1|TMEM163	1.86555
Allen_Brain_Atlas_up	Cerebral_nuclei	Cerebral_nuclei	DA9_SEG	4884	3083	87	54.9183	63	0.0425155	0.974817	0.085031	0.0425155	0.999708	0.085031	ALCAM|CAP1|CCM2|CCND2|CDK19|CEBPD|CHST15|CRYBG3|CTNNA1|CYLD|DDX5|DOCK10|DOCK4|FAM110B|FOXO1|GCNT2|GNB4|GNG7|GPR155|GPRIN3|GRIPAP1|ITPR1|IVNS1ABP|KDM3A|KIAA0232|KLHL2|LMO2|LRRK2|MAN1A1|MEF2A|NEDD4L|OSBPL8|P4HA1|PBX3|PHACTR1|PLCB1|PLCL2|PLEKHA5|PLXND1|PPP1R2|PPP2R2A|PPP3CA|PRKCB|PRKCH|PTK2B|PTTG1IP|RASGEF1B|RBFOX1|RYR1|S100PBP|SESN3|SIPA1L1|SLC2A13|SMAD4|SPATA13|STRN|TBC1D8|TIAM2|TLE4|TMOD1|USP3|ZD…	1.14716
Allen_Brain_Atlas_up	Ventral_posterior_complex_of_the_thalamus	Ventral_posterior_complex_of_the_thalamus	DA9_MEGENA_hubs	4884	308	86	5.42342	10	0.0427575	0.981658	0.0855151	0.0498982	0.981658	0.0997963	APBB2|CACNB2|CNTN4|ELMO1|EXTL3|FIGN|FRMD4A|GBE1|INPP4B|TMEM163	1.84385
Allen_Brain_Atlas_up	intermediate_stratum_of_Str	intermediate_stratum_of_Str	DA9_SEG	4884	3083	90	56.812	65	0.0429961	0.974257	0.0859922	0.0429961	0.989744	0.0859922	ABI2|ACTR3|ANKS1B|ATP2B1|CAP1|CCM2|CDK19|CEBPD|CHST11|CHST15|CRYBG3|CTNNA1|CYLD|DOCK4|E2F3|FAM110B|FOXO1|GCNT2|GNG7|GPR155|GPRIN3|GRIPAP1|ITGA9|ITPR1|IVNS1ABP|KDM3A|KIAA0232|KLHL2|LRRK2|MAN1A1|MBNL2|ME2|OSBPL8|P4HA1|PBX3|PHACTR1|PLCB1|PLCL2|PLEKHA5|PPP1R2|PPP2R2A|PPP3CA|PRKCB|PRKCH|PTTG1IP|RASGEF1B|RBFOX1|ROBO2|RYR1|S100PBP|SCRN1|SESN3|SLC2A13|SMAD4|SPRED1|SRGAP1|STRN|TBC1D8|TIAM2|TLE4|TMOD1|USP3…	1.14412
Allen_Brain_Atlas_up	Lateral_dorsal_nucleus_of_thalamus	Lateral_dorsal_nucleus_of_thalamus	DA9_MEGENA_hubs	4884	308	75	4.72973	9	0.0447848	0.981643	0.0895696	0.0447848	0.994151	0.0895696	BICC1|CNTN4|DCAKD|DGKI|DOCK10|EXTL3|GBE1|NR4A3|SLC11A1	1.90286
Allen_Brain_Atlas_up	Posterolateral_visual_area,_layer_4	Posterolateral_visual_area,_layer_4	DA9_MEGENA_hubs	4884	308	75	4.72973	9	0.0447848	0.981643	0.0895696	0.0447848	0.981643	0.0895696	CYTL1|FBXO41|IFT172|NR4A1|RUNDC3B|SLC9A9|SPATS2L|SUSD3|USP36	1.90286
Allen_Brain_Atlas_up	Mediodorsal_nucleus_of_the_thalamus,_lateral_part	Mediodorsal_nucleus_of_the_thalamus,_lateral_part	DA9_MEGENA_hubs	4884	308	76	4.79279	9	0.0481141	0.98	0.0962282	0.0481141	0.99788	0.0962282	APBB2|CNTN4|ELMO1|ESYT2|GBE1|INPP4B|OPRM1|SUSD3|TMEM163	1.87782
Allen_Brain_Atlas_up	Striatum_ventral_region	Striatum_ventral_region	DA9_MEGENA_hubs	4884	308	76	4.79279	9	0.0481141	0.98	0.0962282	0.0481141	0.999107	0.0962282	CALN1|DOCK10|FAM49A|GABRG3|GALNT13|KCNJ2|SIPA1L1|TIAM2|YPEL2	1.87782
Allen_Brain_Atlas_up	lateral_(parvicellular)_part_of_MD	lateral_(parvicellular)_part_of_MD	DA9_MEGENA_hubs	4884	308	76	4.79279	9	0.0481141	0.98	0.0962282	0.0481141	0.999107	0.0962282	APBB2|CNTN4|ELMO1|ESYT2|EXTL3|GBE1|INPP4B|OPRM1|TMEM163	1.87782
Allen_Brain_Atlas_up	central_part_of_MD	central_part_of_MD	DA9_SEG	4884	3083	77	48.6059	56	0.0481741	0.972091	0.0963482	0.0481741	0.997132	0.0963482	ACSL3|AGFG1|ARID5B|ARNTL|ATP11A|B4GALT5|CREG1|CSPP1|CTNND1|CYLD|DDHD1|ELF1|ELMO1|ESYT2|FRYL|GALK2|GNA13|GTF2IRD1|HDAC8|IGSF21|KIF13A|LPAR6|MRPS28|NFATC1|OPRM1|OSBPL3|OXR1|OXSR1|PHLPP1|PIK3C3|PPARD|PRKCH|PTPN4|RCSD1|RREB1|SECISBP2L|SIK3|SLC23A2|SNX29|SOCS6|SPEN|SPTLC2|SRGAP1|ST6GALNAC3|SUFU|TBCK|TBK1|TCF7L2|TGFB1|TLK2|TRIM14|TRPM2|TSPAN14|TTC19|ZFHX3|ZFX	1.15212
Allen_Brain_Atlas_up	Thalamus,_sensory-motor_cortex_related	Thalamus,_sensory-motor_cortex_related	DA9_SEG	4884	3083	83	52.3933	60	0.0494009	0.970662	0.0988018	0.0494009	0.994618	0.0988018	ACSL3|AGFG1|ARID5A|ATP11C|AUTS2|B4GALT5|BOD1L1|CAMK1D|CCM2|CDYL|CREG1|EHBP1|ELMO1|ESYT2|FAM110B|FAR2|FEZ2|FRMD4A|FRYL|GBE1|GTF2IRD1|IRS2|KCNIP4|KCNQ3|KDM3B|LAMP2|MEF2A|MRPS28|MYO5A|NEK1|OGFRL1|OSBPL3|PHACTR2|PHACTR4|PHLPP1|PPARD|PRKCH|PTAR1|PTPN4|RBM6|REV1|RREB1|RTTN|SECISBP2L|SERGEF|SLC25A37|SOCS6|SPTLC2|SRGAP1|TBC1D14|TCF7L2|TIAM1|TLN2|TMEM131|TMEM163|TRPM2|TSPAN14|TTC19|ZDHHC14|ZFHX3	1.14518
Allen_Brain_Atlas_up	Caudoputamen	Caudoputamen	DA9_SEG	4884	3083	86	54.2871	62	0.0498982	0.970036	0.0997963	0.0498982	0.997432	0.0997963	ABI2|ATP2B1|CAP1|CCM2|CCND2|CDK19|CEBPD|CHST11|CRYBG3|CTNNA1|CYLD|DOCK4|FAM110B|FOXO1|GCNT2|GNG7|GPR155|GPRIN3|GRIPAP1|ITGA9|ITPR1|IVNS1ABP|KDM3A|KIAA0232|KLHL2|LMO2|LRRK2|MAN1A1|MBNL2|ME2|OSBPL8|P4HA1|PHACTR1|PLCB1|PLCL2|PLEKHA5|PPP1R2|PPP2R2A|PPP3CA|PRKCB|PRKCH|PTTG1IP|RASGEF1B|RBFOX1|ROBO2|RYR1|S100PBP|SCRN1|SESN3|SLC2A13|SMAD4|SPRED1|SRGAP1|STRN|TBC1D8|TIAM2|TLE4|TMOD1|USP3|YPEL2|ZDHHC14|ZSWI…	1.14208
Allen_Brain_Atlas_up	Striatum_dorsal_region	Striatum_dorsal_region	DA9_SEG	4884	3083	86	54.2871	62	0.0498982	0.970036	0.0997963	0.0498982	0.997432	0.0997963	ABI2|ATP2B1|CAP1|CCM2|CCND2|CDK19|CEBPD|CHST11|CRYBG3|CTNNA1|CYLD|DOCK4|FAM110B|FOXO1|GCNT2|GNG7|GPR155|GPRIN3|GRIPAP1|ITGA9|ITPR1|IVNS1ABP|KDM3A|KIAA0232|KLHL2|LMO2|LRRK2|MAN1A1|MBNL2|ME2|OSBPL8|P4HA1|PHACTR1|PLCB1|PLCL2|PLEKHA5|PPP1R2|PPP2R2A|PPP3CA|PRKCB|PRKCH|PTTG1IP|RASGEF1B|RBFOX1|ROBO2|RYR1|S100PBP|SCRN1|SESN3|SLC2A13|SMAD4|SPRED1|SRGAP1|STRN|TBC1D8|TIAM2|TLE4|TMOD1|USP3|YPEL2|ZDHHC14|ZSWI…	1.14208
Allen_Brain_Atlas_up	Ventral_posterior_complex_of_the_thalamus	Ventral_posterior_complex_of_the_thalamus	DA9_SEG	4884	3083	86	54.2871	62	0.0498982	0.970036	0.0997963	0.0498982	0.981658	0.0997963	ACSL3|AGFG1|AKAP10|ARID5A|ATP11C|B4GALT5|BOD1L1|CAMK1D|CCM2|CDYL|CLASP2|CREG1|EHBP1|EIF2B3|ELMO1|FAM110B|FAR2|FEZ2|FRMD4A|FRYL|GBE1|GLRX|GTF2IRD1|IL1RAP|IRS2|KCNIP4|KCNQ3|KDM3B|LAPTM4A|MYO5A|NEK1|OGFRL1|PCDH9|PHACTR2|PHACTR4|PHLPP1|PPARD|PRKCH|PTAR1|PTPN4|RAPH1|RASSF3|RREB1|RTTN|SAT1|SECISBP2L|SERGEF|SIK3|SLC25A37|SOCS6|SPTLC2|SRGAP1|TBC1D14|TCF7L2|TIAM1|TLN2|TMEM131|TMEM163|TRPM2|TSPAN14|VEGFA|Z…	1.14208
Allen_Brain_Atlas_up	lateral_part_of_alar_p2	lateral_part_of_alar_p2	DA9_SEG	4884	3083	86	54.2871	62	0.0498982	0.970036	0.0997963	0.0498982	0.999981	0.0997963	ACSL3|AGFG1|AKAP10|ATP11C|B4GALT5|CAMK1D|CDYL|CLASP2|CREG1|CTNNB1|CTNND1|ELMO1|ESYT2|FAM110B|FAR2|FRMD4A|FRYL|GBE1|GTF2IRD1|IRF8|IRS2|KCNIP4|KCNQ3|KDM3B|LAMP2|MRPS28|NEK1|NIN|OGFRL1|OLR1|OPRM1|OSBPL3|PHACTR2|PHACTR4|PPARD|PRKCH|PTPN4|PTPRJ|RASGEF1B|RBFOX1|REV1|RHOBTB3|RREB1|RTTN|SECISBP2L|SLC11A1|SLC23A2|SLC25A37|SNX29|SOCS6|SPTLC2|SRGAP1|TBCK|TCF7L2|TIAM1|TLN2|TMEM131|TMEM163|TRPS1|TSPAN14|TTC19…	1.14208
ARCHS4_Cell-lines	SKOV3	SKOV3	DA9_SEG	4884	3083	820	517.621	608	1.62784e-13	1	3.25567e-13	3.25567e-13	1	6.51134e-13	AAK1|ABCA1|ABCC1|ABHD3|ABL2|ADGRG1|ADNP|AFDN|AGAP1|AGO2|AGO3|AGPAT3|AGPAT5|AGTPBP1|AHCYL1|AKAP13|ALCAM|ALOX5|ANK3|ANKLE2|ANKRD10|ANKRD12|ANKRD36C|ANKS1B|ANXA4|AP1G1|AP3D1|AQR|ARAP2|ARHGAP12|ARHGAP17|ARHGAP21|ARHGAP32|ARHGEF10L|ARHGEF11|ARHGEF12|ARHGEF2|ARID1A|ARID1B|ARID2|ARID3A|ARID5B|ARMC8|ASAP1|ASH1L|ASPH|ASXL2|ATP13A3|ATP8B1|ATP9B|ATXN2|ATXN2L|ATXN3|ATXN7|AXL|B4GALT1|BAG3|BCAR3|BICD1|BIN1|BLO…	1.17461
ARCHS4_Cell-lines	SHSY5Y	SHSY5Y	DA9_MEGENA_hubs	4884	308	290	18.2883	51	4.72221e-12	1	9.44442e-12	9.44442e-12	1	1.88888e-11	ABCA3|ADGRL2|ANTXR1|ASTN1|ASXL3|B3GAT1|BRINP1|CD163L1|CDH2|CHD5|CNTN4|CXCR4|CYTL1|DGKI|DOCK10|ELMO1|EML4|EPHA6|EXTL3|FAM149A|FHOD3|GALNT13|GNAI1|GRAMD1B|H2AFY2|HSPH1|KCTD12|KIAA1324L|METTL7A|MSI2|MTMR7|NFASC|NFIB|NOL4|OLFM2|OPRM1|PAK3|PLXNA4|RUNX1T1|SEZ6L|SFMBT2|SGIP1|SGSM1|SLC44A5|SRRM4|STOX2|SYNPR|SYT1|SYT16|TMEM108|TTYH3	2.78867
ARCHS4_Cell-lines	KYSE70	KYSE70	DA9_MEGENA_hubs	4884	308	154	9.71171	35	9.26201e-12	1	1.8524e-11	1.8524e-11	1	3.7048e-11	ADGRL1|ADGRL2|ANOS1|ASTN1|B3GAT1|BMP6|CACNA1E|CALN1|CDH2|CHD5|CPA6|GALNT13|GALNT17|H2AFY2|HLA-DRA|IL1B|KCNJ2|KCNMA1|NFASC|NHSL1|NOL4|OLFM2|PLCG2|PRICKLE2|RAB7B|SH3RF3|SLC1A3|SLC9A9|SOBP|SPP1|STOX2|TMEM132B|TSHZ2|USP13|XXYLT1	3.6039
ARCHS4_Cell-lines	KNS42	KNS42	DA9_MEGENA_hubs	4884	308	383	24.1532	59	2.60498e-11	1	5.20996e-11	5.20996e-11	1	1.04199e-10	ABCA3|ADGRL2|ANK1|ANO4|ANTXR1|ARID5B|ASXL3|BMP6|BRINP1|CDH13|CDH2|CDK14|CNTN4|CPA6|CX3CR1|CYTL1|DCAKD|DGKI|ELMO1|EXTL3|FAM149A|FAM49A|FGFR1|FIGN|FRMD5|GALNT13|GALNT17|GBE1|GNAI1|GRAMD1B|GRIA1|HECW1|HLA-DRA|IFT172|KIAA1324L|KLHL32|MSI2|NALCN|NFASC|NFIB|NHSL1|NOL4|NR4A3|PRICKLE2|SH3RF3|SIPA1L1|SLC1A3|SLC44A5|SLC9A9|SOBP|SYNPR|SYT1|TIAM2|TMEM108|TMEM163|TMSB4X|TSHZ2|TTYH3|ZNF385D	2.44275
ARCHS4_Cell-lines	M21	M21	DA9_SEG	4884	3083	677	427.353	501	7.06288e-11	1	1.41258e-10	1.41258e-10	1	2.82515e-10	A2M|AAK1|ABR|ACSL1|ADAM28|ADAP2|ADCY7|ADGRE2|ADGRG1|AIF1|AKAP13|AKNA|ALOX5|ALOX5AP|ALPK1|AMPD3|ANKRD13D|ANKRD44|ANKUB1|ANOS1|AOAH|AP1B1|APAF1|APBA1|APBB1IP|APOC2|APOE|ARAP1|ARHGAP12|ARHGAP15|ARHGAP22|ARHGAP24|ARHGAP25|ARHGAP26|ARHGAP31|ARHGAP4|ARHGAP6|ARHGDIB|ARHGEF6|ARID5A|ARRB2|ASAH1|ASH1L|ATAD2B|ATG16L2|ATM|ATP8B4|ATP9B|ATXN3|B3GNT5|BACH1|BAZ2B|BCL2|BDP1|BHLHE41|BIN1|BLNK|BMP2K|BOD1L1|BTG2|C1Q…	1.17233
ARCHS4_Cell-lines	NHBE	NHBE	DA9_MEGENA_hubs	4884	308	254	16.018	44	2.83015e-10	1	5.6603e-10	5.6603e-10	1	1.13206e-09	ADAM28|ADGRL2|ANO4|ANOS1|BICC1|BLNK|BRINP1|CDH13|CDK14|CNTNAP4|CPA6|CYTL1|DGKI|DNAJA4|DOCK10|FAM149A|FHOD3|FYB1|GM2A|GPNMB|HECW2|IFI44L|IFIH1|IL1B|INPP4B|IPCEF1|KCNMA1|KCTD12|NFASC|NFIB|NLGN4Y|PAK3|PRICKLE2|PRKY|RAB7B|RCBTB2|SGIP1|SH3RF3|SLC9A9|SRGN|SUSD3|USP9Y|UTY|ZNF385D	2.74691
ARCHS4_Cell-lines	T98G	T98G	DA9_MEGENA_hubs	4884	308	327	20.6216	51	4.73048e-10	1	9.46096e-10	9.46096e-10	1	1.89219e-09	ANTXR1|BAG3|BICC1|CACNA1E|CCR1|CD163L1|CDH13|CMKLR1|CSGALNACT1|CYTL1|DEPTOR|DOCK10|ELL2|FAM49A|FTH1|FTL|GBE1|GLDN|GM2A|GPNMB|HECW1|HLA-DRA|HSPB1|IFI44L|IFIH1|IQGAP2|KCNMA1|KCTD12|MGAT1|NFASC|NLGN4Y|PLP1|PLXNA4|PRICKLE2|RAB7B|RASSF4|RCN1|SERPINH1|SGIP1|SH3RF3|SLC9A9|SOBP|SPATS2L|SRGN|TCEA2|TMEM132B|TMSB4X|TTYH3|USP9Y|UTY|ZNF385D	2.47313
ARCHS4_Cell-lines	RPMI8226	RPMI8226	DA9_MEGENA_hubs	4884	308	396	24.973	55	7.44122e-09	1	1.48824e-08	1.48824e-08	1	2.97649e-08	ADGRL1|AIF1|ARHGAP26|ASXL3|B3GAT1|BLNK|BMP6|C1QA|C1QC|CALN1|CCDC112|CCR1|CD163L1|CDK14|CLN6|CMKLR1|CNTNAP4|CPA6|CX3CR1|CXCR4|CYBA|DEPTOR|DOCK10|ELMO1|FBXO41|FCGBP|GALNT17|GPNMB|HLA-DRA|IFIH1|IPCEF1|IQGAP2|KCTD12|METTL7A|PEX5L|PLXNA4|PRKY|RAPGEF1|RASSF4|RCBTB2|SFMBT2|SH3BP5|SH3RF3|SLC16A10|SLC9A9|SPP1|SRGN|SUSD3|SYNPR|TMEM132B|TMSB4X|TNFRSF1B|USP9Y|UTY|ZFP36L2	2.20238
ARCHS4_Cell-lines	HEK293	HEK293	DA9_MEGENA_hubs	4884	308	305	19.2342	46	1.15349e-08	1	2.30698e-08	2.30698e-08	1	4.61396e-08	ABCA3|ADGRL1|ADGRL2|ANOS1|ASTN1|ASXL3|BICC1|BMP6|CDH2|CLN6|CXCR4|EFNA5|ENOX1|EPHA6|FAM149A|FHOD3|FIGN|GALNT13|GNAI1|H2AFY2|IQGAP2|KCTD12|KLHL32|MTMR7|NOL4|PLXNA4|RANBP17|RASGEF1B|RETREG1|RUNDC3B|RUNX1T1|SEZ6L|SFMBT2|SGSM1|SH3GL3|SH3RF3|SLC16A10|SLC1A3|SLC44A5|SOBP|STOX2|TMEM108|TMEM163|ZNF345|ZNF529|ZNF585A	2.39157
ARCHS4_Cell-lines	DKMG	DKMG	DA9_MEGENA_hubs	4884	308	333	21	48	2.38513e-08	1	4.77026e-08	4.77026e-08	1	9.54051e-08	AIF1|ANO4|ANOS1|APOE|ASAH1|B3GAT1|CDH13|CDH2|CHD5|CLN6|CMKLR1|CNTN4|CX3CR1|CXCR4|CYTL1|DEPTOR|DGKI|DNAJA4|DOCK10|ELMO1|EMC1|EXTL3|FRMD5|FTH1|FYB1|GALNT13|GPNMB|HLA-DRA|HSPB1|IL1B|INPP4B|IPCEF1|LDLRAD4|MGAT1|NFASC|NR4A1|NR4A3|PLP1|PLXNA4|RAB7B|SERPINH1|SEZ6L|SGIP1|SPP1|TMED3|TMEM163|TTYH3|UTY	2.28571
ARCHS4_Cell-lines	293F	293F	DA9_MEGENA_hubs	4884	308	323	20.3694	47	2.52121e-08	1	5.04243e-08	5.04243e-08	1	1.00849e-07	ADGRL1|ADGRL2|ANO4|ASXL3|BICC1|CACNB2|CDH2|CFAP44|CLN6|CX3CR1|CXCR4|DGCR8|DHX57|DNAJB6|EFNA5|EPHA6|FAM149A|FGFR1OP|FHOD3|FIGN|GALNT13|H2AFY2|IFT172|IPCEF1|KCTD12|NFASC|NOL4|PPARGC1B|RASGEF1B|RUNDC3B|RUNX1T1|SEZ6L|SFMBT2|SH3GL3|SH3RF3|SLC16A10|SLC1A3|SLC44A5|SLC9A9|SOBP|STOX2|SYT16|TIAM2|TMEM108|TMEM163|TSHZ2|ZSCAN30	2.30739
ARCHS4_Cell-lines	DAOY	DAOY	DA9_MEGENA_hubs	4884	308	331	20.8739	47	5.51988e-08	1	1.10398e-07	1.10398e-07	1	2.20795e-07	ABCA3|ADGRL2|ANO4|ASTN1|ASXL3|B3GAT1|CALN1|CD163L1|CDH13|CDH2|CNTNAP4|CYTL1|DGKI|DNAJB6|DOCK10|DOCK4|ELMO1|FCGBP|FGFR1|FHOD3|FRMD4A|FRMD5|GRB10|H2AFY2|HECW1|HLA-DRA|IFI44L|IFIH1|KCNMA1|LDLRAD4|NFASC|NFIB|NOL4|OLFM2|PAK3|PLP1|PLXNA4|PRICKLE2|RAB7B|RUNX1T1|SERPINH1|SEZ6L|SH3RF3|SOBP|STOX2|TCEA2|TSHZ2	2.25162
ARCHS4_Cell-lines	HNSCC	HNSCC	DA9_MEGENA_hubs	4884	308	432	27.2432	56	6.57201e-08	1	1.3144e-07	1.3144e-07	1	2.6288e-07	ADAM28|ADGRL2|AIF1|ANTXR1|ATP1B3|BLNK|BRINP1|C1QA|C1QB|C1QC|CCR1|CD163|CDH13|CMKLR1|CNTN4|CPA6|CX3CR1|CXCR4|CYTL1|DNAJA4|DNAJB1|DOCK10|FAM49A|FCGBP|FPR3|FYB1|GM2A|GPNMB|HLA-DRA|HSPB1|IFI44L|IFIH1|IL1B|IPCEF1|KCNMA1|KCTD12|NFASC|NR4A1|NR4A3|OLFM2|P2RY12|PRICKLE2|RAB7B|RASSF4|RCBTB2|SEZ6L|SGIP1|SLC1A3|SLC40A1|SLC9A9|SPP1|SRGN|TNFRSF1B|TSHZ2|UTY|ZFP36L2	2.05556
ARCHS4_Cell-lines	U87	U87	DA9_MEGENA_hubs	4884	308	355	22.3874	49	6.95167e-08	1	1.39033e-07	1.39033e-07	1	2.78067e-07	ADAM28|ANKRD52|CCR1|CD163L1|CDH13|CDH2|CSGALNACT1|DCAKD|DGKI|DOCK10|ELL2|ENOX1|EXTL3|FAM49A|FGFR1|FHOD3|FRMD4A|FRMD5|FTH1|GABRG3|GALNT13|GPNMB|HECW1|HECW2|HLA-DRA|IFI44L|IL1B|KCNMA1|KCTD12|NALCN|NAMPT|NFASC|NR4A3|PAK3|PFKFB3|PLXNA4|PRICKLE2|PRKAG2|RAB7B|RASSF4|RCN1|RETREG1|SGIP1|SLC9A9|SPP1|TMEM108|TMEM132B|TNFRSF1B|ZNF385D	2.18873
ARCHS4_Cell-lines	SUIT2	SUIT2	DA9_SEG	4884	3083	479	302.366	354	9.30139e-08	1	1.86028e-07	1.86028e-07	1	3.72055e-07	ABCC4|ABR|ACER3|ACTR2|ADAM10|ADAM17|ADAM9|ADAP2|AEBP2|AHCTF1|AHSA1|AKAP13|ALCAM|ALOX5|ALPK1|ANKRD11|ANO6|ANXA4|AP2B1|APAF1|APC|APLP2|APPL1|ARAP2|ARFGEF1|ARFGEF2|ARHGAP12|ARHGAP18|ARHGAP26|ARHGAP31|ARHGDIB|ARHGEF12|ARID4A|ARID4B|ARRB1|ASPH|ATP1B1|ATP6V1A|ATP8B1|ATRX|AVL9|B3GNT5|B4GALT5|BAZ1A|BAZ2B|BBX|BDP1|BHLHE41|BIN1|BOD1L1|BRWD3|CAB39|CABLES1|CANX|CARD11|CASC4|CASP4|CCDC7|CD2AP|CDV3|CFDP1|CHD1|…	1.17077
ARCHS4_Cell-lines	MEWO	MEWO	DA9_MEGENA_hubs	4884	308	456	28.7568	56	4.28591e-07	1	8.57182e-07	8.57182e-07	1	1.71436e-06	ACTR10|ALG8|ASAH1|ATP6V1C1|B3GAT1|BICC1|CACNA1E|CCR1|CD83|CNTNAP4|CYTL1|DGKI|DNAJA4|DNAJB1|DOCK10|EMC1|ENOX1|FAM149A|FAM210A|FHOD3|FRMD4A|FRMD5|FYB1|GABRG3|GM2A|GNA13|GPNMB|HECW1|HSP90AA1|HSPH1|INPP4B|KCTD12|KLHL32|NALCN|NEDD4L|NHSL1|NLGN4Y|NR4A3|PLP1|PPM1H|PRKY|RAB7B|RAPGEF1|RCBTB2|RETREG1|SH3BP5|SLC9A9|SPP1|STOX2|TEX2|TMED3|TMEM108|TTYH3|USP36|USP9Y|UTY	1.94737
ARCHS4_Cell-lines	RH18	RH18	DA9_MEGENA_hubs	4884	308	333	21	44	1.24062e-06	1	2.48124e-06	2.48124e-06	1	4.96248e-06	ADAM28|ADGRL2|ANTXR1|ARID5B|BACH1|BICC1|CACNA1E|CDH13|CDK14|CYTL1|DEPTOR|DGKI|DOCK10|DOCK9|ELMO1|ENOX1|FRMD4A|GALNT17|GLDN|GRIA1|INPP4B|KCNJ2|KCNMA1|KCTD12|NCALD|NFASC|NFIB|OLFM2|PLCG2|PLP1|PRICKLE2|RAB7B|RASSF4|RCBTB2|RUNX1T1|SEZ6L|SH3RF3|SLC1A3|SLC40A1|SPATS2L|STOX2|SYNPR|TMEM108|TMEM132B	2.09524
ARCHS4_Cell-lines	SKNMC	SKNMC	DA9_MEGENA_hubs	4884	308	298	18.7928	40	2.68382e-06	0.999999	5.36765e-06	5.36765e-06	0.999999	1.07353e-05	ADGRL1|AIF1|ANO4|ANOS1|ANTXR1|ASXL3|B3GAT1|BMP6|BRINP1|CD83|CDK14|CNTN4|DGKI|EXTL3|FAM49A|FCGBP|FGFR1|GALNT13|GALNT17|HSPB1|IFI44L|IPCEF1|LDLRAD4|LMO2|NR4A3|OLFM2|P2RY12|RUNX1T1|SERPINH1|SEZ6L|SH3GL3|SIPA1L1|SLC40A1|SLC9A9|SOBP|SRRM4|STOX2|TMEM132B|TTYH3|XXYLT1	2.12848
ARCHS4_Cell-lines	NB1	NB1	DA9_MEGENA_hubs	4884	308	288	18.1622	39	2.90722e-06	0.999999	5.81444e-06	5.81444e-06	0.999999	1.16289e-05	ADGRL1|ADGRL2|ANOS1|ANTXR1|ARHGAP26|ASTN1|B3GAT1|BRINP1|CALN1|CD163L1|CNTN4|DGKI|DOCK10|DOCK9|ENOX1|EPHA6|EXTL3|FBXO41|FHOD3|FRMD4A|GABRG3|GALNT17|GRAMD1B|HECW2|IFT172|IL1B|NFASC|NOL4|PFKFB3|PLP1|PLXNA4|SEZ6L|SGSM1|SH3RF3|SLC9A9|SRRM4|SYT16|TMEM108|TTYH3	2.14732
ARCHS4_Cell-lines	KYSE510	KYSE510	DA9_MEGENA_hubs	4884	308	92	5.8018	19	3.02785e-06	0.999999	6.0557e-06	6.0557e-06	0.999999	1.21114e-05	ANOS1|BLNK|CACNA1E|CALN1|CD83|CPA6|GALNT17|GPNMB|HLA-DRA|IL1B|NFASC|OLFM2|PRICKLE2|RETREG1|SH3RF3|SLC1A3|SLC9A9|SPP1|TMEM163	3.27484
ARCHS4_Cell-lines	THP1	THP1	DA9_SEG	4884	3083	660	416.622	468	3.80644e-06	0.999998	7.61287e-06	7.61287e-06	0.999998	1.52257e-05	A2M|AAK1|ABCA1|ACTB|ACTG1|ACTR2|ACTR3|ADAM17|ADAM28|ADAP2|ADCY7|ADGRE2|AGO4|AIF1|AKAP7|AKNA|ALCAM|ALOX5|ALOX5AP|AMPD3|ANKRD13D|ANKRD44|ANO6|ANOS1|ANXA4|AOAH|APAF1|APBA1|APBB1IP|APOC1|APOC2|ARHGAP15|ARHGAP25|ARHGAP26|ARHGAP31|ARHGAP4|ARHGDIB|ARHGEF2|ARHGEF6|ARL8B|ARNT|ARNTL|ARPC2|ARPC5|ARRB1|ARSB|ASAH1|ATG7|ATP13A3|ATP6AP2|ATP6V1B2|ATP8B4|B2M|BCL2|BMP2K|BRI3|C1QA|C1QC|C5AR1|CAB39|CADM2|CAMK2D|CAP1…	1.12332
ARCHS4_Cell-lines	M21	M21	DA9_MEGENA_hubs	4884	308	677	42.6937	71	4.53014e-06	0.999998	9.06027e-06	4.53014e-06	1	9.06027e-06	ACSL1|ADAM28|AIF1|ANOS1|APOE|ARHGAP26|ASAH1|ASTN1|BACH1|BLNK|C1QA|C1QB|C1QC|CACNA1E|CCR1|CD163|CD83|CMKLR1|CPA6|CX3CR1|CYTL1|DNAJA4|DNAJB1|DOCK10|DOCK4|ELMO1|FAM149A|FAM49A|FCGBP|FPR3|FRMD4A|FYB1|GALNT17|GLDN|HAMP|HLA-DRA|IFI44L|IL1B|IPCEF1|KCNMA1|KCTD12|LDLRAD4|LMO2|NLGN4Y|NR4A2|NR4A3|OPRM1|P2RY12|PFKFB3|PRKY|PTPN2|RAPGEF1|RASGEF1B|RASSF4|RCBTB2|REL|SEZ6L|SFMBT2|SH3RF3|SLC11A1|SLC1A3|SLC9A9|SPP1…	1.66301
ARCHS4_Cell-lines	U937	U937	DA9_SEG	4884	3083	612	386.322	435	5.9667e-06	0.999996	1.19334e-05	1.19334e-05	0.999996	2.38668e-05	AAK1|ACAP2|ACSL1|ACTR3|ADAM10|ADAM17|ADCY7|ADGRE2|ADPGK|AGO3|AGTPBP1|AIF1|AKAP13|AKNA|ALOX5AP|ALPK1|AMPD3|ANKRD10|ANKRD44|ANKUB1|AOAH|APBB1IP|APOC2|ARAP1|ARHGAP15|ARHGAP25|ARHGAP26|ARHGAP31|ARHGAP4|ARHGDIB|ARHGEF2|ARHGEF6|ARID5A|ARL8B|ARPC1B|ARPC2|ARPC5|ARRB1|ARRB2|ARSB|ASAH1|ATG7|ATM|ATP10D|ATP2B4|ATP6AP2|ATP6V1A|ATP6V1B2|ATP6V1C1|ATP8B4|B3GNT5|BACH1|BCL2|BIRC6|BNIP2|C5AR1|CA5B|CACNB4|CAP1|CARD8…	1.126
ARCHS4_Cell-lines	HT1080	HT1080	DA9_MEGENA_hubs	4884	308	368	23.2072	45	7.88878e-06	0.999997	1.57776e-05	1.57776e-05	0.999997	3.15551e-05	ANOS1|ANTXR1|APBB2|BACH1|CALN1|CCR1|CD163L1|CDH13|CDH2|DGKI|DNAJB6|DOCK10|DOCK4|DOCK9|ELMO1|EXTL3|FAM49A|FCGBP|FHOD3|FRMD4A|FRMD5|GRAMD1B|HECW2|IL1B|KCNMA1|NEDD4L|NLGN4Y|OPRM1|PEX5L|PFKFB3|PLXNA4|PRICKLE2|PRKAG2|PRKY|PRPF40B|PUS1|RASSF4|SH3RF3|SIPA1L1|SLC1A3|SPATS2L|SRGN|TMEM132B|USP9Y|UTY	1.93905
ARCHS4_Cell-lines	A172	A172	DA9_MEGENA_hubs	4884	308	324	20.4324	41	9.02444e-06	0.999996	1.80489e-05	1.80489e-05	0.999996	3.60978e-05	ADGRL2|ANK1|ANTXR1|B3GAT1|CDH13|CDH2|CDK14|CHD5|DGKI|DNAJB1|DOCK10|EXTL3|FAM149A|FAM49A|FGFR1|FHOD3|FRMD4A|FRMD5|GNAI1|GPNMB|HECW1|INPP4B|KCNMA1|LDLRAD4|NFASC|NLGN4Y|PLXNA4|PRICKLE2|PRKAG2|PRKY|RETREG1|SERPINH1|SH3RF3|SLC9A9|SPP1|SRGN|SYT1|TMSB4X|USP9Y|UTY|XXYLT1	2.00661
ARCHS4_Cell-lines	ES2	ES2	DA9_MEGENA_hubs	4884	308	479	30.2072	54	1.03851e-05	0.999995	2.07703e-05	2.07703e-05	0.999995	4.15406e-05	ADAM28|ADGRL2|ANOS1|ASTN1|ASXL3|B3GAT1|BRINP1|CACNB2|CALN1|CD163|CDH2|CDK14|CMKLR1|CNTN4|CNTNAP4|DGKI|ELMO1|FAM13A|FIGN|GALNT13|GALNT17|GRIA1|HECW2|ITSN1|KCTD12|KIAA1324L|MIS18BP1|MTMR7|P2RY12|PAK3|PEX5L|PLCG2|PLP1|PLXNA4|PRICKLE2|RANBP17|RCBTB2|RUNX1T1|SEZ6L|SH3GL3|SLC2A3|STOX2|SYN3|SYNPR|SYT16|TIAM2|TMEM132B|TMEM232|TMTC3|WDFY3|ZNF345|ZNF385D|ZNF585A|ZSCAN30	1.78765
ARCHS4_Cell-lines	BJ_CELL	BJ_CELL	DA9_MEGENA_hubs	4884	308	384	24.2162	46	1.07615e-05	0.999995	2.15231e-05	2.15231e-05	0.999995	4.30461e-05	ANK1|ANO4|ANTXR1|ARID5B|BICC1|BRINP1|CD163L1|CDH13|CPA6|DGKI|DOCK10|ELL2|EXTL3|FGFR1|FHOD3|FRMD4A|GBE1|GM2A|GNAI1|GPNMB|GRAMD1B|GRIA1|HECW1|HECW2|IL1B|INPP4B|KCNMA1|MAN2A1|MGAT1|NLGN4Y|PRICKLE2|PRKY|RCBTB2|RCN1|RUNX1T1|SCFD2|SGIP1|SH3RF3|SLC9A9|SPATS2L|SPP1|SYT1|SYT16|TMEM132B|USP9Y|UTY	1.89955
ARCHS4_Cell-lines	A549	A549	DA9_MEGENA_hubs	4884	308	432	27.2432	50	1.12487e-05	0.999995	2.24975e-05	2.24975e-05	0.999995	4.4995e-05	ABCA3|ANTXR1|ARHGAP26|BICC1|BMP6|BRINP1|CCND3|CDH2|CSGALNACT1|CYBA|DOCK10|EFNA5|FAM149A|FCGBP|FGFR1|FHOD3|FTH1|FTL|FYB1|GALNT13|GNAI1|GRAMD1B|H2AFY2|HECW1|HSPB1|INPP4B|KCNJ2|KCNMA1|NALCN|NAMPT|NCALD|NFIB|NLGN4Y|NR4A1|NR4A2|NR4A3|OLFM2|PDE8A|PFKFB3|PRICKLE2|PRKY|RCN1|SFMBT2|SPP1|SRGN|STOX2|SYT1|TMSB4X|USP9Y|UTY	1.83532
ARCHS4_Cell-lines	CAKI1	CAKI1	DA9_MEGENA_hubs	4884	308	363	22.8919	44	1.26806e-05	0.999995	2.53613e-05	2.53613e-05	0.999995	5.07226e-05	ACOX3|ACSL1|ASAH1|ASTN1|ATP6V1C1|BAG3|BICC1|BRINP1|CCR1|CDH13|CYBA|CYTL1|DGKI|DOCK10|FAM149A|FAM49A|FGFR1|FHOD3|FIGN|FRMD4A|FTH1|FTL|GALNT13|GM2A|GPNMB|HECW1|HSPB1|HSPH1|IL1B|KCNMA1|PAK3|PFKFB3|PRICKLE2|PRKAG2|RAB7B|RASSF4|RCN1|SGIP1|SLC9A9|SPP1|SRGN|SYT1|TMSB4X|ZFAND2A	1.92208
ARCHS4_Cell-lines	VCAP	VCAP	DA9_MEGENA_hubs	4884	308	311	19.6126	39	1.89446e-05	0.999992	3.78891e-05	3.78891e-05	0.999992	7.57782e-05	ACSL1|ADGRL1|ARID5B|B3GAT1|BLNK|BRINP1|CDK14|CHD5|CNTN4|CPA6|CSGALNACT1|DEPTOR|DNAJA4|ELL2|ENOX1|EPHA6|FAM149A|FAM49A|FBXO41|FHOD3|FPR3|FRMD4A|KCNMA1|NCALD|NEDD4L|NFASC|NFIB|NLGN4Y|NR4A1|OLFM2|PPM1H|PRKY|RETREG1|SGSM1|SRRM4|STIP1|TMED3|USP9Y|UTY	1.98852
ARCHS4_Cell-lines	HN	HN	DA9_MEGENA_hubs	4884	308	361	22.7658	43	2.4967e-05	0.999989	4.99341e-05	4.99341e-05	0.999989	9.98682e-05	ADAM28|ADGRL2|ANOS1|B3GAT1|C1QA|C1QB|C1QC|CCR1|CD163|CLHC1|CMKLR1|DGKI|DNAJA4|FGFR1OP|FPR3|GALNT17|GRIA1|IFI44L|IL1B|IPCEF1|KLHL32|L3MBTL1|MTMR7|NR4A3|OPRM1|PAK3|PLP1|PLXNA4|RAB7B|RASSF4|RCBTB2|REL|SEZ6L|SLC1A3|SLC2A3|SPP1|SYN3|SYNPR|TMEM132B|TMEM232|TMEM260|ZNF345|ZSCAN30	1.8888
ARCHS4_Cell-lines	HEPG2	HEPG2	DA9_MEGENA_hubs	4884	308	350	22.0721	42	2.61907e-05	0.999989	5.23815e-05	5.23815e-05	0.999989	0.000104763	ACADSB|AIF1|APOE|ARHGAP26|CDH2|DLC1|DOCK4|ELL2|EML4|FCGBP|FIGN|GALNT13|GLDN|H2AFY2|HAMP|IQGAP2|L3MBTL1|LDLRAD4|MAN2A1|METTL7A|NCOA4|NEDD4L|NHSL1|NLGN4Y|NOMO1|P4HA1|PLP1|PPM1H|PRKY|RASSF4|SLC2A3|SLC40A1|SLC44A5|SOBP|SPATS2L|SPP1|STK39|SYN3|TTYH3|USP9Y|YPEL2|ZFAND2A	1.90286
ARCHS4_Cell-lines	HCT116	HCT116	DA9_SEG	4884	3083	552	348.447	391	3.23987e-05	0.999979	6.47974e-05	6.47974e-05	0.999979	0.000129595	ABCE1|ACOT9|ADAM9|ADAP2|ADGRE2|AEBP2|AGPAT5|AHI1|AKR1A1|ALCAM|ALPK1|ANKRD10|ANKRD36C|AP3S1|ARAP2|ARFIP1|ARHGAP12|ARHGAP15|ARHGAP18|ARHGAP26|ARID2|ARID4A|ARL6IP1|ASPH|ATG10|ATP6V1C1|ATXN3|AXL|AZIN1|B3GNT5|B4GALT5|BBX|BCLAF1|BPTF|BROX|C5AR1|CACNA1A|CACUL1|CACYBP|CADPS2|CALM2|CAMK2D|CAMTA1|CAPZA1|CAPZA2|CBFB|CBR4|CBWD1|CBWD2|CBWD5|CCDC144A|CCDC146|CCNH|CCT6A|CCT8|CD163|CD163L1|CDC27|CDC42SE2|CEP95|C…	1.12212
ARCHS4_Cell-lines	HELA	HELA	DA9_MEGENA_hubs	4884	308	378	23.8378	44	3.54383e-05	0.999984	7.08766e-05	7.08766e-05	0.999984	0.000141753	ANO4|ANTXR1|ARID5B|BICC1|BMP6|CACNB2|CD83|CNTNAP4|CSGALNACT1|CXCR4|CYBA|DOCK10|EFNA5|ELL2|ENOX1|FIGN|FTH1|GNAI1|GRAMD1B|HECW1|IFI44L|ITSN1|KCNJ2|NALCN|NFIB|NR4A1|NR4A2|NR4A3|OSBP2|PLCG2|RANBP17|RCN1|RETREG1|SERPINH1|SFMBT2|SH3BP5|SH3RF3|SLC1A3|SRGN|SRRM4|STOX2|TMSB4X|TSHZ2|USP13	1.8458
ARCHS4_Cell-lines	OVCAR3	OVCAR3	DA9_MEGENA_hubs	4884	308	199	12.5495	28	3.99597e-05	0.999985	7.99194e-05	7.99194e-05	0.999985	0.000159839	ACSL1|ADGRL2|ALG8|ANOS1|APOE|ASAH1|BLNK|BRINP1|CCR1|CPA6|DEPTOR|FAM49A|FRMD5|FTH1|GALNT17|GPNMB|HLA-DRA|HSPB1|IFI44L|NFASC|NFIB|NR4A1|NR4A2|OLFM2|SERPINH1|SLC40A1|TSHZ2|ZNF585A	2.23116
ARCHS4_Cell-lines	CAKI2	CAKI2	DA9_MEGENA_hubs	4884	308	431	27.1802	48	4.81532e-05	0.999977	9.63064e-05	9.63064e-05	0.999977	0.000192613	ADGRL2|ANOS1|ARHGAP26|ASTN1|BICC1|BMP6|BRINP1|CCND3|CD163L1|CDH2|CNTN4|CSGALNACT1|DEPTOR|DGKI|DOCK10|EFNA5|FAM149A|FAM49A|FGFR1|FHOD3|FIGN|FTH1|FTL|GNA13|GNAI1|GPNMB|HECW1|HECW2|IFI44L|IFIH1|INPP4B|ITSN1|KCNMA1|NLGN4Y|PEX5L|PFKFB3|PRKAG2|RAB7B|SGIP1|SLC9A9|SPP1|SRGN|STOX2|SYT1|TTYH3|USP9Y|UTY|ZNF385D	1.76599
ARCHS4_Cell-lines	BEWO	BEWO	DA9_SEG	4884	3083	352	222.198	256	4.95912e-05	0.99997	9.91825e-05	9.91825e-05	0.99997	0.000198365	AAK1|ADAP2|ADGRE2|ADGRG1|AEBP2|AFF1|AGFG1|AHCYL1|ALOX5|AMPD3|ANO10|APBB1IP|APOC1|ARFIP1|ARHGAP31|ARID3A|ARL6IP5|ATP11A|ATP13A3|ATP1A1|ATP1B3|ATP2B4|B3GNT5|B4GALT1|BASP1|BLNK|BNIP3|BRAF|C1QA|C5AR1|CAMSAP2|CANX|CARD11|CBLB|CCND3|CD55|CDK17|CDK19|CEBPB|CEP85L|CHSY1|CHSY3|CLEC7A|CLIP1|CMIP|CNTNAP2|CPM|CPVL|CREB3L2|CSF1R|CSF2RA|CSF3R|CSGALNACT1|CTNNA1|CTNNB1|CTSH|DCP1A|DCP2|DENND1A|DGKZ|DIP2B|DNAJC3|D…	1.15212
ARCHS4_Cell-lines	ONS76	ONS76	DA9_MEGENA_hubs	4884	308	304	19.1712	37	6.10852e-05	0.999974	0.00012217	0.00012217	0.999974	0.000244341	AIF1|ANO4|ANOS1|B3GAT1|BLNK|BRINP1|CCND3|CCR1|CDH2|CPA6|CX3CR1|CXCR4|DGKI|DNAJA4|DOCK10|EXTL3|FRMD5|FYB1|GPNMB|HLA-DRA|INPP4B|IPCEF1|KCNJ2|LDLRAD4|MGAT1|NR4A3|PLP1|RAB7B|SERPINH1|SH3GL3|SLC1A3|SPP1|TMEM163|TTYH3|USP9Y|UTY|ZNF385D	1.92998
ARCHS4_Cell-lines	PC3	PC3	DA9_MEGENA_hubs	4884	308	339	21.3784	40	6.13652e-05	0.999973	0.00012273	0.00012273	0.999973	0.000245461	ACTR10|ANOS1|ANTXR1|BAG3|CDH2|CDK14|CPA6|DNAJA4|DNAJB1|DOCK10|DOCK4|EPHA6|FHOD3|FRMD5|FTH1|FYB1|GM2A|GRAMD1B|HSP90AA1|IFI44L|IL1B|INPP4B|KCNMA1|NALCN|NEDD4L|NFASC|P4HA1|PAK3|PRKAG2|SH3RF3|SIPA1L1|SLC1A3|SPATS2L|SRGN|SUSD3|SYT16|TEX2|TMEM260|TMSB4X|ZNF385D	1.87105
ARCHS4_Cell-lines	A431	A431	DA9_SEG	4884	3083	432	272.698	309	7.2579e-05	0.999953	0.000145158	0.000145158	0.999953	0.000290316	ABCC5|ACAP2|ACBD3|ACSL1|ADAM10|ADGRG1|ADIPOR2|ADK|AHCTF1|AKAP13|ALCAM|ALPK1|ANK3|ANKIB1|ANOS1|ARAP2|ARFGEF1|ARHGAP5|ASPH|ATG5|ATP10D|ATP11B|ATP13A3|ATP2C1|ATP6V1A|ATP6V1C1|ATP8B1|ATR|ATXN10|AZIN1|B2M|B3GNT5|B4GALT5|BBX|BCAR3|BCAT1|BHLHE41|BIN1|BLNK|BROX|C3|CACUL1|CAMK2N1|CAMSAP2|CAP1|CAPZA1|CARD11|CCSER2|CCT6A|CD14|CD2AP|CD46|CD47|CD86|CLEC2B|CLOCK|CMTM6|CNBP|CPNE1|CREG1|CRYBG3|CTNND1|CTSD|CTSH|C…	1.13312
ARCHS4_Cell-lines	PC3_CELL	PC3_CELL	DA9_MEGENA_hubs	4884	308	261	16.4595	33	7.40985e-05	0.999969	0.000148197	0.000148197	0.999969	0.000296394	ABCA3|ADGRL1|ANOS1|BAG3|CDH2|CDK14|CPA6|DCAKD|DOCK10|EPHA6|FCGBP|FHOD3|FTH1|GM2A|GRAMD1B|H2AFY2|IFI44L|IL1B|KCNMA1|MGAT1|NEDD4L|OLFM2|OSBP2|PAK3|RUNDC3B|SH3RF3|SPATS2L|SRGN|SUSD3|SYT16|TEX2|TMEM163|ZNF385D	2.00493
ARCHS4_Cell-lines	RT4	RT4	DA9_MEGENA_hubs	4884	308	370	23.3333	42	9.80372e-05	0.999954	0.000196074	0.000196074	0.999954	0.000392149	ACSL1|ADAM28|ASAH1|BLNK|BRINP1|CCR1|CDH13|DEPTOR|DNAJA4|DOCK9|FAM13A|FAM149A|FAM49A|FCGBP|FHOD3|FPR3|FTH1|FYB1|GM2A|GNAI1|GPNMB|HADH|HLA-DRA|IL1B|INPP4B|IPCEF1|METTL7A|MGAT1|NAMPT|NLGN4Y|PDE8A|PRICKLE2|PRKY|RAB7B|RCN1|SLC1A3|SLC40A1|SLC9A9|SYT16|TMEM163|USP9Y|UTY	1.8
ARCHS4_Cell-lines	NHDF	NHDF	DA9_MEGENA_hubs	4884	308	378	23.8378	42	0.000159658	0.999924	0.000319317	0.000319317	0.999924	0.000638633	ANO4|ANTXR1|ARID5B|BICC1|BRINP1|CDH13|CMKLR1|CYTL1|DGKI|DOCK10|FGFR1|FHOD3|FTH1|FTL|GBE1|GLDN|GPNMB|GRIA1|HECW1|HSPB1|IFI44L|KCNJ2|KCNMA1|MGAT1|NFASC|NR4A3|OLFM2|PRICKLE2|RAB7B|RCN1|RUNX1T1|SERPINH1|SEZ6L|SGIP1|SH3RF3|SLC9A9|TMED3|TMEM132B|TMSB4X|TNFRSF1B|TSHZ2|ZNF385D	1.7619
ARCHS4_Cell-lines	DU145	DU145	DA9_SEG	4884	3083	438	276.485	311	0.000170255	0.999888	0.00034051	0.00034051	0.999888	0.000681019	ABCE1|ABHD3|ABL1|ABL2|ABR|ACTB|ACTR2|ADAM17|ADAM9|ADAR|AGFG1|AKAP10|AKT3|ANK2|ANXA5|AP2B1|APBA1|APP|ARHGAP5|ARHGEF12|ARHGEF2|ARNTL|ASAP1|ASPH|ATP10D|ATP13A3|ATP2A2|ATP2B4|ATP8B1|ATRNL1|AXL|AZIN1|B3GNT5|BAG3|BASP1|BAZ1A|BCAR3|BIN1|BNIP3|CALM1|CAMK1D|CBL|CCDC144A|CCDC88A|CCT6A|CD83|CDC42BPB|CEBPD|CELF2|CFL1|CHST11|CHST15|CLTA|CMIP|CORO1C|COTL1|CPM|CPNE8|CRK|CSGALNACT2|CTBP2|CTSB|CTSZ|DAGLB|DENND3|D…	1.12483
ARCHS4_Cell-lines	IMR90	IMR90	DA9_MEGENA_hubs	4884	308	468	29.5135	49	0.000192691	0.999902	0.000385381	0.000385381	0.999902	0.000770762	ANO4|ANTXR1|ARID5B|BAG3|BICC1|CDH13|CDH2|CDK14|CPA6|CSGALNACT1|CYTL1|DGKI|DOCK10|ELL2|EXTL3|FGFR1|FHOD3|FRMD4A|GNAI1|HECW2|HSPB1|IL1B|KCNJ2|KCNMA1|KCTD12|MGAT1|NALCN|NR4A3|OLFM2|PFKFB3|PRICKLE2|RAB7B|RCBTB2|RCN1|RUNX1T1|SERPINH1|SGIP1|SH3RF3|SLC9A9|SOBP|SPATS2L|SYT1|SYT16|TMEM108|TMEM132B|TMSB4X|TNFRSF1B|TTYH3|ZNF385D	1.66026
ARCHS4_Cell-lines	MDAMB231	MDAMB231	DA9_SEG	4884	3083	416	262.598	296	0.000193939	0.999873	0.000387878	0.000387878	0.999873	0.000775755	AAK1|ABCA1|ABCE1|ABL2|ACTG1|AGTPBP1|AKAP11|AKT3|ALCAM|ANK2|ANOS1|APBB1IP|APPL1|ARHGAP18|ARHGAP22|ARHGAP26|ARHGAP31|ARHGDIB|ARHGEF12|ATP10D|ATP13A3|ATP2B1|ATP8B1|ATRNL1|AXL|AZIN1|BCAR3|BCL2L1|BIN1|BMP2K|BMPR2|BROX|CALM2|CAMK1D|CANX|CARD11|CBL|CCDC50|CD163L1|CD2AP|CD74|CD83|CDK6|CDKAL1|CELF2|CFL1|CHST11|CHST15|CHSY3|CKAP5|CLOCK|CLTC|CMKLR1|CMTM7|COMMD1|CRK|CRYBG3|CSF1R|CSF2RA|CTNNA1|DDX10|DDX60L|DE…	1.1272
ARCHS4_Cell-lines	SW480	SW480	DA9_MEGENA_hubs	4884	308	311	19.6126	36	0.000217726	0.9999	0.000435451	0.000435451	0.9999	0.000870903	ANO4|APOE|ARHGAP26|ATP1B3|B3GAT1|CACNA1E|CCR1|CD163L1|CDH13|CXCR4|DNAJA4|DNAJB6|DOCK9|FBXO41|FHOD3|FRMD5|GRIA1|HECW1|HSP90AA1|HSPD1|HSPH1|IQGAP2|KCNMA1|LMO2|MSI2|PDE8A|RCN1|SERPINH1|SH3RF3|SLC1A3|SLC2A3|SYT1|TMEM163|TNFRSF1B|TTYH3|ZNF384	1.83555
ARCHS4_Cell-lines	HCT_116	HCT_116	DA9_MEGENA_hubs	4884	308	253	15.955	31	0.000221566	0.999905	0.000443132	0.000443132	0.999905	0.000886264	ADGRL1|ANO4|APBB2|ARHGAP26|BAG3|CD163L1|CHD5|DNAJA4|DNAJB1|DOCK9|ENOX1|EXTL3|FAM149A|FCGBP|FRMD5|GNAI1|H2AFY2|HECW1|HLA-DRA|HSP90AA1|HSPD1|HSPH1|KLHL32|PTGES3|RUNDC3B|SGSM1|STIP1|STK39|SUSD3|SYT1|UTY	1.94297
ARCHS4_Cell-lines	RH30	RH30	DA9_MEGENA_hubs	4884	308	326	20.5586	37	0.000264809	0.999876	0.000529617	0.000529617	0.999876	0.00105923	ADGRL2|ANK1|APBB2|BRINP1|CDH13|CDK14|CNTN4|CSRNP2|CXCR4|CYTL1|DOCK10|ELMO1|ENOX1|FAM13A|FAM49A|FCGBP|GABRG3|GALNT13|INPP4B|IPCEF1|MSH2|NFASC|NFIB|PAK3|PLXNA4|RANBP17|RASSF4|RUNX1T1|SEZ6L|SLC16A10|SLC40A1|SPATS2L|STOX2|TIAM2|TMEM108|TMTC3|WDFY3	1.79974
ARCHS4_Cell-lines	HT1080	HT1080	DA9_SEG	4884	3083	368	232.298	263	0.000283292	0.999817	0.000566583	0.000283292	0.999997	0.000566583	AAK1|ABL2|ABR|ADCY7|AKT3|ALCAM|AMPD3|ANK2|ANKMY1|ANKRD44|ANOS1|AOAH|APBA1|ARHGAP22|ARHGAP31|ARHGDIB|ARHGEF2|ARPC2|ASAP1|ASPH|ATG7|ATP10D|ATP8B1|ATXN3|AUTS2|AXL|B3GNT5|BACH1|BASP1|BCAR3|BCAT1|BIN1|BNC2|CADM1|CAP1|CASP4|CCDC50|CD163L1|CD99|CDK17|CDKN1A|CEP170|CEP85L|CHIC2|CHST11|CHSY3|CLIP2|CMTM7|CNDP2|COA1|CPNE8|CREB3L2|CSF1R|CSMD1|CSNK1E|CTIF|CTTNBP2|CYTH4|DDX18|DHX15|DLG1|DNAJB6|DOCK10|DOCK3|DOC…	1.13217
ARCHS4_Cell-lines	BT549	BT549	DA9_MEGENA_hubs	4884	308	344	21.6937	38	0.000378867	0.999817	0.000757734	0.000757734	0.999817	0.00151547	ADGRL1|ADGRL2|ANK1|ANTXR1|ATP1B3|BAG3|BICC1|BRINP1|CD163L1|CHD5|CNTN4|CYBA|DGKI|DNAJB6|DOCK10|ENOX1|FGFR1|FRMD4A|HECW1|HECW2|HSP90AA1|HSPB1|IFI44L|IFIH1|KCNMA1|MGAT1|NFASC|OLFM2|PAK3|PFKFB3|PLXNA4|PRICKLE2|RAB7B|SERPINH1|SH3RF3|SYT1|TTYH3|ZNF385D	1.75166
ARCHS4_Cell-lines	CAKI2	CAKI2	DA9_SEG	4884	3083	431	272.067	304	0.000433141	0.999708	0.000866282	0.000433141	0.999977	0.000866282	ABCA1|ABCC1|ABHD3|ACTR3|ADAM9|ADAP2|ADGRG1|AKAP7|AKT3|ALOX5AP|ANAPC16|ANKRD44|ANOS1|ANXA4|AOAH|APBB1IP|APP|ARHGAP26|ARHGEF10L|ARHGEF6|ARL6IP1|ARPC1B|ARPC2|ASPH|ATP10D|ATP1B1|ATP6V0E1|ATRNL1|ATXN10|AXL|B3GNT5|B4GALT5|BCAR3|BCL2L1|BHLHE41|BICD1|BIN1|BMP2K|BNIP3|CAMK1D|CAND1|CARD11|CASC4|CASK|CCDC149|CCDC50|CCND3|CD163L1|CD2AP|CD63|CD74|CDK5RAP2|CFLAR|CHST11|CHST15|CLEC2B|COLGALT1|COTL1|CPM|CPNE8|CR…	1.11737
ARCHS4_Cell-lines	A673	A673	DA9_MEGENA_hubs	4884	308	359	22.6396	39	0.000444886	0.999781	0.000889771	0.000889771	0.999781	0.00177954	ANO4|ANTXR1|ARID5B|ASTN1|CACNB2|CD83|CDH2|CDK14|CMKLR1|CNTN4|CYTL1|ENOX1|FAM49A|FCGBP|FGFR1|FRMD4A|GRIA1|H2AFY2|IFI44L|IL1B|IQGAP2|LMO2|MAN2A1|NOL4|NR4A3|OLFM2|PLCG2|RCN1|SERPINH1|SEZ6L|SGIP1|SH3GL3|SOBP|SYNPR|SYT1|TMEM132B|TSHZ2|TTYH3|XXYLT1	1.72264
ARCHS4_Cell-lines	G402	G402	DA9_MEGENA_hubs	4884	308	287	18.0991	33	0.000456969	0.999789	0.000913939	0.000913939	0.999789	0.00182788	ABCA3|ADGRL1|ANK1|APOE|CACNA1E|CHD5|CLHC1|DGKI|EFNA5|EMC1|FCGBP|FGFR1|FRMD4A|GALNT17|GRIA1|HSPB1|KCNMA1|NALCN|NFASC|NR4A3|OLFM2|PLXNA4|PRKAG2|RAB7B|RCN1|SCFD2|SERPINH1|SEZ6L|SPATS2L|SYNPR|TIAM2|TMSB4X|XXYLT1	1.8233
ARCHS4_Cell-lines	HUVEC	HUVEC	DA9_SEG	4884	3083	688	434.296	473	0.000507205	0.999629	0.00101441	0.00101441	0.999629	0.00202882	AAK1|ABL2|ACER3|ACOT9|ACTB|ACTG1|ACTR3|ADAM10|ADAM9|ADGRG1|AEBP2|AKAP13|AKT3|ALCAM|ANKRD36C|ANO10|ANXA5|APBA1|APP|ARHGAP17|ARHGAP18|ARHGAP22|ARHGAP24|ARHGAP31|ARHGDIB|ARL6IP5|ARMC8|ARPC1B|ARPC2|ARPC3|ARPC5|ARSB|ASAP1|ATF6|ATG7|ATP10D|ATP6AP2|ATP6V0E1|ATP8B1|AXL|B2M|B3GNT5|BASP1|BAZ2B|BCAR3|BCAT1|BMPR2|BNC2|BNIP2|BROX|BTBD7|CACUL1|CADPS2|CALM1|CAMK2D|CAP1|CAPZA1|CAPZA2|CARD11|CARD8|CASP4|CCDC149|C…	1.08912
ARCHS4_Cell-lines	HACAT	HACAT	DA9_SEG	4884	3083	408	257.548	288	0.000569047	0.999617	0.00113809	0.00113809	0.999617	0.00227619	ABCC5|ABHD3|ABL2|ACAP2|ACSL3|ADAM10|ADK|AKAP13|ALCAM|ANO6|ANOS1|ANXA4|AOAH|ARAP2|ARFGEF1|ARHGAP12|ARHGAP32|ARHGAP5|ARHGDIB|ARHGEF12|ARID5B|ASCC3|ATP10D|ATP13A3|ATP1B3|ATP2B4|ATP6V1A|ATP6V1H|ATP8B1|B2M|B3GNT5|B4GALT5|BACH1|BBX|BCAR3|BHLHE41|BLNK|BNIP2|BROX|BTG2|CACUL1|CAMK2N1|CARD11|CASK|CASP4|CAST|CCDC144A|CCND2|CD46|CD47|CD86|CDC14B|CDS2|CEP350|CHD9|CLEC2B|CLINT1|CPEB3|CREBRF|CRYBG3|CSNK1G1|CTDS…	1.11824
ARCHS4_Cell-lines	T24	T24	DA9_MEGENA_hubs	4884	308	543	34.2432	53	0.000607096	0.999666	0.00121419	0.00121419	0.999666	0.00242838	ACTR10|ANTXR1|APBB2|ARID5B|B3GAT1|BICC1|BNIP3L|CD163|CDH13|CDH2|CHORDC1|CNTN4|DECR1|DGKI|DLC1|DOCK10|EFNA5|ELL2|FAM49A|FGFR1|FTL|GALNT17|GRIA1|HAMP|INPP4B|KCNJ2|NALCN|NFASC|NFIB|NHSL1|OPRM1|PRICKLE2|PRKAG2|PRKY|RANBP17|RASGEF1B|RASSF4|RUNX1T1|SGIP1|SGSM1|SKA2|SLC11A1|SLC16A10|SPATS2L|SRGN|SYT1|TIAM2|TMEM108|TMEM232|TMSB4X|ZNF385D|ZNF585A|ZSCAN30	1.54775
ARCHS4_Cell-lines	OVCAR8	OVCAR8	DA9_SEG	4884	3083	294	185.586	211	0.000795436	0.999494	0.00159087	0.00159087	0.999494	0.00318174	ACTB|AKT3|ANKFY1|ANXA5|APBA1|APBB1IP|APOE|ARHGAP31|ARHGAP4|ASAP1|ASPH|ASXL1|ATP6V1C1|ATRNL1|ATXN2|ATXN3|AXL|B4GALT5|BASP1|BCAR3|BCAT1|BIN1|BRI3|CARD11|CASP4|CBL|CCDC93|CEBPD|CELF2|CEP170|CHN1|CLEC16A|CLIC2|CLIP2|COMMD1|CORO1C|CRK|CSF2RA|CTSB|CTSZ|CYB5R4|CYLD|CYTH3|DAGLB|DEK|DENND3|DISC1|DNAJB6|DNAJC13|DOCK10|DOCK2|DOCK3|DST|DUSP1|EBI3|EEF1D|EPB41L3|ERC2|EXT1|FAM102B|FAM49B|FAM91A1|FEZ2|FILIP1L|FL…	1.13694
ARCHS4_Cell-lines	MG63	MG63	DA9_MEGENA_hubs	4884	308	386	24.3423	40	0.000973925	0.999495	0.00194785	0.00194785	0.999495	0.0038957	ANK1|ANTXR1|ARID5B|BAG3|BICC1|BRINP1|CDK14|CMKLR1|CNTN4|CX3CR1|DEPTOR|DOCK10|ELL2|EPHA6|FAM149A|FAM49A|FGFR1|GLDN|HECW1|HECW2|IFI44L|IFIH1|IL1B|KCNJ2|KCNMA1|KCTD12|NFASC|NFIB|NLGN4Y|OLFM2|PRKY|RAB7B|SCFD2|SERPINH1|SLC9A9|TMEM132B|TTYH3|USP9Y|UTY|XXYLT1	1.64323
ARCHS4_Cell-lines	T84	T84	DA9_SEG	4884	3083	316	199.473	225	0.0010979	0.999282	0.00219581	0.00219581	0.999282	0.00439161	ACAP2|ADIPOR2|AHCYL2|AKAP13|AKAP7|AKAP9|ALG13|ALOX5|ANKRD36C|ANXA4|AOAH|APAF1|ARAP2|ARFGEF2|ARHGAP12|ARHGAP18|ARHGAP26|ARHGAP5|ARHGEF10L|ASH1L|ATE1|ATF7IP|ATP13A3|ATP1B1|ATP8B1|ATP9B|ATRX|AUTS2|AVL9|B3GNT5|BAZ2B|BHLHE41|BIRC6|BLOC1S6|BMP2K|C1QA|C1QB|CACNA1D|CACNB4|CARD11|CASK|CCND2|CCNL1|CD164|CD46|CDC42SE2|CFLAR|CKB|CLIP2|CLOCK|CNTNAP2|CRYBG3|CTNND1|CTSS|CTTNBP2|CYBB|CYTIP|DIAPH2|DLEU7|DNM3|DPP1…	1.12797
ARCHS4_Cell-lines	BEWO	BEWO	DA9_MEGENA_hubs	4884	308	352	22.1982	37	0.00117246	0.999401	0.00234493	0.00117246	0.99997	0.00234493	ATP1B3|BLNK|C1QA|CCND3|CCR1|CNTN4|CSGALNACT1|DOCK9|ELMO1|FAM13A|FAM49A|FGFR1|FYB1|GALNT13|GLDN|GM2A|GNAI1|ITSN1|LMO2|MAN2A1|METTL7A|NHSL1|NR4A1|NR4A3|P2RY12|PRKAG2|PRKY|RAPGEF1|RCN1|SH3BP5|SIPA1L1|SLC1A3|SLC2A3|SLC40A1|TNFRSF1B|USP9Y|UTY	1.6668
ARCHS4_Cell-lines	G401	G401	DA9_MEGENA_hubs	4884	308	304	19.1712	33	0.00126643	0.999376	0.00253286	0.00253286	0.999376	0.00506572	ABCA3|ADGRL1|AIF1|APOE|CCR1|CHD5|EML4|FAM149A|FGFR1|FIGN|FRMD4A|GALNT13|GPNMB|GRAMD1B|H2AFY2|INPP4B|IQGAP2|ITSN1|KCNJ2|NLGN4Y|OLFM2|PPM1H|PRICKLE2|PRKAG2|PRKY|SERPINH1|STRADB|TMEM132B|USP9Y|UTY|XXYLT1|YPEL2|ZFP36L2	1.72133
ARCHS4_Cell-lines	SKMEL1	SKMEL1	DA9_MEGENA_hubs	4884	308	305	19.2342	33	0.00133966	0.999337	0.00267931	0.00267931	0.999337	0.00535862	ANO4|ANOS1|APBB2|ASTN1|CACNA1E|CCR1|CD163L1|CDH13|CDH2|DNAJB1|DOCK10|ELL2|FHOD3|FRMD4A|FRMD5|GABRG3|GALNT13|GBE1|HLA-DRA|HSPH1|IL1B|INPP4B|KCNMA1|NEDD4L|NFASC|PAK3|PEX5L|PLCG2|PLP1|SLC9A9|SPP1|SYT1|TMEM108	1.71569
ARCHS4_Cell-lines	JEG3	JEG3	DA9_SEG	4884	3083	299	188.742	213	0.00142651	0.999069	0.00285302	0.00285302	0.999069	0.00570603	AAK1|ADAP2|ADGRG1|AEBP2|AHCYL1|ALOX5|AP3S1|APBB1IP|APOC1|APOE|ARID3A|ARPC2|ARRB1|ATP11A|ATP2B4|B4GALT1|BASP1|BHLHE41|BIN1|BLNK|BNC2|BNIP3|BRI3|BTG2|CADM1|CALM1|CAMK2D|CAMSAP2|CARD11|CBL|CBLB|CCND3|CD53|CDC14B|CDKN1A|CELF2|CLEC7A|CLTA|CNDP2|CNTNAP2|COMMD10|COTL1|CPVL|CREM|CSF1R|CSF2RA|CSF3R|CTNNA1|CTNNB1|CTNND1|CTTNBP2|CYTH3|DCP2|DLEU7|DLG2|DOCK8|DSE|EBI3|ELMO1|ENG|EPB41L3|EPS15L1|ERBB4|EXOC6B|FAM…	1.12852
ARCHS4_Cell-lines	KB_CELL	KB_CELL	DA9_MEGENA_hubs	4884	308	189	11.9189	23	0.00159763	0.99931	0.00319525	0.00319525	0.99931	0.0063905	ANO4|ATP1B3|BICC1|CCDC112|CD163L1|CDH13|CNTNAP4|CSGALNACT1|CXCR4|DNAJA4|ELMO1|EPHA6|FTH1|GBE1|GRAMD1B|HECW1|HSPE1|NR4A1|NR4A2|NR4A3|OSBP2|RETREG1|SFMBT2	1.92971
ARCHS4_Cell-lines	COLO_320	COLO_320	DA9_MEGENA_hubs	4884	308	409	25.7928	41	0.00161519	0.99913	0.00323038	0.00323038	0.99913	0.00646076	ABCA3|ANO4|ASXL3|BMP6|CACNB2|CNTNAP4|CPA6|CXCR4|DHX57|DOCK9|EML4|ENOX1|EPHA6|FGFR1|FHOD3|FRMD5|GNAI1|GRAMD1B|HLA-DRA|HSP90AA1|HSPH1|IFIH1|KCTD12|MSH2|NOL4|PAK3|PRICKLE2|PTGES3|PUS1|RASGEF1B|RCBTB2|RUNDC3B|SCFD2|SEZ6L|SKA2|SLC16A10|SLC1A3|SOBP|TMEM170A|USP13|XXYLT1	1.58959
ARCHS4_Cell-lines	22RV1	22RV1	DA9_MEGENA_hubs	4884	308	351	22.1351	36	0.00211679	0.998888	0.00423357	0.00423357	0.998888	0.00846714	ADGRL1|ASTN1|ASXL3|BNIP3L|BRINP1|CALN1|CDK14|CFAP44|CHD5|CNTN4|CSRNP2|DEPTOR|ENOX1|EPHA6|EXTL3|FAM13A|FBXO41|GBE1|GRB10|H2AFY2|KIAA1324L|NFASC|NOL4|OLFM2|P4HA1|PEX5L|PFKFB3|PLP1|PRPF40B|PTPDC1|RUNDC3B|SEZ6L|SGSM1|SRRM4|TMEM232|ZSCAN30	1.62637
ARCHS4_Cell-lines	CFPAC1	CFPAC1	DA9_SEG	4884	3083	347	219.042	244	0.00212226	0.998552	0.00424452	0.00424452	0.998552	0.00848905	ABCA1|ACTG1|ADAM28|ADAM9|ADGRG1|AKT3|ALCAM|ALOX5|ANXA4|APLP2|APP|ARAP2|ARHGAP26|ARHGDIB|ARID4A|ASPH|ATP1B1|ATRNL1|AUTS2|AXL|B2M|B4GALT5|BAG3|BCAR3|BCAT1|BCL2L1|BIN1|C3|CAMK2N1|CAPZB|CARD11|CASP4|CAST|CCDC144A|CCDC149|CD14|CD2AP|CD47|CD74|CDC42BPB|CDC42SE2|CFLAR|CHMP4B|CHST15|CIITA|CKLF|CLEC2B|CMTM7|COTL1|CSF2RA|CTNNA1|CTNND1|CTSS|CTSZ|CYBA|CYTH4|CYTIP|DDX60L|DENND3|DHRS3|DNAJB1|DPYD|DST|DSTN|DUSP…	1.11394
ARCHS4_Cell-lines	MEWO	MEWO	DA9_SEG	4884	3083	456	287.848	316	0.00219956	0.998424	0.00439912	0.00219956	1	0.00439912	ABL2|ABR|ACER3|ACSL3|ACTG1|ADAM10|ADGRB3|ADGRG1|AHCYL1|AKAP7|AKT3|ALOX5AP|ANK2|ANKFY1|ANKRD44|ANKS1B|ANXA5|APOC2|ARHGAP24|ARHGAP31|ARPC1B|ARRB1|ASAH1|ATP1A1|ATP6AP2|ATP6V0C|ATP6V0E1|ATP6V1B2|ATP6V1C1|ATRNL1|AUTS2|BCL2|BHLHE41|BNC2|BNIP2|BRI3|CABLES1|CD63|CD83|CD86|CELF2|CEP170|CGGBP1|CHKA|CHSY3|CLCN3|CORO1C|CPNE8|CPQ|CREM|CRK|CSGALNACT2|CTNNA2|CTNNB1|CTSB|CTSD|CTSH|CTSZ|CTTNBP2|CYTH3|DHX36|DIAPH2…	1.0978
ARCHS4_Cell-lines	U266	U266	DA9_MEGENA_hubs	4884	308	352	22.1982	36	0.00222437	0.998828	0.00444873	0.00444873	0.998828	0.00889747	ADAM28|ANO4|ASTN1|BMP6|CALN1|CCR1|CDK14|CLN6|CNTNAP4|CXCR4|DEPTOR|DGKI|ELL2|ELMO1|EPHA6|FTL|GLDN|GM2A|GNA13|HLA-DRA|IFIH1|IPCEF1|NR4A3|OPRM1|PEX5L|PLXNA4|SFMBT2|SGSM1|SIPA1L1|SRGN|SYN3|TMEM132B|TMEM232|USP9Y|UTY|ZFP36L2	1.62175
ARCHS4_Cell-lines	REC1	REC1	DA9_SEG	4884	3083	554	349.71	380	0.00247308	0.99817	0.00494616	0.00494616	0.99817	0.00989232	ABCE1|ACAP2|ACTR2|ADAM28|ADAP2|AFTPH|AKNA|AKT3|ALOX5|ALOX5AP|ANKMY1|ANKRD12|ANKRD44|AOAH|AP1B1|APBB1IP|APPL1|ARAP1|ARHGAP15|ARHGAP17|ARHGAP24|ARHGAP25|ARHGAP31|ARHGAP4|ARHGDIB|ARID1A|ARID1B|ARID3A|ARID5A|ARPC1B|ARPC3|ATG16L2|ATM|ATRNL1|AUTS2|AZIN1|B2M|BAZ2A|BCL2|BHLHE41|BICD1|BLNK|BOD1L1|BTG2|C2CD5|CAMK1D|CARD11|CBL|CBLB|CCDC50|CCDC88A|CD300A|CD47|CD53|CD74|CD83|CD84|CD86|CDC42SE2|CELF2|CEPT1|CHD…	1.08662
ARCHS4_Cell-lines	THP1	THP1	DA9_MEGENA_hubs	4884	308	660	41.6216	59	0.00262182	0.998406	0.00524364	0.00262182	0.999998	0.00524364	ADAM28|ADGRL2|AIF1|ANOS1|ARHGAP26|ASAH1|C1QA|C1QC|CACNA1E|CALN1|CCR1|CD163|CD163L1|CMKLR1|CNTN4|CX3CR1|CXCR4|DNAJA4|DOCK10|ELMO1|FAM49A|FRMD4A|FTL|FYB1|GLDN|GPNMB|GRAMD1B|HLA-DRA|IFI44L|IFIH1|IL1B|INPP4B|IPCEF1|KCTD12|LDLRAD4|LMO2|NLGN4Y|P2RY12|PEX5L|PPIE|PRKY|RAB7B|RAPGEF1|RASSF4|RCBTB2|SFMBT2|SGIP1|SLC11A1|SLC1A3|SLC9A9|SPP1|SRGN|SUSD3|SYN3|TMSB4X|TNFRSF1B|UTY|ZFP36L2|ZNF385D	1.41753
ARCHS4_Cell-lines	NTERA2	NTERA2	DA9_MEGENA_hubs	4884	308	319	20.1171	33	0.00282586	0.998529	0.00565171	0.00565171	0.998529	0.0113034	ARID5B|ASXL3|B3GAT1|BRINP1|CD163|EFNA5|ELMO1|FGFR1|GALNT17|HAMP|ITSN1|KCNJ2|L3MBTL1|MLYCD|NCALD|NEDD4L|NFASC|NLGN4Y|PAK3|PEX5L|PRKY|RASGEF1B|REL|RUNDC3B|RUNX1T1|SLC11A1|SRRM4|TEX2|TIAM2|TMEM132B|TSHZ2|ZNF585A|ZSCAN30	1.64039
ARCHS4_Cell-lines	SW480	SW480	DA9_SEG	4884	3083	311	196.317	219	0.00317734	0.997844	0.00635468	0.00317734	0.9999	0.00635468	AATF|ABR|ACOT9|ACTB|ACTG1|ADGRE2|ADIPOR2|AHSA1|ALOX5AP|AMPD3|ANK2|APMAP|APOE|ARHGAP26|ARHGAP31|ARHGAP4|ARID4A|ARNTL|ARRB1|ASXL1|ATP1A1|ATP1B3|ATP6V1B2|ATXN7L1|B4GALT5|BCL2L1|BRI3|CARD11|CD163L1|CD99|CDK8|CERK|CHMP4B|CHN1|CHST11|CLIP2|CLTA|CMTM7|COTL1|CRK|CST3|CTNNA1|CTNNB1|CTNNBL1|CTSB|CTSZ|CXCR4|CYTH3|DDX10|DLG1|DNAJB6|DNM3|EBI3|EDA|EEF1A1|EHD4|EIF4A1|ERC2|FCER1G|FMNL3|GABARAPL1|GAPDH|GLRX|GNAI2…	1.11554
ARCHS4_Cell-lines	HCC364	HCC364	DA9_MEGENA_hubs	4884	308	451	28.4414	43	0.00329398	0.998124	0.00658796	0.00658796	0.998124	0.0131759	ABCA3|ADGRL1|ADGRL2|CACNA1E|CD163L1|CDH2|CNTNAP4|DEPTOR|EFNA5|EPHA6|ESYT2|FAM149A|FAM49A|FCGBP|FHOD3|FRMD5|GLDN|HLA-DRA|HSPB1|IFI44L|IL1B|KCNMA1|KLHL32|NALCN|NAMPT|NFIB|PAK3|PFKFB3|PRICKLE2|PRKY|RAB7B|RASSF4|RUNDC3B|SERPINH1|SFMBT2|SH3RF3|SLC9A9|SPATS2L|STOX2|SYT1|TMSB4X|USP9Y|UTY	1.51188
ARCHS4_Cell-lines	A375	A375	DA9_MEGENA_hubs	4884	308	348	21.9459	35	0.00338951	0.998179	0.00677903	0.00677903	0.998179	0.0135581	ADGRL2|ASTN1|B3GAT1|BLZF1|CDH13|CDH2|CDK14|CNTN4|CSGALNACT1|DOCK4|ELMO1|FHOD3|FRMD4A|FRMD5|GALNT13|GPNMB|GRAMD1B|HECW1|HLA-DRA|IL1B|INPP4B|KCNMA1|NALCN|NFASC|NHSL1|PLCG2|PLP1|RAB7B|SCFD2|SFMBT2|SH3RF3|SLC1A3|SPP1|SYT1|ZNF385D	1.59483
ARCHS4_Cell-lines	JEG3	JEG3	DA9_MEGENA_hubs	4884	308	299	18.8559	31	0.00365587	0.998103	0.00731174	0.00365587	0.999069	0.00731174	APOE|ASXL3|BLNK|CCND3|CCR1|ELMO1|FAM49A|FIGN|FTH1|FTL|FYB1|GLDN|GM2A|GNAI1|HECW2|ITSN1|MAN2A1|NR4A3|P2RY12|PAK3|RANBP17|RAPGEF1|RASGEF1B|SH3BP5|SH3GL3|SIPA1L1|SLC1A3|SLC2A3|SLC40A1|SYT1|USP9Y	1.64405
ARCHS4_Cell-lines	JJN3	JJN3	DA9_SEG	4884	3083	380	239.873	264	0.0040989	0.997088	0.0081978	0.0045164	0.997485	0.0090328	ABCE1|ABHD3|ADAM28|ADAR|AGO2|AKNA|ANKRD12|ANKRD13C|ANKUB1|APPL1|ARAP2|ARHGAP25|ARHGAP4|ARHGDIB|ARHGEF12|ARID5A|ARL6IP5|ARNT|ATM|ATP10D|ATP13A3|ATP2C1|ATP6V1C1|ATR|ATRNL1|B2M|BACH1|BCL2|BHLHE41|CASP4|CBFB|CCDC144A|CCND2|CCT3|CD300A|CD53|CD74|CDC42SE2|CDK6|CDV3|CELF2|CEP192|CEP350|CEP57|CHD7|CHSY1|CHSY3|CIITA|CKAP5|CLEC2B|CLEC2D|CLEC7A|CLIC2|CNDP2|CNOT1|CRLF3|CSDE1|CTSS|CUL5|CXCR4|CYLD|CYTH4|CYTIP|…	1.10058
ARCHS4_Cell-lines	JJN3	JJN3	DA9_MEGENA_hubs	4884	308	380	23.964	37	0.0045164	0.997485	0.0090328	0.0045164	0.997485	0.0090328	ADAM28|ASXL3|ATP6V1C1|BACH1|BMP6|CACNA1E|CALN1|CCR1|CNTNAP4|CXCR4|CYTL1|DEPTOR|DNAJA4|DOCK10|ELL2|ELMO1|EPHA6|FCGBP|GALNT13|GALNT17|HLA-DRA|HSPH1|IFIH1|IQGAP2|KCNJ2|NAMPT|PEX5L|PLCG2|PRICKLE2|RASSF4|RCBTB2|SFMBT2|SH3RF3|SLC16A10|SLC9A9|SRGN|TNFRSF1B	1.54398
ARCHS4_Cell-lines	KMS18	KMS18	DA9_MEGENA_hubs	4884	308	330	20.8108	33	0.00483179	0.997388	0.00966359	0.00966359	0.997388	0.0193272	ADAM28|BLNK|BMP6|CCR1|CDK14|CLN6|CX3CR1|CXCR4|CYBA|DEPTOR|DOCK10|ELL2|ELMO1|EPHA6|FAM149A|FCGBP|GALNT13|HECW1|HLA-DRA|IFIH1|LDLRAD4|NAMPT|NCALD|PEX5L|SFMBT2|SLC9A9|SRGN|SUSD3|SYT1|TMED3|TMEM108|TMSB4X|USP36	1.58571
ARCHS4_Cell-lines	KASUMI1	KASUMI1	DA9_SEG	4884	3083	498	314.36	341	0.00488878	0.996359	0.00977756	0.00977756	0.996359	0.0195551	ABI1|ACAP2|ACTR2|ADGRE2|ADPGK|AIF1|AKNA|ALOX5AP|AMPD3|ANKRD13D|ANP32A|AOAH|APBB1IP|APPL1|ARHGAP15|ARHGAP22|ARHGAP25|ARHGAP4|ARHGDIB|ARHGEF2|ARHGEF6|ARID1A|ARID5A|ARPC1B|ARRB1|ARRB2|ASAH1|ATG16L2|ATP10D|ATP8B4|ATXN7L1|B3GNT5|BCL2|BIN1|BMP2K|CARD8|CBL|CCDC7|CCND2|CCNY|CD300A|CD302|CD53|CD74|CD83|CD84|CD86|CDK6|CEBPD|CELF2|CEP170|CHIC2|CHST11|CHSY1|CIITA|CIRBP|CKLF|CLEC2B|CMTM7|CNTRL|CSF1R|CSF3R|CTS…	1.08474
ARCHS4_Cell-lines	HCC827	HCC827	DA9_SEG	4884	3083	387	244.292	268	0.00502676	0.996391	0.0100535	0.0100535	0.996391	0.020107	AAK1|ABCA1|ABL2|ABR|ACSL4|ACTB|ADAM28|ADAM9|ADCY7|AHSA1|ALCAM|ANKFY1|ANKRD13C|ANOS1|AOAH|AP3S1|APBA1|ARAP2|ARFGEF1|ARHGAP21|ARHGAP24|ARHGAP26|ARHGAP5|ARHGDIB|ASPH|ATF7IP|ATP10D|ATP2B4|ATP6V1C1|ATP8B1|ATP9B|ATR|AZIN1|B3GNT5|BASP1|BCAR3|BIN1|BNC2|BTBD7|CAB39|CARD11|CASK|CASP4|CCDC144A|CCM2|CCT6A|CD2AP|CDC37|CDV3|CHST11|CHST15|CORO1C|COTL1|CPM|CPNE8|CRK|CRYBG3|CSF1R|CSPP1|CYLD|CYTH3|DAGLB|DDX60L|DGK…	1.09705
ARCHS4_Cell-lines	U937	U937	DA9_MEGENA_hubs	4884	308	612	38.5946	54	0.00536527	0.996677	0.0107305	0.00536527	0.999996	0.0107305	ACOX3|ACSL1|AIF1|ARHGAP26|ASAH1|ATP6V1C1|BACH1|CACNA1E|CCR1|CD163|CD163L1|CD83|CDK14|CMKLR1|CNTNAP4|CPA6|CX3CR1|CXCR4|DGKI|DOCK10|ELMO1|ESYT2|FAM49A|FYB1|GPNMB|GRAMD1B|HLA-DRA|IFIH1|IL1B|INPP4B|IPCEF1|IQGAP2|LDLRAD4|LMO2|MTMR7|P2RY12|PLCG2|RAB7B|RASSF4|RCBTB2|REL|SFMBT2|SGIP1|SH3RF3|SLC11A1|SLC16A10|SLC1A3|SPP1|SRGN|STOX2|TMEM132B|TMEM163|TMSB4X|TNFRSF1B	1.39916
ARCHS4_Cell-lines	JURKAT	JURKAT	DA9_SEG	4884	3083	458	289.11	314	0.00616389	0.995428	0.0123278	0.0123278	0.995428	0.0246556	AHSA1|AIF1|AKNA|ALOX5AP|ANKRD36C|ANKRD44|AOAH|APBA1|APBB1IP|APPL1|ARAP2|ARHGAP15|ARHGAP25|ARHGAP31|ARHGAP4|ARHGDIB|ARHGEF6|ARID2|ARNTL|ATAD2B|ATRNL1|AUTS2|BAZ1A|BCAT1|BCL2|BICD1|BMP2K|BRD7|CARD11|CASD1|CBFB|CCDC66|CCDC88A|CD300A|CD47|CD53|CD83|CD84|CDC42SE2|CDK6|CELF2|CEP85L|CHD1|CHN1|CHST11|CKLF|CLEC2B|CNOT6L|CNTRL|CPEB3|CPVL|CRLF3|CSGALNACT2|CWF19L2|CXCR4|CYTH1|CYTIP|DCP2|DDHD1|DDX10|DDX18|DDX2…	1.08609
ARCHS4_Cell-lines	MCF7	MCF7	DA9_MEGENA_hubs	4884	308	350	22.0721	34	0.00667247	0.996275	0.0133449	0.0133449	0.996275	0.0266899	ABCA3|ADGRL1|ANOS1|APBB2|BAG3|BLNK|CCR1|CHD5|CPA6|DEPTOR|DNAJA4|EPHA6|GLDN|GNA13|H2AFY2|HSPB1|IFIH1|INPP4B|LDLRAD4|MLYCD|OLFM2|PLXNA4|PPM1H|PRICKLE2|RANBP17|RETREG1|RUNDC3B|SH3BP5|SIPA1L1|SKA2|SUSD3|SYT1|TEX2|YPEL2	1.54041
ARCHS4_Cell-lines	HUVEC	HUVEC	DA9_MEGENA_hubs	4884	308	688	43.3874	59	0.00669502	0.995726	0.01339	0.00669502	0.999629	0.01339	ACTR10|ADGRL2|APBB2|BMP6|CD163|CDH13|CDH2|CDK14|CSGALNACT1|CYTL1|DECR1|DNAJA4|DOCK10|DOCK4|DOCK9|EFNA5|ELMO1|FAM49A|FGFR1|FRMD4A|FRMD5|FTL|GALNT17|GBE1|GRB10|HECW2|IFI44L|ITSN1|KCNJ2|KCTD12|LMO2|NALCN|NAMPT|NFIB|NHSL1|NLGN4Y|PLXNA4|PRKAG2|PRKY|RANBP17|RCBTB2|RCN1|RUNX1T1|SGIP1|SH3BP5|SH3RF3|SRGN|SYT1|TMEM163|TMSB4X|TMTC3|TNFRSF1B|USP9Y|UTY|WDFY3|XXYLT1|YPEL2|ZFP36L2|ZNF385D	1.35984
ARCHS4_Cell-lines	PFEIFFER	PFEIFFER	DA9_MEGENA_hubs	4884	308	404	25.4775	38	0.00714873	0.995862	0.0142975	0.0142975	0.995862	0.0285949	ADGRL1|ARID5B|BLNK|CD83|CDK14|CPA6|CXCR4|DCAKD|DEPTOR|DNAJA4|DOCK10|ELMO1|FBXO41|GM2A|GNA13|GRAMD1B|HLA-DRA|METTL7A|MGAT1|MSI2|NCALD|NLGN4Y|PAK3|PRKY|RAPGEF1|RCBTB2|REL|RETREG1|SEZ6L|SLC9A9|SOBP|SRGN|SUSD3|TBC1D22A|TMEM232|TSHZ2|USP9Y|UTY	1.49151
ARCHS4_Cell-lines	FADU	FADU	DA9_SEG	4884	3083	395	249.342	272	0.00749998	0.994517	0.015	0.015	0.994517	0.0299999	ACOT9|ACTG1|ADCY7|ADGRG1|ADIPOR2|AEBP2|AHSA1|AKAP13|ALCAM|ANKRD10|ANKRD13D|AP1G1|ARAP1|ARAP2|ARFGEF1|ARGLU1|ARHGAP6|ARHGDIB|ARHGEF7|ARL6IP1|ARMC8|ATG2B|ATP1A1|ATP2A2|ATP2C1|ATP6V1C1|ATP6V1H|ATP8B1|ATXN10|AXL|B2M|BLNK|BTBD7|CALM1|CAP1|CARD11|CASP4|CCDC146|CCNL1|CD14|CD86|CERK|CFL1|CHSY1|CLEC2B|CLEC7A|CLIP1|CMTM6|CNDP2|CNOT1|CNTLN|COTL1|CPVL|CSNK1D|CSNK1E|CTNND1|CTSS|CYTH3|DDX17|DDX24|DDX60L|DEK|DH…	1.09087
ARCHS4_Cell-lines	KU812	KU812	DA9_MEGENA_hubs	4884	308	327	20.6216	32	0.00757411	0.995808	0.0151482	0.0151482	0.995808	0.0302964	AIF1|ANK1|APOE|ASAH1|BNIP3L|CCND3|CHD5|CLN6|CYTL1|DECR1|DEPTOR|DNAJA4|ELMO1|FPR3|FTH1|IL1B|IPCEF1|LDLRAD4|LMO2|NR4A1|PPIE|PRKY|RCBTB2|SLC11A1|SLC40A1|SLC9A9|SRGN|SUSD3|TMEM108|UTY|ZFP36L2|ZNF385D	1.55177
ARCHS4_Cell-lines	SJSA1	SJSA1	DA9_MEGENA_hubs	4884	308	366	23.0811	35	0.00758069	0.995693	0.0151614	0.0151614	0.995693	0.0303228	ANOS1|BICC1|CCR1|CD83|CDH13|CDH2|CDK14|CYTL1|DGKI|DOCK10|DOCK9|EMC1|EXTL3|GNA13|GNAI1|GRIA1|HECW1|IL1B|MAN2A1|NLGN4Y|PRICKLE2|PRKAG2|PRKY|RANBP17|RASSF4|RUNX1T1|SERPINH1|SH3RF3|SKA2|SLC1A3|SRGN|SYT1|TCEA2|TIAM2|USP9Y	1.51639
ARCHS4_Cell-lines	MT4	MT4	DA9_MEGENA_hubs	4884	308	331	20.8739	32	0.00902691	0.994937	0.0180538	0.0180538	0.994937	0.0361077	C1QB|CX3CR1|CXCR4|DOCK10|ELMO1|FBXO41|FCGBP|FGFR1|FHOD3|GRAMD1B|GRIA1|HECW1|HLA-DRA|IL1B|IPCEF1|KCNMA1|LDLRAD4|NCALD|NLGN4Y|NOL4|NR4A1|PRICKLE2|PRKAG2|PRKY|REL|SGSM1|SRGN|TBC1D22A|TIAM2|TNFRSF1B|USP9Y|UTY	1.53302
ARCHS4_Cell-lines	SKMEL1	SKMEL1	DA9_SEG	4884	3083	305	192.53	212	0.00940506	0.993343	0.0188101	0.00940506	0.999337	0.0188101	ABHD2|ABL2|ADGRG1|AHCTF1|AKT3|ANK2|ANKRD44|ANOS1|APC|ARHGAP12|ARHGAP22|ARHGAP31|ARHGEF2|ARID5A|ATF7IP|ATP13A3|ATP2B4|ATRNL1|AXL|BCAR3|BCL2|BIN1|BNC2|BTG1|CADM2|CALM2|CAMSAP2|CCSER2|CD163L1|CD74|CDC42SE1|CDK17|CDKN1A|CEP170|CERK|CFL1|CHSY3|CIITA|CMSS1|CMTM6|CMTM7|CORO1C|CPNE8|CRYBG3|CTNNA2|CTNNB1|CTSS|CYLD|DNAJB1|DOCK10|DOCK7|DPYD|DUSP10|DYNC1H1|EHD4|ELL2|EPB41L3|ERBIN|ERC2|ERCC6L2|EXT1|FLI1|FMN1|…	1.10113
ARCHS4_Cell-lines	MCF10	MCF10	DA9_MEGENA_hubs	4884	308	425	26.8018	39	0.00965627	0.994255	0.0193125	0.0193125	0.994255	0.0386251	ACSL1|APBB2|BLNK|BLZF1|CDH13|CDK14|DECR1|DOCK9|EFNA5|FAM49A|FHOD3|FIGN|FTH1|FYB1|GM2A|GNAI1|H2AFY2|HSPB1|IFI44L|IL1B|INPP4B|KCTD12|LYPLAL1|METTL7A|MGAT1|NALCN|NFASC|NFIB|OSBP2|PAK3|PRICKLE2|PRKAG2|RAB7B|RETREG1|SH3RF3|SLC1A3|SLC44A5|SLC9A9|SPATS2L	1.45513
ARCHS4_Cell-lines	MDAMB468	MDAMB468	DA9_MEGENA_hubs	4884	308	346	21.8198	33	0.00981281	0.994412	0.0196256	0.0196256	0.994412	0.0392512	ACTR10|ADGRL2|ANOS1|BICC1|BLNK|CD163L1|CSGALNACT1|CX3CR1|DOCK9|ENOX1|FAM210A|FAM49A|FCGBP|GM2A|HECW2|IFIH1|INPP4B|NFIB|OLFM2|OSBP2|PLCG2|PPIE|PTPN2|RAB7B|RASGEF1B|RCN1|SGSM1|SH3RF3|SLC1A3|SUSD3|SYT16|TMEM260|TMSB4X	1.51239
ARCHS4_Cell-lines	BJAB	BJAB	DA9_SEG	4884	3083	448	282.798	305	0.0123404	0.990642	0.0246809	0.0246809	0.990642	0.0493618	ACSL1|ADAM28|AIF1|AKAP11|AKAP13|AKNA|AKR1A1|ALOX5AP|AMPD3|ANAPC16|ANKRD44|APBB1IP|ARHGAP15|ARHGAP25|ARHGAP31|ARHGAP4|ARHGDIB|ARID1A|ARID4B|ARPC2|ATAD2B|AUTS2|BACH1|BASP1|BCL2|BCL6|BLNK|BMP2K|BRD4|BTBD7|BTG2|CACNA1A|CAMTA1|CARD11|CCDC149|CD53|CD74|CD83|CD84|CD86|CDC42SE2|CIITA|CLEC7A|CNOT4|CNTRL|CPEB3|CPEB4|CREBBP|CREBRF|CTSS|CUX1|CYBB|CYTH1|CYTH4|CYTIP|DDIT4|DHX15|DICER1|DLG2|DOCK2|DOCK8|DUSP10|E…	1.07851
ARCHS4_Cell-lines	WSUDLCL2	WSUDLCL2	DA9_SEG	4884	3083	398	251.235	272	0.0134147	0.989956	0.0268294	0.0268294	0.989956	0.0536587	ABR|ACAP2|ACTR2|ADAM28|ADAP2|ADCY7|AIF1|AKAP13|AKNA|ALOX5|ALOX5AP|ANKH|ANKRD44|APBB1IP|APOC2|ARHGAP15|ARHGAP25|ARHGAP4|ARHGDIB|ARHGEF6|ARHGEF7|ARPC1B|ARPC2|ATP10D|ATXN10|BASP1|BCL2|BCL6|BLNK|BTG2|CACNB4|CARD11|CCDC144A|CCDC88A|CCM2|CD53|CD74|CD83|CD84|CD86|CELF2|CIITA|CLEC2D|CNDP2|CNTRL|COTL1|CPEB3|CREM|CTSH|CTSS|CUX1|CXCR4|CYBB|CYTH1|CYTH4|CYTIP|DENND3|DGKD|DLG1|DLG2|DOCK2|DOCK8|EAF2|EBI3|EDEM1|…	1.08265
ARCHS4_Cell-lines	CAKI1	CAKI1	DA9_SEG	4884	3083	363	229.142	249	0.0136558	0.989902	0.0273116	0.0136558	0.999995	0.0273116	ABCA1|ACSL1|ADAP2|ADCY7|ADGRG1|AIDA|AKT3|ALOX5AP|ANK2|ANO10|ANXA4|ANXA5|AOAH|APBA1|APBB1IP|ARHGAP31|ARPC1B|ARPC2|ASAH1|ASAP1|ASPH|ATP6V0E1|ATP6V1C1|ATP6V1H|ATRNL1|AXL|B2M|BAG3|BASP1|BHLHE41|BIN1|BNC2|BRI3|C3|CACYBP|CAPZA2|CARD11|CCDC149|CCM2|CD14|CD46|CD63|CD74|CHCHD3|CHSY3|CKLF|CLEC2B|CLIP2|CLTA|CNDP2|COTL1|CPM|CPNE8|CPQ|CREG1|CSF2RA|CTNNA2|CTSB|CTSD|CTSS|CTTNBP2|CYBA|DDX60L|DISC1|DLG1|DNM3|DOCK…	1.08666
ARCHS4_Cell-lines	PANC1	PANC1	DA9_SEG	4884	3083	509	321.304	344	0.0150726	0.988302	0.0301452	0.0301452	0.988302	0.0602903	AAK1|ABCC1|ABR|ACER3|AIDA|AKAP13|AKT3|ALOX5AP|AMPD3|ANK2|ANKIB1|ANO6|AP2A2|AP2B1|APBB1IP|APOE|ARHGAP24|ARHGAP26|ARHGAP31|ARHGAP32|ARHGAP4|ARHGEF12|ARHGEF6|ARL8B|ARPC2|ASAP1|ASCC1|ASPH|ASXL1|ATM|ATRNL1|ATXN1|AXL|B3GNT5|BAG3|BASP1|BHLHE41|BMPR2|BNC2|BRWD3|BTBD9|CACNA1D|CADM2|CALCOCO2|CAMSAP2|CAP1|CAPZB|CASC4|CAST|CBL|CCDC88A|CCDC91|CCSER2|CD47|CD83|CDV3|CFL1|CHN1|CHST15|CLEC2B|CLIP1|CLIP2|CLTA|CMTM…	1.07064
ARCHS4_Cell-lines	BT474	BT474	DA9_MEGENA_hubs	4884	308	294	18.5405	28	0.0171539	0.990249	0.0343077	0.0343077	0.990249	0.0686155	ACSL1|ADGRL1|ANOS1|BLNK|BRINP1|C1QA|CCR1|CFAP44|CX3CR1|DEPTOR|DNAJA4|FCGBP|GNA13|GPNMB|HSPB1|INPP4B|LDLRAD4|NEDD4L|NFASC|OLFM2|PLXNA4|SGSM1|SKA2|SLC40A1|SUSD3|SYT16|YPEL2|ZFP36L2	1.5102
ARCHS4_Cell-lines	OVCAR8	OVCAR8	DA9_MEGENA_hubs	4884	308	294	18.5405	28	0.0171539	0.990249	0.0343077	0.0171539	0.999494	0.0343077	ABCA3|ADGRL2|ANO4|APOE|ATP6V1C1|CACNB2|CDH2|DNAJB6|DOCK10|FGFR1|FIGN|FTH1|GABRG3|HSP90AA1|HSPH1|IL1B|INPP4B|OLFM2|PAK3|PRKAG2|SH3RF3|SKA2|SLC1A3|SUSD3|SYT16|TIAM2|TMEM108|ZFAND2A	1.5102
ARCHS4_Cell-lines	BXPC3	BXPC3	DA9_SEG	4884	3083	340	214.623	233	0.0178654	0.986761	0.0357308	0.0357308	0.986761	0.0714616	ABCA1|ABHD2|ACER3|ADAM10|ADAM28|ADGRG1|ALOX5|AMPD3|ANK3|ANKH|ANKRD11|ANKUB1|ANXA4|ARAP2|ARHGAP25|ARHGAP32|ARHGDIB|ARPC2|ATP8B1|AUTS2|AXL|B2M|B4GALT1|B4GALT5|BAG3|BCAR3|BCL2|BHLHE41|BLNK|BTBD9|C5AR1|CARD11|CASP4|CAST|CBFA2T2|CBLB|CCDC146|CD14|CD163L1|CD47|CD58|CD86|CEBPD|CLEC2B|CLEC2D|CLIP1|CLSTN1|CMIP|CMTM7|CPNE1|CPNE8|CRYBG3|CST3|CTNND1|CTSH|CTSS|CXCL16|DAAM1|DDX60L|DHRS3|DLG1|DOCK5|DPYD|DSE|DST…	1.08562
ARCHS4_Cell-lines	HCC1599	HCC1599	DA9_MEGENA_hubs	4884	308	403	25.4144	36	0.0188542	0.988452	0.0377084	0.0377084	0.988452	0.0754168	ACSL1|ADAM28|ADGRL1|B3GAT1|BMP6|CHD5|CNTN4|CSRNP2|CXCR4|DEPTOR|EFNA5|ESYT2|FAM49A|FCGBP|GALNT13|GALNT17|GPNMB|H2AFY2|IFIH1|LDLRAD4|NFIB|NHSL1|NOL4|OLFM2|PPARGC1B|RANBP17|REL|RETREG1|SH3BP5|SH3RF3|SLC9A9|STOX2|SUSD3|YPEL2|ZNF529|ZNF585A	1.41652
ARCHS4_Cell-lines	HCC364	HCC364	DA9_SEG	4884	3083	451	284.691	305	0.0205779	0.984072	0.0411558	0.0205779	0.998124	0.0411558	ABCA1|ABHD2|ABL2|ABR|ACTB|ACTG1|ADAM9|ADAP2|ADCY7|AGPAT3|AHCYL2|AKT3|ALCAM|ALPK1|ANKIB1|AP2A2|AP2B1|APAF1|APBA1|APP|APPL1|ARAP2|ARHGAP24|ARHGAP31|ARHGAP4|ARHGDIB|ARL6IP5|ARNTL|ARPC1B|ARRB1|ASPH|ATF7IP|ATP11A|ATP2B4|ATP8B1|ATXN2|AUTS2|AVL9|AXL|B3GNT5|B4GALT5|BASP1|BBS9|BCL2L1|BIN1|BMPR2|CAMK1D|CASK|CASP4|CAST|CBL|CCDC149|CD14|CD163L1|CD63|CD74|CDC14B|CDC42BPB|CFLAR|CHSY3|CIITA|CLIC2|CLIP2|CLSTN1|C…	1.07134
ARCHS4_Cell-lines	BEAS2B	BEAS2B	DA9_SEG	4884	3083	256	161.599	177	0.022714	0.98371	0.0454281	0.0454281	0.98371	0.0908562	ABHD12|ABR|ACOT9|ACTB|ACTG1|ACTR2|AFF4|AGPAT3|AKT3|ANKFY1|APMAP|ARHGAP31|ARL6IP1|ARRB2|ATP13A3|ATP8B1|AXL|BASP1|BIN1|CALCOCO2|CARD11|CBL|CCDC50|CD14|CEBPD|CFL1|CMTM6|CMTM7|COLGALT1|COMMD1|CORO1C|CRK|CYLD|CYTH3|DEK|DLG1|DOCK3|DPYD|DSE|DTNBP1|EIF4A1|ENG|ENO1|EPSTI1|ERC2|FILIP1L|FLI1|FMNL1|FOSL2|FXR1|FYTTD1|GAPDH|GAS6|GMPS|GNAI2|GNB1|GNB4|GNG10|GNS|GYS1|HERC4|HINT1|HLA-B|HLA-C|HLA-DPB1|HPS3|IFI16|IF…	1.09531
ARCHS4_Cell-lines	HCC1954	HCC1954	DA9_SEG	4884	3083	291	183.692	200	0.0229271	0.983207	0.0458543	0.0458543	0.983207	0.0917086	ACSL1|ACTB|ADAR|ADGRG1|ARHGDIB|ARPC1B|ATP10D|ATP1B1|ATP2A2|ATP2B4|ATP8B1|AZIN1|B3GNT5|B4GALT1|B4GALT5|BHLHE41|BLNK|CAMK2N1|CASK|CASP4|CD163L1|CD86|CEBPB|CEBPD|CHST15|CNDP2|CNTLN|COTL1|CREG1|CSF1R|CSGALNACT1|CTNND1|CTSC|CTSD|CTSH|CTSS|CTSZ|CXCL16|DHRS3|DUSP10|EFR3A|EIF3E|EIF3H|EPS8|ETS2|EXT1|FAM120A|FAM91A1|FMN1|FTH1|FYB1|GAREM1|GBP2|GCNT2|GLDN|GNAS|GON4L|GPCPD1|HDAC9|HLA-B|HLA-C|HLA-DRA|HLA-DRB1|…	1.08878
ARCHS4_Cell-lines	U266	U266	DA9_SEG	4884	3083	352	222.198	239	0.0299463	0.977168	0.0598925	0.0299463	0.998828	0.0598925	ADAM28|ADAR|ADPGK|AKAP13|ALOX5|ALOX5AP|ANKRD12|AP3D1|APBA1|ARHGAP25|ARHGAP31|ARHGAP4|ARHGEF2|ARID1A|ARID3A|ARID5A|ARNTL|ATE1|ATXN2L|B2M|BCL2|BHLHE41|BRI3|BTG2|CABLES1|CADM1|CAMK1D|CARD11|CARD8|CCDC144A|CCM2|CCND2|CD53|CD74|CD86|CDV3|CELF2|CEP350|CFLAR|CHD7|CHSY1|CIITA|CIRBP|CLEC7A|CNDP2|CNTRL|CPEB3|CPEB4|CPVL|CSMD1|CXCR4|CYLD|CYTH1|CYTIP|DENND4B|DMXL2|DOCK2|EIF1|EIF2AK3|EIF5|ELF2|ELL2|ELMO1|ENTPD…	1.07562
ARCHS4_Cell-lines	T24	T24	DA9_SEG	4884	3083	543	342.766	363	0.0307066	0.97536	0.0614132	0.0307066	0.999666	0.0614132	ABL2|ACOT9|ACTB|ACTG1|ADGRE2|AEBP2|AGO3|AKAP13|AKAP9|AKT3|ALCAM|ALPK1|ANKRD10|ANKRD36C|ANKRD44|ANKS1B|ANKUB1|ANXA5|ARHGAP15|ARHGAP24|ARHGEF6|ARID1B|ARID2|ARID5B|ARL17B|ARL6IP5|ARPC2|ARPC3|ASAP1|ASB3|ATG10|ATP2B1|ATP6AP2|ATP6V0E1|ATRX|ATXN3|AXL|B2M|B4GALT1|BAZ2B|BCAT1|BNC2|BNIP3L|BROX|BTBD9|C5AR1|CA5B|CACNA1A|CACNA1D|CACNB4|CACUL1|CALM1|CALM2|CAMK2D|CAPZA1|CAPZA2|CARD8|CBWD5|CCDC144A|CCDC149|CD163…	1.05903
ARCHS4_Cell-lines	BT549	BT549	DA9_SEG	4884	3083	344	217.148	233	0.0367316	0.971805	0.0734633	0.0367316	0.999817	0.0734633	ABCA1|ABR|ACTB|ACTG1|ADAM9|ADAR|ADGRG1|AKT3|ALCAM|ANKFY1|ANXA5|APBB1IP|APMAP|APP|ARHGAP24|ARHGAP31|ARHGEF2|ARID1A|ARPC1B|ARPC5|ARRB2|ASAP1|ASXL1|ATG7|ATP1B3|ATP2B4|ATP6V0E1|ATP8B1|ATRNL1|AUTS2|AXL|B4GALT1|BAG3|BASP1|BCAR3|BIN1|BNC2|BRI3|CADM2|CAMTA1|CD14|CD163L1|CEBPB|CEBPD|CHST11|CKLF|CLTA|CNTLN|COLGALT1|COMMD1|COTL1|CTSB|CYBA|DDIT4|DDX60L|DENND3|DNAJB6|DOCK10|DOCK3|DOCK5|DPYD|DPYSL2|DSTN|DYNC1H…	1.073
ARCHS4_Cell-lines	A549	A549	DA9_SEG	4884	3083	432	272.698	290	0.0389009	0.969234	0.0778017	0.0389009	0.999995	0.0778017	ABCA1|ABCC1|ABCC4|ABHD12|ABHD2|ABR|ACER3|ADAM10|ADAM17|ADAM9|ADGRG1|ADPGK|AGFG1|AKAP13|AKT3|ALCAM|ALOX5AP|ANXA4|APBB1IP|AQR|ARHGAP12|ARHGAP26|ASAP1|ASPH|ATP1B1|ATP2A2|ATP2B1|ATP8B4|AVL9|AXL|B4GALT1|B4GALT5|BASP1|BNC2|C3|CACNA1D|CADM1|CAMK1D|CAST|CCDC144A|CCND3|CD14|CDC42SE2|CDS2|CEBPB|CEBPD|CFLAR|CHST11|CLIP1|CLU|CMIP|CMTM7|CNTLN|CPM|CPNE8|CRK|CRLS1|CSF2RA|CSGALNACT1|CTBP2|CTSS|CUX1|CYBA|DDIT4|DD…	1.06345
ARCHS4_Cell-lines	MT4	MT4	DA9_SEG	4884	3083	331	208.942	224	0.0420425	0.967672	0.0840849	0.0420425	0.994937	0.0840849	ADCY7|AGPAT3|AKAP13|AKNA|ALOX5AP|ANKRD44|APBB1IP|ARAP1|ARHGAP15|ARHGAP24|ARHGAP31|ARHGAP4|ARHGAP6|ARHGDIB|ARHGEF7|ARID5A|ASXL1|ATG16L2|ATP8B4|ATXN1|ATXN7L1|BCL2|BIN1|BTG2|C1QB|CACNA1D|CADM1|CAMK1D|CARD11|CARD8|CCND2|CD53|CD74|CD86|CFLAR|CHD7|CHD9|CHN1|CIITA|CLEC2D|CLIP2|CNTRL|CPM|CSNK1E|CTSS|CXCR4|CYTH4|CYTIP|DCP1A|DENND3|DENND4A|DLGAP1|DMXL2|DOCK10|DOCK2|DOCK8|DSE|EBI3|EDEM1|EHD4|ELMO1|ENTPD1|ER…	1.07207
ARCHS4_Tissues	BRAIN_(BULK)	BRAIN_(BULK)	DA9_MEGENA_hubs	4884	308	248	15.6396	69	1.87812e-28	1	3.75624e-28	3.75624e-28	1	7.51248e-28	ABCA3|ADGRL1|ANK1|ANO4|APOE|ASTN1|B3GAT1|BRINP1|C1QB|C1QC|CACNA1E|CALN1|CDK14|CHD5|CNTN4|CNTNAP4|DGKI|DNAJA4|DOCK4|EPHA6|FAM149A|FAM49A|FBXO41|FHOD3|FRMD5|GABRG3|GALNT13|GALNT17|GLDN|GRAMD1B|GRIA1|HECW1|IPCEF1|KCNMA1|KIAA1324L|KLHL32|MTMR7|NALCN|NFASC|NOL4|OLFM2|OSBP2|P2RY12|PAK3|PEX5L|PLP1|PLXNA4|PPM1H|PRICKLE2|RETREG1|RUNDC3B|SEZ6L|SGIP1|SGSM1|SH3GL3|SLC1A3|SOBP|SPP1|SRRM4|STOX2|SYN3|SYNPR|SYT1…	4.41187
ARCHS4_Tissues	DORSAL_STRIATUM	DORSAL_STRIATUM	DA9_MEGENA_hubs	4884	308	266	16.7748	68	1.29282e-25	1	2.58563e-25	2.58563e-25	1	5.17126e-25	ABCA3|ANO4|ANOS1|APOE|ASTN1|ASXL3|B3GAT1|BRINP1|C1QB|CACNA1E|CALN1|CHD5|CNTN4|CNTNAP4|CX3CR1|DGKI|DNAJA4|DOCK4|DOCK9|ENOX1|EPHA6|FAM149A|FAM49A|FBXO41|FRMD5|GABRG3|GALNT13|GALNT17|GLDN|GRAMD1B|GRIA1|HECW1|HECW2|IPCEF1|KCNMA1|KIAA1324L|KLHL32|LDLRAD4|MTMR7|NALCN|NFASC|NOL4|P2RY12|PAK3|PEX5L|PLCG2|PLP1|PLXNA4|PRICKLE2|PTPDC1|RUNDC3B|SEZ6L|SGIP1|SGSM1|SH3GL3|SIPA1L1|SLC1A3|SOBP|SPP1|SRRM4|STOX2|SYN3…	4.05371
ARCHS4_Tissues	SUPERIOR_FRONTAL_GYRUS	SUPERIOR_FRONTAL_GYRUS	DA9_MEGENA_hubs	4884	308	215	13.5586	61	1.38836e-25	1	2.77673e-25	2.77673e-25	1	5.55345e-25	ABCA3|ADGRL1|ANO4|APOE|ASTN1|B3GAT1|BRINP1|C1QA|C1QB|C1QC|CACNA1E|CALN1|CHD5|CNTN4|CNTNAP4|DGKI|DNAJA4|EPHA6|FAM149A|FAM49A|FBXO41|FHOD3|FRMD5|GABRG3|GALNT13|GALNT17|GLDN|GRAMD1B|GRIA1|HECW1|IPCEF1|KCNMA1|KLHL32|NALCN|NFASC|NOL4|OLFM2|OSBP2|P2RY12|PEX5L|PLP1|PLXNA4|PRICKLE2|RUNDC3B|SEZ6L|SGIP1|SGSM1|SH3GL3|SH3RF3|SLC1A3|SOBP|SPP1|SRRM4|STOX2|SYNPR|SYT1|SYT16|TCEA2|TMEM108|TMEM132B|TMEM163	4.499
ARCHS4_Tissues	SPINAL_CORD	SPINAL_CORD	DA9_MEGENA_hubs	4884	308	230	14.5045	62	1.14773e-24	1	2.29547e-24	2.29547e-24	1	4.59094e-24	ABCA3|ADGRL1|ADGRL2|ANK1|ANO4|ANOS1|ANTXR1|ASTN1|ASXL3|B3GAT1|BMP6|BRINP1|CACNA1E|CALN1|CDH2|CHD5|CNTN4|CNTNAP4|CSRNP2|DGKI|DOCK4|ENOX1|EPHA6|FHOD3|FIGN|FRMD5|GALNT13|GALNT17|GRIA1|H2AFY2|HECW1|KCNMA1|KIAA1324L|KLHL32|MTMR7|NALCN|NFASC|NOL4|OLFM2|P2RY12|PAK3|PEX5L|PLP1|PLXNA4|PRICKLE2|RUNDC3B|RUNX1T1|SEZ6L|SGIP1|SH3GL3|SLC1A3|SOBP|SPP1|SRRM4|STOX2|SYN3|SYNPR|SYT1|SYT16|TMEM132B|TMEM163|TSHZ2	4.27453
ARCHS4_Tissues	SPINAL_CORD_(BULK)	SPINAL_CORD_(BULK)	DA9_MEGENA_hubs	4884	308	230	14.5045	62	1.14773e-24	1	2.29547e-24	2.29547e-24	1	4.59094e-24	ABCA3|ADGRL1|ADGRL2|ANK1|ANO4|ANOS1|ANTXR1|ASTN1|ASXL3|B3GAT1|BMP6|BRINP1|CACNA1E|CALN1|CDH2|CHD5|CNTN4|CNTNAP4|CSRNP2|DGKI|DOCK4|ENOX1|EPHA6|FHOD3|FIGN|FRMD5|GALNT13|GALNT17|GRIA1|H2AFY2|HECW1|KCNMA1|KIAA1324L|KLHL32|MTMR7|NALCN|NFASC|NOL4|OLFM2|P2RY12|PAK3|PEX5L|PLP1|PLXNA4|PRICKLE2|RUNDC3B|RUNX1T1|SEZ6L|SGIP1|SH3GL3|SLC1A3|SOBP|SPP1|SRRM4|STOX2|SYN3|SYNPR|SYT1|SYT16|TMEM132B|TMEM163|TSHZ2	4.27453
ARCHS4_Tissues	CINGULATE_GYRUS	CINGULATE_GYRUS	DA9_MEGENA_hubs	4884	308	335	21.1261	74	1.22799e-23	1	2.45598e-23	2.45598e-23	1	4.91196e-23	ABCA3|ADGRL1|ADGRL2|ANK1|ANO4|ANOS1|ASTN1|ASXL3|BRINP1|C1QC|CACNA1E|CALN1|CDH13|CDH2|CDK14|CHD5|CNTN4|CNTNAP4|CSGALNACT1|DGKI|DNAJA4|DOCK4|DOCK9|EPHA6|FAM49A|FBXO41|FHOD3|FRMD5|GABRG3|GALNT13|GALNT17|GLDN|GNAI1|GRIA1|HECW1|HECW2|IPCEF1|KCNMA1|KIAA1324L|KLHL32|MTMR7|NALCN|NFASC|NLGN4Y|NOL4|OPRM1|P2RY12|PAK3|PEX5L|PLCG2|PLP1|PLXNA4|PRICKLE2|PTPDC1|RUNDC3B|RUNX1T1|SEZ6L|SGIP1|SH3GL3|SLC1A3|SOBP|SPP1…	3.50277
ARCHS4_Tissues	CEREBELLUM	CEREBELLUM	DA9_MEGENA_hubs	4884	308	295	18.6036	69	1.58545e-23	1	3.1709e-23	3.1709e-23	1	6.3418e-23	ADGRL2|ANK1|ANO4|ANOS1|ASTN1|ASXL3|B3GAT1|BRINP1|CACNA1E|CALN1|CD163L1|CDH2|CDK14|CHD5|CNTN4|CNTNAP4|CSRNP2|CX3CR1|DGKI|DOCK4|DOCK9|ENOX1|EPHA6|FCGBP|FHOD3|FIGN|GABRG3|GALNT13|GALNT17|GRIA1|H2AFY2|HECW1|HECW2|KCNMA1|KCTD12|KIAA1324L|LDLRAD4|NALCN|NFASC|NFIB|NOL4|P2RY12|PAK3|PLCG2|PLP1|PLXNA4|PRICKLE2|PTPDC1|RANBP17|RCBTB2|RUNDC3B|RUNX1T1|SEZ6L|SFMBT2|SGIP1|SH3GL3|SLC1A3|SLC44A5|SPP1|SRRM4|STOX2|S…	3.70896
[truncated: 4,886 more rows]

## Sheet: enrichR_Diseases_Drugs
Library	set class	module	feature	Universe.Size	Gene.Set.Size	Total.Hits	Expected.Hits	Observed.Hits	Pvalue_over	Pvalue_under	Pvalue_twosided	Adjusted_Pvalue_over	Adjusted_Pvalue_under	Adjusted_Pvalue_twosided	enrichment_overlap	foldchange
[truncated: 27,732 more rows]

[truncated: 4 more sheets: enrichR_Ontologies, enrichR_Pathways, enrichR_Transcription, Prater DEG vs. CD83_enrichment]
