# Supplementary material for: Single cell transcriptomes and multiscale networks from persons with and without Alzheimer’s disease
Source: Nat Commun. 2024 Jul 10;15:5815. doi: 10.1038/s41467-024-49790-0 (PMC11237088; doi:10.1038/s41467-024-49790-0)
Supplement: Supplementary file 12 — Supplementary Dataset 9 [file 41467_2024_49790_MOESM12_ESM.xlsx]

## Sheet: README
Supplementary Table 9
Phenotypic associations for subjects with CD83(+) microglia detected within Banner SFG, Fujita-ROSMAP DLPFC and Mathys-ROSMAP DLPFC cohorts
Banner_CD83_AD_Comorb_assoc
	Trait	Comorbiidty
	estimate	Estimated Odds Ratio
	p.value	P-value
	conf.low	Lower confidence interval for the odds ratio
	conf.high	Upper confidence interval for the odds ratio
	method	"Fisher's Exact Test for Count Data"
	alternative	Two-sided enrichment test
Banner_CD83_AD_vs_non_CD83_AD
	Comparison	CD83_AD_vs_nonCD83_AD
	Cohort	Banner_SFG
	Trait	Demographic, technical, clinical and neuropathological traits
	statistic	Enrichment test statistic
	p.value	P-value
	method	Kolmogorov-Smirnov test or Welch's T test
	alternative	Two-sided test
Banner_CD83_GLM_NeuroPath
	Model	CD83_status_binary ~ Trait + Age_death + Sex + AD_diagnosis
	Trait	Neuropathological Trait
	statistic	Logistic regression
	Estimate	Estimated coefficient of Trait contribution to CD83 status
	Std..Error	Standard error of estimated coefficient
	z.value	Coefficient normalized by Std error
	Pr...z..	P-value
	FDR_BH	Benjamini-Hochberg adjusted P-value
ROSMAP_CD83_AD_vs_non_CD83_AD
	Comparison	CD83_AD_vs_nonCD83_AD
	Cohort	Banner_SFG
	Trait	Demographic, technical, clinical and neuropathological traits
	statistic	Enrichment test statistic
	p.value	P-value
	method	Kolmogorov-Smirnov test or Welch's T test
	alternative	Two-sided test
	FDR_BH	Benjamini-Hochberg adjusted P-value
ROSMAP_CD83_GLM_Neuropath
	Model	CD83_status_binary ~ Trait + Age_death + Sex + AD_diagnosis
	Trait	Neuropathological Trait
	statistic	Logistic regression
	Estimate	Estimated coefficient of Trait contribution to CD83 status
	Std..Error	Standard error of estimated coefficient
	z.value	Coefficient normalized by Std error
	Pr...z..	P-value
	FDR_BH	Benjamini-Hochberg adjusted P-value

## Sheet: Banner_CD83_AD_Comorb_assoc
Trait	estimate	p.value	conf.low	conf.high	method	alternative
Smoking	0.297008	0.0711512	0.0678103	1.17243	Fisher's Exact Test for Count Data	two.sided
hepatic_congestion_BodyPathDXSummary	0.31932	0.118125	0.0603032	1.38616	Fisher's Exact Test for Count Data	two.sided
hepatic_atrophy_BodyPathDXSummary	3.12127	0.160115	0.639506	17.7059	Fisher's Exact Test for Count Data	two.sided
BMI...30	3.11614	0.174066	0.618501	21.3312	Fisher's Exact Test for Count Data	two.sided
Hypertension	0.362161	0.191051	0.0534563	1.80392	Fisher's Exact Test for Count Data	two.sided
AnyApoE4	0.462809	0.237181	0.114682	1.77342	Fisher's Exact Test for Count Data	two.sided
coronary_stenosis_BodyPathDXSummary	1.83174	0.370927	0.463128	7.84461	Fisher's Exact Test for Count Data	two.sided
Pneumonia	1.75483	0.379236	0.457684	6.94738	Fisher's Exact Test for Count Data	two.sided
Summer	2.50068	0.435466	0.380272	28.5057	Fisher's Exact Test for Count Data	two.sided
PARKINSONISM.NOS	0.508534	0.437551	0.0643131	3.51662	Fisher's Exact Test for Count Data	two.sided
Diabetes	0.517014	0.460533	0.0864291	2.86627	Fisher's Exact Test for Count Data	two.sided
Atrial.Fib	1.93652	0.480513	0.364423	13.5258	Fisher's Exact Test for Count Data	two.sided
COPD	1.95579	0.506705	0.430738	10.5534	Fisher's Exact Test for Count Data	two.sided
Circ.Wilis.Score.3	0.656389	0.734044	0.139961	3.05112	Fisher's Exact Test for Count Data	two.sided
Cardiomegaly_BodyPathDXSummary	0.775912	0.766613	0.200532	2.95274	Fisher's Exact Test for Count Data	two.sided
atherosclerosis_BodyPathDXSummary	0.775912	0.766613	0.200532	2.95274	Fisher's Exact Test for Count Data	two.sided
Any.acute.brain.inf.or.ischemia	0.725375	1	0.00883257	59.5968	Fisher's Exact Test for Count Data	two.sided
Cardiomegaly	1.16258	1	0.29709	4.57975	Fisher's Exact Test for Count Data	two.sided
High.Heart.Weight	1.18583	1	0.235486	5.75499	Fisher's Exact Test for Count Data	two.sided
LBS	0.725375	1	0.00883257	59.5968	Fisher's Exact Test for Count Data	two.sided
diverticulosis_BodyPathDXSummary	0.991918	1	0.252179	3.8399	Fisher's Exact Test for Count Data	two.sided

## Sheet: Banner_CD83_AD_vs_non_CD83_AD
Comparison	Cohort	Trait	statistic	p.value	method	alternative
CD83_AD_vs_nonCD83_AD	Banner_SFG	expired_age	0.1447	0.881394	Two-sample Kolmogorov-Smirnov test	two-sided
CD83_AD_vs_nonCD83_AD	Banner_SFG	gender	0.212903	0.445451	Two-sample Kolmogorov-Smirnov test	two-sided
CD83_AD_vs_nonCD83_AD	Banner_SFG	PMI	0.127189	0.95301	Two-sample Kolmogorov-Smirnov test	two-sided
CD83_AD_vs_nonCD83_AD	Banner_SFG	PlaqueF	0.107834	0.990973	Two-sample Kolmogorov-Smirnov test	two-sided
CD83_AD_vs_nonCD83_AD	Banner_SFG	PlaqueT	0.104147	0.994129	Two-sample Kolmogorov-Smirnov test	two-sided
CD83_AD_vs_nonCD83_AD	Banner_SFG	PlaqueP	0.0645161	1	Two-sample Kolmogorov-Smirnov test	two-sided
CD83_AD_vs_nonCD83_AD	Banner_SFG	PlaqueH	0.252535	0.245242	Two-sample Kolmogorov-Smirnov test	two-sided
CD83_AD_vs_nonCD83_AD	Banner_SFG	PlaqueE	0.195392	0.556841	Two-sample Kolmogorov-Smirnov test	two-sided
CD83_AD_vs_nonCD83_AD	Banner_SFG	PlaqueTotal	0.277419	0.159174	Two-sample Kolmogorov-Smirnov test	two-sided
CD83_AD_vs_nonCD83_AD	Banner_SFG	TangleF	0.165899	0.756157	Two-sample Kolmogorov-Smirnov test	two-sided
CD83_AD_vs_nonCD83_AD	Banner_SFG	TangleT	0.0912442	0.999175	Two-sample Kolmogorov-Smirnov test	two-sided
CD83_AD_vs_nonCD83_AD	Banner_SFG	TangleP	0.1447	0.881394	Two-sample Kolmogorov-Smirnov test	two-sided
CD83_AD_vs_nonCD83_AD	Banner_SFG	TangleE	0.0866359	0.999675	Two-sample Kolmogorov-Smirnov test	two-sided
CD83_AD_vs_nonCD83_AD	Banner_SFG	TangleH	0.158525	0.80315	Two-sample Kolmogorov-Smirnov test	two-sided
CD83_AD_vs_nonCD83_AD	Banner_SFG	TangleTotal	0.162212	0.779995	Two-sample Kolmogorov-Smirnov test	two-sided
CD83_AD_vs_nonCD83_AD	Banner_SFG	obt	0.100461	0.996371	Two-sample Kolmogorov-Smirnov test	two-sided
CD83_AD_vs_nonCD83_AD	Banner_SFG	brain_stem_ix_x	0.0285714	1	Two-sample Kolmogorov-Smirnov test	two-sided
CD83_AD_vs_nonCD83_AD	Banner_SFG	brain_stem_lc	0.0285714	1	Two-sample Kolmogorov-Smirnov test	two-sided
CD83_AD_vs_nonCD83_AD	Banner_SFG	bf_amygdala	0.0285714	1	Two-sample Kolmogorov-Smirnov test	two-sided
CD83_AD_vs_nonCD83_AD	Banner_SFG	brain_stem_sn	0.0285714	1	Two-sample Kolmogorov-Smirnov test	two-sided
CD83_AD_vs_nonCD83_AD	Banner_SFG	bf_trans	3.46945e-18	1	Two-sample Kolmogorov-Smirnov test	two-sided
CD83_AD_vs_nonCD83_AD	Banner_SFG	bf_cing	0.0285714	1	Two-sample Kolmogorov-Smirnov test	two-sided
CD83_AD_vs_nonCD83_AD	Banner_SFG	nctx_temporal	0.0285714	1	Two-sample Kolmogorov-Smirnov test	two-sided
CD83_AD_vs_nonCD83_AD	Banner_SFG	nctx_frontal	0.0285714	1	Two-sample Kolmogorov-Smirnov test	two-sided
CD83_AD_vs_nonCD83_AD	Banner_SFG	sum_lb_density	0.100461	0.996371	Two-sample Kolmogorov-Smirnov test	two-sided
CD83_AD_vs_nonCD83_AD	Banner_SFG	nctx_parietal	3.46945e-18	1	Two-sample Kolmogorov-Smirnov test	two-sided
CD83_AD_vs_nonCD83_AD	Banner_SFG	dementia_years	0.238562	0.702248	Two-sample Kolmogorov-Smirnov test	two-sided
CD83_AD_vs_nonCD83_AD	Banner_SFG	PlaqueF	-0.358141	0.721465	Welch Two Sample t-test	two.sided
CD83_AD_vs_nonCD83_AD	Banner_SFG	PlaqueT	-0.655722	0.514712	Welch Two Sample t-test	two.sided
CD83_AD_vs_nonCD83_AD	Banner_SFG	PlaqueP	-0.507046	0.614264	Welch Two Sample t-test	two.sided
CD83_AD_vs_nonCD83_AD	Banner_SFG	PlaqueH	0.282586	0.77848	Welch Two Sample t-test	two.sided
CD83_AD_vs_nonCD83_AD	Banner_SFG	PlaqueE	0.635707	0.527252	Welch Two Sample t-test	two.sided
CD83_AD_vs_nonCD83_AD	Banner_SFG	PlaqueTotal	-0.0996571	0.920959	Welch Two Sample t-test	two.sided
CD83_AD_vs_nonCD83_AD	Banner_SFG	TangleF	0.930369	0.355763	Welch Two Sample t-test	two.sided
CD83_AD_vs_nonCD83_AD	Banner_SFG	TangleT	0.284558	0.776913	Welch Two Sample t-test	two.sided
CD83_AD_vs_nonCD83_AD	Banner_SFG	TangleP	0.576398	0.566415	Welch Two Sample t-test	two.sided
CD83_AD_vs_nonCD83_AD	Banner_SFG	TangleE	-0.293815	0.769937	Welch Two Sample t-test	two.sided
CD83_AD_vs_nonCD83_AD	Banner_SFG	TangleH	-0.855015	0.396082	Welch Two Sample t-test	two.sided
CD83_AD_vs_nonCD83_AD	Banner_SFG	TangleTotal	0.285853	0.775965	Welch Two Sample t-test	two.sided

## Sheet: Banner_CD83_GLM_Neuropath
Model	Trait	Estimate	Std..Error	z.value	Pr...z..	FDR_BH
CD83_status_binary ~ Trait + Age_death + Sex + AD_diagnosis	PMI	0.0457316	0.138764	0.329564	0.74173	0.996056
CD83_status_binary ~ Trait + Age_death + Sex + AD_diagnosis	PlaqueF	-0.117628	0.344297	-0.341648	0.732616	0.996056
CD83_status_binary ~ Trait + Age_death + Sex + AD_diagnosis	PlaqueT	-0.191596	0.366058	-0.523402	0.600695	0.996056
CD83_status_binary ~ Trait + Age_death + Sex + AD_diagnosis	PlaqueP	0.0217688	0.323897	0.0672089	0.946415	0.996056
CD83_status_binary ~ Trait + Age_death + Sex + AD_diagnosis	PlaqueH	0.205221	0.274586	0.747381	0.454834	0.996056
CD83_status_binary ~ Trait + Age_death + Sex + AD_diagnosis	PlaqueE	0.232824	0.334984	0.695031	0.487036	0.996056
CD83_status_binary ~ Trait + Age_death + Sex + AD_diagnosis	PlaqueTotal	0.0144142	0.0739575	0.194899	0.845472	0.996056
CD83_status_binary ~ Trait + Age_death + Sex + AD_diagnosis	TangleF	0.297287	0.237761	1.25036	0.211168	0.996056
CD83_status_binary ~ Trait + Age_death + Sex + AD_diagnosis	TangleT	0.115299	0.240717	0.47898	0.631953	0.996056
CD83_status_binary ~ Trait + Age_death + Sex + AD_diagnosis	TangleP	0.203904	0.224574	0.907959	0.3639	0.996056
CD83_status_binary ~ Trait + Age_death + Sex + AD_diagnosis	TangleE	0.249045	0.361645	0.688644	0.491047	0.996056
CD83_status_binary ~ Trait + Age_death + Sex + AD_diagnosis	TangleH	0.014251	0.305842	0.0465959	0.962835	0.996056
CD83_status_binary ~ Trait + Age_death + Sex + AD_diagnosis	TangleTotal	0.0556164	0.0642892	0.865096	0.386986	0.996056
CD83_status_binary ~ Trait + Age_death + Sex + AD_diagnosis	obt	0.432102	0.325135	1.32899	0.18385	0.996056
CD83_status_binary ~ Trait + Age_death + Sex + AD_diagnosis	brain_stem_ix_x	0.283388	0.304989	0.929175	0.352798	0.996056
CD83_status_binary ~ Trait + Age_death + Sex + AD_diagnosis	brain_stem_lc	0.00206627	0.418053	0.0049426	0.996056	0.996056
CD83_status_binary ~ Trait + Age_death + Sex + AD_diagnosis	bf_amygdala	-15.1173	1455.4	-0.010387	0.991712	0.996056
CD83_status_binary ~ Trait + Age_death + Sex + AD_diagnosis	brain_stem_sn	-7.55863	727.699	-0.010387	0.991712	0.996056
CD83_status_binary ~ Trait + Age_death + Sex + AD_diagnosis	bf_cing	-15.1173	1455.4	-0.010387	0.991712	0.996056
CD83_status_binary ~ Trait + Age_death + Sex + AD_diagnosis	nctx_temporal	-15.1173	1455.4	-0.010387	0.991712	0.996056
CD83_status_binary ~ Trait + Age_death + Sex + AD_diagnosis	nctx_frontal	-15.1173	1455.4	-0.010387	0.991712	0.996056
CD83_status_binary ~ Trait + Age_death + Sex + AD_diagnosis	sum_lb_density	0.0330853	0.0979646	0.337727	0.735569	0.996056
CD83_status_binary ~ Trait + Age_death + Sex + AD_diagnosis	dementia_years	-0.0580327	0.075041	-0.773346	0.439318	0.996056

## Sheet: ROSMAP_CD83_AD_vs_non_CD83_AD
Comparison	Cohort	Trait	statistic	p.value	method	alternative	FDR_BH
CD83_AD_vs_nonCD83_AD	Fujita_AD	age_death	0.119386	0.462196	Two-sample Kolmogorov-Smirnov test	two-sided	0.712515
CD83_AD_vs_nonCD83_AD	Fujita_AD	educ	0.0504926	0.999479	Two-sample Kolmogorov-Smirnov test	two-sided	0.999998
CD83_AD_vs_nonCD83_AD	Fujita_AD	gpath	0.203999	0.0288277	Two-sample Kolmogorov-Smirnov test	two-sided	0.12492
CD83_AD_vs_nonCD83_AD	Fujita_AD	braaksc	0.150391	0.199489	Two-sample Kolmogorov-Smirnov test	two-sided	0.432226
CD83_AD_vs_nonCD83_AD	Fujita_AD	plaq_d	0.0943929	0.754475	Two-sample Kolmogorov-Smirnov test	two-sided	0.978576
CD83_AD_vs_nonCD83_AD	Fujita_AD	plaq_n	0.238192	0.00617813	Two-sample Kolmogorov-Smirnov test	two-sided	0.0803156
CD83_AD_vs_nonCD83_AD	Fujita_AD	dlbdx	0.041046	0.999998	Two-sample Kolmogorov-Smirnov test	two-sided	0.999998
CD83_AD_vs_nonCD83_AD	Fujita_AD	nft	0.155824	0.168454	Two-sample Kolmogorov-Smirnov test	two-sided	0.432226
CD83_AD_vs_nonCD83_AD	Fujita_AD	caa_4gp	0.0879397	0.828025	Two-sample Kolmogorov-Smirnov test	two-sided	0.978576
CD83_AD_vs_nonCD83_AD	Fujita_AD	cogn_global	0.133524	0.413774	Two-sample Kolmogorov-Smirnov test	two-sided	0.712515
CD83_AD_vs_nonCD83_AD	Fujita_AD	pmi	0.116628	0.49328	Two-sample Kolmogorov-Smirnov test	two-sided	0.712515
CD83_AD_vs_nonCD83_AD	Fujita_AD	amyloid	0.204718	0.0281264	Two-sample Kolmogorov-Smirnov test	two-sided	0.12492
CD83_AD_vs_nonCD83_AD	Fujita_AD	tangles	0.186663	0.0577237	Two-sample Kolmogorov-Smirnov test	two-sided	0.187602
CD83_AD_vs_nonCD83_AD	Fujita_AD	gpath	2.74901	0.00694471	Welch Two Sample t-test	two.sided	0.0347236
CD83_AD_vs_nonCD83_AD	Fujita_AD	braaksc	0.741906	0.460268	Welch Two Sample t-test	two.sided	0.575335
CD83_AD_vs_nonCD83_AD	Fujita_AD	plaq_d	0.99508	0.321673	Welch Two Sample t-test	two.sided	0.459533
CD83_AD_vs_nonCD83_AD	Fujita_AD	plaq_n	2.91797	0.00425803	Welch Two Sample t-test	two.sided	0.0347236
CD83_AD_vs_nonCD83_AD	Fujita_AD	dlbdx	-0.535722	0.593196	Welch Two Sample t-test	two.sided	0.659107
CD83_AD_vs_nonCD83_AD	Fujita_AD	nft	2.17593	0.0317765	Welch Two Sample t-test	two.sided	0.063553
CD83_AD_vs_nonCD83_AD	Fujita_AD	caa_4gp	1.47613	0.14248	Welch Two Sample t-test	two.sided	0.237466
CD83_AD_vs_nonCD83_AD	Fujita_AD	cogn_global	0.00536487	0.995757	Welch Two Sample t-test	two.sided	0.995757
CD83_AD_vs_nonCD83_AD	Fujita_AD	amyloid	2.17383	0.0313708	Welch Two Sample t-test	two.sided	0.063553
CD83_AD_vs_nonCD83_AD	Fujita_AD	tangles	2.59624	0.0105821	Welch Two Sample t-test	two.sided	0.0352735
CD83_AD_vs_nonCD83_AD	Mathys_not_Fujita_AD	age_death	0.17467	0.44179	Two-sample Kolmogorov-Smirnov test	two-sided	0.662685
CD83_AD_vs_nonCD83_AD	Mathys_not_Fujita_AD	educ	0.236817	0.162811	Two-sample Kolmogorov-Smirnov test	two-sided	0.325622
CD83_AD_vs_nonCD83_AD	Mathys_not_Fujita_AD	gpath	0.304614	0.0240036	Two-sample Kolmogorov-Smirnov test	two-sided	0.0576085
CD83_AD_vs_nonCD83_AD	Mathys_not_Fujita_AD	braaksc	0.3371	0.0124232	Two-sample Kolmogorov-Smirnov test	two-sided	0.0372696
CD83_AD_vs_nonCD83_AD	Mathys_not_Fujita_AD	plaq_d	0.125235	0.819778	Two-sample Kolmogorov-Smirnov test	two-sided	0.983733
CD83_AD_vs_nonCD83_AD	Mathys_not_Fujita_AD	plaq_n	0.39548	0.00118054	Two-sample Kolmogorov-Smirnov test	two-sided	0.00708323
CD83_AD_vs_nonCD83_AD	Mathys_not_Fujita_AD	dlbdx	0.0844298	0.99859	Two-sample Kolmogorov-Smirnov test	two-sided	0.99859
CD83_AD_vs_nonCD83_AD	Mathys_not_Fujita_AD	nft	0.437382	0.000218068	Two-sample Kolmogorov-Smirnov test	two-sided	0.00261681
CD83_AD_vs_nonCD83_AD	Mathys_not_Fujita_AD	caa_4gp	0.0814501	0.998411	Two-sample Kolmogorov-Smirnov test	two-sided	0.99859
CD83_AD_vs_nonCD83_AD	Mathys_not_Fujita_AD	pmi	0.14092	0.775582	Two-sample Kolmogorov-Smirnov test	two-sided	0.983733
CD83_AD_vs_nonCD83_AD	Mathys_not_Fujita_AD	amyloid	0.196798	0.351968	Two-sample Kolmogorov-Smirnov test	two-sided	0.603374
CD83_AD_vs_nonCD83_AD	Mathys_not_Fujita_AD	tangles	0.362994	0.00381979	Two-sample Kolmogorov-Smirnov test	two-sided	0.0152792
CD83_AD_vs_nonCD83_AD	Mathys_not_Fujita_AD	gpath	3.25204	0.00173735	Welch Two Sample t-test	two.sided	0.00390903
CD83_AD_vs_nonCD83_AD	Mathys_not_Fujita_AD	braaksc	3.3563	0.00115979	Welch Two Sample t-test	two.sided	0.00390903
CD83_AD_vs_nonCD83_AD	Mathys_not_Fujita_AD	plaq_d	-0.714736	0.476944	Welch Two Sample t-test	two.sided	0.613214
CD83_AD_vs_nonCD83_AD	Mathys_not_Fujita_AD	plaq_n	2.9418	0.00457313	Welch Two Sample t-test	two.sided	0.00823164
CD83_AD_vs_nonCD83_AD	Mathys_not_Fujita_AD	dlbdx	0.478073	0.634212	Welch Two Sample t-test	two.sided	0.710143
CD83_AD_vs_nonCD83_AD	Mathys_not_Fujita_AD	nft	3.77424	0.000319816	Welch Two Sample t-test	two.sided	0.00287834
CD83_AD_vs_nonCD83_AD	Mathys_not_Fujita_AD	caa_4gp	-0.373188	0.710143	Welch Two Sample t-test	two.sided	0.710143
CD83_AD_vs_nonCD83_AD	Mathys_not_Fujita_AD	amyloid	1.11341	0.268757	Welch Two Sample t-test	two.sided	0.403135
CD83_AD_vs_nonCD83_AD	Mathys_not_Fujita_AD	tangles	3.33018	0.00138548	Welch Two Sample t-test	two.sided	0.00390903
CD83_AD_vs_nonCD83_AD	Mathys_and_Fujita_AD	age_death	0.100998	0.433339	Two-sample Kolmogorov-Smirnov test	two-sided	0.650008
CD83_AD_vs_nonCD83_AD	Mathys_and_Fujita_AD	educ	0.108999	0.339327	Two-sample Kolmogorov-Smirnov test	two-sided	0.581704
CD83_AD_vs_nonCD83_AD	Mathys_and_Fujita_AD	gpath	0.224237	0.00112086	Two-sample Kolmogorov-Smirnov test	two-sided	0.00269006
CD83_AD_vs_nonCD83_AD	Mathys_and_Fujita_AD	braaksc	0.229595	0.000780376	Two-sample Kolmogorov-Smirnov test	two-sided	0.00234113
CD83_AD_vs_nonCD83_AD	Mathys_and_Fujita_AD	plaq_d	0.0687757	0.872874	Two-sample Kolmogorov-Smirnov test	two-sided	0.952227
CD83_AD_vs_nonCD83_AD	Mathys_and_Fujita_AD	plaq_n	0.268497	4.35825e-05	Two-sample Kolmogorov-Smirnov test	two-sided	0.00052299
CD83_AD_vs_nonCD83_AD	Mathys_and_Fujita_AD	dlbdx	0.0358333	0.999992	Two-sample Kolmogorov-Smirnov test	two-sided	0.999992
CD83_AD_vs_nonCD83_AD	Mathys_and_Fujita_AD	nft	0.237669	0.000444984	Two-sample Kolmogorov-Smirnov test	two-sided	0.00177994
CD83_AD_vs_nonCD83_AD	Mathys_and_Fujita_AD	caa_4gp	0.0851222	0.656079	Two-sample Kolmogorov-Smirnov test	two-sided	0.787295
CD83_AD_vs_nonCD83_AD	Mathys_and_Fujita_AD	pmi	0.0882714	0.612723	Two-sample Kolmogorov-Smirnov test	two-sided	0.787295
CD83_AD_vs_nonCD83_AD	Mathys_and_Fujita_AD	amyloid	0.189029	0.00983888	Two-sample Kolmogorov-Smirnov test	two-sided	0.0196778
CD83_AD_vs_nonCD83_AD	Mathys_and_Fujita_AD	tangles	0.245542	0.000255014	Two-sample Kolmogorov-Smirnov test	two-sided	0.00153008
CD83_AD_vs_nonCD83_AD	Mathys_and_Fujita_AD	gpath	4.28742	2.89927e-05	Welch Two Sample t-test	two.sided	0.000102314
CD83_AD_vs_nonCD83_AD	Mathys_and_Fujita_AD	braaksc	2.37373	0.018923	Welch Two Sample t-test	two.sided	0.0283845
CD83_AD_vs_nonCD83_AD	Mathys_and_Fujita_AD	plaq_d	0.372973	0.709564	Welch Two Sample t-test	two.sided	0.798259
CD83_AD_vs_nonCD83_AD	Mathys_and_Fujita_AD	plaq_n	4.25553	3.41047e-05	Welch Two Sample t-test	two.sided	0.000102314
CD83_AD_vs_nonCD83_AD	Mathys_and_Fujita_AD	dlbdx	-0.020436	0.983719	Welch Two Sample t-test	two.sided	0.983719
CD83_AD_vs_nonCD83_AD	Mathys_and_Fujita_AD	nft	4.16485	4.92277e-05	Welch Two Sample t-test	two.sided	0.000110762
CD83_AD_vs_nonCD83_AD	Mathys_and_Fujita_AD	caa_4gp	1.23279	0.219122	Welch Two Sample t-test	two.sided	0.281729
CD83_AD_vs_nonCD83_AD	Mathys_and_Fujita_AD	amyloid	2.49616	0.0132518	Welch Two Sample t-test	two.sided	0.0238532
CD83_AD_vs_nonCD83_AD	Mathys_and_Fujita_AD	tangles	4.27618	3.02563e-05	Welch Two Sample t-test	two.sided	0.000102314

## Sheet: ROSMAP_CD83_GLM_Neuropath
Model	Cohort	Trait	Estimate	Std..Error	z.value	Pr...z..	FDR_BH
CD83_status_binary ~ Trait + Age_death + Sex + AD_diagnosis	Fujita_AD	gpath	0.78756	0.251082	3.13667	0.00170879	0.00939837
CD83_status_binary ~ Trait + Age_death + Sex + AD_diagnosis	Fujita_AD	braaksc	0.276086	0.16277	1.69617	0.0898532	0.164731
CD83_status_binary ~ Trait + Age_death + Sex + AD_diagnosis	Fujita_AD	plaq_d	0.174803	0.162893	1.07312	0.283219	0.389427
CD83_status_binary ~ Trait + Age_death + Sex + AD_diagnosis	Fujita_AD	plaq_n	0.672382	0.196004	3.43046	0.000602556	0.00662812
CD83_status_binary ~ Trait + Age_death + Sex + AD_diagnosis	Fujita_AD	dlbdx	-0.0851567	0.139187	-0.611815	0.54066	0.54066
CD83_status_binary ~ Trait + Age_death + Sex + AD_diagnosis	Fujita_AD	nft	0.351474	0.162925	2.15727	0.0309844	0.085207
CD83_status_binary ~ Trait + Age_death + Sex + AD_diagnosis	Fujita_AD	caa_4gp	0.242689	0.151861	1.5981	0.110021	0.172891
CD83_status_binary ~ Trait + Age_death + Sex + AD_diagnosis	Fujita_AD	cogn_global	-0.099808	0.135244	-0.737984	0.460524	0.506577
CD83_status_binary ~ Trait + Age_death + Sex + AD_diagnosis	Fujita_AD	pmi	-0.0267416	0.0275475	-0.970744	0.331676	0.405381
CD83_status_binary ~ Trait + Age_death + Sex + AD_diagnosis	Fujita_AD	amyloid	0.0569928	0.0318889	1.78723	0.0739004	0.162581
CD83_status_binary ~ Trait + Age_death + Sex + AD_diagnosis	Fujita_AD	tangles	0.0403888	0.0166468	2.42621	0.0152572	0.0559432
CD83_status_binary ~ Trait + Age_death + Sex + AD_diagnosis	Mathys_not_Fujita_AD	gpath	1.1062	0.376599	2.93734	0.00331039	0.00936957
CD83_status_binary ~ Trait + Age_death + Sex + AD_diagnosis	Mathys_not_Fujita_AD	braaksc	0.363303	0.172988	2.10017	0.0357143	0.0714285
CD83_status_binary ~ Trait + Age_death + Sex + AD_diagnosis	Mathys_not_Fujita_AD	plaq_d	-0.308222	0.2995	-1.02912	0.303423	0.422787
CD83_status_binary ~ Trait + Age_death + Sex + AD_diagnosis	Mathys_not_Fujita_AD	plaq_n	0.754974	0.260458	2.89864	0.00374783	0.00936957
CD83_status_binary ~ Trait + Age_death + Sex + AD_diagnosis	Mathys_not_Fujita_AD	dlbdx	0.0294413	0.146875	0.200451	0.841128	0.841128
CD83_status_binary ~ Trait + Age_death + Sex + AD_diagnosis	Mathys_not_Fujita_AD	nft	0.676171	0.231731	2.91792	0.00352379	0.00936957
CD83_status_binary ~ Trait + Age_death + Sex + AD_diagnosis	Mathys_not_Fujita_AD	caa_4gp	0.187922	0.196228	0.957669	0.33823	0.422787
CD83_status_binary ~ Trait + Age_death + Sex + AD_diagnosis	Mathys_not_Fujita_AD	pmi	-0.0425245	0.0362148	-1.17423	0.240303	0.400505
CD83_status_binary ~ Trait + Age_death + Sex + AD_diagnosis	Mathys_not_Fujita_AD	amyloid	0.0377556	0.0509427	0.741138	0.45861	0.509566
CD83_status_binary ~ Trait + Age_death + Sex + AD_diagnosis	Mathys_not_Fujita_AD	tangles	0.0745924	0.0240506	3.10148	0.00192559	0.00936957
CD83_status_binary ~ Trait + Age_death + Sex + AD_diagnosis	Mathys_and_Fujita_AD	gpath	0.874844	0.202211	4.32639	1.51572e-05	7.57859e-05
CD83_status_binary ~ Trait + Age_death + Sex + AD_diagnosis	Mathys_and_Fujita_AD	braaksc	0.272968	0.114041	2.3936	0.0166839	0.0333678
CD83_status_binary ~ Trait + Age_death + Sex + AD_diagnosis	Mathys_and_Fujita_AD	plaq_d	0.026927	0.139794	0.192619	0.847257	0.941397
CD83_status_binary ~ Trait + Age_death + Sex + AD_diagnosis	Mathys_and_Fujita_AD	plaq_n	0.699972	0.152887	4.57837	4.68618e-06	4.68618e-05
CD83_status_binary ~ Trait + Age_death + Sex + AD_diagnosis	Mathys_and_Fujita_AD	dlbdx	-0.00567619	0.0994841	-0.0570562	0.9545	0.9545
CD83_status_binary ~ Trait + Age_death + Sex + AD_diagnosis	Mathys_and_Fujita_AD	nft	0.474008	0.125237	3.78488	0.00015378	0.00038445
CD83_status_binary ~ Trait + Age_death + Sex + AD_diagnosis	Mathys_and_Fujita_AD	caa_4gp	0.230084	0.116334	1.97779	0.0479524	0.0799206
CD83_status_binary ~ Trait + Age_death + Sex + AD_diagnosis	Mathys_and_Fujita_AD	pmi	-0.0337757	0.0217893	-1.5501	0.121117	0.151396
CD83_status_binary ~ Trait + Age_death + Sex + AD_diagnosis	Mathys_and_Fujita_AD	amyloid	0.0491337	0.0265061	1.85368	0.0637855	0.0911221
CD83_status_binary ~ Trait + Age_death + Sex + AD_diagnosis	Mathys_and_Fujita_AD	tangles	0.0526576	0.0131027	4.01883	5.84873e-05	0.000194958
