# Supplementary material for: Single cell transcriptomes and multiscale networks from persons with and without Alzheimer’s disease
Source: Nat Commun. 2024 Jul 10;15:5815. doi: 10.1038/s41467-024-49790-0 (PMC11237088; doi:10.1038/s41467-024-49790-0)
Supplement: Supplementary file 15 — Source Data [file 41467_2024_49790_MOESM15_ESM.xlsx]

## Sheet: Figure 1D
Figure 1D
	Braak Score						CeradNP				Plaque Density				APOE4 Count			Sex		MMSE
	I	II	III	IV	V	VI	Criteria_not_met	definite_AD	not_AD	possible_AD	frequent	moderate	sparse	zero	0	1	2	F	M	Z_score
Ex	0	0	0	0	0	0	0	0	0	0	0	-0.0433197	0	0	0	0	0	-0.0268202	-0.0268202	-1.42892
In	0	0	-0.28141	0	0	0	-0.551247	0	0	0	0	0	0	-0.520618	0	0	0	-0.0268202	-0.0268202	2.02905
Ast	0	0	0	-0.0440359	-0.28141	0	0	-0.330913	0	-0.39593	-1.01067	0	0	0	0	0	0	-0.0268202	-0.0268202	-2.0002
Mic	0	0	0	0	0	-0.128133	0	-0.420835	0	-0.0717986	-0.483193	-0.0433197	0	0	0	0	0	-0.0268202	-0.0268202	2.82644
Oli1	0	-1.19949	0	0	0	0	-1.14249	0	0	0	0	0	-0.122684	-0.512754	0	0	0	-0.0268202	-0.0268202	0.540642
Oli2	-0.170216	-0.711527	0	0	0	0	-0.551247	0	-0.0184546	0	0	0	0	-1.49327	0	0	0	-0.0268202	-0.0268202	0.381036
Oli3	0	0	0	-0.502219	0	0	0	0	0	-0.55106	-0.11155	0	0	0	0	0	0	-0.0268202	-0.0268202	-0.622225
Oli4	0	0	0	0	0	-0.345115	0	-0.551247	0	0	-0.390292	0	0	0	0	0	0	-0.0268202	-0.0268202	-1.46146
Oli5	0	0	0	-0.128133	0	0	0	-0.130332	0	0	-0.0230064	-0.103867	0	0	0	0	0	-0.0268202	-0.0268202	0.646593
Oli6	0	0	0	0	-0.0896303	0	0	-0.308674	0	0	-0.548616	0	0	0	0	0	0	-0.0268202	-0.0268202	1.3111
Oli7	0	0	0	0	-0.338578	0	0	-0.308674	0	-0.132524	-0.422041	-0.0493769	0	0	0	0	0	-0.0268202	-0.0268202	-1.4412
Opc	0	0	0	-0.115712	-0.23884	-0.0440359	0	-0.847165	0	-0.308674	-0.908501	-0.163268	0	0	0	0	0	-0.0268202	-0.0268202	-0.193559

## Sheet: Figure 2B
Figure 2B
cell type	eGenes
Ast	ABCC9
Ast	ABLIM3
Ast	ABO
Ast	AC009318.1
Ast	AC011476.3
Ast	AC015871.1
Ast	AC027020.2
Ast	AC051619.5
Ast	AC068308.1
Ast	ACAP2
Ast	ADAL
Ast	ADCY3
Ast	AF165147.1
Ast	AFF1
Ast	AL356599.1
Ast	AL590705.1
Ast	ALDH8A1
Ast	ANXA11
Ast	AP000350.6
Ast	APIP
Ast	ARHGAP28
Ast	ARL16
Ast	C17orf97
Ast	CAB39L
Ast	CAMK4
Ast	CCDC122
Ast	CCDC32
Ast	CENPP
Ast	CEP192
Ast	CIAO3
Ast	CKMT2-AS1
Ast	CSDC2
Ast	DBF4B
Ast	DNAH7
Ast	DNAJC6
Ast	ECI2
Ast	EFHB
Ast	FAM118A
Ast	FAM153A
Ast	FAM198B-AS1
Ast	FAS
Ast	FLG-AS1
Ast	FREM2
Ast	GABPB1-AS1
Ast	GASK1B
Ast	GFM2
Ast	GSTM5
Ast	HLA-C
Ast	HLA-DRA
Ast	HTATIP2
Ast	IGFBP7
Ast	IQCB1
Ast	KANSL1
Ast	KCTD21-AS1
Ast	KLHDC4
Ast	KNOP1
Ast	KNSTRN
Ast	LEPROT
Ast	LINC01515
Ast	LINS1
Ast	LRRC37A2
Ast	LYSMD4
Ast	MAPK12
Ast	MIR4300HG
Ast	MRI1
Ast	MRPL19
Ast	MUC4
Ast	MYO6
Ast	NINL
Ast	NMRK1
Ast	NPIPB2
Ast	NRG4
Ast	NSUN2
Ast	P2RX6
Ast	PAX8-AS1
Ast	PEAK1
Ast	PGGHG
Ast	PKD2
Ast	PPM1K-DT
Ast	PWP2
Ast	PWRN1
Ast	RAB27A
Ast	RBFADN
Ast	RBM26-AS1
Ast	RGR
Ast	RHD
Ast	RNASEH2B
Ast	RPA2
Ast	SAXO2
Ast	SCRG1
Ast	SEPSECS-AS1
Ast	SERPINB9P1
Ast	SFXN4
Ast	SLC15A2
Ast	SLC22A18
Ast	SMUG1
Ast	SNX19
Ast	SOX1-OT
Ast	SPATA6L
Ast	SPATA7
Ast	TAB2
Ast	TAP2
Ast	THNSL2
Ast	TIPIN
Ast	TMPRSS11A
Ast	TMPRSS11D
Ast	TTC3
Ast	TULP3
Ast	TXNDC15
Ast	UBA6-AS1
Ast	UST
Ast	WBP2NL
Ast	XRRA1
Ast	ZNF100
Ast	ZNF559
Ast	ZNF718
Ast	ZNF93
Ast	ZSCAN16-AS1
Ast	ZSCAN31
EndPer	FAM118A
EndPer	KNOP1
EndPer	TMPRSS11D
EndPer	XRRA1
Ex	AC004540.1
Ex	AC007922.3
Ex	AC027020.2
Ex	AC053527.2
Ex	AC127024.5
Ex	ADAL
Ex	AL590560.3
Ex	AL590705.1
Ex	ALDH8A1
Ex	ANKRD18B
Ex	ANKRD27
Ex	AP000350.6
Ex	AP004608.1
Ex	APIP
Ex	ATG10
Ex	ATP8B4
Ex	BMPER
Ex	CCDC32
Ex	CCDC40
Ex	CCDC66
Ex	CDC7
Ex	CDHR1
Ex	CENPP
Ex	CHPT1
Ex	COMMD6
Ex	CYB561
Ex	D2HGDH
Ex	DDX11
Ex	EBPL
Ex	FAM118A
Ex	FPGT
Ex	GABPB1-AS1
Ex	GALM
Ex	GET1
Ex	GLIPR1L2
Ex	HLA-DMA
Ex	HSD17B13
Ex	INPP1
Ex	KCTD21-AS1
Ex	KIF6
Ex	KNOP1
Ex	LINC00299
Ex	LINC01116
Ex	LINC01515
Ex	LINC02175
Ex	LINS1
Ex	LMF1
Ex	LYSMD4
Ex	MYOM2
Ex	NMRK1
Ex	NPHP3
Ex	NPIPB2
Ex	NRG4
Ex	PAX8-AS1
Ex	PEAK1
Ex	PELI2
Ex	PHACTR4
Ex	POLE
Ex	PWP2
Ex	RAB27A
Ex	RBM26-AS1
Ex	RHD
Ex	RMI2
Ex	SFXN4
Ex	SLC7A9
Ex	SPATA7
Ex	STX18-AS1
Ex	TDO2
Ex	TDRD5
Ex	TOGARAM2
Ex	UBA6-AS1
Ex	VWDE
Ex	WDR97
Ex	WEE2-AS1
Ex	XKR9
Ex	XRRA1
Ex	ZNF100
Ex	ZNF559
Ex	ZNF774
In	AC004540.1
In	AC011476.3
In	AC027020.2
In	AC053527.2
In	AC123912.4
In	AC127024.5
In	ACOT1
In	ADAL
In	ADAMTS18
In	AF165147.1
In	AHI1
In	AL117336.2
In	AL137786.1
In	AL353622.1
In	AL589843.1
In	AL590560.3
In	AL590705.1
In	ALDH8A1
In	ANKRD18B
In	ANKRD36B
In	AP000345.2
In	AP000350.6
In	AP000943.2
In	AP001029.2
In	AP006621.3
In	APIP
In	APOL2
In	C12orf60
In	C15orf40
In	C17orf97
In	CA8
In	CABCOCO1
In	CCDC141
In	CCDC173
In	CCDC32
In	CCDC40
In	CDHR1
In	CENPP
In	CHAF1A
In	CIAO3
In	CKMT2-AS1
In	CLUL1
In	COL6A1
In	COMMD6
In	CRYZ
In	CYB561
In	CYB5A
In	CYP4F26P
In	D2HGDH
In	DBF4B
In	DDX11
In	DDX55
In	DHFR
In	DHFR2
In	DNAH7
In	DNAJC15
In	DPY19L2
In	EBPL
In	EFCAB1
In	EXOSC6
In	FAM118A
In	FAM153A
In	FTCD
In	GABPB1-AS1
In	GAS8
In	GET1
In	GLIPR1L2
In	GSTO2
In	HLA-DMA
In	IGFL4
In	INPP1
In	ITPR2
In	KANK3
In	KIF6
In	KLHDC4
In	KNOP1
In	KNSTRN
In	LCA5L
In	LINC00205
In	LINC00443
In	LINC00910
In	LINC01116
In	LINC01515
In	LINC02018
In	LINC02175
In	LRRIQ3
In	LYSMD4
In	MFSD13A
In	MGMT
In	MTBP
In	MYRFL
In	NMRK1
In	NPIPB2
In	NRG4
In	NSUN2
In	PAX8
In	PAX8-AS1
In	PDLIM4
In	PHACTR4
In	PNPLA7
In	POLR1A
In	PRIM1
In	PRPF40B
In	PTPRD-AS1
In	RAB27A
In	RAD51C
In	RBFADN
In	RBM26-AS1
In	RFPL1S
In	RHD
In	RNF149
In	RPN1
In	RRP15
In	RWDD2B
In	SERINC5
In	SESTD1
In	SFXN4
In	SLC25A12
In	SPATA7
In	TATDN3
In	TDRD5
In	THEM4
In	TMEM220
In	TOGARAM2
In	TSGA10
In	TTC23
In	TTC3
In	UBA6-AS1
In	USP40
In	WBP2NL
In	WDR97
In	XKR9
In	XRRA1
In	YBEY
In	YTHDC2
In	ZNF100
In	ZNF266
In	ZNF320
In	ZNF429
In	ZNF559
In	ZNF718
In	ZNF732
In	ZNF83
In	ZSCAN31
Mic	ABHD12
Mic	AC027020.2
Mic	AC068308.1
Mic	ACCS
Mic	ADGRD1
Mic	AP006621.3
Mic	APIP
Mic	ARL16
Mic	ATG10
Mic	CCDC122
Mic	CCDC32
Mic	CCDC40
Mic	CCDC92
Mic	CENPP
Mic	CHST15
Mic	CKMT2-AS1
Mic	CYP27A1
Mic	DLEU1
Mic	EFCAB2
Mic	FAM118A
Mic	GABPB1-AS1
Mic	GNLY
Mic	HLA-DQB1
Mic	KNOP1
Mic	LINC01515
Mic	LRCH1
Mic	LRMDA
Mic	LSG1
Mic	LYSMD4
Mic	MARK3
Mic	ME3
Mic	MIR4300HG
Mic	NPHP3
Mic	NUP160
Mic	NYNRIN
Mic	PAX8-AS1
Mic	PIAS1
Mic	PICALM
Mic	PWP2
Mic	RAB27A
Mic	RBM6
Mic	RHD
Mic	SERPINB9P1
Mic	SFXN4
Mic	SIRPB1
Mic	SLC22A18
Mic	SLC9A3-AS1
Mic	SLFN5
Mic	SOX5
Mic	SPATA20
Mic	STK10
Mic	SUMF1
Mic	TIPIN
Mic	TMEM39A
Mic	TMPRSS11D
Mic	TMPRSS5
Mic	TSGA10
Mic	TSPAN32
Mic	TTC28-AS1
Mic	TTLL4
Mic	UBA6-AS1
Mic	ULK4
Mic	XKR9
Mic	XRRA1
Mic	ZNF100
Mic	ZNF334
Oli	ABCA5
Oli	ABCC4
Oli	ABCC5
Oli	ABHD12
Oli	AC007405.1
Oli	AC008060.1
Oli	AC010615.2
Oli	AC011476.3
Oli	AC015871.1
Oli	AC016597.1
Oli	AC027020.2
Oli	AC051619.5
Oli	AC053527.2
Oli	AC068308.1
Oli	AC090360.1
Oli	AC091729.3
Oli	AC092117.1
Oli	AC096741.1
Oli	AC114488.2
Oli	ACADM
Oli	ACOT1
Oli	ADAL
Oli	ADAM12
Oli	ADAMTS18
Oli	ADGRE2
Oli	ADPRM
Oli	AF165147.1
Oli	AL117336.2
Oli	AL135960.1
Oli	AL353622.1
Oli	AL356489.2
Oli	AL356599.1
Oli	AL359881.3
Oli	AL731577.1
Oli	ALDH1L2
Oli	ALDH3A2
Oli	ALDH8A1
Oli	AMPD3
Oli	ANKRD18A
Oli	ANO7
Oli	AP000688.2
Oli	AP001029.2
Oli	AP001469.3
Oli	AP006621.3
Oli	ARHGEF3
Oli	ARL16
Oli	ARNT
Oli	ARPC2
Oli	ASAP2
Oli	ASB3
Oli	ASPN
Oli	ATG7
Oli	AVEN
Oli	B3GALNT2
Oli	B3GALT5
Oli	C11orf54
Oli	C12orf60
Oli	C15orf40
Oli	C17orf100
Oli	C17orf97
Oli	C1GALT1
Oli	C1orf112
Oli	C1orf174
Oli	C22orf34
Oli	C3orf20
Oli	CABCOCO1
Oli	CADM2
Oli	CCAR2
Oli	CCDC122
Oli	CCDC163
Oli	CCDC32
Oli	CCDC66
Oli	CCDC77
Oli	CCDC82
Oli	CCDC90B
Oli	CD27-AS1
Oli	CDAN1
Oli	CDC7
Oli	CENPC
Oli	CENPP
Oli	CEP192
Oli	CEP44
Oli	CGGBP1
Oli	CHPT1
Oli	CHRM5
Oli	CIAO3
Oli	CKMT2-AS1
Oli	CLHC1
Oli	CMC2
Oli	CNPPD1
Oli	COL6A1
Oli	COLGALT2
Oli	CPM
Oli	CPNE1
Oli	CR1
Oli	CSGALNACT2
Oli	CUBN
Oli	CYB5A
Oli	CYP4V2
Oli	D2HGDH
Oli	DAAM2
Oli	DBF4B
Oli	DDX11
Oli	DDX25
Oli	DHX35
Oli	DNAH6
Oli	DNAJC15
Oli	DOP1A
Oli	DPYSL5
Oli	DSEL
Oli	EBPL
Oli	ECI2
Oli	ECM2
Oli	EED
Oli	EFHB
Oli	EPB41L4A
Oli	EXOSC6
Oli	FAM118A
Oli	FAM167A
Oli	FAM201A
Oli	FAM221A
Oli	FAM81B
Oli	FBXL5
Oli	FBXO32
Oli	FBXO7
Oli	FERMT2
Oli	FKRP
Oli	FOXN2
Oli	FPGT
Oli	GABPB1-AS1
Oli	GALNT6
Oli	GATC
Oli	GATD3A
Oli	GFM2
Oli	GHRLOS
Oli	GLE1
Oli	GLIPR1L2
Oli	GNA14
Oli	GNPTAB
Oli	GNRHR
Oli	GREB1
Oli	GREM1
Oli	GRIN2A
Oli	GSDME
Oli	GTF2H5
Oli	GTF2IRD2
Oli	HFM1
Oli	HIBADH
Oli	HLA-C
Oli	HLA-DMA
Oli	HLF
Oli	HOGA1
Oli	HSD17B13
Oli	INPP1
Oli	IQCB1
Oli	IQGAP1
Oli	ITGB3BP
Oli	IVD
Oli	KCNK1
Oli	KCNQ3
Oli	KCTD21-AS1
Oli	KIAA0930
Oli	KLHDC4
Oli	KLRC2
Oli	KNOP1
Oli	KNSTRN
Oli	KYAT1
Oli	LACTB
Oli	LAMA2
Oli	LAPTM4B
Oli	LCA5L
Oli	LDLRAP1
Oli	LHPP
Oli	LINC00476
Oli	LINC00654
Oli	LINC01291
Oli	LINC01515
Oli	LINC02021
Oli	LINC02427
Oli	LINS1
Oli	LLGL1
Oli	LRP2BP
Oli	LRRC4B
Oli	LRRC8A
Oli	LRRC8B
Oli	LRRFIP2
Oli	LRRIQ3
Oli	LSG1
Oli	LURAP1L
Oli	LURAP1L-AS1
Oli	LYSMD4
Oli	MAP2K5
Oli	MATN1-AS1
Oli	MCM9
Oli	MED4
Oli	MET
Oli	METTL2B
Oli	MFNG
Oli	MFSD13A
Oli	MGRN1
Oli	MICAL3
Oli	MIF-AS1
Oli	MIR100HG
Oli	MIR4300HG
Oli	MMP24OS
Oli	MTCH2
Oli	MTFR1
Oli	MYH11
Oli	MYO5A
Oli	MYOM2
Oli	MYRFL
Oli	NAALAD2
Oli	NBR2
Oli	NDUFA6-DT
Oli	NINL
Oli	NIPSNAP3A
Oli	NMRK1
Oli	NOB1
Oli	NOX4
Oli	NPHP3
Oli	NPIPB2
Oli	NPY2R
Oli	NUP42
Oli	OMD
Oli	OSGEP
Oli	OTUD7A
Oli	PCM1
Oli	PDE1A
Oli	PDE1C
Oli	PDE2A
Oli	PDE7A
Oli	PEX6
Oli	PHACTR4
Oli	PI16
Oli	PICK1
Oli	PILRB
Oli	PNMA8A
Oli	POLE2
Oli	POLI
Oli	POP5
Oli	PPFIA2
Oli	PPFIBP1
Oli	PPHLN1
Oli	PPIF
Oli	PPP4R2
Oli	PRKCQ-AS1
Oli	PRMT6
Oli	PRPSAP2
Oli	PSRC1
Oli	PTPN13
Oli	PWP2
Oli	PWRN1
Oli	PYGB
Oli	QPRT
Oli	RAB27A
Oli	RAET1E
Oli	RAMP1
Oli	RBFADN
Oli	RBM26-AS1
Oli	RCBTB1
Oli	RGPD8
Oli	RGS7
Oli	RHD
Oli	RMDN1
Oli	RNASEH2B
Oli	RNF213
Oli	ROPN1B
Oli	ROR1
Oli	RUNX2
Oli	SAXO2
Oli	SEPSECS-AS1
Oli	SETD9
Oli	SFXN4
Oli	SH3BGR
Oli	SH3RF1
Oli	SHC2
Oli	SHISA4
Oli	SLC13A3
Oli	SLC25A26
Oli	SLC25A27
Oli	SLC25A51
Oli	SLC27A1
Oli	SLC27A5
Oli	SLC38A9
Oli	SLC4A8
Oli	SMDT1
Oli	SNX16
Oli	SORCS2
Oli	SPATA7
Oli	SPIRE2
Oli	SPON2
Oli	SRA1
Oli	ST3GAL5
Oli	ST3GAL5-AS1
Oli	STMN4
Oli	SUCLG2-AS1
Oli	SUPT5H
Oli	SURF1
Oli	SV2B
Oli	SYT14
Oli	TAF1B
Oli	TAS2R14
Oli	TAS2R43
Oli	TFB1M
Oli	TIAM1
Oli	TIMM44
Oli	TLR4
Oli	TMCO3
Oli	TMEM108
Oli	TMEM132B
Oli	TMEM177
Oli	TMEM181
Oli	TMEM220
Oli	TMEM44-AS1
Oli	TMEM9B-AS1
Oli	TMPRSS11A
Oli	TMPRSS11D
Oli	TMPRSS5
Oli	TNIK
Oli	TOGARAM2
Oli	TRIM2
Oli	TSPAN11
Oli	TTC23
Oli	TTC28-AS1
Oli	TTC3
Oli	TTF2
Oli	TULP3
Oli	UBA6-AS1
Oli	UHRF1BP1
Oli	ULK4
Oli	USP40
Oli	UTP20
Oli	UTP4
Oli	VAMP4
Oli	VSX1
Oli	WDFY2
Oli	WDR11
Oli	WDR5B
Oli	XKR9
Oli	XRCC5
Oli	XRRA1
Oli	YBEY
Oli	YEATS2-AS1
Oli	YEATS4
Oli	Z84485.1
Oli	ZCRB1
Oli	ZDHHC21
Oli	ZNF100
Oli	ZNF160
Oli	ZNF320
Oli	ZNF334
Oli	ZNF34
Oli	ZNF347
Oli	ZNF404
Oli	ZNF415
Oli	ZNF429
Oli	ZNF559
Opc	ABCA12
Opc	AC010615.2
Opc	AC022087.1
Opc	AC027020.2
Opc	AC051619.5
Opc	AC053527.2
Opc	AC068308.1
Opc	AC123912.4
Opc	ADAL
Opc	AKR1C2
Opc	AL117336.2
Opc	AL590560.3
Opc	AL590705.1
Opc	ALDH8A1
Opc	ANKRD18B
Opc	ARHGAP31
Opc	BTN2A2
Opc	C12orf60
Opc	CCDC122
Opc	CCDC32
Opc	CD46
Opc	CENPP
Opc	COMMD6
Opc	DHFR
Opc	DNAH6
Opc	DPYSL5
Opc	EXOSC6
Opc	F11R
Opc	FAM118A
Opc	FAM182A
Opc	FBXL4
Opc	FBXO7
Opc	FKRP
Opc	FOXN2
Opc	GABPB1-AS1
Opc	GALR1
Opc	GLIPR1L2
Opc	GPNMB
Opc	GPR155
Opc	GSTM5
Opc	GTF2IRD2
Opc	HLA-DMA
Opc	IGFL4
Opc	ITGA8
Opc	ITGB3BP
Opc	KLHDC4
Opc	KNOP1
Opc	LARS
Opc	LINC00865
Opc	LINC01515
Opc	LINS1
Opc	LRRIQ3
Opc	LYSMD4
Opc	MAEL
Opc	MAP2K5
Opc	MGRN1
Opc	MIR4300HG
Opc	MYRFL
Opc	NKAIN4
Opc	NMRK1
Opc	NOS1
Opc	NPHP3
Opc	NPIPB2
Opc	NRG4
Opc	NSUN2
Opc	PAX8
Opc	PHACTR4
Opc	PILRB
Opc	PKIB
Opc	PNPLA7
Opc	PTGIS
Opc	PTPRJ
Opc	RAB27A
Opc	RHD
Opc	RNASEH2B
Opc	SAXO2
Opc	SFXN4
Opc	SPATA7
Opc	STK33
Opc	SUCLG2-AS1
Opc	SUSD1
Opc	TMEM220
Opc	TMPRSS11A
Opc	TMPRSS11D
Opc	TOGARAM2
Opc	TTC23
Opc	UBA6-AS1
Opc	WBP2NL
Opc	XRRA1
Opc	ZNF100
Opc	ZNF266
Opc	ZNF273
Opc	ZNF429
Opc	ZNF559
Opc	ZNF718

## Sheet: Figure 3A
Figure 3A
CR1	rs679515_dosage	updatedDX
0.0706624	2	2
0.06889	2	1
0.309845	1	2
0.108433	1	1
0.147187	2	1
0.0810555	2	2
0.370228	0	2
0.263559	1	2
0.0853615	2	1
0.0862401	2	1
0.324414	1	2
0.0590296	2	2
0.0735686	2	2
0.0564667	2	2
0.220392	1	2
0.0999354	2	1
0.103218	2	1
0.0858599	2	2
0.0378961	2	2
0.149814	2	1
0.127286	2	2
0.0956942	2	1
0.320582	1	2
0.0956133	2	1
0.0630498	2	1
0.0992971	2	1
0.152599	1	2
0.110209	2	1
0.0755095	2	2
0.0384817	2	1
0.0149283	2	2
0.464918	1	2
0.10446	2	2
0.246663	1	2
0.0551055	2	1
0.0778112	2	2
0.137236	0	1
0.0701845	2	2
0.132479	2	2
0.0894094	2	2
0.0910382	2	2
0.058434	2	2
0.0916118	2	1
0.0849745	2	2
0.0692937	2	2
0.11525	2	1
0.0751556	2	1
0.0745716	2	2
0.0589049	2	2
0.0885563	2	2
0.0920227	2	1
0.368578	1	2
0.111498	2	2
0.0699869	0	1
0.032384	2	1
0.11361	2	2
0.181714	2	2
0.167601	1	2
0.109483	2	2
0.0736598	2	2
0.226365	1	2
0.194509	1	2
0.107334	2	1
0.226944	2	2
0.124161	2	2
0.0834884	2	1
0.0532904	2	2
0.0582224	2	1
0.100654	2	2
0.32128	1	2
0.183655	2	2
0.200647	1	2
0.161473	2	1
0.299568	0	2
0.118401	1	2
0.0312793	2	1
0.109804	2	1
0.148473	1	1
0.109707	1	2
0.193193	2	2
0.174941	1	2
0.121633	2	2
0.0914108	2	1
0.0742071	2	2
0.104052	2	2
0.0839261	2	2
0.132793	1	1
0.223369	1	1
0.152115	2	2
0.138728	2	2
0.142594	1	2
0.056706	1	2
0.0271458	2	1
0.13605	2	2
0.0868616	2	1
0.239774	1	2
0.220266	1	2
0.0924704	2	2
0.0724395	2	2

## Sheet: Figure 3B
Figure 3B
SNP_ID_coordinates	rs_id	CR1_eQTL_p_value	AD_GWAS_p_value
1:207419710	rs4844582	0.000340468	0.144
1:207419917	rs2039544	0.000182766	0.1397
1:207420327	rs1429906	0.837524	0.1018
1:207420343	rs7518565	1.8561262723303e-06	0.000843
1:207420859	rs6540888	0.837524	0.1053
1:207420954	rs6540889	0.884262	0.07888
1:207421048	rs7535029	0.930901	0.1895
1:207421214	rs61822669	1.8561262723303e-06	0.0008941
1:207421572	rs10864167	0.970993	0.1111
1:207421807	rs72742996	0.000207631	0.1601
1:207421999	rs1966592	0.837524	0.1864
1:207422055	rs56276503	0.000180483	0.1676
1:207422056	rs35838815	0.0168635	0.854
1:207422162	rs7533825	0.899636	0.1466
1:207422493	rs4844584	0.000267073	0.1507
1:207422996	rs877049	0.822053	0.112
1:207424386	rs10494890	2.70281366716878e-06	0.0008475
1:207424607	rs4844585	0.000619581	0.1397
1:207424727	rs7545125	0.895801	0.2102
1:207425013	rs7543236	0.00111312	0.1405
1:207425043	rs7543250	0.592126	0.1174
1:207426565	rs1835307	0.935222	0.08864
1:207426943	rs7532664	2.16967431388545e-06	0.0008364
1:207428866	rs112455820	0.000275844	0.1289
1:207428942	rs55638602	2.70281366716878e-06	0.0008167
1:207429440	rs61822673	2.70281366716878e-06	0.001662
1:207429462	rs4844587	0.837524	0.1656
1:207429668	rs4844588	1.24885926430326e-05	0.0008291
1:207430713	rs1583088	0.000275844	0.1315
1:207431289	rs11120557	0.000180483	0.1417
1:207432220	rs1583089	0.000176347	0.1414
1:207432610	rs1594284	6.81949873231589e-05	0.1438
1:207432630	rs4844589	1.0745860002687e-06	0.0007872
1:207433349	rs10864175	0.837524	0.1184
1:207434358	rs7514661	1.0745860002687e-06	0.0008418
1:207434410	rs7514736	0.837524	0.1211
1:207435727	rs6540893	1.24885926430326e-05	0.0006843
1:207435783	rs1583090	2.70281366716878e-06	0.0009879
1:207435829	rs1579484	0.837524	0.1165
1:207436038	rs1583091	2.70281366716878e-06	0.0008945
1:207436723	rs61822674	2.70281366716878e-06	0.0008893
1:207436815	rs4611012	0.837524	0.1213
1:207437223	rs7536693	0.837524	0.0822
1:207438128	rs10442696	2.70281366716878e-06	0.000881
1:207438336	rs7535532	2.70281366716878e-06	0.001054
1:207438606	rs7526831	2.70281366716878e-06	0.0008808
1:207438696	rs7543117	2.70281366716878e-06	0.0008768
1:207439015	rs6684804	5.61649271902122e-07	0.0008296
1:207439241	rs17024177	0.0122576	0.4255
1:207440851	rs6540896	0.931534	0.1287
1:207441497	rs11120586	0.497008	0.1191
1:207441608	rs11582249	1.07713015434805e-06	0.0008717
1:207441975	rs11584921	1.37164002562264e-05	0.0009419
1:207442364	rs1367067	0.68977	0.1108
1:207442880	rs4844375	0.000361158	0.1423
1:207443553	rs6703857	0.828762	0.1188
1:207443571	rs6703860	0.93174	0.1221
1:207444928	rs59036171	0.537074	0.1258
1:207445678	rs10864178	0.959904	0.1268
1:207445761	rs10864180	0.760387	0.1348
1:207446091	rs6660254	1.91334653532672e-07	0.0008889
1:207448051	rs10864181	0.776441	0.2202
1:207450801	rs2404556	0.000181519	0.1245
1:207453126	rs12135236	0.00061424	0.08637
1:207454596	rs6660557	9.57745974416674e-07	0.002298
1:207455421	rs2017760	0.526337	0.2177
1:207456474	rs12095015	0.656183	0.2191
1:207457147	rs7521457	4.05300822154575e-07	0.002221
1:207457267	rs7553157	0.000242119	0.002142
1:207457418	rs2217406	0.000194511	0.1169
1:207457420	rs7553339	1.28950702522491e-05	0.002141
1:207457845	rs12134133	2.72064087359023e-07	0.00217
1:207458906	rs6658718	9.35769560927038e-06	0.001892
1:207459147	rs6673333	1.28630300173696e-06	0.0007808
1:207459191	rs6668683	1.67848442382165e-06	0.002128
1:207460308	rs10494889	1.3713661967768e-05	0.002129
1:207460505	rs7534297	0.000175879	0.1181
1:207461365	rs6680631	0.00059614	0.1228
1:207461884	rs1429904	3.53962311437567e-06	0.002083
1:207462714	rs2782854	9.3578677707159e-07	0.00196
1:207462821	rs11811460	0.000607473	0.1144
1:207464041	rs2564970	9.57745974416674e-07	0.002064
1:207464075	rs2782853	9.57745974416674e-07	0.00199
1:207464360	rs2404557	0.000133187	0.1166
1:207464598	rs61822696	0.485562	0.9793
1:207464643	rs2564971	9.57745974416674e-07	0.002124
1:207464824	rs2802230	2.09414188591349e-06	0.002719
1:207465062	rs2782851	2.09414188591349e-06	0.002209
1:207465423	rs78568716	0.00330671	1.078e-06
1:207465437	rs2782850	8.30897990120083e-06	0.002377
1:207465704	rs2802231	0.706847	0.2184
1:207466599	rs12021745	0.58927	0.1388
1:207466752	rs2782848	3.50281129517112e-06	0.004039
1:207467182	rs10864188	0.000181519	0.1485
1:207467573	rs2039543	5.62892392951747e-07	0.003059
1:207468102	rs6686201	0.000181519	0.1484
1:207468151	rs2802232	7.92202478895387e-07	0.002938
1:207468423	rs6671998	0.000181519	0.147
1:207469111	rs2782847	2.09414188591349e-06	0.005968
1:207469539	rs1762350	2.09414188591349e-06	0.004778
1:207469542	rs1762349	2.09414188591349e-06	0.004933
1:207469670	rs1782467	0.706847	0.1836
1:207470415	rs1782468	2.09414188591349e-06	0.003033
1:207470460	rs1652333	0.701092	0.2223
1:207471224	rs2802233	0.701092	0.2213
1:207471589	rs2802234	0.614141	0.2231
1:207471799	rs2802235	2.51078984286441e-05	0.003317
1:207472189	rs2802236	0.61911	0.2242
1:207472259	rs12727031	0.0168635	0.8253
1:207472845	rs17258906	0.00605409	0.4673
1:207473840	rs2782846	1.1901611822676e-05	0.002647
1:207474170	rs2802237	3.00471113978272e-06	0.002648
1:207474365	rs77542432	0.59039	0.7365
1:207475596	rs971318	0.748679	0.2065
1:207476040	rs971317	0.969483	0.2212
1:207476141	rs2802238	0.748679	0.2186
1:207476940	rs7537940	0.000181519	0.1356
1:207477428	rs7538414	0.000353566	0.136
1:207477469	rs2490261	2.27267905893281e-06	0.003336
1:207477493	rs2490260	0.74429	0.2209
1:207477844	rs2435297	0.955006	0.2152
1:207478980	rs1572275	0.701092	0.2199
1:207479036	rs7515373	0.000181519	0.1378
1:207480103	rs72744757	0.000181519	0.1392
1:207480104	rs2564973	2.09414188591349e-06	0.002483
1:207480729	rs11120652	0.000181519	0.1204
1:207482970	rs2802217	0.65944	0.2135
1:207483166	rs7525530	0.000181519	0.1395
1:207483445	rs2564974	0.701092	0.2176
1:207483576	rs2782842	2.09414188591349e-06	0.00247
1:207483938	rs2661357	9.57745974416674e-07	0.002611
1:207483957	rs2564975	0.701092	0.2161
1:207484161	rs2782841	0.706847	0.1868
1:207484183	rs2782840	2.09414188591349e-06	0.002384
1:207485011	rs2782839	2.09414188591349e-06	0.002475
1:207485164	rs61822697	6.39539285228725e-07	0.001085
1:207486115	rs11120688	0.794743	0.1278
1:207486398	rs11120690	0.000438736	0.1435
1:207486413	rs74807457	0.0437659	0.4614
1:207486456	rs17186701	0.016	2.089e-06
1:207486475	rs11120691	6.7624326177749e-05	0.144
1:207488004	rs1858001	0.671042	0.221
1:207488768	rs2914937	0.775496	0.2022
1:207489959	rs6671700	0.828523	0.2599
1:207490035	rs4844378	0.00316581	0.1486
1:207490319	rs891378	0.858239	0.1962
1:207491489	rs891376	0.626703	0.1958
1:207494218	rs6685886	0.000150963	0.1518
1:207494416	rs2564978	0.706847	0.1816
1:207494679	rs28371583	2.09414188591349e-06	0.003182
1:207495427	rs7533852	0.000181519	0.1417
1:207496129	rs4844590	1.67259481930388e-06	0.0008795
1:207496896	rs28371597	2.70281366716878e-06	0.0009499
1:207496999	rs2782828	0.706847	0.1976
1:207498644	rs6681853	0.759704	0.2
1:207499275	rs28371660	0.0147791	0.4641
1:207500293	rs4844591	0.782116	0.1859
1:207501211	rs4844592	0.66536	0.2064
1:207501527	rs6691942	0.000274766	0.1644
1:207501866	rs6692273	0.000274766	0.1612
1:207501872	rs6700079	0.701092	0.2002
1:207502347	rs6702997	0.759704	0.09716
1:207502372	rs6703002	0.759704	0.2002
1:207502534	rs6700168	0.701092	0.1975
1:207502891	rs7548463	0.701092	0.1979
1:207503208	rs1395969	0.701092	0.1945
1:207503432	rs925130	0.737621	0.1987
1:207503721	rs925131	0.690741	0.2009
1:207504748	rs1507757	0.68056	0.186
1:207505274	rs28371614	8.13547121752417e-07	0.004076
1:207505709	rs6662070	0.963083	0.2009
1:207506329	rs10864231	0.920799	0.2005
1:207506606	rs12133548	0.627166	0.1975
1:207506649	rs11120733	0.957119	0.1974
1:207506844	rs75565951	0.000342149	0.1923
1:207506941	rs74810716	0.00321643	0.9639
1:207507481	rs1507758	0.774194	0.1958
1:207507628	rs1507759	0.719614	0.1971
1:207508492	rs1354942	0.514788	0.2043
1:207508730	rs7555030	0.581374	0.1972
1:207508950	rs7512422	0.526384	0.1979
1:207509022	rs7544288	0.00148081	0.1654
1:207509365	rs1507760	0.515717	0.2
1:207509799	rs1507761	0.686562	0.204
1:207510548	rs10746462	0.343574	0.1632
1:207510596	rs10746463	0.482919	0.1495
1:207513218	rs4844379	0.701092	0.1635
1:207514345	rs28738993	1.06297628071175e-06	0.0009962
1:207515756	rs1507762	1.50439812017281e-07	0.003039
1:207516361	rs2661358	0.705676	0.1717
1:207516499	rs2802227	0.945531	0.1594
1:207517696	rs28739000	0.0145822	0.4942
1:207519137	rs6673138	0.701092	0.1354
1:207519522	rs1257728	0.696576	0.149
1:207519523	rs1588143	0.701092	0.1422
1:207520376	rs2404781	1.67259481930388e-06	0.0009939
1:207520788	rs1257729	0.696576	0.1559
1:207521434	rs12140999	0.000186975	0.1529
1:207521901	rs2490256	0.696576	0.167
1:207522558	rs11120746	0.00239709	0.1985
1:207525370	rs12142286	0.000836213	0.003789
1:207526593	rs2135923	0.423913	0.1662
1:207527285	rs11120753	5.38850803599508e-07	0.003077
1:207529227	rs28371645	3.04433219433872e-06	0.003164
1:207534679	rs11120766	0.000280581	0.2273
1:207535246	rs1507765	0.000181201	0.2315
1:207535335	rs35028790	0.000385835	0.1577
1:207535631	rs12066318	0.00169632	0.1592
1:207536845	rs11120769	0.000432555	0.2359
1:207536971	rs11117564	0.000266113	0.1739
1:207538843	rs79053576	0.000607473	0.1093
1:207539710	rs4844594	7.58309546286338e-05	0.1721
1:207541571	rs12405364	0.000399608	0.1728
1:207547253	rs6540429	0.000488204	0.171
1:207548217	rs906463	0.000399608	0.1278
1:207548346	rs10863245	0.000186975	0.1287
1:207548626	rs6664477	0.000423976	0.1276
1:207549179	rs2089493	0.000625629	0.1681
1:207549582	rs11117607	0.000399608	0.1299
1:207551690	rs77333453	0.000949304	0.1306
1:207552768	rs7554172	0.000216758	0.1199
1:207553282	rs10746364	0.000186975	0.06927
1:207553900	rs4253914	0.000658743	0.2313
1:207554334	rs1876455	0.000294664	0.1095
1:207554493	rs1995717	0.000155347	0.05243
1:207556770	rs12116783	0.0918735	0.3258
1:207558142	rs2802218	0.0485865	0.2227
1:207558210	rs61821085	1	0.507
1:207558227	rs61821086	1	0.6153
1:207558612	rs61821087	0.00240464	4.187e-08
1:207559585	rs2782832	0.122296	0.1646
1:207560858	rs11117636	0.0273153	0.1778
1:207561625	rs11117640	0.087203	0.1632
1:207561796	rs11117641	0.14129	0.04147
1:207564966	rs11117651	0.126294	0.1629
1:207565574	rs966256	0.0952906	0.14
1:207566428	rs72757621	0.0231317	0.1398
1:207566988	rs61821088	1	0.6374
1:207567956	rs12137433	0.0994834	0.1392
1:207568023	rs4303075	0.138647	0.673
1:207568341	rs72757625	0.0952906	0.1392
1:207569884	rs10779277	0.479486	0.9128
1:207570177	rs6667140	0.0928435	0.1369
1:207570616	rs61821089	1	0.4788
1:207571043	rs2490255	0.671229	0.8847
1:207572030	rs114291087	0.139717	0.2697
1:207572294	rs17186722	0.144752	0.01368
1:207572442	rs116059019	0.634939	0.8402
1:207573387	rs2940252	0.101102	0.07089
1:207574104	rs79833203	0.0349261	0.368
1:207574825	rs958666	0.0599215	0.05018
1:207576445	rs2802221	0.0599215	0.06826
1:207578194	rs2661361	0.0599215	0.05677
1:207578284	rs6664001	0.102871	0.01702
1:207581359	rs17042493	1	0.6043
1:207582256	rs17042520	1	0.5984
1:207582704	rs61821090	1	0.621
1:207583034	rs663135	0.0234832	0.03742
1:207583485	rs1257577	0.0241485	0.05415
1:207583764	rs1257576	0.0241485	0.4088
1:207584198	rs55961118	0.0234566	0.06842
1:207584882	rs634082	0.0241485	0.06124
1:207585025	rs517011	0.0241485	0.0508
1:207585843	rs1257574	0.0220517	0.0513
1:207586537	rs1257573	0.0241485	0.05891
1:207587208	rs61821106	1	0.7894
1:207588001	rs11117721	0.668969	0.7714
1:207588151	rs61821107	1	0.5882
1:207588979	rs1257572	0.0511732	0.05118
1:207590203	rs1702749	0.0241485	0.05326
1:207590272	rs80131918	1	0.9469
1:207590340	rs2661365	0.0223182	0.505
1:207590852	rs61821108	1	0.6253
1:207591695	rs61821109	0.67508	0.823
1:207593153	rs61821110	1	0.7782
1:207593498	rs311300	0.0152428	0.06305
1:207594943	rs2135924	0.0387706	0.01737
1:207595822	rs6656123	0.629859	0.8593
1:207595899	rs61821111	1	0.5989
1:207596149	rs34981345	0.000192419	0.03491
1:207596464	rs61821113	1	0.5991
1:207596484	rs311299	0.0241485	0.0658
1:207596652	rs12734973	0.0797998	0.5435
1:207596679	rs7536767	0.76586	0.8637
1:207598290	rs528653	0.0234832	0.07152
1:207598509	rs178128	0.0181512	0.07151
1:207599122	rs311298	0.0362399	0.07213
1:207599432	rs311297	0.0241485	0.05969
1:207599503	rs311296	0.0241485	0.05922
1:207600579	rs115852	0.0241485	0.05968
1:207600967	rs311294	0.0241485	0.07483
1:207601521	rs311293	0.0182625	0.06211
1:207602246	rs311292	0.0359717	0.07023
1:207604663	rs509501	0.0284208	0.06301
1:207605436	rs645450	0.0241485	0.06315
1:207607525	rs311290	0.01998	0.06572
1:207608242	rs311289	0.0180447	0.07094
1:207608866	rs17043515	0.42826	0.6273
1:207609723	rs311288	0.0220517	0.06391
1:207610373	rs12139925	0.00839161	0.02
1:207610537	rs311287	0.721978	0.9553
1:207610908	rs311286	0.0234832	0.07
1:207611050	rs311285	0.0241485	0.07181
1:207611154	rs61821115	1	0.7926
1:207611461	rs188714	0.0241485	0.06158
1:207612241	rs6701108	0.673769	0.9712
1:207613027	rs12132034	0.0387706	0.02034
1:207614270	rs2661364	0.0185507	0.06679
1:207614378	rs78526594	0.00240464	8.703e-07
1:207615226	rs682947	0.0184983	0.06883
1:207615938	rs521369	0.0104308	0.08651
1:207616607	rs71515116	0.928398	0.6275
1:207617424	rs76922535	0.0652597	0.3809
1:207618383	rs35749143	0.104917	0.5632
1:207618591	rs311321	0.0184459	0.1014
1:207618661	rs311320	0.0276757	0.08763
1:207619949	rs17044032	0.508978	0.5196
1:207620401	rs311319	0.0504325	0.08803
1:207621832	rs311317	0.0237831	0.0981
1:207622223	rs311316	0.000192419	0.04163
1:207622318	rs311315	0.000192419	0.03252
1:207623829	rs7527218	0.587204	0.9507
1:207623868	rs311314	0.000192419	0.03253
1:207623930	rs61240730	1	0.5641
1:207624289	rs71635139	0.055578	0.5283
1:207624911	rs311313	0.0303411	0.08873
1:207625541	rs311312	0.000192419	0.03806
1:207627693	rs3813946	0.0395183	0.0222
1:207627918	rs1876453	1	0.5646
1:207629416	rs311302	0.0230951	0.08568
1:207629514	rs311303	0.0230951	0.1018
1:207629702	rs311304	0.0237831	0.09145
1:207630444	rs311306	0.0167594	0.09231
1:207630888	rs61821130	0.835554	0.5252
1:207631158	rs12140602	0.0395183	0.02368
1:207631205	rs12139795	0.00820194	0.02412
1:207631778	rs311307	0.0169227	0.07215
1:207632796	rs17044525	0.895235	0.5465
1:207635573	rs311310	0.0551572	0.08847
1:207635789	rs1567190	0.826878	0.7981
1:207636208	rs3767934	0.0454192	0.02222
1:207637359	rs3767933	0.546442	0.8224
1:207639695	rs311311	0.0177726	0.1103
1:207640345	rs1032980	0.0405858	0.08345
1:207640673	rs1270549	0.0146577	0.08558
1:207641023	rs1032979	0.0246746	0.08556
1:207641840	rs2063143	0.0864078	0.02201
1:207642295	rs1507764	0.0387706	0.02309
1:207643673	rs568515	0.0234566	0.08989
1:207643949	rs10863322	0.922364	0.8467
1:207645282	rs511678	0.0227515	0.08846
1:207645743	rs2940253	0.0227515	0.08845
1:207645895	rs9429774	0.0227515	0.08821
1:207645956	rs9429936	0.0227515	0.08424
1:207646322	rs1048971	0.0126492	0.1485
1:207646462	rs17615	0.0348308	0.08816
1:207646898	rs4308977	0.0724083	0.07919
1:207646923	rs17616	0.0234566	0.08062
1:207648173	rs61735651	1	0.5124
1:207650938	rs7549152	0.42826	0.8673
1:207651059	rs61821132	0.497637	0.7847
1:207651835	rs9429778	0.0167474	0.05481
1:207651935	rs4844596	0.715217	0.961
1:207652992	rs4317805	8.26931881996432e-05	0.0005853
1:207653106	rs2182909	0.0354481	0.1228
1:207653178	rs12032512	0.00380721	0.02796
1:207653395	rs17617	1.04339506564972e-06	1.21e-10
1:207653444	rs17258996	0.0229867	0.02233
1:207653701	rs7548495	1	0.5601
1:207653814	rs12117916	0.00879903	0.0359
1:207654301	rs12059417	0.650914	0.5698
1:207655193	rs17186771	0.0296526	0.06974
1:207655472	rs11117884	0.622391	0.5858
1:207655815	rs1041250	0.032384	0.0605
1:207656050	rs6690215	4.88928434930152e-06	0.0001316
1:207656502	rs7543913	0.0383315	0.05856
1:207656605	rs6665881	0.57878	0.5679
1:207657173	rs61821133	0.440658	0.6334
1:207658145	rs12021671	0.0135829	0.3471
1:207658395	rs71635141	0.055578	0.4184
1:207658507	rs1977465	0.0117506	0.336
1:207660071	rs2182911	4.86040782745246e-13	1.512e-07
1:207660344	rs2182912	4.86040782745246e-13	1.625e-07
1:207660378	rs2182913	2.4240396167907e-08	5.381e-05
1:207661289	rs7519408	1.38864326988886e-05	0.02668
1:207661446	rs61821134	0.440658	0.8856
1:207661640	rs4618970	1.38864326988886e-05	0.02584
1:207661679	rs61821135	0.440658	0.8649
1:207663356	rs17045761	0.614509	0.7328
1:207663937	rs4525038	0.000128962	0.01773
1:207664423	rs6663887	0.00411207	0.2192
1:207664607	rs6700109	0.000636025	0.1669
1:207664721	rs9429779	5.03290321696127e-07	6.05e-05
1:207665084	rs61821136	0.440658	0.8781
1:207665920	rs10863336	0.0131581	0.01859
1:207666061	rs4618971	6.7528318411354e-11	5.246e-06
1:207666308	rs1410408	0.911321	0.6257
1:207667190	rs9429780	3.25357876580794e-10	3.346e-06
1:207667222	rs9429781	3.25357876580794e-10	3.933e-06
1:207667303	rs9429941	3.25357876580794e-10	3.433e-06
1:207668414	rs7525160	0.00778487	0.02112
1:207668447	rs7525170	2.19050036859362e-12	1.452e-07
1:207668630	rs9429942	1.11591050833205e-07	2.01e-05
1:207669111	rs55819427	0.440658	0.9401
1:207669343	rs61821138	0.652497	0.7102
1:207669924	rs9429943	0.00353128	0.1968
1:207670307	rs9429944	0.00353128	0.1853
1:207670438	rs1831150	0.00209415	0.03391
1:207670744	rs1986158	0.652497	0.7025
1:207670928	rs1571344	0.652497	0.723
1:207671269	rs4844597	2.19050036859362e-12	1.139e-07
1:207671476	rs4274065	2.19050036859362e-12	1.682e-07
1:207671621	rs1887632	0.440658	0.9495
1:207671849	rs1887633	0.652497	0.7225
1:207672612	rs4844598	0.00353128	0.1775
1:207672719	rs61822962	0.652497	0.7326
1:207672988	rs59179545	0.803862	0.7371
1:207673084	rs10863341	0.00353128	0.1742
1:207673414	rs61822963	0.440658	0.9437
1:207673631	rs7533408	0.0111547	0.1763
1:207673945	rs7533520	1.17268397877077e-10	1.115e-07
1:207673980	rs7543742	0.652497	0.7099
1:207675655	rs2025935	0.0109774	0.03228
1:207675712	rs61822964	0.583713	0.8594
1:207675853	rs12075933	0.652497	0.7076
1:207676203	rs56146462	0.440658	0.9408
1:207676604	rs4310446	1.27332421073244e-11	3.926e-09
1:207676768	rs9429945	2.91811591402999e-14	2.128e-09
1:207677486	rs7536931	0.000624812	3.826e-05
1:207679229	rs4844599	0.459161	0.1001
1:207679307	rs4844600	2.48598814817117e-19	2.392e-18
1:207681685	rs12567990	0.459161	0.1252
1:207682256	rs11117949	0.459161	0.1059
1:207683409	rs12039306	0.459161	0.1139
1:207683624	rs114886545	0.170682	0.7292
1:207684192	rs12037841	1.47240998506045e-18	3.498e-22
1:207684359	rs11117956	0.365015	0.01113
1:207684519	rs11117959	0.459161	0.1161
1:207685764	rs6540435	0.869008	0.1137
1:207685786	rs4266886	1.40702231588362e-18	6.045e-19
1:207685965	rs4562624	1.83407082440293e-19	2.592e-21
1:207686190	rs7512361	0.365015	0.0106
1:207687374	rs12130494	0.93977	0.1021
1:207687553	rs115075067	0.64473	0.551
1:207689227	rs4844601	0.365015	0.01327
1:207690871	rs10863358	0.831024	0.01289
1:207692049	rs6656401	6.78158899079753e-20	1.566e-21
1:207693563	rs12043913	0.315559	0.01157
1:207694165	rs61822967	0.000205834	0.01803
1:207694357	rs11117991	0.459161	0.08772
1:207695875	rs116578240	0.643447	0.01624
1:207696672	rs115290463	0.643447	0.01607
1:207698044	rs6661489	1.24595576614302e-19	1.07e-20
1:207698431	rs12729446	0.643447	0.01279
1:207737821	rs116751824	0.643447	0.01579
1:207737869	rs7521382	0.527833	0.1497
1:207737870	rs7544578	0.527833	0.1552
1:207738031	rs149257151	0.643447	0.01557
1:207738077	rs7515905	1.88538157909031e-20	5.104e-21
1:207740049	rs6664902	0.533084	0.1555
1:207740272	rs12038575	0.000219292	0.02469
1:207740868	rs34883952	0.00112257	0.00023
1:207746785	rs2476542	0.540098	0.1161
1:207747296	rs1752684	4.49887849928366e-20	9.461e-23
1:207747984	rs17046851	0.613739	0.08069
1:207748107	rs10127904	0.00107423	0.0002613
1:207748793	rs650877	0.461475	0.07531
1:207749188	rs12757487	0.459161	0.09621
1:207749609	rs11587361	0.225668	0.03109
1:207750354	rs6681449	0.459161	0.0585
1:207750568	rs679515	1.88538157909031e-20	2.02e-24
1:207751143	rs114610598	0.643447	0.01514
1:207752239	rs599948	0.36764	0.008439
1:207752550	rs601356	0.36764	0.006131
1:207752970	rs79299123	0.643447	0.01504
1:207752990	rs3849266	0.000302351	0.0147
1:207753275	rs614709	0.36764	0.007482
1:207753345	rs2274566	1.20240710957996e-11	8.026e-09
1:207753621	rs2274567	0.658435	0.08106
1:207754253	rs116772674	0.643447	0.01472
1:207754699	rs9659222	0.270888	0.108
1:207755502	rs34720009	0.0278092	0.2197
1:207756187	rs114462179	0.729229	0.01056
1:207757235	rs6687175	0.93977	0.08754
1:207757393	rs114491310	0.643447	0.01501
1:207757515	rs12034598	0.459161	0.08307
1:207757552	rs116145400	0.643447	0.016
1:207757936	rs646817	0.376455	0.009561
1:207758232	rs1752688	0.376455	0.009672
1:207758544	rs1746659	0.376455	0.009672
1:207760773	rs3737002	0.000302351	0.02314
1:207761196	rs11118131	0.53326	0.1147
1:207762358	rs3738468	0.903572	0.1128
1:207762674	rs10779330	0.921624	0.09858
1:207763169	rs11576732	0.643447	0.0102
1:207763863	rs34011300	0.53326	0.09871
1:207764944	rs9793438	0.417626	0.08696
1:207765557	rs609297	0.82302	0.08851
1:207765849	rs608282	0.404011	0.008436
1:207766156	rs596319	0.888237	0.08823
1:207766708	rs6672474	0.921624	0.08708
1:207767449	rs143616521	0.921624	0.09234
1:207767671	rs34386700	0.000353442	0.0001315
1:207768974	rs114144376	0.643447	0.01315
1:207770428	rs11118135	0.548035	0.1148
1:207770576	rs4844608	0.921624	0.101
1:207770689	rs4844382	0.53326	0.1025
1:207770692	rs594955	0.536412	0.09748
1:207770852	rs10158414	0.000649409	0.000205
1:207772120	rs115270542	0.643447	0.01264
1:207772154	rs12141045	0.53326	0.09974
1:207772408	rs11118136	0.5034	0.1022
1:207772608	rs34070762	0.000641124	0.0002033
1:207772946	rs72737299	0.0138746	0.2039
1:207773339	rs7539922	0.921624	0.1022
1:207773902	rs17259038	0.00150836	0.0002198
1:207773991	rs677066	0.908857	0.009809
1:207774882	rs11118147	0.376088	0.1025
1:207778319	rs11118157	0.427803	0.008484
1:207780048	rs1408079	0.420498	0.111
1:207781995	rs11118166	0.489271	0.107
1:207782154	rs11118167	0.562227	0.1002
1:207782707	rs17259045	0.0152632	0.5183
1:207782769	rs41274768	0.643447	0.00642
1:207782931	rs6691117	0.33867	0.01006
1:207783507	rs12032275	0.562227	0.1191
1:207784968	rs3818361	1.20785207252785e-18	6.677e-23
1:207786152	rs7519119	1.13998314674151e-12	5.625e-09
1:207786170	rs12403552	0.474905	0.1442
1:207786223	rs7542544	1.13998314674151e-12	6.273e-09
1:207786289	rs6701713	1.20785207252785e-18	5.022e-23
1:207786542	rs2093761	1.20785207252785e-18	4.566e-23
1:207786828	rs2093760	2.49871063645005e-18	5.894e-23
1:207788578	rs10429953	0.474905	0.1489
1:207789269	rs11576522	1.31917628681502e-12	9.031e-12
1:207789303	rs78953596	0.643447	0.00769
1:207789471	rs10429943	0.474905	0.1435
1:207790088	rs3811381	0.407195	0.1399
1:207790417	rs116125277	0.170682	0.5675
1:207790582	rs56307771	0.643447	0.007789
1:207791140	rs56216545	0.643447	0.008156
1:207791853	rs11578101	0.643447	0.007954
1:207792909	rs12036785	6.52643832244271e-13	1.083e-11
1:207793964	rs12734030	0.535413	0.2396
1:207795320	rs2296160	2.49871063645005e-18	6.042e-23
1:207796065	rs61822977	8.65089262778518e-12	1.302e-11
1:207796897	rs10863417	1.17507174689757e-18	3.092e-23
1:207797237	rs55850140	0.643447	0.03548
1:207798057	rs11118196	0.949141	0.1691
1:207798238	rs10863418	1.24583854218527e-18	3.015e-18
1:207799141	rs11579070	3.73548765907634e-11	0.0007502
1:207799874	rs10863420	1.20785207252785e-18	5.361e-23
1:207799880	rs116785364	0.643447	0.008841
1:207800154	rs12031281	0.000115723	0.01403
1:207800389	rs1830763	1.17507174689757e-18	2.629e-23
1:207800409	rs12028134	1.12815803849555e-11	8.511e-09
1:207800555	rs1408078	1.17507174689757e-18	2.288e-23
1:207800862	rs61822978	0.000187345	0.01575
1:207801545	rs11580627	0.643447	0.00883
1:207802552	rs4844610	2.8053656407726e-17	9.741e-24
1:207803021	rs11803956	4.56612936466778e-12	9.042e-09
1:207803264	rs12041437	1.14045895210094e-11	8.795e-09
1:207803595	rs12034383	8.03789953277271e-11	9.425e-09
1:207804030	rs80343690	0.643447	0.009332
1:207804141	rs1408077	1.17507174689757e-18	4.678e-23
1:207804883	rs17186848	1.13998314674151e-12	6.568e-08
1:207805956	rs12044246	0.474905	0.1554
1:207806730	rs6697005	1.17507174689757e-18	1.414e-22
1:207806989	rs11803366	1.13998314674151e-12	7.958e-09
1:207807556	rs114495320	0.643447	0.0253
1:207807908	rs11118209	0.182214	0.3726
1:207807921	rs4844383	6.11076604177283e-05	0.008724
1:207807928	rs4844384	0.00373275	0.002741
1:207808038	rs10863425	0.00519979	0.001637
1:207808042	rs10863426	0.00519979	0.0002681
1:207808286	rs12033963	0.634937	0.6968
1:207808385	rs6661764	6.35784906434147e-05	0.00234
1:207808403	rs56311085	0.0152632	0.4249
1:207809058	rs147683764	0.604129	0.05254
1:207809744	rs7542494	0.0582459	0.1172
1:207809785	rs56159430	0.0582459	0.1011
1:207809787	rs56245865	0.0582459	0.1011
1:207809835	rs115922103	0.595434	0.01987
1:207810600	rs11118218	0.0428867	0.1689
1:207811106	rs12075041	0.18914	0.1687
1:207811604	rs11118220	0.0582459	0.172
1:207812958	rs41274778	0.595434	0.0201
1:207813056	rs41274780	0.595434	0.02048
1:207813601	rs4844385	0.676246	0.001701
1:207813726	rs4844386	0.676246	0.001076
1:207814451	rs10779339	0.722363	0.001873
1:207814835	rs10863434	0.72971	0.001743
1:207815189	rs10494885	0.688383	0.001781
1:207815424	rs7550883	1	0.001366
1:207815711	rs115987778	0.595434	0.01887
1:207815787	rs4385710	0.72971	0.001744
1:207815863	rs6701416	0.72971	0.001629
1:207816480	rs12743911	0.835744	0.001628
1:207817025	rs10779340	0.72971	0.00171
1:207817152	rs10779341	0.676246	0.001909
1:207817612	rs10863437	0.143509	0.02707
1:207817631	rs9651101	0.676246	0.001519
1:207818719	rs11118237	0.130156	0.02952
1:207819000	rs12744104	0.0304734	0.002609
1:207819159	rs11118238	0.446149	0.04224
1:207819401	rs12745818	0.0441437	0.001723
1:207819729	rs6696840	0.446149	0.06212
1:207820201	rs6659617	0.478797	0.02754
1:207820278	rs11118241	0.72971	0.001224
1:207820313	rs11118242	0.72971	0.001163
1:207820612	rs12080578	0.434208	0.02475
1:207821046	rs12038371	6.11076604177283e-05	0.004948
1:207821397	rs35728110	0.09208	0.001493
1:207822078	rs6666431	0.227849	0.0008749
1:207822319	rs6704151	0.227849	0.0008595
1:207822581	rs7521762	0.434208	0.02411
1:207822724	rs6667118	0.121445	0.02614
1:207822767	rs6540436	0.72971	0.0009957
1:207822856	rs6667238	0.121445	0.02546
1:207823161	rs1323720	0.121445	0.02946
1:207823240	rs1323721	0.259859	0.0009061
1:207823248	rs74150881	0.434208	0.02454
1:207823405	rs1323722	0.121445	0.02325
1:207823865	rs6540437	0.232595	0.0009061
1:207824332	rs6662432	0.283245	0.0009353
1:207824382	rs60467252	0.00440396	0.01854
1:207824408	rs12041397	0.121445	0.02737
1:207824438	rs6540438	0.434208	0.03274
1:207824708	rs7517879	0.232595	0.000939
1:207825469	rs11118253	0.0459069	0.02672
1:207826695	rs78246144	0.48176	0.01454
1:207826776	rs2181694	0.153874	0.03393
1:207826858	rs960087	0.175482	0.02471
1:207827067	rs960088	0.20564	0.02514
1:207827069	rs960086	0.20564	0.03078
1:207827538	rs4844611	0.145246	0.02668
1:207828752	rs11118268	0.253694	0.0009272
1:207829220	rs35707912	1	0.398
1:207829549	rs2025371	0.0867299	0.001241
1:207829653	rs2025372	0.121445	0.02701
1:207830383	rs10082154	0.232595	0.0007172
1:207831357	rs11118278	0.128596	0.02282
1:207831669	rs11118280	0.253694	0.000496
1:207832102	rs11118281	0.121445	0.02221
1:207832153	rs10863451	0.255973	0.0005165
1:207832402	rs11118282	0.128596	0.02494
1:207832728	rs1570567	0.253694	0.0009251
1:207833301	rs7539772	0.121445	0.02279
1:207833336	rs7531923	0.120073	0.03171
1:207833357	rs6686325	6.11076604177283e-05	0.004825
1:207834524	rs10779350	0.120073	0.04892
1:207834661	rs80209102	0.0723108	0.002519
1:207835687	rs6682464	0.232595	0.01058
1:207835812	rs11118288	1	0.2819
1:207836056	rs112650531	0.0152632	0.2691
1:207836408	rs4308978	0.127066	0.009893
1:207836680	rs9728503	0.120073	0.02885
1:207836758	rs7416027	0.253694	0.00284
1:207836931	rs4427403	0.232595	0.004997
1:207836989	rs149150945	0.410066	0.01493
1:207837101	rs4076514	0.127066	0.05944
1:207837177	rs4317806	0.253694	0.000959
1:207837490	rs7512100	0.72971	0.001017
1:207837590	rs10779353	0.492695	0.001169
1:207838352	rs7515149	0.127066	0.02886
1:207838429	rs7515238	0.676246	0.001485
1:207838974	rs4844387	0.127066	0.03007
1:207838984	rs4844612	0.127066	0.02505
1:207839505	rs17186897	0.0720914	0.001465
1:207839667	rs6671969	0.120073	0.01012
1:207840776	rs10863461	0.113196	0.02927
1:207841745	rs36001492	0.0723108	0.001463
1:207842104	rs12409159	1	0.4448
1:207842900	rs4844388	6.11076604177283e-05	0.003694
1:207843903	rs10863463	0.676246	0.001003
1:207844062	rs12563520	0.121445	0.03234
1:207844619	rs6665668	0.170682	0.2031
1:207844625	rs12045913	0.128596	0.03029
1:207845122	rs6683750	0.19908	0.0006926
1:207846068	rs12729557	0.07037	0.5658
1:207846242	rs6684643	0.133879	0.02764
1:207847128	rs6657161	0.186483	0.03067
1:207847195	rs6669885	0.249654	0.0009519
1:207847410	rs6657436	0.200199	0.0009527
1:207847876	rs10494884	0.260072	0.001081
1:207848051	rs11118322	0.274994	0.0009168
1:207849214	rs2147021	0.280374	0.001222
1:207849644	rs11589472	0.118056	0.08973
1:207849916	rs12143527	0.784935	0.001372
1:207850539	rs11118328	4.34577985530933e-11	3.68e-15
1:207850560	rs67422482	0.242438	0.04661
1:207850589	rs34451130	0.260028	0.04341
1:207850879	rs34509370	0.15833	0.002038
1:207851169	rs2296156	0.260028	0.02831
1:207851255	rs2296157	0.737247	0.0009422
1:207851611	rs2296158	0.784935	0.001111
1:207851760	rs2296159	0.242438	0.02663
1:207851806	rs72644190	0.118056	0.08893
1:207852121	rs72644191	0.118056	0.08901
1:207852600	rs10779359	0.679405	0.001579
1:207852642	rs6687503	0.736532	0.0009207
1:207852693	rs11118337	0.233113	0.02625
1:207853924	rs1570563	0.703078	0.001052
1:207854035	rs11118340	0.118056	0.09061
1:207854355	rs12025522	0.246892	0.02723
1:207854409	rs2147022	0.290244	0.0887
1:207854484	rs2147023	0.118056	0.08878
1:207854552	rs2147024	0.118056	0.08878
1:207854638	rs4336852	0.694697	0.001038
1:207854672	rs12032970	0.210711	0.02179
1:207854703	rs1853526	0.682082	0.001054
1:207854827	rs11118345	0.19871	0.02709
1:207855095	rs10746386	0.217595	0.02405
1:207855800	rs11577168	0.118056	0.08434
1:207856009	rs34860402	0.118056	0.0903
1:207856787	rs10779362	0.682639	0.001144
1:207856868	rs11118354	0.233113	0.03121
1:207857158	rs12411037	0.246499	0.02512
1:207857254	rs3085	0.118056	0.07951
1:207857760	rs4097398	0.236488	0.03907
1:207857773	rs12144801	0.236488	0.03203
1:207858173	rs76844119	0.680283	0.01946
1:207858527	rs12738067	0.201122	0.0007809
1:207858546	rs11118359	0.298889	0.03179
1:207858586	rs11118360	0.180959	0.02511
1:207858814	rs72644193	0.118056	0.08158
1:207859743	rs12022909	0.274824	0.0315
1:207861207	rs12119104	0.233113	0.0212
1:207862698	rs36019152	0.070338	0.0007828
1:207865824	rs141179848	0.48176	0.01035
1:207866152	rs7525478	0.505575	0.00271
1:207867176	rs11118387	0.64356	0.001026
1:207867646	rs75657969	0.48176	0.02506
1:207868594	rs12726522	0.927211	0.3179
1:207868972	rs58817628	0.632894	4.174e-05
1:207870465	rs1853527	0.470318	0.001031
1:207871407	rs34550158	0.0700115	0.175
1:207871829	rs1853528	0.64356	0.002863
1:207872290	rs7527798	0.200096	0.0005595
1:207872507	rs41313728	0.118056	0.08816
1:207872595	rs12729569	0.199905	0.0007089
1:207872657	rs12748243	0.183781	0.000709
1:207872835	rs41308433	0.0049732	0.01901
1:207873195	rs11118410	0.799487	4.657e-05
1:207873901	rs35823863	0.201593	0.0007241
1:207874172	rs11583381	0.389584	0.02877
1:207874176	rs11583383	0.389584	0.02873
1:207874272	rs1830762	0.362544	0.002052
1:207874508	rs17049196	0.369749	0.002144
1:207874704	rs17049197	0.000207033	0.004879
1:207874739	rs34828104	0.57994	5.464e-05
1:207875175	rs4844614	8.57166934251725e-05	0.004623
1:207875431	rs12073783	0.28384	5.947e-05
1:207875523	rs4306131	0.82875	5.282e-05
1:207875561	rs72644194	0.118056	0.1482
1:207876068	rs114175569	1	0.001497
1:207876181	rs4335377	0.13718	0.1385
1:207877262	rs72644195	0.118056	0.1335
1:207877415	rs34168498	0.152551	0.0005863
1:207877509	rs12135901	1	0.2052
1:207878641	rs13375038	0.118056	0.1195
1:207879383	rs1924220	0.446539	0.1405
1:207879626	rs11118425	0.0891918	0.001497
1:207880112	rs12760972	0.951152	0.7206
1:207880154	rs6667500	0.0782463	0.009
1:207880234	rs35850268	0.951152	0.6964
1:207880328	rs34574699	0.951152	0.7014
1:207880683	rs1977265	0.193341	0.0003151
1:207880788	rs1977266	0.195634	0.0002902
1:207880920	rs1977267	0.197981	0.0003133
1:207880977	rs34626131	0.0263236	0.004771
1:207881256	rs1570565	0.238422	0.0003247
1:207881489	rs35438924	0.197981	0.001836
1:207881491	rs34277355	0.197981	7e-04
1:207881557	rs6683902	0.197981	0.000316
1:207882401	rs6540439	0.143287	2.759e-05
1:207882592	rs7543097	0.238422	0.0005614
1:207883907	rs3927459	0.248846	0.0003807
1:207884105	rs10779386	0.186056	0.02607
1:207884107	rs10779387	0.186056	0.02475
1:207884287	rs12132176	0.24311	0.0006238
1:207884292	rs12132968	0.24311	0.0006496
1:207885010	rs10863505	0.198061	0.0009428
1:207885479	rs4081159	0.223109	0.0009165
1:207885845	rs1819221	0.085369	0.01146
1:207885881	rs1819222	0.085369	0.01788
1:207886150	rs1359147	0.198061	0.0009612
1:207886487	rs1998538	0.223109	0.0009047
1:207886596	rs1998539	0.198061	0.0007607
1:207886684	rs2104303	0.220804	0.0007973
1:207887210	rs12733108	0.198061	0.0008794
1:207887322	rs34355011	0.196055	0.0007608
1:207887493	rs11118451	0.189743	0.0008648
1:207887536	rs2025374	0.189743	0.0008624
1:207887996	rs11118453	0.212798	0.0008626
1:207888169	rs61823005	3.81525383994076e-06	0.0004709
1:207888626	rs6677310	0.0228522	7.656e-07
1:207888739	rs7553211	0.085369	0.03459
1:207888760	rs2796261	0.217091	0.001017
1:207889329	rs3860294	0.03586	0.008608
1:207889345	rs2796280	0.198764	0.0009154
1:207889368	rs2761420	0.174002	0.0008376
1:207890233	rs2761421	0.0228522	9.623e-07
1:207890475	rs3849267	0.124289	0.02234
1:207890568	rs3849268	0.115789	0.01952
1:207890866	rs2796257	0.225293	0.0008347
1:207892012	rs2985104	0.225293	0.0007931
1:207892032	rs2985105	0.227678	0.2052
1:207892033	rs2985106	0.227678	0.001458
1:207893266	rs2761422	0.226019	0.0009384
1:207893782	rs2761424	0.0267908	1.078e-06
1:207894033	rs2761425	0.231144	0.001004
1:207894416	rs11118475	0.0586784	0.02254
1:207899002	rs2025375	0.227678	0.000887
1:207899332	rs7518047	0.202049	0.0008713
1:207899682	rs2488248	0.202049	0.0008764
1:207900071	rs4844617	0.0280509	7.572e-07
1:207900368	rs2796232	0.199982	0.0004007
1:207900695	rs2796234	0.202049	0.0008578
1:207901292	rs2761426	0.202049	0.0009886
1:207901561	rs11118491	0.085369	0.01557
1:207903654	rs2796250	0.202049	0.0005297
1:207903688	rs2796251	0.202049	0.0004841
1:207904525	rs56179454	0.0228522	0.01184
1:207907228	rs75385517	0.0408955	0.01135
1:207910330	rs2796256	0.202049	0.0001743
1:207910551	rs61203601	0.222498	0.3703
1:207910898	rs2476543	0.376766	0.0004468
1:207910915	rs10779398	0.0803272	0.04307
1:207911071	rs71635157	0.984227	0.437
1:207911151	rs55989809	0.244367	0.01163
1:207912179	rs7550273	0.432514	0.2112
1:207912207	rs56985822	0.206136	0.7617
1:207912275	rs79186409	0.249484	0.04524
1:207912350	rs115252330	0.249484	0.0404
1:207912408	rs2761430	0.435886	0.2088
1:207913134	rs2796259	0.501106	0.4304
1:207914161	rs35970730	0.0256332	0.724
1:207914597	rs2796260	0.460142	0.328
1:207915180	rs2796262	0.383929	0.1807
1:207915978	rs2796263	0.435886	0.1598
1:207917052	rs1830764	0.435886	0.1195
1:207917361	rs2761433	0.435886	0.154
1:207917499	rs2761434	0.38162	0.01693
1:207918466	rs2761435	0.5076	0.331
1:207919748	rs2761436	0.430184	0.3217
1:207919968	rs2796264	0.395441	0.1877
1:207920788	rs2796265	0.38162	0.01472
1:207921793	rs12062235	0.738207	0.4792
1:207922945	rs2796266	0.301179	0.1924
1:207923081	rs2761437	0.38162	0.01609
1:207924066	rs1970530	0.383929	0.19
1:207924906	rs2796267	0.613276	0.007078
1:207925192	rs2796268	0.435886	0.1351
1:207926275	rs41268335	0.249484	0.05473
1:207926862	rs139307965	0.249484	0.05371
1:207927153	rs35029161	0.206136	0.7452
1:207927231	rs41316817	0.249484	0.05178
1:207927382	rs41316821	0.249484	0.05207
1:207928635	rs2724382	0.425228	0.2013
1:207929340	rs11118516	0.0496069	0.3932
1:207930023	rs41317049	0.923296	0.387
1:207930029	rs2724383	0.425228	0.2104
1:207930203	rs2724384	0.821807	0.01273
1:207931528	rs2724385	0.233127	0.3831
1:207931687	rs2724386	0.34523	0.3834
1:207931913	rs1891423	0.163033	0.01887
1:207931996	rs35677203	0.438429	0.2625
1:207932617	rs2724387	0.342728	0.1651
1:207933577	rs2724388	0.400092	0.2032
1:207933648	rs2724389	0.372507	0.1927
1:207934487	rs2466572	0.376985	0.01063
1:207934849	rs4844390	0.423019	0.01358
1:207935706	rs2724359	0.425228	0.1916
1:207936491	rs6671947	0.206136	0.7798
1:207936886	rs2796269	0.653982	0.3543
1:207937612	rs2796270	0.500008	0.4333
1:207938228	rs2488252	0.372507	0.1539
1:207938236	rs7545126	0.878803	0.3996
1:207938709	rs2488253	0.286098	0.1821
1:207940046	rs2466571	0.678941	0.2985
1:207940853	rs11118555	0.0971256	0.8249
1:207941191	rs2724374	0.298133	0.01079
1:207941539	rs2488254	0.391117	0.162
1:207941741	rs2488255	0.372507	0.1682
1:207941927	rs2796271	0.372507	0.1456
1:207943158	rs2724360	0.376985	0.01314
1:207943178	rs11118556	0.0496069	0.3403
1:207944072	rs10746399	0.39086	0.1932
1:207944853	rs2796273	0.485013	0.3288
1:207944959	rs2724361	0.181129	0.1693
1:207945712	rs2796274	0.354961	0.1895
1:207945872	rs2488256	0.419602	0.1382
1:207945970	rs2488257	0.514272	0.1734
1:207946499	rs2724370	0.30471	0.1611
1:207948061	rs35118522	0.206136	0.7582
1:207948477	rs3109808	0.425228	0.1329
1:207949017	rs2724381	0.425228	0.1351
1:207949682	rs2724380	0.372507	0.1452
1:207949828	rs114776475	0.249484	0.04144
1:207950490	rs2796275	0.141387	0.01184
1:207950746	rs12138764	0.0496069	0.3755
1:207950930	rs41317835	0.249484	0.0588
1:207951513	rs2796276	0.425228	0.1533
1:207953244	rs2724391	0.696492	0.1151
1:207953489	rs41317951	0.0744675	0.05682
1:207955694	rs74856817	0.249484	0.04412
1:207955823	rs2796278	0.545025	0.4322
1:207955963	rs115906510	0.249484	0.02984
1:207956057	rs2488259	0.225688	0.06956
1:207956140	rs12086137	0.119938	0.05804
1:207956559	rs1962149	0.418287	0.1634
1:207957493	rs41317975	0.145155	0.06769
1:207957555	rs7541230	0.13267	0.00913
1:207958094	rs11806810	0.523901	0.6899
1:207959070	rs11118580	0.599427	0.00887
1:207959665	rs859705	0.412233	0.1034
1:207960104	rs6657476	0.423019	0.006824
1:207961058	rs10449303	0.395756	0.136
1:207961732	rs41317993	0.206136	0.374
1:207962178	rs75165547	0.240726	0.06504
1:207962270	rs859706	0.411124	0.07958
1:207965427	rs1142469	0.142795	0.005995
1:207966393	rs12568382	0.206136	0.6952
1:207967719	rs7144	0.416495	0.0882
1:207970019	rs147730505	0.0973252	0.6949
1:207970379	rs41318019	0.253567	0.06209
1:207970720	rs75920586	0.331053	0.0507
1:207971716	rs79847439	0.253567	0.07628
1:207972154	rs761275	0.411124	0.09472
1:207974386	rs113751404	0.711018	0.8475
1:207974818	rs2724377	0.447921	0.1895
1:207975949	rs56075814	0.699579	0.006476
1:207976205	rs12410786	0.158219	0.008796
1:207976276	rs12401619	0.453587	0.1383
1:207976666	rs1474742	0.411124	0.09846
1:207976788	rs80067345	0.290623	0.05895
1:207977083	rs7523273	0.140779	0.00741
1:207978732	rs2796283	0.411124	0.09479
1:207978780	rs12184327	0.142795	0.009489
1:207978916	rs2281289	0.359036	0.06965
1:207979577	rs11118612	0.699579	0.007509
1:207980563	rs2745972	0.447921	0.1351
1:207980901	rs4844620	0.63009	0.007514
1:207981419	rs761276	0.447921	0.1332
1:207983745	rs66532523	0.699579	0.00583
1:207985401	rs56390361	0.970904	0.8366
1:207986180	rs866511	0.487935	0.1254
1:207988322	rs41303059	0.0744675	0.05779
1:207988603	rs2294911	0.0668933	0.7378
1:207991209	rs4844392	0.699579	0.001577
1:207992546	rs12123251	0.142795	0.01264
1:207993011	rs761277	0.272194	0.4075
1:207993102	rs7512286	0.065964	0.8282
1:207993339	rs2235768	0.970904	0.7995
1:207993637	rs34385765	0.142795	0.01149
1:207993699	rs2724398	0.411124	0.09289
1:207994429	rs4844393	0.82877	0.01101
1:207995078	rs72729038	0.970904	0.6698
1:207997813	rs6701558	0.0982611	0.6389
1:207997973	rs2724375	0.464337	0.08615
1:207998118	rs72729040	0.970904	0.7109
1:207998361	rs2796231	0.0401211	0.3335
1:207998615	rs77609980	0.741499	0.9273
1:207998783	rs7522307	0.309543	0.003919
1:207999200	rs2724373	0.54262	0.2008
1:207999605	rs12132780	0.139877	0.009249
1:208000018	rs2488249	0.567771	0.2407
1:208000625	rs4844394	0.186837	0.008858
1:208001044	rs35936670	0.038539	0.8807
1:208002010	rs6540443	0.155248	0.009634
1:208004531	rs12404817	0.0982611	0.6192
1:208004782	rs35720264	0.0982611	0.6712
1:208006429	rs7537216	0.168995	0.004809
1:208006749	rs12749612	0.254699	0.00636
1:208007277	rs61821293	0.699579	0.006554
1:208007848	rs12073356	0.861412	0.6428
1:208010077	rs2724392	0.0962719	0.6275
1:208010992	rs36092684	0.0982611	0.7369
1:208011241	rs35232605	0.0982611	0.7403
1:208012294	rs72729053	0.0982611	0.7313
1:208013620	rs2745975	0.505383	0.07245
1:208013662	rs12407259	0.103528	0.8421
1:208014480	rs76941764	0.240726	0.07829
1:208014922	rs1318653	0.741992	0.004479
1:208015105	rs10449311	0.620177	0.4561
1:208016536	rs11118665	0.959495	0.6147
1:208016974	rs71635159	0.760026	0.2345
1:208017072	rs2724394	0.464337	0.06399
1:208017129	rs12565089	0.0982611	0.7272
1:208017360	rs2745977	0.160776	0.005996
1:208017915	rs11118668	0.699579	0.009596
1:208018074	rs10863593	0.168995	0.005377
1:208018219	rs2745979	0.786038	0.1568
1:208018367	rs2745980	0.464337	0.06119
1:208018779	rs55935450	0.63009	0.009679
1:208018961	rs55797717	0.0982611	0.7144
1:208019397	rs2796236	0.442892	0.1454
1:208019969	rs6697277	0.467972	0.06885
1:208020470	rs116504570	0.290623	0.07963
1:208020677	rs12568741	0.102493	0.726
1:208021060	rs1204706	0.505383	0.04706
1:208021328	rs67006021	0.102493	0.7289
1:208021557	rs3849274	0.5094	0.08448
1:208022291	rs1204707	0.723598	0.06253
1:208022613	rs115143530	0.797867	0.8109
1:208024062	rs1204708	0.505383	0.1213
1:208024820	rs12731740	0.102493	0.7527
1:208024884	rs79287268	0.240726	0.07311
1:208025926	rs6669384	0.597434	0.01076
1:208026279	rs35187553	0.208541	0.7384
1:208026739	rs7532674	0.923919	0.04775
1:208026977	rs926631	0.349948	0.6165
1:208027192	rs2745981	0.771887	0.112
1:208027447	rs2745982	0.771887	0.1074
1:208027459	rs2796241	0.771887	0.1079
1:208027696	rs61821315	0.626481	0.01715
1:208028029	rs11586197	0.626481	0.01506
1:208028592	rs865199	0.0401211	0.239
1:208029061	rs2796242	0.771887	0.119
1:208029063	rs115671492	0.0703643	0.7189
1:208029182	rs2796243	0.729271	0.01114
1:208029839	rs2796244	0.860748	0.1033
1:208029947	rs7550821	0.715877	0.02814
1:208030303	rs4844621	0.715877	0.0178
1:208030852	rs2796245	0.0751767	0.6503
1:208030856	rs7551724	0.626481	0.019
1:208030923	rs6701735	0.0760266	0.6863
1:208031234	rs12141901	0.564121	0.0146
1:208032376	rs2796246	0.982967	0.009863
1:208032537	rs36074690	0.378222	0.8674
1:208032729	rs859707	0.343161	0.6874
1:208032740	rs859708	0.343161	0.6874
1:208032881	rs1204709	0.651352	0.7028
1:208032959	rs34129533	0.378222	0.8592
1:208033037	rs859709	0.343161	0.7166
1:208033706	rs61821318	0.626481	0.0113
1:208034235	rs34599386	0.378222	0.8357
1:208034329	rs4844622	0.626481	0.01047
1:208034955	rs984983	0.00323024	0.9568
1:208035088	rs984984	0.17571	0.09565
1:208035139	rs1319388	0.107966	0.0977
1:208035406	rs2724399	0.343161	0.7456
1:208035434	rs4844623	0.626481	0.008034
1:208035446	rs4844624	0.626481	0.008036
1:208035978	rs945634	0.1752	0.7893
1:208036509	rs882198	0.626481	0.01252
1:208036644	rs1891421	0.332884	0.7889
1:208036829	rs1891422	0.429574	0.7834
1:208036976	rs2796247	0.269917	0.09654
1:208037240	rs75761483	0.438429	0.3937
1:208037402	rs12048704	0.863148	0.1504
1:208037821	rs12145290	0.626481	0.008226
1:208037967	rs4844395	0.773332	0.05811
1:208038546	rs526266	0.00349374	0.8933
1:208038596	rs2724362	0.240546	0.09594
1:208038684	rs2796249	0.339842	0.4153
1:208039471	rs1967689	0.626481	0.02457
1:208039585	rs694874	0.419104	0.7007
1:208039702	rs641783	0.0424523	0.2577
1:208040055	rs643470	0.104288	0.7694
1:208040165	rs926628	0.576169	0.9291
1:208040605	rs672588	0.698122	0.6174
1:208043407	rs2745964	0.802498	0.1737
1:208044213	rs2724376	0.485167	0.1884
1:208044232	rs74360922	0.347953	0.7304
1:208044432	rs1204672	0.138981	0.06448
1:208044601	rs12409962	0.52919	0.1223
1:208044815	rs78530915	0.347953	0.6053
1:208045369	rs1204673	0.0424523	0.5208
1:208045641	rs737282	0.0437932	0.6188
1:208046384	rs733177	0.18172	0.1126
1:208047113	rs74150713	0.956902	0.3886
1:208047284	rs677715	0.18172	0.113
1:208047435	rs558248	0.18172	0.1074
1:208048290	rs12746955	0.378222	0.691
1:208048303	rs74150714	0.563505	0.416
1:208048345	rs2724378	0.501639	0.725
1:208048384	rs477273	0.127611	0.05555
1:208049077	rs2952	0.18172	0.1085
1:208049502	rs1555137	0.52919	0.1324
1:208050301	rs17009221	0.427943	0.5205
1:208050360	rs17009223	0.427943	0.5103
1:208050484	rs2745946	0.142039	0.273
1:208050487	rs2785640	0.142039	0.2779
1:208050676	rs1204675	0.179721	0.1054
1:208050847	rs1204676	0.0424523	0.7466
1:208050972	rs1204677	0.20332	0.3557
1:208051049	rs61821320	0.027849	0.01532
1:208051059	rs2745948	0.485167	0.219
1:208051388	rs861475	0.20332	0.2524
1:208051716	rs61821321	0.027849	0.0153
1:208051819	rs859562	0.413359	0.3602
1:208052459	rs60200450	0.427943	0.5058
1:208053282	rs2785642	1	0.1514
1:208053785	rs607952	0.363333	0.4185
1:208053853	rs2466574	0.320804	0.2692
1:208054182	rs859564	0.00894365	0.8764
1:208054396	rs1204678	0.00894365	0.8755
1:208054589	rs1204679	0.00894365	0.8693
1:208055666	rs694748	0.00894365	0.8497
1:208057107	rs1211538	0.00790856	0.8602
1:208057800	rs6671850	0.390455	0.4646
1:208058183	rs2745949	0.320804	0.2824
1:208058378	rs671131	0.00240633	0.6839
1:208058534	rs1204681	0.00240633	0.6931
1:208058671	rs1210225	0.00240633	0.7251
1:208058924	rs658347	0.363333	0.3897
1:208059691	rs2785644	0.35767	0.3007
1:208060009	rs7572	0.0270798	0.1583
1:208060359	rs2556	0.0294317	0.4363
1:208060806	rs2745950	0.582663	0.781
1:208060807	rs2745951	0.582663	0.775
1:208061530	rs2235766	0.0326934	0.269
1:208062260	rs2745952	0.958485	0.2124
1:208062471	rs2073070	0.735011	0.02587
1:208062973	rs2745953	0.447164	0.2109
1:208063067	rs2179634	0.468467	0.1076
1:208063466	rs1009896	0.292138	0.1848
1:208063505	rs1009897	0.414679	0.2008
1:208063808	rs2745954	0.342357	0.3744
1:208064341	rs2745955	0.343566	0.2172

## Sheet: Figure 3C
Figure 3C
Variant	Cisgene	Transgene	Cis2transgene_Cor
1:207577223	CR1	AL137789.1	0.781543
1:207577223	CR1	EPOR	-0.469041
1:207577223	CR1	GXYLT1	0.414773
1:207577223	CR1	SRP72	0.457029
1:207577223	CR1	CCDC170	-0.410935
1:207577223	CR1	TMSB15B.AS1	-0.480958
1:207577223	CR1	RSPH3	-0.418499
1:207577223	CR1	AC068051.1	-0.422758
1:207577223	CR1	GDPD3	0.388996
1:207577223	CR1	CR1L	0.736282
1:207577223	CR1	TPP2	0.478751
1:207577223	CR1	BPNT1	0.392644
1:207577223	CR1	TRA2A	0.387487
1:207577223	CR1	DMAP1	0.368062
1:207577223	CR1	ANKRD9	-0.387144
1:207577223	CR1	AC132872.5	-0.382002
1:207577223	CR1	COCH	-0.366781
1:207577223	CR1	CLHC1	0.386572
1:207577223	CR1	AL136441.1	-0.553173
1:207577223	CR1	NRSN2.AS1	-0.377358
1:207577223	CR1	ZBTB44	0.377478
1:207577223	CR1	PAXIP1	0.36359
1:207577223	CR1	MCM2	0.395494
1:207577223	CR1	MIR4713HG	-0.453286
1:207577223	CR1	USP12	0.470404

## Sheet: Figure 3E
Figure 3E
HCT	rs679515_dosage	updatedDX
34.8	2	2
44.3	1	2
24.2	2	2
44	1	2
45.3	2	2
41.4	2	2
33.2	2	2
37.2	1	2
37.4	1	2
39.3	1	2
37.5	1	2
27.3	2	2
36.7	2	2
36.8	2	2
35.9	1	2
40.6	1	2
43.4	1	2
36.7	2	2
43.4	1	2
39.4	1	2
37	2	2
33.2	2	2
38.3	2	2
40.4	2	2
43.1	2	2
41.3	1	2
42.4	1	2
40.6	2	2
42.4	1	2
43.5	2	2
39.4	2	2
34.5	2	2
41.5	0	2
36.2	1	2
40.9	2	2
41.8	2	2
45.3	1	2
39.8	2	2
40.9	2	2
40	2	2
37.5	2	2
43.3	2	2
42.7	1	2
35.3	2	2
38.4	1	2
35.2	1	2
35.9	2	2
45	2	2
48.1	0	2

## Sheet: Figure 4A
Figure 4A
row	col	weight	network	subnetwork	subnetwork1
AC131944.1	SPP1	0.838252	c1_5	c1_257	c1_350
AC131944.1	AC120193.1	0.609448	c1_5	c1_257	c1_350
SLC1A3	AC008957.2	0.553286	c1_5	c1_257	c1_350
AC131944.1	SLC1A3	0.538075	c1_5	c1_257	c1_350
AC131944.1	ARHGAP26	0.538023	c1_5	c1_257	c1_350
AC131944.1	OPRM1	0.519629	c1_5	c1_257	c1_350
SPP1	ARHGAP26	0.517211	c1_5	c1_257	c1_350
AC131944.1	PTPN2	0.500234	c1_5	c1_257	c1_350
AC131944.1	HAMP	0.488977	c1_5	c1_257	c1_350
AC131944.1	PLP1	0.486432	c1_5	c1_257	c1_350
SPP1	SLC1A3	0.476487	c1_5	c1_257	c1_350
OPRM1	AC120193.1	0.470316	c1_5	c1_257	c1_350
AC131944.1	DDX21	0.469012	c1_5	c1_257	c1_350
AC131944.1	AC008957.2	0.466652	c1_5	c1_257	c1_350
CD163L1	CD163	0.46037	c1_5
AC131944.1	SFMBT2	0.452523	c1_5	c1_257	c1_350
SPP1	PTPN2	0.44976	c1_5	c1_257	c1_350
RASGEF1C	FRMD4A	0.448543	c1_5	c1_257
IL1B	AC131944.1	0.447306	c1_5	c1_257	c1_350
SPP1	CSGALNACT1	0.445753	c1_5	c1_257	c1_350
AC131944.1	SYT1	0.436901	c1_5	c1_257	c1_350
AC131944.1	ARAP1	0.434206	c1_5	c1_257	c1_350
ADAM28	AC120193.1	0.432973	c1_5	c1_257	c1_350
ZFP36L2	SPP1	0.428638	c1_5	c1_257	c1_350
SPP1	FLT1	0.42779	c1_5	c1_257	c1_350
AC120193.1	PLP1	0.419887	c1_5	c1_257	c1_350
AL392172.1	DISP1	0.41958	c1_5	c1_257	c1_350
AC131944.1	YPEL2	0.41758	c1_5	c1_257	c1_350
AC131944.1	NHSL1	0.4175	c1_5	c1_257	c1_350
KLHL24	AC131944.1	0.415592	c1_5	c1_257	c1_350
SPP1	CCND3	0.414628	c1_5	c1_257	c1_350
AC120193.1	SYT1	0.414239	c1_5	c1_257	c1_350
AC131944.1	ARHGAP21	0.414157	c1_5	c1_257	c1_350
FRMD4A	SORL1	0.41375	c1_5	c1_257	c1_350
AC131944.1	CELF2	0.413342	c1_5	c1_257	c1_350
AC131944.1	SORL1	0.409265	c1_5	c1_257	c1_350
SLC11A1	AC131944.1	0.40783	c1_5	c1_257	c1_350
AC120193.1	SFMBT2	0.40768	c1_5	c1_257	c1_350
AL392172.2	CCND3	0.405842	c1_5	c1_257	c1_350
AC131944.1	AP000331.1	0.402907	c1_5	c1_257	c1_350
AC131944.1	MIS18BP1	0.402034	c1_5	c1_257	c1_350
AC131944.1	CPVL	0.401757	c1_5	c1_257	c1_350
AL392172.2	CSGALNACT1	0.399193	c1_5	c1_257	c1_350
SLC8A1-AS1	SLC8A1	0.398492	c1_5	c1_257
AC131944.1	GAB1	0.398328	c1_5	c1_257	c1_350
SPP1	CTTNBP2	0.396608	c1_5	c1_257	c1_350
SPP1	DDX21	0.396321	c1_5	c1_257	c1_350
FOXP1	AC131944.1	0.391657	c1_5	c1_257	c1_350
DPYD	DPYD-AS1	0.390697	c1_5
ZFP36L2	AC131944.1	0.390606	c1_5	c1_257	c1_350
C1QC	C1QB	0.390351	c1_5
AC131944.1	CSGALNACT1	0.389056	c1_5	c1_257	c1_350
SPP1	MS4A6A	0.388132	c1_5	c1_257	c1_350
AC131944.1	CCND3	0.387564	c1_5	c1_257	c1_350
AC131944.1	PSTPIP2	0.385879	c1_5	c1_257	c1_350
CPVL	PLP1	0.385867	c1_5	c1_257	c1_350
AC131944.1	BHLHE41	0.385853	c1_5	c1_257	c1_350
AC131944.1	SESN1	0.385653	c1_5	c1_257	c1_350
AC131944.1	TRIO	0.384525	c1_5	c1_257	c1_350
AC131944.1	ZBTB16	0.384321	c1_5	c1_257	c1_350
AC131944.1	CPQ	0.379657	c1_5	c1_257	c1_350
AC131944.1	MS4A6A	0.379104	c1_5	c1_257	c1_350
IL1B	OPRM1	0.378124	c1_5	c1_257	c1_350
ZFP36L2	LINC02246	0.377375	c1_5	c1_257	c1_350
SPATS2L	AC131944.1	0.376615	c1_5	c1_257	c1_350
AC131944.1	AC084871.1	0.376017	c1_5	c1_257	c1_350
SPP1	AC008957.2	0.375582	c1_5	c1_257	c1_350
AL513327.1	AC131944.1	0.375122	c1_5	c1_257	c1_350
SFMBT2	PLP1	0.374295	c1_5	c1_257	c1_350
YPEL2	HAMP	0.373931	c1_5	c1_257	c1_350
AC131944.1	ZNF706	0.371555	c1_5	c1_257	c1_350
SFMBT2	SYT1	0.371033	c1_5	c1_257	c1_350
SFMBT2	FMNL3	0.370414	c1_5	c1_257	c1_350
SPP1	SORL1	0.370029	c1_5	c1_257	c1_350
SLC1A3	BHLHE41	0.368693	c1_5	c1_257	c1_350
CD247	UNC45A	0.367267	c1_5	c1_257
ARHGAP21	HAMP	0.366734	c1_5	c1_257	c1_350
MITF	NHSL1	0.365678	c1_5	c1_257	c1_350
ARHGAP21	YPEL2	0.363553	c1_5	c1_257	c1_350
SLC11A1	SPP1	0.363366	c1_5	c1_257	c1_350
NHSL1	ZBTB16	0.363038	c1_5	c1_257	c1_350
SPP1	CELF2	0.362688	c1_5	c1_257	c1_350
OXR1	AC090579.1	0.362558	c1_5	c1_257
AC131944.1	CTTNBP2	0.361268	c1_5	c1_257	c1_350
AC131944.1	SNX30	0.360557	c1_5	c1_257	c1_350
ARHGAP26	PTPN2	0.359466	c1_5	c1_257	c1_350
YPEL2	PHLPP1	0.359234	c1_5	c1_257	c1_350
HLA-DRA	HLA-DPA1	0.358372	c1_5	c1_257
AC131944.1	FRMD4A	0.357186	c1_5	c1_257	c1_350
OXR1	FRMD4A	0.357157	c1_5	c1_257	c1_350
CCND3	CSGALNACT1	0.3571	c1_5	c1_257	c1_350
LSMEM1	YPEL2	0.355711	c1_5	c1_257
CCND3	CTTNBP2	0.355669	c1_5	c1_257	c1_350
IL1RAP	SPP1	0.355668	c1_5	c1_257	c1_350
AC131944.1	NUFIP2	0.35552	c1_5	c1_257	c1_350
MIR29B2CHG	AC131944.1	0.355481	c1_5	c1_257	c1_350
SYT1	SNAP25	0.354926	c1_5	c1_257	c1_350
AC120193.1	PIK3R5	0.354899	c1_5	c1_257	c1_350
AC131944.1	IRS2	0.354711	c1_5	c1_257	c1_350
SPP1	FRMD4A	0.354653	c1_5	c1_257	c1_350
SFMBT2	LIMK2	0.353644	c1_5	c1_257	c1_350
DPYD	CD163	0.353035	c1_5
FOXP1	SPP1	0.350836	c1_5	c1_257	c1_350
CD163	APOE	0.350641	c1_5	c1_257	c1_350
ZFP36L2	AOAH	0.350418	c1_5	c1_257	c1_350
C1QA	APOE	0.350232	c1_5
AL627309.5	ARHGAP26-AS1	0.349871	c1_5	c1_257
C1QB	TYROBP	0.348467	c1_5
AC131944.1	FLT1	0.348174	c1_5	c1_257	c1_350
C1QB	HLA-DRA	0.347276	c1_5	c1_257
CCK	AC131944.1	0.346672	c1_5	c1_257	c1_350
MS4A6A	FLT1	0.346584	c1_5	c1_257	c1_350
FRMD4A	TPCN1	0.345086	c1_5	c1_257	c1_350
AC131944.1	APOE	0.345059	c1_5	c1_257	c1_350
IL1B	GCH1	0.34487	c1_5	c1_257	c1_350
C1QA	C1QC	0.343994	c1_5	c1_260	c1_353
AOAH	CSGALNACT1	0.343983	c1_5	c1_257	c1_350
FRMD4A	AC044781.1	0.343695	c1_5	c1_257
SSBP3	YPEL2	0.343368	c1_5	c1_257	c1_350
AC131944.1	RESF1	0.343219	c1_5	c1_257	c1_350
IL1RAP	AC131944.1	0.34258	c1_5	c1_257	c1_350
ARHGAP26-AS1	AC120193.1	0.341789	c1_5	c1_257	c1_350
SLC2A5	AC131944.1	0.340489	c1_5	c1_257	c1_350
ZFP36L2	FRMD4A	0.339903	c1_5	c1_257	c1_350
APOE	APOC1	0.339643	c1_5
ZNF706	SYT1	0.339601	c1_5	c1_257	c1_350
CSGALNACT1	LINC01374	0.339306	c1_5	c1_257	c1_350
SLC2A5	OPRM1	0.338973	c1_5	c1_257	c1_350
CCND3	SPNS2	0.338523	c1_5	c1_257	c1_350
AC120193.1	ZNF706	0.336956	c1_5	c1_257	c1_350
OPRM1	NFAT5	0.33683	c1_5	c1_257	c1_350
AC131944.1	LINC02742	0.335908	c1_5	c1_257	c1_350
AUTS2	HS3ST4	0.335348	c1_5	c1_257	c1_350
C1QA	HLA-DRA	0.3349	c1_5
AC120193.1	IL10RA	0.334363	c1_5	c1_257	c1_350
C1QA	TYROBP	0.334085	c1_5	c1_260	c1_353
SPP1	CDK19	0.33384	c1_5	c1_257	c1_350
ARHGAP26	SORL1	0.33374	c1_5	c1_257	c1_350
AC084871.1	PTPN2	0.333455	c1_5	c1_257	c1_350
SPATS2L	APOE	0.332121	c1_5	c1_257	c1_350
AC131944.1	LIMK2	0.331941	c1_5	c1_257	c1_350
MAP1B	SYT1	0.331897	c1_5	c1_257	c1_350
SPP1	ARHGAP22	0.331212	c1_5	c1_257	c1_350
MS4A4A	CD163	0.3306	c1_5	c1_257	c1_350
NHSL1	MACROD1	0.329847	c1_5	c1_257	c1_350
SLC1A3	ANKS1A	0.32929	c1_5	c1_257	c1_350
LAPTM5	APOE	0.32929	c1_5
DDB2	TPCN1	0.328792	c1_5	c1_257	c1_350
GRB2	AC011933.4	0.32866	c1_5	c1_257	c1_350
SFMBT2	SNAP25	0.328547	c1_5	c1_257	c1_350
ATG4C	DEF8	0.32854	c1_5	c1_257	c1_350
TPRG1	CD163L1	0.327685	c1_5
ATG4C	ARHGAP22	0.327201	c1_5	c1_257	c1_350
BST2	APOE	0.326663	c1_5
CNTLN	LINC01374	0.326055	c1_5	c1_257	c1_350
ARAP1	TCF20	0.326015	c1_5	c1_257	c1_350
AC131944.1	CDK19	0.325806	c1_5	c1_257	c1_350
SPP1	SESN1	0.324352	c1_5	c1_257	c1_350
CPQ	HAMP	0.323987	c1_5	c1_257	c1_350
TBC1D5	FOXP1	0.323832	c1_5	c1_257	c1_350
SPATS2L	SPP1	0.322587	c1_5	c1_257	c1_350
RGS10	YPEL2	0.322329	c1_5	c1_257	c1_350
AC131944.1	TNFRSF10D	0.32225	c1_5	c1_257	c1_350
CALM2	PLP1	0.321909	c1_5	c1_257	c1_350
SLC2A5	AC120193.1	0.321385	c1_5	c1_257	c1_350
AC131944.1	ARHGAP26-AS1	0.321087	c1_5	c1_257	c1_350
AC131944.1	AC011933.4	0.320951	c1_5	c1_257	c1_350
C1QA	CYBA	0.320702	c1_5	c1_260	c1_353
TMEM209	FBXL12	0.320552	c1_5
RAPH1	HAMP	0.319995	c1_5	c1_257	c1_350
CEP290	TPCN1	0.319276	c1_5	c1_257
UBXN7	SCARB1	0.318919	c1_5	c1_257	c1_350
AC008957.2	AC008957.1	0.318895	c1_5	c1_257	c1_350
VSNL1	SNAP25	0.318679	c1_5	c1_257
SPP1	NUFIP2	0.318567	c1_5	c1_257	c1_350
SPP1	TNFRSF10D	0.318522	c1_5	c1_257	c1_350
PPA2	LIMK2	0.318344	c1_5	c1_257	c1_350
AL392172.2	CRADD	0.318129	c1_5
DEF8	ZNF611	0.318006	c1_5	c1_257
HLA-DRA	APOE	0.317806	c1_5	c1_257
ABCC4	HS3ST4	0.317683	c1_5	c1_257
SPP1	AC011933.4	0.317516	c1_5	c1_257	c1_350
AC131944.1	FCHO2	0.317405	c1_5	c1_257	c1_350
C1QA	C1QB	0.31693	c1_5
AC131944.1	SEC14L1	0.316862	c1_5	c1_257	c1_350
CCND3	ATM	0.316819	c1_5
TXNIP	SPP1	0.316364	c1_5	c1_257	c1_350
AIDA	AC131944.1	0.316097	c1_5	c1_257	c1_350
RASGEF1C	SORL1	0.315702	c1_5	c1_257
LINC01374	AL139340.1	0.315543	c1_5
FRMD4A	ARHGAP22	0.315369	c1_5	c1_257	c1_350
IGSF21	AL392172.2	0.315217	c1_5	c1_257	c1_350
SPP1	GAPDH	0.314636	c1_5	c1_257
CYBA	APOE	0.314426	c1_5
AC131944.1	PIK3R5	0.314287	c1_5	c1_257	c1_350
SLC1A3	SNX30	0.314124	c1_5	c1_257	c1_350
CD247	YPEL2	0.313701	c1_5	c1_257	c1_350
ZFP36L2	CREBL2	0.313139	c1_5	c1_257	c1_350
SPP1	FCHO2	0.313085	c1_5	c1_257	c1_350
AC120193.1	RAB11A	0.312662	c1_5	c1_257	c1_350
SSBP3	AC131944.1	0.312635	c1_5	c1_257	c1_350
C1QA	BST2	0.312565	c1_5	c1_260	c1_353
MIR29B2CHG	PLP1	0.312496	c1_5	c1_257	c1_350
AC131944.1	ANP32A	0.312414	c1_5	c1_257	c1_350
CD302	CCND3	0.312119	c1_5
AC131944.1	PAG1	0.311318	c1_5	c1_257	c1_350
CCND3	LINC01374	0.311004	c1_5	c1_257	c1_350
SPP1	RESF1	0.310923	c1_5	c1_257	c1_350
C1QC	APOE	0.310347	c1_5
RGS12	ARHGAP26	0.310255	c1_5	c1_257	c1_350
AC131944.1	CERT1	0.310197	c1_5	c1_257	c1_350
CDC42	PPP1R21	0.310147	c1_5	c1_257	c1_350
AC131944.1	CD163	0.309778	c1_5	c1_257	c1_350
CTSD	SYT1	0.309761	c1_5	c1_257	c1_350
AC131944.1	NEFL	0.309629	c1_5	c1_257	c1_350
TREM2	CTSD	0.309337	c1_5	c1_257	c1_350
AC131944.1	UVRAG	0.309177	c1_5	c1_257	c1_350
OPRM1	CKB	0.30917	c1_5	c1_257	c1_350
GALM	APOE	0.308545	c1_5	c1_257
AC008957.2	AC002463.1	0.308533	c1_5	c1_257	c1_350
DISP1	ZFP36L2	0.308448	c1_5	c1_257	c1_350
SPP1	AOAH	0.308213	c1_5	c1_257	c1_350
AC131944.1	HS3ST4	0.308154	c1_5	c1_257	c1_350
AC131944.1	ATF7IP	0.308136	c1_5	c1_257	c1_350
ZBTB16	MIS18BP1	0.30701	c1_5	c1_257	c1_350
SARM1	TTC28-AS1	0.306659	c1_5
IL1B	AP000331.1	0.30653	c1_5	c1_257	c1_350
DISP1	NR2C2	0.305937	c1_5	c1_257	c1_350
ATF7IP	AL163541.1	0.305605	c1_5	c1_257	c1_350
MS4A4A	ZNF544	0.305437	c1_5	c1_257	c1_350
CCND3	P2RX7	0.305331	c1_5
HLA-DRA	HLA-DRB1	0.305263	c1_5
RNF149	SLC11A1	0.30521	c1_5	c1_257	c1_350
GOLGA4	HAMP	0.305119	c1_5	c1_257	c1_350
ZFP36L2	PECAM1	0.305105	c1_5	c1_257	c1_350
C1QC	TMBIM6	0.304434	c1_5	c1_260	c1_353
FAM135A	PIK3R5	0.304163	c1_5	c1_257	c1_350
AC131944.1	ADAM28	0.304072	c1_5	c1_257	c1_350
ARL11	NGDN	0.303844	c1_5
TMEM243	NUAK1	0.303364	c1_5	c1_257
SPP1	UTRN	0.303214	c1_5	c1_257	c1_350
RGS12	AC131944.1	0.302717	c1_5	c1_257	c1_350
PROS1	AP002498.1	0.30253	c1_5	c1_257	c1_350
AC131944.1	PEBP1	0.302223	c1_5	c1_257	c1_350
NHSL1	MS4A14	0.302161	c1_5	c1_257
FOXP1	DDX21	0.302157	c1_5	c1_257	c1_350
AC131944.1	INSR	0.30214	c1_5	c1_257	c1_350
SPP1	SLC18B1	0.302033	c1_5	c1_257	c1_350
RESF1	ZNF710	0.301213	c1_5	c1_257	c1_350
HLA-B	APOE	0.301097	c1_5
C1QB	APOE	0.301067	c1_5	c1_257	c1_350
NR2C2	SPP1	0.300879	c1_5	c1_257	c1_350
ZFP36L2	MARCKS	0.300726	c1_5	c1_257	c1_350
PPP1R21	RESF1	0.300384	c1_5	c1_257	c1_350
ATG4C	SPP1	0.299935	c1_5	c1_257	c1_350
TREM2	NPC2	0.299183	c1_5	c1_257	c1_350
ARAP1	PSTPIP2	0.299148	c1_5	c1_257	c1_350
AC131944.1	IL10RA	0.299105	c1_5	c1_257	c1_350
ARHGAP15	GAB1	0.298935	c1_5	c1_257	c1_350
SLC11A1	IL1RAP	0.298903	c1_5	c1_257	c1_350
IL1A	HNRNPAB	0.298666	c1_5	c1_257	c1_350
UTRN	CD163	0.298625	c1_5	c1_257	c1_350
MS4A14	LINC02397	0.298475	c1_5	c1_257
PLA2G4A	HS3ST4	0.298382	c1_5	c1_257
TMED4	DEF8	0.298319	c1_5	c1_257
SYT1	TMPO	0.298256	c1_5	c1_257
CD302	MYO15B	0.298155	c1_5
RNASEH2B-AS1	TMLHE-AS1	0.298107	c1_5	c1_257
AC131944.1	AUTS2	0.297779	c1_5	c1_257	c1_350
ZFP36L2	ANP32A	0.29777	c1_5	c1_257	c1_350
B2M	APOE	0.297767	c1_5
TREM2	HDHD2	0.297601	c1_5	c1_257
CNOT6L	ARHGAP26	0.297527	c1_5	c1_257	c1_350
RGS10	AXL	0.297517	c1_5	c1_257	c1_350
AC131944.1	AUH	0.297175	c1_5	c1_257	c1_350
GTF2F1	CCDC97	0.29717	c1_5	c1_257
SPP1	MYO1G	0.297106	c1_5	c1_257	c1_350
HSPBAP1	RGS10	0.297036	c1_5	c1_257
NOP14	LSMEM1	0.296873	c1_5	c1_257
OPRM1	AL731574.1	0.2966	c1_5	c1_257
AC025171.1	NGDN	0.296195	c1_5
OSBPL3	YPEL2	0.29618	c1_5	c1_257	c1_350
SLC1A3	INSR	0.295812	c1_5	c1_257	c1_350
SPP1	IRS2	0.295301	c1_5	c1_257	c1_350
STK32B	RNASEH2B	0.294995	c1_5	c1_257	c1_350
FMNL3	NUAK1	0.294991	c1_5	c1_257	c1_350
HIST2H2BF	AC131944.1	0.294988	c1_5	c1_257	c1_350
AC131944.1	LPIN2	0.294773	c1_5	c1_257	c1_350
PSMA5	TMEM209	0.294477	c1_5
AC022973.4	GCH1	0.294266	c1_5	c1_257
HLA-DRA	CD163	0.293937	c1_5	c1_257
AC131944.1	MAP1B	0.293635	c1_5	c1_257	c1_350
PSMA5	CELF2	0.292861	c1_5	c1_257	c1_350
SLC8A1	MS4A6A	0.292762	c1_5	c1_257	c1_350
AC131944.1	MYO1G	0.292716	c1_5	c1_257	c1_350
YPEL2	AXL	0.29254	c1_5	c1_257	c1_350
CCND3	CIITA	0.292366	c1_5	c1_257
FOXN3	PTPN2	0.292293	c1_5	c1_257	c1_350
SPATS2L	RESF1	0.2922	c1_5	c1_257	c1_350
SYT1	CALM1	0.292089	c1_5	c1_257	c1_350
AC131944.1	TCF20	0.29192	c1_5	c1_257	c1_350
IL1A	AC072022.1	0.291882	c1_5	c1_257	c1_350
SPP1	SIGLEC8	0.29167	c1_5	c1_257	c1_350
GCH1	FCAR	0.291608	c1_5	c1_257	c1_350
C1QC	CYBA	0.291114	c1_5	c1_260	c1_353
CERT1	ARHGAP26	0.291051	c1_5	c1_257	c1_350
CD163	FMN1	0.290956	c1_5
BAG1	RGL3	0.290829	c1_5	c1_257
OPRM1	AL157871.4	0.29082	c1_5	c1_257	c1_350
AC131944.1	PCSK1N	0.29073	c1_5	c1_257	c1_350
SRP19	TMEM209	0.290717	c1_5
WDTC1	NHSL1	0.290706	c1_5	c1_257	c1_350
AC120193.1	PCSK1N	0.289632	c1_5	c1_257	c1_350
SPP1	TPCN1	0.289628	c1_5	c1_257	c1_350
SPP1	C20orf194	0.289269	c1_5	c1_257	c1_350
SPP1	HLA-DMB	0.289239	c1_5	c1_257
AC131944.1	FMNL3	0.289204	c1_5	c1_257	c1_350
PROS1	UBTD2	0.289121	c1_5	c1_257
SPATS2L	AMFR	0.288532	c1_5	c1_257	c1_350
RASAL2	NHSL1	0.288471	c1_5	c1_257	c1_350
MAP1B	PEBP1	0.28847	c1_5	c1_257	c1_350
SPP1	LINC01374	0.288327	c1_5	c1_257	c1_350
MITF	HEXA	0.288047	c1_5	c1_257	c1_350
FRMD4A	CREBL2	0.287867	c1_5	c1_257	c1_350
TREM2	CCDC97	0.28782	c1_5	c1_257
DPYD-AS1	CD163	0.287604	c1_5
IGSF21	AC131944.1	0.287374	c1_5	c1_257	c1_350
IL1RAP	FLT1	0.287195	c1_5	c1_257	c1_350
ZFP36L2	ZFYVE16	0.287173	c1_5	c1_257
S100Z	SIGLEC8	0.287144	c1_5	c1_257	c1_350
RNASEH2B	ZNF710	0.286775	c1_5	c1_257	c1_350
HLA-DRB1	B2M	0.286205	c1_5	c1_260	c1_353
CYBA	APOC1	0.285479	c1_5	c1_260	c1_353
ARHGAP15	AC079793.1	0.284895	c1_5	c1_257	c1_350
ZFP36L2	MTRNR2L12	0.284829	c1_5	c1_257
DDX21	MS4A6A	0.284657	c1_5	c1_257	c1_350
CTSS	EPC1	0.284613	c1_5	c1_257	c1_350
AC131944.1	OSBPL3	0.284532	c1_5	c1_257	c1_350
AC131944.1	ARHGAP5	0.284432	c1_5	c1_257	c1_350
ADAM28	IQGAP1	0.284282	c1_5	c1_257
LRMDA	FLT1	0.284236	c1_5	c1_257	c1_350
ZFP36L2	AL162414.1	0.284018	c1_5	c1_257
SPARCL1	AC120193.1	0.284003	c1_5	c1_257	c1_350
ARHGEF11	SLC11A1	0.283949	c1_5	c1_257	c1_350
PIAS2	MCOLN1	0.28392	c1_5	c1_257	c1_350
SPP1	FNBP1	0.283087	c1_5	c1_257	c1_350
NPAT	RAD51C	0.282492	c1_5	c1_257
ZFP36L2	CSGALNACT1	0.282473	c1_5	c1_257	c1_350
KLHL24	AF117829.1	0.282453	c1_5	c1_257	c1_350
VPS8	AC131944.1	0.282452	c1_5	c1_257	c1_350
AC131944.1	CTSD	0.282159	c1_5	c1_257	c1_350
AC131944.1	CD69	0.282051	c1_5	c1_257	c1_350
ATP5IF1	AL157871.4	0.281901	c1_5	c1_257
SLC1A3	AC008957.1	0.281881	c1_5	c1_257	c1_350
DNPEP	RAD51C	0.281673	c1_5	c1_257
AC008957.2	LINC02742	0.28161	c1_5	c1_257	c1_350
ARHGAP5	YPEL2	0.281358	c1_5	c1_257	c1_350
HELZ	PTPN2	0.281251	c1_5	c1_257	c1_350
NHSL1	PPM1D	0.28105	c1_5	c1_257	c1_350
AC131944.1	CREBL2	0.280653	c1_5	c1_257	c1_350
AL392172.1	SPP1	0.280513	c1_5	c1_257	c1_350
CTSS	AC131944.1	0.279867	c1_5	c1_257	c1_350
RUBCN	AC131944.1	0.279782	c1_5	c1_257	c1_350
BZW1	PHLPP1	0.27978	c1_5	c1_257
PTPRE	ETV6	0.27967	c1_5	c1_257
AC131944.1	TBC1D9	0.279517	c1_5	c1_257	c1_350
SPP1	TBC1D9	0.279507	c1_5	c1_257	c1_350
GAP43	SFMBT2	0.279431	c1_5	c1_257	c1_350
TPRG1	CD163	0.279289	c1_5
LSM12	BST2	0.278945	c1_5	c1_260	c1_353
C1QA	FCGR3A	0.278836	c1_5	c1_260	c1_353
GAK	SORL1	0.27875	c1_5	c1_257	c1_350
AC131944.1	SIGLEC8	0.278741	c1_5	c1_257	c1_350
AC131944.1	UTRN	0.278661	c1_5	c1_257	c1_350
AC131944.1	SLC18B1	0.278611	c1_5	c1_257	c1_350
PLA2G4A	ABCC4	0.278541	c1_5	c1_257
HLA-DPA1	APOE	0.278093	c1_5	c1_257
AC131944.1	PIAS2	0.278008	c1_5	c1_257	c1_350
AL731574.1	C1RL	0.277654	c1_5	c1_257
HLA-DMB	FLT1	0.277409	c1_5	c1_257
UVRAG	MIS18BP1	0.277036	c1_5	c1_257	c1_350
AC131944.1	CKB	0.276915	c1_5	c1_257	c1_350
SLC11A1	SESN1	0.276805	c1_5	c1_257	c1_350
SPP1	NEFL	0.27665	c1_5	c1_257	c1_350
AC079793.1	RNASEH2B-AS1	0.276633	c1_5	c1_257
C1QB	FCGR3A	0.276273	c1_5
AIDA	SPP1	0.276255	c1_5	c1_257	c1_350
SPP1	CD69	0.276056	c1_5	c1_257	c1_350
C1RL	ACTR6	0.275868	c1_5	c1_257
AC120193.1	SCARB1	0.275829	c1_5	c1_257	c1_350
AL157871.4	CKB	0.27582	c1_5	c1_257	c1_350
AC131944.1	CALM1	0.275781	c1_5	c1_257	c1_350
PAQR3	BHLHE41	0.275558	c1_5	c1_257	c1_350
CCDC88A	PRKX	0.275548	c1_5	c1_257
CD302	MBNL1	0.275541	c1_5
FOXN3	ATP8B4	0.27542	c1_5	c1_257	c1_350
AC131944.1	FNBP1	0.275227	c1_5	c1_257	c1_350
FOXP2	LINC02397	0.275188	c1_5	c1_257
SNAP25	LIMK2	0.275161	c1_5	c1_257	c1_350
OGFRL1	HS3ST4	0.275005	c1_5	c1_257
AC131944.1	GCH1	0.274991	c1_5	c1_257	c1_350
C1QA	NDUFA1	0.274878	c1_5	c1_260	c1_353
PSMA5	SCO1	0.274876	c1_5
AC120193.1	IQGAP1	0.27417	c1_5	c1_257
SPP1	CIITA	0.274146	c1_5	c1_257
DSE	CD163	0.274062	c1_5
MIR29B2CHG	ARL17B	0.274061	c1_5	c1_257	c1_350
BBX	OPRM1	0.273984	c1_5	c1_257
ACTR6	DDT	0.273967	c1_5	c1_257
SOS1	AC131944.1	0.273908	c1_5	c1_257	c1_350
ALG6	ARL11	0.273894	c1_5
SP110	CNTLN	0.273884	c1_5	c1_257
AC131944.1	AC079209.2	0.273868	c1_5	c1_257	c1_350
ARL11	COX10	0.273598	c1_5
ZFP36L2	ZNF69	0.273344	c1_5	c1_257	c1_350
VSNL1	CALM1	0.273284	c1_5	c1_257
PAG1	TTC3	0.273211	c1_5	c1_257	c1_350
RGS12	PTPN2	0.273158	c1_5	c1_257	c1_350
RCOR3	FRMD4A	0.273157	c1_5	c1_257	c1_350
IL10RA	RAD51C	0.272826	c1_5	c1_257	c1_350
SAMD9L	TGIF2	0.272615	c1_5	c1_257
CRADD	SARM1	0.27256	c1_5
MBNL1	MED13L	0.272423	c1_5
GPR155	CELF2	0.272255	c1_5	c1_257	c1_350
UTRN	MS4A4A	0.272071	c1_5	c1_257	c1_350
LAPTM5	HLA-B	0.271947	c1_5	c1_260
CLEC5A	CD163	0.271838	c1_5
GAB1	EZH1	0.271507	c1_5	c1_257
SLC11A1	NRIP1	0.271423	c1_5	c1_257	c1_350
GPR155	SPP1	0.271316	c1_5	c1_257	c1_350
MITF	NCOA3	0.271297	c1_5	c1_257	c1_350
NEFL	AP002498.1	0.271036	c1_5	c1_257	c1_350
SPATS2L	MYO5A	0.270968	c1_5	c1_257	c1_350
HEATR5B	ZFP36L2	0.270802	c1_5	c1_257	c1_350
CLU	UVRAG	0.270723	c1_5	c1_257	c1_350
FLVCR2	TNFSF13	0.270653	c1_5
SPARCL1	PLP1	0.270588	c1_5	c1_257	c1_350
P2RX7	PPP2R3C	0.270283	c1_5
MEF2C-AS2	BHLHE41	0.27015	c1_5	c1_257	c1_350
GALM	C16orf72	0.270114	c1_5	c1_257
CYTH3	ADAM28	0.269932	c1_5	c1_257
FRMD4A	DDB2	0.269651	c1_5	c1_257	c1_350
AP001977.1	TPCN1	0.269442	c1_5	c1_257	c1_350
ZDHHC7	TCF20	0.269438	c1_5	c1_257	c1_350
FOXP1	UTRN	0.269269	c1_5	c1_257	c1_350
NEK7	AP000331.1	0.269267	c1_5	c1_257	c1_350
ADAM28	PIK3R5	0.268825	c1_5	c1_257	c1_350
RCOR3	SPP1	0.268745	c1_5	c1_257	c1_350
SETD3	MYO5A	0.268641	c1_5
TBC1D5	SPP1	0.268581	c1_5	c1_257	c1_350
C1QC	HLA-B	0.268372	c1_5	c1_260	c1_353
L3MBTL3	AL157871.4	0.268342	c1_5	c1_257
BCL6	MIS18BP1	0.268336	c1_5	c1_257	c1_350
AL139340.1	SCPEP1	0.268243	c1_5
CMTM7	ARHGAP26	0.268241	c1_5	c1_257	c1_350
IL1RAP	UBQLN1	0.268157	c1_5	c1_257
HIST1H1E	PSTPIP2	0.268126	c1_5	c1_257	c1_350
FRMD4A	UBL3	0.267254	c1_5	c1_257	c1_350
SAMD9L	SIGLEC8	0.267229	c1_5	c1_257
S100Z	FLVCR2	0.26702	c1_5	c1_257
AC079209.2	GCH1	0.266959	c1_5	c1_257	c1_350
AC072022.1	AC131944.1	0.266733	c1_5	c1_257	c1_350
HLA-C	APOE	0.266719	c1_5
SPP1	SRPK2	0.266712	c1_5	c1_257	c1_350
IL1B	NFAT5	0.26654	c1_5	c1_257	c1_350
IQGAP1	N4BP1	0.266421	c1_5	c1_257
SPP1	ZNF69	0.266257	c1_5	c1_257	c1_350
DPYD-AS1	CD163L1	0.265971	c1_5
RABGGTB	IL1B	0.2659	c1_5	c1_257	c1_350
ARL5A	FMNL3	0.265839	c1_5	c1_257	c1_350
AC131944.1	C20orf194	0.265656	c1_5	c1_257	c1_350
SLC2A5	SGPP1	0.265554	c1_5	c1_257	c1_350
LAPTM5	TLE3	0.265523	c1_5	c1_260
CSGALNACT1	ARL11	0.265265	c1_5	c1_257
AC131944.1	PECAM1	0.265213	c1_5	c1_257	c1_350
ARID1B	AC120193.1	0.265129	c1_5	c1_257	c1_350
NNT	SCPEP1	0.26496	c1_5
AC131944.1	SNAP25	0.264802	c1_5	c1_257	c1_350
SSBP3	ARHGAP21	0.264194	c1_5	c1_257	c1_350
GAB1	PAPOLA	0.26415	c1_5	c1_257	c1_350
CCDC50	CSGALNACT1	0.264146	c1_5	c1_257
SOS1	ARHGAP26	0.264084	c1_5	c1_257	c1_350
AC131944.1	CIAO2A	0.264041	c1_5	c1_257	c1_350
DLEU2	PIK3R5	0.263894	c1_5	c1_257	c1_350
AC131944.1	RGS10	0.263556	c1_5	c1_257	c1_350
PSMA5	SLC39A1	0.262768	c1_5
DPYD	CD163L1	0.262696	c1_5
CTTNBP2	CIITA	0.262576	c1_5	c1_257
SPP1	CD163	0.262027	c1_5	c1_257	c1_350
AF117829.1	COMMD6	0.261957	c1_5	c1_257	c1_350
SLC18B1	PTPRE	0.261923	c1_5	c1_257	c1_350
ZFP36L2	RNF13	0.26184	c1_5	c1_257
MIR29B2CHG	CPVL	0.261654	c1_5	c1_257	c1_350
AC025171.1	MFNG	0.261636	c1_5
SLC2A5	KCNQ3	0.261499	c1_5	c1_257	c1_350
CTTNBP2	CELF2	0.261391	c1_5	c1_257	c1_350
AC120193.1	CEP192	0.26127	c1_5	c1_257	c1_350
RASAL2	AC131944.1	0.261237	c1_5	c1_257	c1_350
CTSS	ATF7IP	0.260478	c1_5	c1_257	c1_350
TRIO	CORO1C	0.260291	c1_5	c1_257	c1_350
PDXK	PLP1	0.260188	c1_5	c1_257	c1_350
AC131944.1	ARID1B	0.260097	c1_5	c1_257	c1_350
ARHGAP15	ACSS1	0.260067	c1_5	c1_257
GMPS	NHSL1	0.259576	c1_5	c1_257
HEATR5B	ANP32A	0.259375	c1_5	c1_257	c1_350
AC120193.1	CTSH	0.259342	c1_5	c1_257
WDR48	CCND3	0.25908	c1_5
VSNL1	SYT1	0.259074	c1_5	c1_257
PHLPP1	OFD1	0.25902	c1_5	c1_257	c1_350
MITF	AC131944.1	0.258859	c1_5	c1_257	c1_350
RTF2	TPD52L2	0.258643	c1_5	c1_257
RHOT1	LIMK2	0.258388	c1_5	c1_257	c1_350
AL513327.1	TMLHE-AS1	0.257904	c1_5	c1_257	c1_350
AC002463.1	AC009554.1	0.257874	c1_5	c1_257
AC079209.2	FCAR	0.257731	c1_5	c1_257	c1_350
MAEA	OPRM1	0.257724	c1_5	c1_257	c1_350
AL163541.1	RAD51B	0.257596	c1_5	c1_257	c1_350
GSN	FMNL3	0.257481	c1_5	c1_257
SNX2	YPEL2	0.257395	c1_5	c1_257	c1_350
IL1B	CH25H	0.257392	c1_5	c1_257	c1_350
IDH1	SLC11A1	0.257349	c1_5	c1_257	c1_350
CCNG2	AC131944.1	0.257321	c1_5	c1_257	c1_350
SLC8A1-AS1	CFLAR-AS1	0.256989	c1_5	c1_257
SPP1	ZNF710	0.256815	c1_5	c1_257	c1_350
FBXL5	SPP1	0.25674	c1_5	c1_257	c1_350
CPQ	RGL3	0.256545	c1_5	c1_257	c1_350
RFC2	YPEL2	0.256541	c1_5	c1_257
KLHL24	OIP5-AS1	0.256496	c1_5	c1_257	c1_350
AC008957.2	FCHO2	0.25648	c1_5	c1_257	c1_350
TUBB2A	GCH1	0.256351	c1_5	c1_257
SYT1	PEBP1	0.25609	c1_5	c1_257	c1_350
ARNT	TRIO	0.255975	c1_5	c1_257	c1_350
RESF1	PWWP3A	0.255887	c1_5	c1_257	c1_350
MACROD1	ZBTB16	0.25586	c1_5	c1_257	c1_350
C1QB	SPATS2L	0.25574	c1_5	c1_257	c1_350
NEK7	AC131944.1	0.255702	c1_5	c1_257	c1_350
TXNIP	AC131944.1	0.255569	c1_5	c1_257	c1_350
SPARCL1	SFMBT2	0.2555	c1_5	c1_257	c1_350
SPP1	DDB2	0.255437	c1_5	c1_257	c1_350
AC131944.1	SLC45A4	0.255194	c1_5	c1_257	c1_350
ATM	MED13L	0.255142	c1_5
ARHGAP15	AC131944.1	0.254915	c1_5	c1_257	c1_350
NEK7	GLG1	0.254808	c1_5	c1_257	c1_350
CCDC88A	SPP1	0.254633	c1_5	c1_257	c1_350
SLC39A1	UTP6	0.25461	c1_5
GAB1	TMOD3	0.254606	c1_5	c1_257
PHF20L1	CKB	0.254598	c1_5	c1_257	c1_350
R3HCC1L	P2RX7	0.254444	c1_5
HLA-DRA	B2M	0.254345	c1_5
C1QA	APOC1	0.254312	c1_5	c1_260	c1_353
DENND6A-AS1	NEFL	0.25416	c1_5	c1_257	c1_350
AC131944.1	SNX2	0.254113	c1_5	c1_257	c1_350
CCDC88A	SPATS2L	0.254063	c1_5	c1_257	c1_350
HIST2H2BF	HIST1H1D	0.25378	c1_5	c1_257	c1_350
PTPN2	ADGRE2	0.253728	c1_5	c1_257	c1_350
HLA-DRB1	APOE	0.253545	c1_5
MCOLN1	ZNF544	0.253444	c1_5	c1_257	c1_350
AIDA	FBXO33	0.253433	c1_5	c1_257	c1_350
TLE1	PPM1D	0.253368	c1_5	c1_257
UBR5-AS1	MIS18BP1	0.253296	c1_5	c1_257	c1_350
ARHGAP15	CNTRL	0.253251	c1_5	c1_257	c1_350
DISP1	SPP1	0.253217	c1_5	c1_257	c1_350
ARHGAP22	DDB2	0.253126	c1_5	c1_257	c1_350
DPYD	TPRG1	0.253041	c1_5
AC131944.1	FOXN3	0.252176	c1_5	c1_257	c1_350
DISP1	TMEM168	0.251718	c1_5	c1_257
AC044781.1	DDB2	0.251661	c1_5	c1_257
CSGALNACT1	DIP2A	0.251597	c1_5	c1_257	c1_350
TPRG1	SCIN	0.25146	c1_5
AC131944.1	PIK3C3	0.251414	c1_5	c1_257	c1_350
CSGALNACT1	CNTLN	0.250951	c1_5	c1_257	c1_350
MAP1B	CALM1	0.250875	c1_5	c1_257	c1_350
SESN1	RTF2	0.25085	c1_5	c1_257	c1_350
ARID1B	ADAM28	0.250584	c1_5	c1_257	c1_350
CD163	ANO6	0.250508	c1_5
CCND3	DIP2A	0.250504	c1_5	c1_257	c1_350
AC131944.1	AL163541.1	0.2505	c1_5	c1_257	c1_350
CD163L1	FMN1	0.25043	c1_5
ANO6	RCBTB1	0.250262	c1_5
KANSL1L	HAMP	0.250151	c1_5	c1_257
LPAR6	CYBA	0.250065	c1_5	c1_260	c1_353
DDX1	COX10	0.250042	c1_5
NR2C2	TMCC3	0.250035	c1_5	c1_257
GNG5	BAG1	0.250029	c1_5	c1_257
SLC11A1	EXOC5	0.249838	c1_5	c1_257	c1_350
COG5	ZNF710	0.249768	c1_5	c1_257
AC131944.1	HIST1H1E	0.249726	c1_5	c1_257	c1_350
AC131944.1	OIP5-AS1	0.249576	c1_5	c1_257	c1_350
PLP1	LAGE3	0.249565	c1_5	c1_257	c1_350
CTSD	NPC2	0.249453	c1_5	c1_257	c1_350
HLA-DMB	MS4A6A	0.249393	c1_5	c1_257
PKN2	AL392172.2	0.249332	c1_5	c1_257	c1_350
AKIRIN1	UNC93B1	0.249259	c1_5
CD163L1	ANO6	0.249215	c1_5
CTTNBP2	SPNS2	0.248931	c1_5	c1_257	c1_350
FLT1	SNX29	0.248575	c1_5	c1_257
MIS18BP1	CNOT1	0.248559	c1_5	c1_257
SRP19	SCO1	0.248536	c1_5
UBE4B	AC120193.1	0.248139	c1_5	c1_257
CSGALNACT1	NLRP1	0.248083	c1_5	c1_257
MOB1B	UVRAG	0.248001	c1_5	c1_257	c1_350
CD163L1	FRS2	0.247993	c1_5
C1QB	HLA-B	0.24791	c1_5
SNX2	ENGASE	0.24782	c1_5	c1_257
EHMT1	CD163L1	0.247665	c1_5
TBC1D5	PRKCD	0.247655	c1_5	c1_257
HSPBAP1	YPEL2	0.247626	c1_5	c1_257
GTDC1	AC120193.1	0.247262	c1_5	c1_257	c1_350
PSMA5	MRPL38	0.247196	c1_5
HLA-DRA	BST2	0.247126	c1_5
UVRAG	ZBTB16	0.247115	c1_5	c1_257	c1_350
CDC42	RESF1	0.247089	c1_5	c1_257	c1_350
AC079793.1	TMLHE-AS1	0.24705	c1_5	c1_257	c1_350
KLHL24	ARAP1	0.246991	c1_5	c1_257	c1_350
PPP2R3C	RBBP6	0.246929	c1_5
SLC11A1	WSB1	0.246914	c1_5	c1_257	c1_350
LINC01374	SCPEP1	0.246811	c1_5
AC131944.1	CRYAB	0.246672	c1_5	c1_257	c1_350
SCOC	FBXL12	0.24653	c1_5
CNOT6L	LMBRD1	0.2465	c1_5	c1_257	c1_350
UNC45A	ARHGAP17	0.246477	c1_5	c1_257
SLC37A2	MIS18BP1	0.246268	c1_5	c1_257
RUBCN	SPP1	0.246233	c1_5	c1_257	c1_350
BCL6	AC131944.1	0.246219	c1_5	c1_257	c1_350
FRRS1	SIGLEC8	0.24612	c1_5	c1_257
LAPTM5	RNF168	0.245974	c1_5	c1_260
CKB	PRDX2	0.245803	c1_5	c1_257	c1_350
AUH	GPCPD1	0.245354	c1_5	c1_257	c1_350
HLA-DRA	TYROBP	0.24513	c1_5
MACF1	CCK	0.245016	c1_5	c1_257	c1_350
HLA-C	CYBA	0.244944	c1_5	c1_260	c1_353
GALNT2	ZFP36L2	0.244855	c1_5	c1_257	c1_350
MAP4K4	MITF	0.244771	c1_5	c1_257
C12orf75	PHLPP1	0.244729	c1_5	c1_257
AC131944.1	SGPP1	0.244673	c1_5	c1_257	c1_350
FMNL3	ZNF106	0.244634	c1_5	c1_257
SPP1	EXOC5	0.244467	c1_5	c1_257	c1_350
RNF149	AC131944.1	0.244455	c1_5	c1_257	c1_350
SEPTIN7	PPP2R3C	0.244353	c1_5
ZNF706	SLC45A4	0.244349	c1_5	c1_257	c1_350
CD302	HLA-E	0.244092	c1_5
AC131944.1	UBR5-AS1	0.243967	c1_5	c1_257	c1_350
TMEM209	TRAF2	0.243551	c1_5
AC131944.1	MS4A4A	0.243501	c1_5	c1_257	c1_350
GATAD2A	HMGN1	0.243348	c1_5	c1_257
INKA2	AC131944.1	0.243112	c1_5	c1_257	c1_350
TMBIM6	CYBA	0.243007	c1_5	c1_260	c1_353
STMN1	AC131944.1	0.243004	c1_5	c1_257	c1_350
IGSF21	CCND3	0.242977	c1_5	c1_257	c1_350
PHF3	CDK19	0.242928	c1_5	c1_257
MAP1B	PHYHIP	0.242835	c1_5	c1_257
LYN	ETV6	0.242795	c1_5	c1_257
GTDC1	AC131944.1	0.242762	c1_5	c1_257	c1_350
ARHGEF11	AC131944.1	0.242243	c1_5	c1_257	c1_350
EEA1	CYBA	0.241848	c1_5	c1_260	c1_353
PABPC4	HLA-C	0.241521	c1_5	c1_260	c1_353
HNRNPUL2	ARL11	0.241404	c1_5
AC131944.1	ZNF710	0.241201	c1_5	c1_257	c1_350
UNC93B1	CD163L1	0.2411	c1_5
YPEL2	TRPM4	0.240966	c1_5	c1_257
YPEL2	OFD1	0.240652	c1_5	c1_257	c1_350
PNKD	SEC14L1	0.24058	c1_5	c1_257	c1_350
IL1B	FCAR	0.240468	c1_5	c1_257	c1_350
CALM2	AC131944.1	0.240097	c1_5	c1_257	c1_350
FBXL5	AC131944.1	0.240037	c1_5	c1_257	c1_350
AC008957.2	PDGFA	0.240021	c1_5	c1_257	c1_350
SPP1	SNX29	0.23992	c1_5	c1_257
OSBPL3	PHLPP1	0.239853	c1_5	c1_257	c1_350
HAMP	DHRSX	0.239706	c1_5	c1_257
IL1B	AC072022.1	0.239665	c1_5	c1_257	c1_350
AC131944.1	MARCKS	0.239572	c1_5	c1_257	c1_350
RASGEF1C	UBL3	0.239518	c1_5	c1_257
SPRY1	TNFSF13	0.239489	c1_5
PICALM	SYT1	0.239235	c1_5	c1_257	c1_350
C1orf162	AC008957.1	0.238985	c1_5	c1_257
FAM135A	ADAM28	0.238566	c1_5	c1_257	c1_350
YPEL2	LPIN2	0.238533	c1_5	c1_257	c1_350
PSMA5	MRPS21	0.238146	c1_5
ARL5A	SFMBT2	0.238122	c1_5	c1_257	c1_350
AC131944.1	PAPOLA	0.238114	c1_5	c1_257	c1_350
C1QB	LAPTM5	0.238108	c1_5
CBX3	CD163L1	0.238086	c1_5
AC131944.1	PPA2	0.237973	c1_5	c1_257	c1_350
DAB2	COX10	0.237912	c1_5
FRMD4A	AP001977.1	0.237748	c1_5	c1_257	c1_350
AL392172.2	CD302	0.237737	c1_5
DHX15	CPVL	0.237037	c1_5	c1_257	c1_350
AC131944.1	PGRMC1	0.236959	c1_5	c1_257	c1_350
UVRAG	SPPL3	0.23691	c1_5	c1_257	c1_350
ZNF654	NPAT	0.236893	c1_5	c1_257
FRMD4A	ESYT1	0.236869	c1_5	c1_257
USP4	RHOT1	0.236514	c1_5	c1_257	c1_350
SLC45A4	FES	0.236498	c1_5	c1_257	c1_350
PTPN2	DYM	0.236283	c1_5	c1_257	c1_350
PSTPIP2	TCF20	0.236197	c1_5	c1_257	c1_350
PPM1B	GAB1	0.235528	c1_5	c1_257
SP110	LINC01374	0.235477	c1_5	c1_257
AC008957.2	SNX30	0.23547	c1_5	c1_257	c1_350
IL1B	IFNAR2	0.235441	c1_5	c1_257	c1_350
HLA-DMB	SNX29	0.235367	c1_5	c1_257
GPR155	AC131944.1	0.235253	c1_5	c1_257	c1_350
NHSL1	LINC02397	0.234882	c1_5	c1_257
PPIA	AC079209.2	0.234831	c1_5	c1_257	c1_350
ATM	PPP2R3C	0.234747	c1_5
MS4A14	APOLD1	0.234644	c1_5	c1_257
AC120193.1	RAP1B	0.234317	c1_5	c1_257	c1_350
IVNS1ABP	FLT1	0.234282	c1_5	c1_257	c1_350
ABCA1	FMN1	0.234244	c1_5
AC131944.1	RAB11A	0.234166	c1_5	c1_257	c1_350
TBC1D12	CREBL2	0.233968	c1_5	c1_257	c1_350
AC131944.1	HEXA	0.233858	c1_5	c1_257	c1_350
ASH1L	SLC18B1	0.233515	c1_5	c1_257
CSGALNACT1	PECAM1	0.233475	c1_5	c1_257	c1_350
AC131944.1	AF117829.1	0.233449	c1_5	c1_257	c1_350
HAMP	AL031595.2	0.233399	c1_5	c1_257
AL157871.4	USP10	0.233376	c1_5	c1_257
SPP1	NRIP1	0.23332	c1_5	c1_257	c1_350
MAEA	AC120193.1	0.233281	c1_5	c1_257	c1_350
ZNF276	PSTPIP2	0.23302	c1_5	c1_257	c1_350
IVNS1ABP	HNRNPA3	0.232831	c1_5	c1_257
ZFP36L2	NR2C2	0.232781	c1_5	c1_257	c1_350
SNAP25	YWHAH	0.232751	c1_5	c1_257
NR2C2	ZNF69	0.232051	c1_5	c1_257	c1_350
FER	ARL11	0.232038	c1_5
YTHDF3	PIK3R5	0.232027	c1_5	c1_257
ZFAND3	PAG1	0.231296	c1_5	c1_257	c1_350
C1QC	FCGR3A	0.231283	c1_5	c1_260	c1_353
SNCA	TMCC3	0.230991	c1_5	c1_257
ANP32E	AF117829.1	0.230873	c1_5	c1_257	c1_350
IGSF21	NECTIN2	0.230838	c1_5	c1_257	c1_350
AC131944.1	STX7	0.230806	c1_5	c1_257	c1_350
DNPEP	UBXN7	0.23076	c1_5	c1_257
PITPNA	NUFIP2	0.230559	c1_5	c1_257	c1_350
STMN1	DDX24	0.230538	c1_5	c1_257	c1_350
C1orf162	XRN1	0.230357	c1_5	c1_257
MITF	MTSS1	0.230188	c1_5	c1_257
CD163	C16orf72	0.229948	c1_5	c1_257
CSGALNACT2	BST2	0.229854	c1_5	c1_260	c1_353
POGZ	SGPP1	0.229476	c1_5	c1_257	c1_350
SPP1	WSB1	0.229425	c1_5	c1_257	c1_350
OPRM1	AC079209.2	0.229383	c1_5	c1_257	c1_350
HLA-E	CAPRIN1	0.229174	c1_5
FLVCR2	NDUFA13	0.229107	c1_5
USP15	PRDX2	0.229082	c1_5	c1_257
UHRF2	FBXO33	0.228927	c1_5	c1_257	c1_350
MARCKS	NT5C2	0.228762	c1_5	c1_257
ZFP36L2	LPXN	0.228574	c1_5	c1_257
PSMD14	TMLHE-AS1	0.228491	c1_5	c1_257
C1QA	GAB3	0.228472	c1_5	c1_260	c1_353
DDT	COX7B	0.228251	c1_5	c1_257
CNOT6L	AC131944.1	0.228212	c1_5	c1_257	c1_350
AC131944.1	HELZ	0.228118	c1_5	c1_257	c1_350
B2M	BST2	0.227956	c1_5	c1_260	c1_353
UTRN	CALCOCO2	0.227954	c1_5	c1_257
UBE2W	CYBA	0.227949	c1_5	c1_260	c1_353
FNDC3B	OXR1	0.227934	c1_5	c1_257
RESF1	RNASEH2B	0.227817	c1_5	c1_257	c1_350
ENO2	FMN1	0.227797	c1_5
WASF2	MBNL1	0.227688	c1_5
AC131944.1	H3F3B	0.226764	c1_5	c1_257	c1_350
CNOT4	NUFIP2	0.226477	c1_5	c1_257	c1_350
HLA-DPA1	CD163	0.226268	c1_5	c1_257
AC131944.1	LINC01480	0.226262	c1_5	c1_257	c1_350
ITM2B	B2M	0.22617	c1_5	c1_260	c1_353
SLC1A3	MEF2C-AS2	0.226089	c1_5	c1_257	c1_350
MACROD1	ARID3B	0.225882	c1_5	c1_257
AL627309.5	AC120193.1	0.225801	c1_5	c1_257
SNHG15	DDX21	0.225685	c1_5	c1_257	c1_350
PPP1R21	AC131944.1	0.225469	c1_5	c1_257	c1_350
TBC1D12	RSF1	0.225168	c1_5	c1_257
LRMDA	MS4A6A	0.225092	c1_5	c1_257	c1_350
OGFRL1	ABCC4	0.224997	c1_5	c1_257
AC131944.1	ADCY7	0.224454	c1_5	c1_257	c1_350
AC131944.1	AXL	0.223226	c1_5	c1_257	c1_350
CCNI	NUAK1	0.223214	c1_5	c1_257
CLEC5A	CD163L1	0.222966	c1_5
SLC45A4	IL10RA	0.222756	c1_5	c1_257	c1_350
PPP1R21	SPATS2L	0.222252	c1_5	c1_257	c1_350
INKA2	SPP1	0.221895	c1_5	c1_257	c1_350
CSGALNACT1	SPIN1	0.221779	c1_5	c1_257
INSR	EMD	0.221755	c1_5	c1_257	c1_350
AC131944.1	SRPK2	0.221522	c1_5	c1_257	c1_350
TRIP12	HIST1H1E	0.221339	c1_5	c1_257	c1_350
FRMD4A	LINC02246	0.221005	c1_5	c1_257	c1_350
AC120193.1	PDXK	0.220624	c1_5	c1_257	c1_350
GALNT2	SPP1	0.220477	c1_5	c1_257	c1_350
CDK19	IRS2	0.220373	c1_5	c1_257	c1_350
HIST2H2BF	BHLHE41	0.220253	c1_5	c1_257	c1_350
SFMBT2	TCEAL2	0.220216	c1_5	c1_257	c1_350
AL392172.2	MED13L	0.220169	c1_5
AC131944.1	PHF20L1	0.220079	c1_5	c1_257	c1_350
AC131944.1	AP002498.1	0.219583	c1_5	c1_257	c1_350
ZFP36L2	IRF2	0.219499	c1_5	c1_257
CREBL2	LINC02246	0.218918	c1_5	c1_257	c1_350
STK40	CERT1	0.218894	c1_5	c1_257	c1_350
HIST1H1D	ERGIC2	0.21883	c1_5	c1_257
AC131944.1	NUAK1	0.218737	c1_5	c1_257	c1_350
UTP6	ZNF407	0.218561	c1_5
ZFP36L2	LINC01176	0.218466	c1_5	c1_257
MOB1B	MORF4L1	0.218065	c1_5	c1_257
AL392172.2	DIP2A	0.218025	c1_5	c1_257	c1_350
CRYBG3	ANO6	0.218024	c1_5
ZFP36L2	SNCA	0.217962	c1_5	c1_257	c1_350
LPIN2	HMGN1	0.21792	c1_5	c1_257	c1_350
AC131944.1	SCARB1	0.217765	c1_5	c1_257	c1_350
GAP43	SYT1	0.217725	c1_5	c1_257	c1_350
IDH1	BTBD7	0.21769	c1_5	c1_257
NHSL1	NCOA3	0.217585	c1_5	c1_257	c1_350
AC131944.1	OXR1	0.217533	c1_5	c1_257	c1_350
CALM2	SFMBT2	0.217413	c1_5	c1_257	c1_350
TNFRSF10D	AC011933.4	0.217051	c1_5	c1_257	c1_350
MARCKS	CREBL2	0.21703	c1_5	c1_257	c1_350
ANKS1A	BHLHE41	0.216956	c1_5	c1_257	c1_350
RAB11A	PCSK1N	0.216901	c1_5	c1_257	c1_350
IGSF21	CSGALNACT1	0.216849	c1_5	c1_257	c1_350
ZFP36L2	HIPK2	0.216659	c1_5	c1_257	c1_350
UBXN7	AC120193.1	0.216437	c1_5	c1_257	c1_350
AC131944.1	CEP192	0.216407	c1_5	c1_257	c1_350
GOLGA4	CPQ	0.216124	c1_5	c1_257	c1_350
AC131944.1	CNTRL	0.21597	c1_5	c1_257	c1_350
AC044781.1	TPCN1	0.215893	c1_5	c1_257
AC131944.1	PHLPP1	0.215869	c1_5	c1_257	c1_350
YY1	PHLPP1	0.215791	c1_5	c1_257
WDTC1	AC131944.1	0.215364	c1_5	c1_257	c1_350
ATP5IF1	CKB	0.215149	c1_5	c1_257
MYO1G	AC011933.4	0.215143	c1_5	c1_257	c1_350
RAPH1	AC131944.1	0.2151	c1_5	c1_257	c1_350
TAF1D	MIS18BP1	0.214844	c1_5	c1_257
CALM2	AP2M1	0.214716	c1_5	c1_257	c1_350
HEATR5B	AC131944.1	0.214665	c1_5	c1_257	c1_350
KDM3B	CTTNBP2	0.214583	c1_5	c1_257
SLC2A5	PIK3R5	0.214497	c1_5	c1_257	c1_350
CLEC7A	TMLHE-AS1	0.214173	c1_5	c1_257
CD247	AC131944.1	0.213826	c1_5	c1_257	c1_350
MITF	STX7	0.213703	c1_5	c1_257	c1_350
RGL3	HAMP	0.213639	c1_5	c1_257	c1_350
C1QC	HLA-C	0.213211	c1_5	c1_260	c1_353
AC131944.1	KCNQ3	0.213172	c1_5	c1_257	c1_350
SFMBT2	NUAK1	0.213025	c1_5	c1_257	c1_350
LINC01500	TNFSF13	0.212928	c1_5
LAPTM5	TBRG1	0.212889	c1_5	c1_260
RCOR3	ESYT1	0.212858	c1_5	c1_257
UBE4B	CYTH3	0.212794	c1_5	c1_257
SPP1	UBL3	0.212634	c1_5	c1_257	c1_350
PPIA	GCH1	0.212382	c1_5	c1_257	c1_350
PAQR3	AC131944.1	0.212099	c1_5	c1_257	c1_350
IQGAP1	PIK3R5	0.212	c1_5	c1_257
HLA-DRA	CD163L1	0.211897	c1_5
SLC39A1	TMEM209	0.211829	c1_5
MYO5A	APOE	0.211691	c1_5	c1_257	c1_350
AC072022.1	ARF3	0.211583	c1_5	c1_257	c1_350
GPR155	SH3BGRL	0.211414	c1_5	c1_257	c1_350
CAPRIN1	CNDP2	0.211402	c1_5
CPQ	YBX3	0.211059	c1_5	c1_257	c1_350
AIDA	SESN1	0.210819	c1_5	c1_257	c1_350
IGSF21	PKN2	0.210555	c1_5	c1_257	c1_350
SIGLEC8	C20orf194	0.210318	c1_5	c1_257	c1_350
OPRM1	C1RL	0.210175	c1_5	c1_257	c1_350
PROS1	FCHO2	0.210139	c1_5	c1_257	c1_350
RCOR3	UBL3	0.210085	c1_5	c1_257	c1_350
FMNL3	LIMK2	0.210032	c1_5	c1_257	c1_350
SPP1	AP001977.1	0.209938	c1_5	c1_257	c1_350
AC131944.1	LRMDA	0.209815	c1_5	c1_257	c1_350
AC084871.1	FOXN3	0.209811	c1_5	c1_257	c1_350
PLP1	PGRMC1	0.209459	c1_5	c1_257	c1_350
AC131944.1	NPC2	0.209246	c1_5	c1_257	c1_350
ATP5IF1	OPRM1	0.208959	c1_5	c1_257
MYO1G	IL4R	0.208908	c1_5	c1_257
SUPT3H	SH3BGRL	0.20869	c1_5	c1_257
PTPRE	SIGLEC8	0.208621	c1_5	c1_257	c1_350
AC084871.1	AC087286.2	0.20848	c1_5	c1_257	c1_350
SLC8A1	AC131944.1	0.208353	c1_5	c1_257	c1_350
PUM2	MIS18BP1	0.20832	c1_5	c1_257
TPRG1	FMN1	0.208223	c1_5
AC131944.1	RAD51B	0.208198	c1_5	c1_257	c1_350
UNC45A	YPEL2	0.207999	c1_5	c1_257
AC131944.1	TMLHE-AS1	0.207944	c1_5	c1_257	c1_350
SPP1	DEF8	0.207913	c1_5	c1_257	c1_350
MED13L	TTC28-AS1	0.207613	c1_5
AC131944.1	FAM135A	0.207401	c1_5	c1_257	c1_350
GAK	AC131944.1	0.206849	c1_5	c1_257	c1_350
IL1A	AC131944.1	0.206836	c1_5	c1_257	c1_350
SOS1	RGS12	0.206645	c1_5	c1_257	c1_350
SPP1	H3F3B	0.206639	c1_5	c1_257	c1_350
R3HCC1L	MLKL	0.206587	c1_5
PRDM2	HNRNPA3	0.206537	c1_5	c1_257
SPP1	CNTLN	0.206148	c1_5	c1_257	c1_350
ZNF710	PWWP3A	0.204654	c1_5	c1_257	c1_350
AC131944.1	AL157871.4	0.204207	c1_5	c1_257	c1_350
RFC2	LSMEM1	0.20373	c1_5	c1_257
OSBPL3	LPIN2	0.203447	c1_5	c1_257	c1_350
RAB2A	KCNQ3	0.203422	c1_5	c1_257	c1_350
SNX30	LINC02742	0.202997	c1_5	c1_257	c1_350
AC131944.1	ATP2B1	0.202804	c1_5	c1_257	c1_350
SLC2A5	HNRNPDL	0.202481	c1_5	c1_257	c1_350
ZNF706	CTSD	0.201929	c1_5	c1_257	c1_350
CMTM7	AC131944.1	0.20184	c1_5	c1_257	c1_350
CDC42	SPATS2L	0.20151	c1_5	c1_257	c1_350
AC131944.1	MYO5A	0.201357	c1_5	c1_257	c1_350
AC131944.1	HIPK2	0.2008	c1_5	c1_257	c1_350
RAPH1	ARPC2	0.200653	c1_5	c1_257
GAB1	ERBIN	0.200434	c1_5	c1_257
AC131944.1	CORO1C	0.199278	c1_5	c1_257	c1_350
SEC62	PEBP1	0.198994	c1_5	c1_257	c1_350
OPRM1	RAP1B	0.198559	c1_5	c1_257	c1_350
WDR48	CNDP2	0.198143	c1_5
SPP1	PHF3	0.197704	c1_5	c1_257
DSE	CD163L1	0.197589	c1_5
VDAC2	SNX29	0.197432	c1_5	c1_257
ADCY7	APOE	0.197405	c1_5	c1_257	c1_350
NHSL1	HEXA	0.197387	c1_5	c1_257	c1_350
LSMEM1	UNC45A	0.197213	c1_5	c1_257
AC131944.1	SNHG8	0.196925	c1_5	c1_257	c1_350
ZBTB16	NCOA3	0.196789	c1_5	c1_257	c1_350
UBE4B	ADAM28	0.196699	c1_5	c1_257
TMED4	ZNF611	0.196685	c1_5	c1_257
ARHGAP26	CIAO2A	0.19666	c1_5	c1_257	c1_350
AC131944.1	MDM2	0.196614	c1_5	c1_257	c1_350
GMPS	MACROD1	0.196579	c1_5	c1_257
AC131944.1	NECTIN2	0.196539	c1_5	c1_257	c1_350
VPS8	AL163541.1	0.196452	c1_5	c1_257	c1_350
AC131944.1	RHOT1	0.196432	c1_5	c1_257	c1_350
MOB1B	CLU	0.196431	c1_5	c1_257	c1_350
STK32B	AC131944.1	0.196395	c1_5	c1_257	c1_350
CD302	P2RX7	0.196339	c1_5
AC131944.1	SPNS2	0.196326	c1_5	c1_257	c1_350
SLC18B1	SIGLEC8	0.196242	c1_5	c1_257	c1_350
CLU	ZBTB16	0.196113	c1_5	c1_257	c1_350
PEBP1	INTS6	0.195677	c1_5	c1_257	c1_350
NOP14	YPEL2	0.195625	c1_5	c1_257
EHMT1	FRS2	0.195282	c1_5
AC131944.1	CLU	0.195152	c1_5	c1_257	c1_350
AC131944.1	PICALM	0.194406	c1_5	c1_257	c1_350
FAM135A	DLEU2	0.194284	c1_5	c1_257	c1_350
INKA2	IRS2	0.193861	c1_5	c1_257	c1_350
SPP1	S100Z	0.193674	c1_5	c1_257	c1_350
ALG6	COX10	0.19366	c1_5
MITF	ZBTB16	0.193383	c1_5	c1_257	c1_350
ARL5A	NUAK1	0.193357	c1_5	c1_257	c1_350
ADAM28	DLEU2	0.193303	c1_5	c1_257	c1_350
SLC1A3	AC002463.1	0.192867	c1_5	c1_257	c1_350
AC120193.1	SLC45A4	0.19242	c1_5	c1_257	c1_350
PKN2	CCND3	0.19227	c1_5	c1_257	c1_350
AC131944.1	FBXO33	0.192048	c1_5	c1_257	c1_350
B2M	LSM12	0.19198	c1_5	c1_260	c1_353
EEA1	APOE	0.191703	c1_5
AC131944.1	PPM1D	0.191304	c1_5	c1_257	c1_350
AL513327.1	GAB1	0.191219	c1_5	c1_257	c1_350
YPEL2	ENGASE	0.190869	c1_5	c1_257
AL513327.1	CPQ	0.190148	c1_5	c1_257	c1_350

## Sheet: Figure 4D
Figure 4D
Subpopulation	Mean_APOE_expression
CD83_microglia	0
CD83_microglia	1.08858
CD83_microglia	2.11153
CD83_microglia	0.997025
CD83_microglia	1.21094
CD83_microglia	1.13841
CD83_microglia	2.23302
CD83_microglia	0
CD83_microglia	1.48153
CD83_microglia	1.73445
CD83_microglia	2.24744
CD83_microglia	3.41386
CD83_microglia	1.55828
CD83_microglia	0.814348
CD83_microglia	1.74173
CD83_microglia	0.247343
CD83_microglia	1.64228
CD83_microglia	0.639872
CD83_microglia	1.75779
CD83_microglia	0.752126
CD83_microglia	1.95168
CD83_microglia	1.17138
CD83_microglia	0
CD83_microglia	1.24503
CD83_microglia	1.28539
CD83_microglia	1.46684
CD83_microglia	2.12703
CD83_microglia	1.29253
CD83_microglia	2.01544
CD83_microglia	0.512972
CD83_microglia	1.42661
CD83_microglia	4.2467
CD83_microglia	1.24403
CD83_microglia	1.59441
CD83_microglia	0
CD83_microglia	0
CD83_microglia	0
CD83_microglia	0.915991
CD83_microglia	1.12234
CD83_microglia	0
non_CD83_microglia	1.22305
non_CD83_microglia	1.04436
non_CD83_microglia	0.686632
non_CD83_microglia	0.768916
non_CD83_microglia	1.10584
non_CD83_microglia	1.24305
non_CD83_microglia	1.06576
non_CD83_microglia	0.5006
non_CD83_microglia	0.85785
non_CD83_microglia	0.704654
non_CD83_microglia	1.21053
non_CD83_microglia	1.72604
non_CD83_microglia	0.701542
non_CD83_microglia	0.857376
non_CD83_microglia	1.09281
non_CD83_microglia	0.99266
non_CD83_microglia	0.375144
non_CD83_microglia	0.578055
non_CD83_microglia	1.47215
non_CD83_microglia	0.984269
non_CD83_microglia	0.234739
non_CD83_microglia	1.29654
non_CD83_microglia	1.72247
non_CD83_microglia	0.623483
non_CD83_microglia	0.936842
non_CD83_microglia	1.07662
non_CD83_microglia	1.92986
non_CD83_microglia	0.517994
non_CD83_microglia	0.838606
non_CD83_microglia	1.0089
non_CD83_microglia	0.373482
non_CD83_microglia	0.983534
non_CD83_microglia	0.733916
non_CD83_microglia	0.937269
non_CD83_microglia	0.516059
non_CD83_microglia	0.478059
non_CD83_microglia	0.575672
non_CD83_microglia	1.27937
non_CD83_microglia	0.451907
non_CD83_microglia	1.16907
non_CD83_microglia	0.970192
non_CD83_microglia	0.6194
non_CD83_microglia	0.471008
non_CD83_microglia	0.818608
non_CD83_microglia	1.1592
non_CD83_microglia	1.05205
non_CD83_microglia	1.27134
non_CD83_microglia	0.515435
non_CD83_microglia	0.489894
non_CD83_microglia	0.715408
non_CD83_microglia	0.811011
non_CD83_microglia	0.797847
non_CD83_microglia	0.493691
non_CD83_microglia	1.09949
non_CD83_microglia	0.987391
non_CD83_microglia	0.675568
non_CD83_microglia	0.561202
non_CD83_microglia	0.534246
non_CD83_microglia	0.76933
non_CD83_microglia	1.12211
non_CD83_microglia	1.09336
non_CD83_microglia	0.812368
non_CD83_microglia	0.709862
non_CD83_microglia	0.56559
non_CD83_microglia	0.563909
non_CD83_microglia	0.830113
non_CD83_microglia	0.546039
non_CD83_microglia	1.22029
non_CD83_microglia	0.539001
non_CD83_microglia	0.254176
non_CD83_microglia	1.04923
non_CD83_microglia	0.461887
non_CD83_microglia	0.671059
non_CD83_microglia	0.54252
non_CD83_microglia	0.475258
non_CD83_microglia	1.14523
non_CD83_microglia	1.00889
non_CD83_microglia	1.14106
non_CD83_microglia	0.640095
non_CD83_microglia	0.55668
non_CD83_microglia	1.35206
non_CD83_microglia	0.624785
non_CD83_microglia	0.770421
non_CD83_microglia	0.844376
non_CD83_microglia	0.514234
non_CD83_microglia	0.799524
non_CD83_microglia	0.759408
non_CD83_microglia	0.899938
non_CD83_microglia	0.436699
non_CD83_microglia	0.397788
non_CD83_microglia	0.436984
non_CD83_microglia	0.706956
non_CD83_microglia	0.789687
non_CD83_microglia	0.952327
non_CD83_microglia	0.881174
non_CD83_microglia	0.603875
non_CD83_microglia	0.920671
non_CD83_microglia	0.733373
non_CD83_microglia	0.291902
non_CD83_microglia	0.757538
non_CD83_microglia	1.27791

## Sheet: Figure 4F
Figure 4F
Individual	CD83_microglia	Diagnosis	Age	Sex	PMI	IGHG4_P01861_Abundance
Subject_1026	1	Control	95	F	2.5	25.0237
Subject_1375	1	AD	77	M	3.62	24.6312
Subject_1310	0	AD	74	M	2.58	21.1565
Subject_1366	1	AD	75	M	3.83	23.2971
Subject_1508	0	Control	78	M	3.25	23.0628
Subject_1227	1	AD	89	F	2.7	22.9504
Subject_1342	0	AD	80	M	3	22.3688
Subject_1758	1	AD	93	F	2.17	22.9122
Subject_1406	1	AD	85	M	3.5	26.0059
Subject_1430	0	Control	87	M	3.55	22.8628
Subject_1331	0	AD	85	M	3.58	22.471
Subject_1611	1	Control	90	M	5.42	25.4937
Subject_1070	0	Control	74	M	3.25	24.7927
Subject_1632	0	Control	79	M	4.3	21.6637
Subject_0840	0	Control	76	M	2.33	23.781
Subject_0737	0	Control	89	M	5.5	22.2028
Subject_1578	0	AD	93	F	2.92	19.5967
Subject_1448	0	AD	73	M	4.83	23.618
Subject_1618	1	AD	91	M	2.97	22.8337
Subject_0942	0	AD	85	M	3	22.532
Subject_1063	0	Control	79	M	3	23.044
Subject_1349	0	Control	75	F	2.5	23.7668
Subject_1546	0	Control	82	F	2.07	24.1398
Subject_1527	1	AD	84	F	3.33	24.8541
Subject_1760	1	AD	82	F	4	22.5671
Subject_1817	0	Control	87	F	3.08	23.113

## Sheet: Supplementary Figure 1A
Figure S1A
contrast	symbol	p_val	avg_log2FC	pct.1	pct.2	p_val_adj
DA	HSPH1	4.25997685786287e-170	2.90419	0.531	0.448	1.45861607613225e-165
DA	HSPD1	2.7770387312711e-150	2.10224	0.489	0.313	9.50858061587225e-146
DA	HSP90AA1	4.95866868603169e-148	2.37084	0.756	0.721	1.69784815809725e-143
DA	ATP1B3	2.74665219008647e-145	2.19756	0.46	0.363	9.40453709885607e-141
DA	PTGES3	1.25292313714652e-132	1.58304	0.574	0.543	4.29000882158968e-128
DA	P4HA1	7.67962246200024e-125	2.06994	0.75	0.687	2.62950273098888e-120
DA	GNA13	3.31572207479316e-124	1.53514	0.656	0.578	1.13530323840918e-119
DA	ACSL1	2.48739574687556e-122	1.71709	0.886	0.722	8.51684303730192e-118
DA	ELL2	6.65650149146203e-117	1.7238	0.81	0.804	2.2791861106766e-112
DA	DNAJB1	3.85898054248636e-116	2.13725	0.358	0.126	1.32131493774733e-111
DA	RANBP2	1.29272866862879e-113	1.36392	0.608	0.532	4.42630296138499e-109
DA	PDE8A	2.95979828081582e-109	1.55113	0.659	0.63	1.01343493135134e-104
DA	ATP13A3	5.55872616555816e-104	1.37461	0.616	0.536	1.90330783908711e-99
DA	USP36	9.56038942004077e-104	1.32929	0.443	0.278	3.27347733742196e-99
DA	PGK1	1.25842656865558e-103	1.38216	0.616	0.445	4.30885257107671e-99
DA	FRMD4A	9.97531959875855e-102	-1.0181	0.886	0.991	3.41554943061493e-97
DA	MOB4	7.54628180962792e-101	1.35338	0.247	0.227	2.5838468916166e-96
DA	CD83	3.1995787442839e-100	2.78166	0.432	0.118	1.09553576204281e-95
DA	FYB1	3.36779531868505e-98	-0.884676	0.582	0.951	1.15313311711776e-93
DA	P2RY12	2.49538709765143e-95	-1.47381	0.207	0.742	8.54420542235851e-91
DA	NAMPT	2.75375103563564e-94	2.08565	0.608	0.277	9.42884354601644e-90
DA	CLK1	8.4022391623218e-94	1.05424	0.514	0.475	2.87692668917898e-89
DA	GBE1	2.07052262178902e-92	1.54944	0.523	0.456	7.0894694570056e-88
DA	HSPE1	5.53452926574802e-88	1.53852	0.392	0.197	1.89502282059212e-83
DA	REL	1.10492678161314e-86	1.17262	0.736	0.685	3.78326930024339e-82
DA	HSPA9	1.72892780926096e-86	0.984147	0.435	0.329	5.91984881890954e-82
DA	ARHGAP22	2.59747857366188e-86	-1.19848	0.517	0.906	8.89376663621828e-82
DA	ITPR2	2.95880958357764e-86	-0.856419	0.875	0.991	1.01309640141698e-81
DA	FTH1	2.77399064412068e-84	1.59568	0.895	0.734	9.49814396546922e-80
DA	CSF1R	5.10241351168148e-84	-0.911525	0.514	0.91	1.74706638639974e-79
DA	DDX21	7.74344424884992e-83	1.18586	0.509	0.336	2.65135531080621e-78
DA	HSP90AB1	3.63633418560293e-81	1.08566	0.648	0.542	1.24508082515044e-76
DA	BLNK	5.10511283198826e-81	-1.1175	0.349	0.816	1.74799063367278e-76
DA	HIF1A-AS3	2.13519129677809e-80	1.63734	0.668	0.396	7.3108950001682e-76
DA	ESYT2	5.32380930766589e-80	1.34721	0.472	0.328	1.8228723069448e-75
DA	SLC9A9	1.06534761975476e-79	-0.79824	0.73	0.973	3.64775025004029e-75
DA	PALD1	1.48419045968398e-79	-0.959363	0.562	0.922	5.08186813395794e-75
DA	NAV3	2.60564281933169e-77	-1.23392	0.582	0.904	8.92172101339172e-73
DA	SORL1	5.01893091635023e-77	-0.932592	0.724	0.967	1.71848194575832e-72
DA	LINC02232	9.49601915249026e-77	-1.52401	0.227	0.704	3.25143695781267e-72
DA	LRMDA	2.4931412384436e-76	-0.747161	0.98	0.994	8.53651560043088e-72
DA	ANKRD44	1.51169645061871e-75	-0.80412	0.676	0.959	5.17604864691847e-71
DA	TTYH3	4.8033635294621e-75	0.993809	0.364	0.208	1.64467167248782e-70
DA	BNIP3L	7.18784334768312e-75	1.30779	0.554	0.531	2.4611175622467e-70
DA	GAPDH	1.33285979526038e-74	1.0996	0.568	0.422	4.56371193897154e-70
DA	VEGFA	3.08484688999401e-74	1.20048	0.307	0.098	1.05625157513395e-69
DA	DOCK10	1.17467584266656e-73	-0.859119	0.608	0.934	4.02209008529029e-69
DA	AOAH	1.18785214409983e-73	-0.93677	0.526	0.902	4.06720574139783e-69
DA	HIVEP2	4.55559176578993e-73	1.49037	0.565	0.266	1.55983462060647e-68
DA	HIF1A	6.69503604522412e-73	1.26706	0.81	0.761	2.29238034188474e-68
DA	TFRC	7.65316819060539e-73	1.62163	0.435	0.21	2.62044478846328e-68
DA	RNF144B	1.65538800631194e-72	1.45435	0.56	0.51	5.66804853361209e-68
DA	CPED1	4.21167811982218e-72	-1.20489	0.332	0.782	1.44207858822711e-67
DA	AGFG1	8.14703540882085e-72	0.932733	0.625	0.573	2.78954492398026e-67
DA	AC131944.1	2.98208988210154e-70	2.22537	0.554	0.385	1.02106757563157e-65
DA	EPB41L2	5.29974496201212e-70	-0.791609	0.827	0.981	1.81463267499295e-65
DA	NGLY1	5.8154223568897e-70	0.918169	0.46	0.418	1.99120061499903e-65
DA	PDK3	1.32985883729191e-69	0.932021	0.42	0.419	4.55343665888751e-65
DA	FLT1	1.58425310414334e-69	1.96588	0.386	0.166	5.42448262858678e-65
DA	SNX9	2.36267198175851e-69	0.892685	0.548	0.609	8.08978886554113e-65
DA	CHORDC1	1.20919324585781e-68	1.12119	0.469	0.395	4.14027767381716e-64
DA	SOD2	1.2130600116443e-68	0.987927	0.511	0.401	4.15351747987008e-64
DA	BAG3	6.31910644774504e-68	1.51193	0.261	0.095	2.1636620477079e-63
DA	GPBP1	2.94714193858227e-67	0.856099	0.648	0.678	1.00910139977057e-62
DA	MAML3	1.26729514785052e-66	-0.84067	0.685	0.952	4.33921858624019e-62
DA	NFKBID	9.59226634398212e-66	0.950637	0.298	0.145	3.28439199617948e-61
DA	LY86	1.14992900822739e-65	-0.906739	0.401	0.817	3.93735692417057e-61
DA	ATM	1.16454510117525e-65	-0.776274	0.616	0.93	3.98740242642407e-61
DA	NR4A2	1.67298710545246e-65	1.17302	0.239	0.063	5.72830784906924e-61
DA	DNAJA4	4.68785329758118e-65	1.33082	0.173	0.102	1.60512096909179e-60
DA	NOP58	6.50952238978897e-65	0.831343	0.398	0.31	2.22886046626374e-60
DA	CEMIP2	7.04561712605096e-65	1.51252	0.523	0.238	2.41241930395985e-60
DA	SYNDIG1	1.18852903938069e-64	-1.44669	0.418	0.809	4.06952343083949e-60
DA	DNAJB6	1.4899651333621e-64	0.819948	0.554	0.628	5.10164061663185e-60
DA	CCNL1	3.26858317559777e-64	0.834301	0.651	0.557	1.11916287932468e-59
DA	ST13	4.38647974661467e-64	0.898935	0.418	0.308	1.50193066524086e-59
DA	SERPINH1	6.49212731091388e-64	1.37915	0.185	0.05	2.22290439125691e-59
DA	CX3CR1	3.68324278934392e-62	-1.3352	0.145	0.579	1.26114233107136e-57
DA	INPP5D	3.87952284844376e-62	-0.672508	0.705	0.958	1.32834862330714e-57
DA	CSGALNACT1	4.55092074908804e-62	-1.14281	0.506	0.865	1.55823526448774e-57
DA	FOSL2	1.80787528259988e-61	1.15604	0.324	0.07	6.19016496762198e-57
DA	SDCBP	6.33271205803742e-61	1.05071	0.509	0.408	2.16832060867201e-56
DA	RNMT	1.55857046068827e-60	0.893347	0.469	0.421	5.33654525739662e-56
DA	FOXN3	1.90866016746253e-60	-0.597485	0.884	0.991	6.5352524133917e-56
DA	SLC8A1	1.05950228052756e-59	-0.71518	0.776	0.971	3.62773580852638e-55
DA	STAT3	1.82633412489577e-59	0.84099	0.741	0.706	6.25336804364313e-55
DA	SIPA1L1	7.7562341045028e-59	1.2786	0.744	0.735	2.65573455738176e-54
DA	HSPB1	1.03694159902753e-58	1.44893	0.349	0.212	3.55048803507025e-54
DA	UBXN2B	1.3475750206784e-58	0.835112	0.511	0.502	4.61409687080285e-54
DA	ATP6V1C1	1.63095924553522e-58	0.834658	0.472	0.429	5.58440445671259e-54
DA	B3GNT5	1.64279899223819e-58	1.01138	0.545	0.529	5.62494374942357e-54
DA	SPECC1	4.96023878322279e-58	-0.915998	0.366	0.773	1.69838575937548e-53
DA	ELMO1	6.53069973893503e-58	-0.530748	0.878	0.992	2.23611159061136e-53
DA	GLUL	1.17989499644116e-57	1.3215	0.619	0.473	4.03996046781453e-53
DA	SYTL3	1.26759990611917e-57	1.17887	0.511	0.44	4.34026207855205e-53
DA	LRRK1	1.51689405565765e-57	-0.808391	0.415	0.809	5.19384524657179e-53
DA	ZNF710	1.65924236751448e-57	-0.741186	0.412	0.807	5.68124586636957e-53
DA	EPB41L3	1.97799818900369e-57	0.977721	0.756	0.792	6.77266579914865e-53
DA	SPP1	4.04412821813805e-57	1.56977	0.918	0.803	1.38470950189047e-52
DA	IFRD1	4.26981484486874e-57	0.903067	0.386	0.315	1.46198460288306e-52
DA	TBXAS1	5.46412423054827e-57	-0.598108	0.795	0.975	1.87091613653973e-52
DA	IRAK2	5.79184162285031e-57	0.839973	0.27	0.205	1.98312657166395e-52
DA	SLCO2B1	1.49797862263274e-56	-0.49241	0.662	0.944	5.12907880389451e-52
DA	PLXDC2	3.29360857822183e-56	-0.519753	0.991	0.997	1.12773157718316e-51
DA	NR4A3	4.41363841878838e-56	1.56008	0.207	0.021	1.51122979459314e-51
DA	ITSN1	7.00741349471301e-56	0.994973	0.386	0.378	2.39933838058973e-51
DA	UGCG	1.08396058432148e-55	1.05449	0.574	0.575	3.71148104071674e-51
DA	NUP58	1.21895781677164e-55	0.792516	0.403	0.315	4.1737115646261e-51
DA	FAM210A	2.18000402787477e-55	1.01273	0.347	0.203	7.46433379144321e-51
DA	LHFPL2	2.22362900572919e-55	-0.831467	0.645	0.924	7.61370571561673e-51
DA	AL392172.2	2.23251131170807e-55	-0.906065	0.338	0.745	7.64411873128843e-51
DA	UBA1	6.56967352777232e-55	0.740814	0.304	0.217	2.24945621590924e-50
DA	JARID2	1.22549213883843e-54	0.917581	0.591	0.631	4.19608508338277e-50
DA	JAK2	1.6081750856936e-54	-0.513734	0.435	0.812	5.5063914934149e-50
DA	MBOAT7	1.92548484233474e-54	0.818637	0.273	0.198	6.59286010015414e-50
DA	SPAG9	3.13064630005699e-54	0.690001	0.605	0.604	1.07193329313951e-49
DA	ABCC4	4.30920063586755e-54	-0.66721	0.582	0.901	1.47547029772105e-49
DA	HNRNPU	5.54403969764576e-54	0.613807	0.648	0.727	1.89827919247391e-49
DA	LIMD1	5.86431685080893e-54	0.860262	0.401	0.35	2.00794208971698e-49
DA	FLI1	7.02238693944732e-54	-0.763651	0.543	0.875	2.40446528806676e-49
DA	ENO1	1.68669587902837e-53	0.843201	0.46	0.323	5.77524668979312e-49
DA	MAP3K5	1.88970459337797e-53	-0.591011	0.534	0.876	6.47034852772618e-49
DA	BTAF1	2.12903212989056e-53	0.695543	0.631	0.629	7.28980601274527e-49
DA	BCAT1	2.28824999591805e-53	1.03985	0.474	0.41	7.8349679860234e-49
DA	ST6GAL1	2.96540344294272e-53	-0.735492	0.847	0.982	1.01535413886359e-48
DA	MAML2	3.89085931083059e-53	-0.550057	0.798	0.978	1.33223022802839e-48
DA	FAM49A	4.37000344402598e-53	0.756829	0.466	0.553	1.4962891792345e-48
DA	MALT1	6.08312864012286e-53	0.919177	0.463	0.402	2.08286324637807e-48
DA	SYK	6.43458418375459e-53	-0.488124	0.614	0.917	2.20320162451757e-48
DA	MED13L	7.04073614788623e-53	-0.510741	0.821	0.983	2.41074805703625e-48
DA	CHD1	9.36644021627105e-53	0.754682	0.631	0.679	3.20706913005121e-48
DA	TNFRSF1B	1.35639646060341e-52	0.812955	0.625	0.65	4.64430148110608e-48
DA	HDAC9	1.85760642929739e-52	-0.889733	0.534	0.869	6.36044441391427e-48
DA	ADAM9	2.49908656663601e-52	0.799158	0.562	0.546	8.55687240416171e-48
DA	LPCAT1	2.79542100689263e-52	0.848906	0.338	0.218	9.57152152760036e-48
DA	STIP1	3.72680144178238e-52	0.76897	0.324	0.241	1.27605681366629e-47
DA	LNCAROD	5.40586608513861e-52	-1.02386	0.503	0.84	1.85096854755146e-47
DA	UBC	6.19740253972419e-52	1.08644	0.574	0.403	2.12199062960156e-47
DA	CYBB	6.93211497894411e-52	-0.650782	0.332	0.723	2.37355616879046e-47
DA	GMDS-DT	7.01889576160701e-52	-1.01105	0.233	0.637	2.40326990877424e-47
DA	SLC2A3	1.1611146820546e-51	1.68878	0.614	0.343	3.97565667135495e-47
DA	GK	1.32852732384248e-51	1.18728	0.486	0.328	4.54887755683665e-47
DA	SFMBT2	1.5144230772548e-51	-0.643267	0.795	0.977	5.18538461652044e-47
DA	INSIG2	2.99991185714307e-51	0.682446	0.301	0.3	1.02716981988579e-46
DA	CACYBP	3.42179783614417e-51	0.839007	0.307	0.174	1.17162357909576e-46
DA	FNDC3A	3.97975457914773e-51	0.60959	0.619	0.757	1.36266796790018e-46
DA	FOXP2	4.11905089143534e-51	-1.24713	0.389	0.753	1.41036302522746e-46
DA	IGSF21	4.28677835862099e-51	-0.866366	0.486	0.837	1.46779290999183e-46
DA	MYO1E	4.30033301128098e-51	1.1805	0.511	0.501	1.47243402306261e-46
DA	TIAM1	4.78905470129746e-51	-0.775253	0.315	0.71	1.63977232972425e-46
DA	NFKB1	9.37635730778406e-51	0.895506	0.517	0.495	3.21046474218526e-46
DA	RASGEF1B	9.97661599800855e-51	0.974215	0.298	0.189	3.41599331771813e-46
DA	FXR1	1.54991261688658e-50	0.619981	0.503	0.558	5.30690080021965e-46
DA	SHTN1	2.00747478049527e-50	-0.780444	0.597	0.893	6.8735936484158e-46
DA	ZEB2	2.00962726202521e-50	-0.594443	0.696	0.946	6.88096374517432e-46
DA	TBC1D5	2.91614047316823e-50	-0.53034	0.702	0.949	9.98486498012803e-46
DA	LINC01374	3.42946648936021e-50	-1.16114	0.312	0.701	1.17424932595694e-45
DA	HSPA8	4.88126488550483e-50	0.830347	0.304	0.22	1.67134509679685e-45
DA	COPA	9.04720111013203e-50	0.663718	0.528	0.555	3.09776166010921e-45
DA	GRAMD1B	1.08040239500168e-49	0.763413	0.486	0.593	3.69929780048574e-45
DA	RCSD1	2.80103210630385e-49	-0.821629	0.401	0.773	9.59073393198438e-45
DA	AL133259.1	3.63966724428953e-49	0.880627	0.153	0.02	1.24622206444473e-44
DA	LINC01141	3.83067411452115e-49	-1.00051	0.125	0.503	1.31162281681204e-44
DA	FTL	3.87578335689135e-49	1.13646	0.787	0.749	1.3270682213996e-44
DA	SAT1	5.43393267285293e-49	1.03032	0.884	0.937	1.86057854718484e-44
DA	LDHA	5.47903305224493e-49	0.796096	0.332	0.223	1.87602091708867e-44
DA	RIPK2	6.04492499049519e-49	0.86757	0.318	0.227	2.06978231674555e-44
DA	PRKAG2	7.12698785232235e-49	0.617417	0.597	0.772	2.44028064063517e-44
DA	MAF	7.89167160270656e-49	-0.778978	0.366	0.747	2.70210835676673e-44
DA	DOCK8	1.53821789058378e-48	-0.610924	0.886	0.987	5.26685805735885e-44
DA	CYTH1	1.88483118283451e-48	0.688319	0.653	0.68	6.45366197002538e-44
DA	ERO1A	3.52120639288864e-48	0.880803	0.358	0.273	1.20566106892507e-43
DA	PPP1CB	3.61627357433697e-48	0.720211	0.554	0.5	1.23821207185298e-43
DA	APBB1IP	7.44800009827795e-48	-0.540672	0.801	0.976	2.55019523365037e-43
DA	AL357522.1	1.43831653532155e-47	-0.841327	0.344	0.723	4.92479581694099e-43
DA	PNRC1	1.47443041746429e-47	0.658517	0.429	0.365	5.04844974939772e-43
DA	ZBTB20	1.49473939620788e-47	-0.79915	0.585	0.883	5.11798769261578e-43
DA	ARHGEF6	1.69378536794726e-47	-0.751837	0.244	0.631	5.79952109985143e-43
DA	MIR99AHG	1.76028842335736e-47	-0.700574	0.398	0.766	6.02722756157559e-43
DA	IVNS1ABP	6.09655535873698e-47	0.627712	0.389	0.358	2.08746055483154e-42
DA	MTCH1	1.01975223313769e-46	0.75147	0.423	0.332	3.49163164626345e-42
DA	FNIP2	2.92037054226728e-46	0.720522	0.585	0.664	9.99934873672318e-42
DA	ZMIZ1	3.64019595205832e-46	0.644778	0.494	0.501	1.24640309398477e-41
DA	VSIR	4.85230901555018e-46	-0.679932	0.273	0.651	1.66143060692438e-41
DA	TCP1	5.347144618916e-46	0.648646	0.253	0.156	1.83086231751684e-41
DA	MEF2A	6.74643124211478e-46	-0.506246	0.963	0.996	2.3099780573001e-41
DA	TAB2	7.27035660924078e-46	-0.600057	0.597	0.894	2.48937010300404e-41
DA	SH3BP5	9.07400359571939e-46	0.955747	0.256	0.099	3.10693883117432e-41
DA	IER5	1.06472341226705e-45	0.915486	0.21	0.096	3.64561296360239e-41
DA	MAP4K3	1.46081995822632e-45	0.553165	0.56	0.646	5.00184753696692e-41
DA	MCF2L	1.60366272036609e-45	-0.628867	0.426	0.783	5.4909411545335e-41
DA	A2M	1.79167572542129e-45	-0.849132	0.372	0.739	6.13469768384248e-41
DA	LPAR6	1.89230165871155e-45	-0.514622	0.5	0.834	6.47924087942834e-41
DA	ZFP36L2	2.77120776759877e-45	-0.952328	0.27	0.647	9.48861539625819e-41
DA	FGD2	3.85771974029278e-45	-0.406388	0.438	0.782	1.32088323907625e-40
DA	RGL1	4.11229209902686e-45	1.04555	0.489	0.482	1.4080488147068e-40
DA	TAF1D	4.19303649205097e-45	0.655772	0.699	0.665	1.43569569487825e-40
DA	DDX24	4.5817345100646e-45	0.60164	0.381	0.369	1.56878589624612e-40
DA	MB21D2	7.73194914879131e-45	1.16293	0.403	0.246	2.64741938854615e-40
DA	H3F3A	7.89763877824182e-45	0.705658	0.469	0.434	2.70415151767e-40
DA	PLCG2	8.46670999143506e-45	0.852628	0.864	0.927	2.89900150106736e-40
DA	FCGR2A	1.5634716397617e-44	0.838058	0.54	0.533	5.35332689454407e-40
DA	CHSY1	2.10822945363987e-44	0.901769	0.71	0.666	7.21857764926293e-40
DA	ATP8B4	2.16142087758533e-44	-0.32641	0.736	0.954	7.40070508485218e-40
DA	LONP1	2.64852890306914e-44	0.550851	0.205	0.138	9.06856296410873e-40
DA	WDR45B	3.49112538705098e-44	0.662716	0.355	0.267	1.19536133252626e-39
DA	ETV5	4.90614723129884e-44	-0.728333	0.196	0.562	1.67986481199672e-39
DA	RLF	5.31862700484839e-44	0.633813	0.616	0.619	1.82109788646009e-39
DA	MORF4L2	6.82313062594111e-44	0.690615	0.358	0.281	2.33623992632224e-39
DA	WDFY2	7.22563694114668e-44	-0.598212	0.435	0.784	2.47405808864862e-39
DA	CYTIP	7.29451660457837e-44	0.842741	0.281	0.208	2.49764248540763e-39
DA	RYR1	8.58985031522543e-44	-0.684643	0.378	0.739	2.94116474793319e-39
DA	NUDC	9.34942762476324e-44	0.602602	0.27	0.191	3.20124401871893e-39
DA	HSPA1B	1.11707992051179e-43	1.02781	0.455	0.312	3.82488164783236e-39
DA	TCF4	1.22356759835212e-43	0.722912	0.807	0.857	4.18949545675765e-39
DA	LINC02798	1.33397957134622e-43	-0.769271	0.432	0.78	4.56754605228946e-39
DA	TMSB4X	1.55997796720292e-43	0.929478	0.722	0.681	5.34136455970281e-39
DA	CTNNB1	2.01414604480052e-43	0.52417	0.509	0.587	6.89643605739696e-39
DA	PDK1	2.68847452171643e-43	0.773818	0.412	0.323	9.20533676235706e-39
DA	RIN2	4.17147442252938e-43	-0.611159	0.381	0.736	1.42831284227406e-38
DA	RAPGEF1	4.50529400884379e-43	0.711973	0.81	0.9	1.54261266862811e-38
DA	DLEU1	5.73681911775973e-43	-0.762806	0.75	0.945	1.96428686592093e-38
DA	APPL2	7.20657333398986e-43	-0.664168	0.446	0.789	2.46753070955813e-38
DA	OTULINL	1.23370933746032e-42	-0.685749	0.247	0.612	4.22422077146415e-38
DA	CYFIP1	1.34252199492582e-42	-0.606642	0.673	0.92	4.596795310626e-38
DA	PSME4	1.3530527579436e-42	0.608831	0.551	0.642	4.6328526431989e-38
DA	FAM13A	2.28883206954514e-42	0.874464	0.673	0.795	7.83696100612255e-38
DA	DDX3X	2.61242981890857e-42	0.60446	0.452	0.436	8.94495969994293e-38
DA	ABR	3.16958935606781e-42	-0.594522	0.764	0.956	1.08526739551762e-37
DA	SMCHD1	6.12139903513252e-42	0.64357	0.651	0.668	2.09596702962938e-37
DA	MYO1F	8.31164209901423e-42	-0.461224	0.469	0.799	2.84590625470247e-37
DA	ARHGAP25	9.10993013744236e-42	-0.591179	0.446	0.785	3.11924007906026e-37
DA	HK2	1.10198849802383e-41	0.902894	0.477	0.406	3.7732086172336e-37
DA	MYCBP2	1.19728412339125e-41	-0.491861	0.741	0.952	4.09950083849166e-37
DA	DNAJA1	1.69268720542779e-41	0.679924	0.398	0.314	5.79576099138475e-37
DA	KIF16B	2.22918860426677e-41	0.578151	0.571	0.69	7.63274178100943e-37
DA	CLIC2	2.23806342488775e-41	0.974928	0.239	0.15	7.66312916681566e-37
DA	PGM5	3.10202015928892e-41	-0.739811	0.173	0.525	1.06213170254053e-36
DA	LINC02712	3.18044539758199e-41	-1.23908	0.077	0.396	1.08898450413207e-36
DA	PLEK	3.75639514862103e-41	0.774566	0.327	0.368	1.28618969888784e-36
DA	AC084871.1	5.19497718014836e-41	1.07381	0.321	0.145	1.7787601864828e-36
DA	SNAP23	6.47433206267193e-41	0.662704	0.46	0.499	2.21681129825887e-36
DA	TPT1	8.6034857519707e-41	0.913532	0.585	0.494	2.94583352147477e-36
DA	SH3KBP1	9.41506606033286e-41	-0.46723	0.659	0.917	3.22371861905797e-36
DA	MAPRE2	1.50215977201362e-40	0.615346	0.369	0.469	5.14339505937464e-36
DA	LRRC8C	1.73025985300726e-40	-0.66418	0.301	0.656	5.92440973669687e-36
DA	PAPOLG	1.81624320210143e-40	0.862688	0.469	0.362	6.21881672399529e-36
DA	GATM	1.8805472373317e-40	0.744798	0.284	0.248	6.43899374062375e-36
DA	RNF213	2.03220691863705e-40	-0.332879	0.472	0.788	6.95827648941326e-36
DA	SERF2	2.22430423240928e-40	0.609222	0.358	0.302	7.61601769176937e-36
DA	TBC1D4	2.36618051493642e-40	-0.808372	0.287	0.644	8.10180208314231e-36
DA	PTGDS	2.54341521512405e-40	0.487179	0.298	0.364	8.70865369658473e-36
DA	SNAP25	2.65665148971404e-40	0.690545	0.304	0.279	9.09637470078089e-36
DA	FAM110B	2.85091964301156e-40	1.12399	0.429	0.327	9.76154885767157e-36
DA	SRGAP2B	3.58954006111139e-40	-0.483573	0.713	0.939	1.22905851692454e-35
DA	OLR1	3.78943337363994e-40	0.938504	0.466	0.389	1.29750198713432e-35
DA	KLHL6	4.09044894027193e-40	0.934271	0.474	0.45	1.40056971714911e-35
DA	UBE2D3	7.70451814400983e-40	0.505635	0.673	0.748	2.63802701250896e-35
DA	IL6ST	9.21981699926707e-40	-0.721646	0.571	0.857	3.15686534054904e-35
DA	TTC17	1.01980422786514e-39	-0.441017	0.5	0.815	3.49180967621023e-35
DA	AC025569.1	1.0326563786892e-39	-0.909161	0.088	0.407	3.5358154406318e-35
DA	PCNX2	1.41221691535819e-39	-0.579562	0.551	0.851	4.83543071818644e-35
DA	FOXK2	1.60785322819577e-39	0.654056	0.455	0.462	5.50528945334231e-35
DA	NR4A1	1.72499316767336e-39	0.816796	0.173	0.026	5.9063766061136e-35
DA	GLDN	1.79014014693141e-39	-0.789604	0.307	0.659	6.12943986309316e-35
DA	HSPA1A	2.89107816547895e-39	1.16559	0.565	0.434	9.89905163859994e-35
DA	CTTNBP2	3.03539036511495e-39	-0.472712	0.489	0.806	1.03931766101536e-34
DA	SRGN	3.66219297264902e-39	1.13025	0.696	0.57	1.25393487383502e-34
DA	ST3GAL6	3.86648902181146e-39	-0.523299	0.335	0.678	1.32388584106824e-34
DA	MCL1	4.62658499628513e-39	0.685296	0.344	0.241	1.58414270272803e-34
DA	EIF1	5.71477320123698e-39	0.611966	0.423	0.365	1.95673834410354e-34
DA	CCDC18-AS1	5.98314237934899e-39	-0.651436	0.344	0.69	2.04862795068909e-34
DA	SKAP2	6.14966497063387e-39	-0.584248	0.668	0.913	2.10564528594504e-34
DA	MAT2A	1.33249464668464e-38	0.678788	0.429	0.375	4.56246167024822e-34
DA	KDM4B	1.38158525290967e-38	0.506706	0.531	0.624	4.73054790596272e-34
DA	PKM	1.95166574641694e-38	0.683659	0.457	0.374	6.68250351573162e-34
DA	PLCL2	1.98873190327885e-38	-0.444504	0.469	0.787	6.80941803682679e-34
DA	CHD9	2.07573101270933e-38	-0.408508	0.736	0.948	7.10730298751673e-34
DA	MFSD1	2.26464496751521e-38	0.452047	0.491	0.561	7.75414436877209e-34
DA	ATP2A2	2.31378782024536e-38	0.656978	0.503	0.523	7.9224094965201e-34
DA	MCF2L2	2.48311373437876e-38	0.740078	0.429	0.445	8.50218142651287e-34
DA	AC008957.2	2.55297813716286e-38	0.588023	0.42	0.511	8.74139714164565e-34
DA	DOCK2	2.7140302813102e-38	-0.517794	0.795	0.961	9.29283968320611e-34
DA	DEPTOR	3.37675915068011e-38	-0.873375	0.125	0.451	1.15620233319287e-33
DA	RASGEF1C	4.07153053060754e-38	-1.10226	0.239	0.578	1.39409205368002e-33
DA	SEC24A	4.63791881778851e-38	0.626559	0.264	0.206	1.58802340321079e-33
DA	USPL1	5.76999398957418e-38	0.626561	0.358	0.351	1.9756459420302e-33
DA	FCHSD2	6.07013917129619e-38	-0.319703	0.773	0.963	2.07841565225182e-33
DA	FAM162A	7.24628733641858e-38	0.843758	0.261	0.158	2.48112878398972e-33
DA	NSMAF	8.50553023448537e-38	0.650491	0.534	0.492	2.91229355228779e-33
DA	AC087564.1	8.90543898183776e-38	-1.06972	0.131	0.457	3.04922230738125e-33
DA	LRMP	1.14830082399417e-37	-0.566761	0.295	0.636	3.93178202135603e-33
DA	TANC1	1.46427712674255e-37	-0.915794	0.159	0.492	5.01368488196649e-33
DA	EXOC4	1.82114668202903e-37	-0.571964	0.628	0.891	6.2356062392674e-33
DA	C3	1.83994673782559e-37	-0.590664	0.568	0.856	6.29997763031483e-33
DA	UBE2F	2.12095176342289e-37	0.536284	0.438	0.477	7.26213883795998e-33
DA	CREM	2.49089667750883e-37	0.955967	0.483	0.309	8.52883022379023e-33
DA	FAM102B	2.63301642806507e-37	0.531773	0.486	0.559	9.0154482496948e-33
DA	TRA2B	2.80628269090534e-37	0.507809	0.568	0.623	9.60871193365988e-33
DA	ARHGAP15	3.25911269274746e-37	-0.529046	0.798	0.963	1.11592018599673e-32
DA	BAZ2B	4.24108932122588e-37	-0.44564	0.634	0.896	1.45214898358774e-32
DA	FMNL3	4.4189295970846e-37	-0.456019	0.497	0.806	1.51304149404177e-32
DA	CSNK1A1	5.21408245853389e-37	0.477871	0.75	0.795	1.78530183380201e-32
DA	TMSB10	6.08214434855931e-37	0.846546	0.503	0.395	2.08252622494671e-32
DA	MGAT4A	6.38447050685014e-37	-0.415357	0.764	0.955	2.18604270154549e-32
DA	IL13RA1	7.36458373008937e-37	-0.514224	0.403	0.732	2.5216334691826e-32
DA	WDFY4	8.63706190672085e-37	-0.554011	0.52	0.823	2.95732999686122e-32
DA	KCNQ1	1.16126916888424e-36	-0.674505	0.312	0.652	3.97618563425963e-32
DA	KHDRBS3	1.21710356036648e-36	-1.00058	0.349	0.681	4.16736259069483e-32
DA	SLC2A5	1.38662365257116e-36	0.912487	0.67	0.7	4.74779938640367e-32
DA	YEATS2	1.56055124068903e-36	0.641782	0.503	0.458	5.34332744811923e-32
DA	ATP1B1	1.64181282863777e-36	0.713733	0.412	0.334	5.62156712525571e-32
DA	ARL15	1.75439319646985e-36	-0.511787	0.548	0.842	6.00704230471278e-32
DA	GNA12	2.02329313928409e-36	0.650191	0.381	0.359	6.92775570890871e-32
DA	IL1RAP	2.0318694939426e-36	0.738088	0.545	0.574	6.95712114725945e-32
DA	RNF145	2.49141613247021e-36	0.456407	0.594	0.672	8.530608837578e-32
DA	LPCAT2	2.60967012276319e-36	-0.529048	0.614	0.882	8.93551050034115e-32
DA	RAB31	2.67141398715408e-36	0.724254	0.778	0.842	9.14692149201556e-32
DA	CLEC7A	2.91760315117889e-36	0.511524	0.491	0.543	9.98987318963653e-32
DA	OPRM1	3.19886987983551e-36	0.648887	0.349	0.42	1.09529304685568e-31
DA	GPI	3.82893257023201e-36	0.630995	0.375	0.301	1.31102651204744e-31
DA	MBNL1	3.87259456946775e-36	-0.441482	0.847	0.98	1.32597638058576e-31
DA	FKBP4	4.19756024711229e-36	0.631145	0.188	0.107	1.43724462861125e-31
DA	ATP6V1B2	6.03814323124934e-36	0.472046	0.457	0.505	2.06746024237977e-31
DA	ENTPD1	6.22397905192174e-36	-0.421136	0.52	0.82	2.131090427378e-31
DA	HDAC8	6.95429763998365e-36	-0.450953	0.361	0.682	2.3811515119304e-31
DA	HS3ST4	7.57462918180062e-36	-0.743593	0.571	0.846	2.59355303184853e-31
DA	MAGT1	8.42320908124929e-36	0.570933	0.29	0.235	2.88410678941976e-31
DA	SRGAP3	9.98778052617516e-36	-0.567441	0.307	0.635	3.41981605216238e-31
DA	SUCLG2	1.25177577478206e-35	-0.541317	0.42	0.742	4.28608025285377e-31
DA	ZFAND5	1.34992479725316e-35	0.490987	0.264	0.233	4.62214250579482e-31
DA	AC011933.4	1.46288060431829e-35	0.756325	0.46	0.417	5.00890318918584e-31
DA	WDR70	1.53150981533687e-35	-0.469459	0.52	0.817	5.24388960771344e-31
DA	ARFGAP3	1.71076897565812e-35	0.579524	0.352	0.298	5.85767297265342e-31
DA	NRIP1	1.80371050215098e-35	-0.532685	0.534	0.828	6.17590475936497e-31
DA	AFF4	1.88000960640629e-35	0.448516	0.526	0.579	6.43715289233514e-31
DA	PRRC2C	1.90344653816805e-35	0.433756	0.724	0.793	6.5174009466874e-31
DA	GNAS	2.25427744453819e-35	0.466874	0.716	0.77	7.71864597009876e-31
DA	HMOX1	2.30654682134368e-35	0.953938	0.244	0.194	7.89761631628075e-31
DA	KLF6	2.40951720843113e-35	0.644832	0.457	0.396	8.25018692166818e-31
DA	MYO1G	2.84662140551741e-35	0.582812	0.17	0.084	9.74683169249161e-31
DA	SLC39A11	3.39129539348015e-35	-0.577817	0.384	0.71	1.1611795427276e-30
DA	TNRC18	4.39043280585537e-35	-0.384982	0.514	0.811	1.50328419272488e-30
DA	LRBA	4.47144792105503e-35	-0.503971	0.463	0.774	1.53102376816924e-30
DA	CDK6	4.87636783566458e-35	-0.669548	0.349	0.679	1.66966834693155e-30
DA	FCER1G	5.59560337897994e-35	0.45783	0.27	0.273	1.91593459696273e-30
DA	NDST2	8.19633075887665e-35	0.433641	0.142	0.115	2.80642365183936e-30
DA	ANOS1	1.072470503846e-34	-0.708809	0.304	0.635	3.67213900516869e-30
DA	PFKFB3	1.08365592786828e-34	0.79972	0.716	0.702	3.71043789702099e-30
DA	ZNF292	1.30881093068396e-34	0.548698	0.741	0.811	4.48136862666188e-30
DA	ZNF331	1.37639877418998e-34	1.10533	0.276	0.263	4.7127894028265e-30
DA	GOLGA4	1.46866219978718e-34	0.822464	0.841	0.8	5.02869937207132e-30
DA	ILF3	1.60497667680451e-34	0.391136	0.29	0.315	5.49544014137864e-30
DA	TTC7A	1.97622637266024e-34	-0.294531	0.452	0.758	6.76659909998866e-30
DA	CARD11	2.079212116852e-34	-0.771958	0.224	0.552	7.11922228810123e-30
DA	IL1B	2.42284741179565e-34	1.53519	0.179	0.082	8.2958295379883e-30
DA	DIAPH2	2.42285815182596e-34	-0.437721	0.784	0.958	8.29586631185208e-30
DA	TENM4	2.74440646859406e-34	-0.669939	0.324	0.651	9.39684774846607e-30
DA	ZNF846	3.40407954707112e-34	-0.668253	0.256	0.584	1.16555683691715e-29
DA	BCAS2	3.72724782607706e-34	0.833061	0.222	0.091	1.27620965564879e-29
DA	HSPA4	4.29419781161578e-34	0.570588	0.338	0.323	1.47033333069724e-29
DA	SLC7A5	4.44191776988506e-34	0.94006	0.443	0.248	1.52091264440864e-29
DA	MAP4K4	4.49058029386142e-34	-0.439355	0.69	0.92	1.53757469261815e-29
DA	BICRAL	4.70176339935853e-34	-0.562006	0.256	0.575	1.60988378794036e-29
DA	ARID1A	5.10030523662519e-34	-0.414028	0.426	0.734	1.74634451302047e-29
DA	ASAH1	6.32375294763189e-34	0.592703	0.56	0.584	2.16525300926916e-29
DA	MIR646HG	6.55382917391915e-34	-0.817434	0.384	0.703	2.24403110914992e-29
DA	ZNF609	6.72291559999146e-34	-0.606352	0.517	0.808	2.30192630143708e-29
DA	ELL	6.98709889220146e-34	0.512959	0.344	0.345	2.39238266068978e-29
DA	EEF1A1	7.28281384044985e-34	0.673666	0.625	0.586	2.49363545897003e-29
DA	CHMP1B	8.04826394264972e-34	0.539065	0.139	0.093	2.75572557396326e-29
DA	TBC1D1	8.61549711840838e-34	-0.539746	0.523	0.815	2.94994621334303e-29
DA	GABARAPL1	1.13345724803825e-33	0.63668	0.259	0.137	3.88095761728298e-29
DA	ERGIC1	1.24545807896349e-33	0.567603	0.477	0.471	4.26444846237098e-29
DA	PLEKHA2	1.29764481250205e-33	0.432105	0.548	0.643	4.44313583800702e-29
DA	PTPN1	1.3528876817261e-33	0.755913	0.491	0.418	4.63228742223017e-29
DA	CAMK1D	1.46360318332949e-33	-0.604617	0.528	0.818	5.01137729972016e-29
DA	OGT	1.4656373372844e-33	0.275805	0.42	0.535	5.01834224286178e-29
DA	SRGAP2	1.61493761317175e-33	-0.455339	0.938	0.991	5.52954638750007e-29
DA	SARAF	1.6181103768511e-33	0.44203	0.463	0.494	5.54040993033816e-29
DA	CACNB4	1.62641001250166e-33	-0.852374	0.236	0.56	5.56882788280569e-29
DA	C6orf62	2.20953217696995e-33	-0.448636	0.267	0.576	7.56543817394511e-29
DA	PHF20	2.26015404961473e-33	0.512679	0.625	0.663	7.73876746588082e-29
DA	TBCK	2.3167369944309e-33	-0.512621	0.335	0.653	7.9325074689314e-29
DA	TOM1	2.59356797588576e-33	0.554427	0.295	0.231	8.88037674943285e-29
DA	CHD2	2.60527370402802e-33	0.58893	0.753	0.78	8.92045716259194e-29
DA	NCOA3	3.56221846670318e-33	-0.410011	0.511	0.8	1.21970360299917e-28
DA	RASSF8	3.94030170886168e-33	-0.725964	0.423	0.735	1.34915930511424e-28
DA	LIMK2	4.04409945883697e-33	0.832052	0.511	0.392	1.38469965470578e-28
DA	CDYL	4.13413764386694e-33	-0.398466	0.438	0.742	1.41552872926004e-28
DA	MAN2A1	4.56169832255871e-33	0.802544	0.614	0.744	1.5619255056441e-28
DA	MEF2C	5.45090913523184e-33	-0.429536	0.903	0.987	1.86639128790338e-28
DA	GIT2	7.44643164957273e-33	-0.393724	0.312	0.618	2.5496581968137e-28
DA	MSN	8.07179414262032e-33	0.690881	0.548	0.604	2.7637823144332e-28
DA	SKI	8.11571656068477e-33	-0.386275	0.449	0.75	2.77882135037847e-28
DA	LRRC8D	1.06093979608355e-32	-0.560947	0.327	0.644	3.63265786179007e-28
DA	INPP4A	1.16357247604697e-32	0.442007	0.611	0.698	3.98407215798483e-28
DA	AP000331.1	1.16772551729241e-32	0.70727	0.415	0.394	3.99829217120921e-28
DA	MDH1	1.18767972700264e-32	0.537805	0.253	0.199	4.06661538525703e-28
DA	MVB12B	1.25077352571135e-32	-0.471574	0.477	0.776	4.28264855203565e-28
DA	PEAK1	1.30223483797145e-32	0.551652	0.605	0.699	4.45885208521426e-28
DA	SENP6	1.33824926468705e-32	-0.344122	0.534	0.815	4.58216548228846e-28
DA	UVRAG	1.40070272552683e-32	-0.442729	0.608	0.869	4.79600613220385e-28
DA	PABPC1	1.47634517863984e-32	0.479202	0.625	0.673	5.05500589166282e-28
DA	ATG4C	1.6002986700037e-32	-0.572379	0.273	0.59	5.47942264609267e-28
DA	RASSF4	1.83919838917834e-32	-0.49868	0.355	0.669	6.29741528454665e-28
DA	CACNA1A	1.86595882246159e-32	-0.664274	0.284	0.602	6.38904300810847e-28
DA	SNX29	1.88694027290421e-32	-0.348792	0.67	0.906	6.46088349442402e-28
DA	B2M	2.33246267236836e-32	0.536508	0.616	0.652	7.98635219018928e-28
DA	RABGAP1L	2.57080928457208e-32	-0.564059	0.602	0.863	8.80245099037479e-28
DA	YTHDC1	2.89249578722054e-32	0.422812	0.483	0.482	9.90390557544314e-28
DA	R3HDM2	3.04526811126092e-32	-0.398729	0.443	0.741	1.04269980129574e-27
DA	ARID1B	3.14194187787066e-32	-0.311879	0.713	0.929	1.07580089898291e-27
DA	SYT1	3.27618595042064e-32	0.753771	0.577	0.518	1.12176606942403e-27
DA	TMEM156	3.31976458554759e-32	-0.566816	0.352	0.668	1.1366873940915e-27
DA	SOAT1	3.43634067549785e-32	0.277677	0.474	0.606	1.17660304729046e-27
DA	DNM2	3.48269004970397e-32	0.354003	0.571	0.683	1.19247307301864e-27
DA	WSB1	3.62747516352269e-32	0.534906	0.795	0.838	1.24204749599017e-27
DA	RAD51B	3.64041160522435e-32	-0.802822	0.534	0.808	1.24647693362882e-27
DA	AHSA1	4.43365408502085e-32	0.522332	0.224	0.165	1.51808315871114e-27
DA	APP	4.67312943457322e-32	0.816095	0.44	0.413	1.60007951839787e-27
DA	NFIA	4.69016621941008e-32	-0.539746	0.403	0.71	1.60591291352601e-27
DA	RIOK3	4.75585230197501e-32	0.278735	0.284	0.346	1.62840382819624e-27
DA	ATP1A1	4.81957467796415e-32	0.46893	0.324	0.311	1.65022236973493e-27
DA	FAM126B	5.07628519756019e-32	0.428746	0.361	0.39	1.73812005164461e-27
DA	YBX3	5.09064946297029e-32	0.579549	0.352	0.297	1.74303837612103e-27
DA	DISC1	5.75387374244175e-32	-0.35455	0.841	0.978	1.97012636941206e-27
DA	VAPA	6.75605363683529e-32	0.537663	0.565	0.563	2.3132727652524e-27
DA	TPI1	7.02391953700526e-32	0.556696	0.236	0.163	2.4049900494706e-27
DA	TCF12	7.12513658451525e-32	-0.341273	0.864	0.983	2.43964676653802e-27
DA	AC079015.1	7.3495743882067e-32	-0.689422	0.17	0.475	2.51649427052198e-27
DA	TNRC6B	8.41921073949257e-32	-0.313432	0.625	0.876	2.88273775720226e-27
DA	NSD1	9.67780894067796e-32	-0.333678	0.443	0.732	3.31368178128813e-27
DA	KIAA2026	9.90293899927494e-32	-0.323398	0.372	0.666	3.39076631335174e-27
DA	DNMT3A	1.65111811312288e-31	-0.614925	0.276	0.591	5.65342841933275e-27
DA	RASAL2	1.75623725169415e-31	-0.734259	0.48	0.772	6.01335634980077e-27
DA	AP1B1	1.9739123782733e-31	-0.379625	0.392	0.689	6.75867598320779e-27
DA	TFEC	2.02913164614754e-31	-0.403641	0.381	0.677	6.94774675640919e-27
DA	BNIP3	2.12048212422735e-31	0.671523	0.202	0.087	7.26053079335445e-27
DA	SGK3	2.53269516448744e-31	-0.426624	0.415	0.714	8.67194824320499e-27
DA	CERK	2.57950585873657e-31	0.450331	0.293	0.318	8.83222806031401e-27
DA	RAB1A	2.69864313288092e-31	0.512832	0.761	0.785	9.24015408698426e-27
DA	CCK	3.07160481123528e-31	0.648984	0.185	0.124	1.05171748736696e-26
DA	WASF2	3.15821293465979e-31	-0.405736	0.554	0.828	1.08137210882751e-26
DA	SLC4A7	3.39840952795253e-31	-0.531998	0.585	0.85	1.16361542237095e-26
DA	AC079921.1	3.50933158675116e-31	0.25789	0.205	0.314	1.2015951353036e-26
DA	CDC37	4.01333474400218e-31	0.372691	0.205	0.225	1.37416581634635e-26
DA	SMARCA2	4.49872565525289e-31	-0.433886	0.483	0.773	1.54036366435859e-26
DA	PPP3CA	4.51601942230729e-31	-0.500856	0.52	0.803	1.54628505019802e-26
DA	MIF	4.87353354989454e-31	0.653939	0.295	0.169	1.66869788748389e-26
DA	RASA2	5.28716318880253e-31	0.458379	0.568	0.615	1.81032467584599e-26
DA	ARHGEF7	6.22875079114898e-31	0.476029	0.58	0.645	2.13272427088941e-26
DA	TRPC4AP	6.47828258139379e-31	0.361985	0.548	0.621	2.21816395586923e-26
DA	GPR34	6.70730816546988e-31	-0.53751	0.216	0.518	2.29658231585689e-26
DA	DLEU2	7.36558017726576e-31	-0.509685	0.648	0.886	2.5219746526958e-26
DA	NFATC2	7.61091415007036e-31	-0.433389	0.557	0.829	2.60597700498409e-26
DA	ADAP2	8.09757214627795e-31	-0.54331	0.318	0.629	2.77260870288557e-26
DA	OXR1	9.96543290790068e-31	-0.762576	0.679	0.897	3.41216422766519e-26
DA	PRKN	1.04192279014774e-30	-0.67532	0.455	0.75	3.56754363346588e-26
DA	PCCA	1.06297441982201e-30	-0.361339	0.446	0.735	3.63962441347055e-26
DA	TYMP	1.35885161298251e-30	0.605408	0.429	0.361	4.65270792285211e-26
DA	RRBP1	1.41029511401699e-30	0.319986	0.361	0.419	4.82885047039416e-26
DA	PGS1	1.43140985872231e-30	0.386697	0.344	0.382	4.90114735626518e-26
DA	PLSCR1	1.48236570807448e-30	0.604531	0.688	0.652	5.075620184447e-26
DA	GRAMD1A	1.65400989508474e-30	0.384055	0.327	0.418	5.66332988077015e-26
DA	ARL8B	1.71676784662544e-30	0.527644	0.489	0.476	5.87821310684552e-26
DA	KCNK13	1.81953438414115e-30	-0.750687	0.307	0.617	6.23008573129931e-26
DA	EIF2AK3	2.00447314004167e-30	0.613371	0.281	0.201	6.86331603150269e-26
DA	CMKLR1	2.02454150445564e-30	-0.675757	0.216	0.521	6.93203011125612e-26
DA	KMT2E	2.2170981298762e-30	0.437893	0.773	0.83	7.59134399669612e-26
DA	AC044781.1	2.24408129495558e-30	-0.747647	0.202	0.505	7.68373435392792e-26
DA	MORF4L1	2.34769511380328e-30	0.39452	0.469	0.499	8.03850806966242e-26
DA	LYST	2.35743981178596e-30	-0.294145	0.54	0.808	8.07187391555512e-26
DA	NCKAP1L	2.53804698298428e-30	-0.354089	0.455	0.741	8.69027286973817e-26
DA	ZFAS1	2.73405017364646e-30	0.478933	0.284	0.266	9.36138779456548e-26
DA	SYAP1	2.84704045687803e-30	0.62564	0.27	0.177	9.74826652435036e-26
DA	POU2F2	3.17377643829684e-30	-0.329009	0.406	0.69	1.08670105247284e-25
DA	WDR43	3.30755135038317e-30	0.265752	0.287	0.375	1.1325055823712e-25
DA	FUT11	3.4844673345587e-30	0.476092	0.185	0.117	1.1930816153529e-25
DA	AC018362.1	4.19815353479418e-30	0.529709	0.321	0.324	1.43744777031353e-25
DA	STK4	4.56197405515343e-30	0.342168	0.651	0.752	1.56201991648453e-25
DA	ARID5B	5.37276865402265e-30	0.869934	0.401	0.372	1.83963598713735e-25
DA	SPATA5	5.49150407436896e-30	-0.532385	0.256	0.551	1.88029099506393e-25
DA	ZC3HAV1	5.50439569228691e-30	0.550563	0.5	0.535	1.88470508503904e-25
DA	TOP1	5.5735449073699e-30	0.455558	0.597	0.618	1.90838177628345e-25
DA	CDC42SE2	5.69996086913892e-30	0.314195	0.631	0.758	1.95166660159317e-25
DA	ELOVL5	5.95537180936836e-30	0.499375	0.384	0.412	2.03911930752773e-25
DA	PHKB	6.49321995841736e-30	-0.349969	0.389	0.676	2.2232785137621e-25
DA	MTMR10	6.57887797433523e-30	-0.363371	0.233	0.507	2.25260781841238e-25
DA	VOPP1	7.17235129933106e-30	-0.362583	0.452	0.736	2.45581308489096e-25
DA	ZFP36L1	7.58673129297207e-30	-0.268975	0.548	0.814	2.59769679471364e-25
DA	NCK1-DT	7.94668041568302e-30	-0.512495	0.085	0.342	2.72094337432987e-25
DA	SNAPC1	8.28263202596779e-30	0.655323	0.23	0.124	2.83597320569137e-25
DA	VPS9D1	8.69985169524792e-30	0.470361	0.222	0.204	2.97882922045289e-25
DA	MFSD14C	9.02742660836467e-30	-0.334604	0.327	0.611	3.09099087070406e-25
DA	IFNGR1	9.06001310360767e-30	-0.608548	0.537	0.808	3.10214848667527e-25
DA	COX7B	9.4644039268776e-30	0.441766	0.131	0.101	3.24061190456289e-25
DA	FGD3	9.72573148604244e-30	-0.557197	0.148	0.431	3.33009046082093e-25
DA	ARRB2	1.01943819958661e-29	0.315937	0.503	0.578	3.49055639538455e-25
DA	IARS	1.06307274655537e-29	0.460873	0.281	0.312	3.63996108420558e-25
DA	RNF150	1.11691059341897e-29	-0.719711	0.312	0.619	3.82430187186655e-25
DA	EML4	1.20787147773148e-29	0.449727	0.673	0.799	4.13575193975259e-25
DA	FAM168A	1.22647016309446e-29	-0.431672	0.514	0.793	4.19943383843544e-25
DA	CIITA	1.27398040806825e-29	-0.405401	0.409	0.702	4.36210891722568e-25
DA	ETF1	1.32816324392534e-29	0.458186	0.256	0.224	4.54763094720038e-25
DA	PTPN2	1.36252403257079e-29	0.749732	0.741	0.732	4.66528228752238e-25
DA	ATF3	1.40012756677033e-29	0.796864	0.142	0.033	4.79403678862162e-25
DA	CACNA1D	1.44357248912747e-29	-0.773136	0.247	0.551	4.94279220277245e-25
DA	PTTG1IP	1.46996983006419e-29	0.306917	0.338	0.442	5.03317669813978e-25
DA	NFE2L2	1.83544517208566e-29	0.379151	0.54	0.611	6.28456426922131e-25
DA	AL163541.1	1.86101718788868e-29	-1.10103	0.318	0.614	6.37212285133085e-25
DA	HSPA6	2.15724996665547e-29	0.831384	0.179	0.104	7.38642388582832e-25
DA	EIF2S2	2.17816098084126e-29	0.370279	0.278	0.321	7.45802319840047e-25
DA	PDE4DIP	2.21663760879899e-29	0.491433	0.27	0.21	7.58976717252773e-25
DA	XIST	2.3587831950873e-29	0.749266	0.795	0.506	8.07647365997893e-25
DA	ACTB	2.80198024965085e-29	0.517231	0.568	0.603	9.59398037480451e-25
DA	NEDD4L	2.82639229535446e-29	0.535844	0.597	0.684	9.67756721929368e-25
DA	CCND3	2.96279977812119e-29	-0.739791	0.378	0.676	1.0144626440287e-24
DA	AP2M1	3.31830045980888e-29	0.25063	0.134	0.153	1.13618607743856e-24
DA	TENT4A	4.08420980004555e-29	0.510787	0.369	0.335	1.3984334355356e-24
DA	APAF1	4.72696791554211e-29	0.311759	0.452	0.549	1.61851381428162e-24
DA	FAM172A	5.1978037383173e-29	-0.416644	0.514	0.789	1.77972799999984e-24
DA	ACOT9	5.23432122107993e-29	0.466295	0.241	0.211	1.79223158609777e-24
DA	PKN2	6.75894387486248e-29	-0.376955	0.659	0.89	2.31426238275291e-24
DA	CARMIL1	7.039017277458e-29	-0.394239	0.298	0.575	2.41015951580162e-24
DA	NEFL	7.39000412508822e-29	0.367537	0.139	0.141	2.53033741243021e-24
DA	TCF25	7.58391199963487e-29	0.36411	0.568	0.639	2.59673146867498e-24
DA	VPS13B	7.77422529311972e-29	-0.389287	0.639	0.878	2.66189474036419e-24
DA	RHOQ	7.94782639409008e-29	0.407906	0.506	0.599	2.72133575733644e-24
DA	MAD1L1	8.03490824306285e-29	0.374762	0.46	0.543	2.75115258242472e-24
DA	LINC01094	8.31758435315961e-29	-0.331954	0.304	0.581	2.84794088252185e-24
DA	TUBA1B	8.32231723527249e-29	0.478694	0.409	0.422	2.8495614213573e-24
DA	CARD8	8.38473361290884e-29	-0.36836	0.384	0.671	2.87093278905999e-24
DA	ZNF652	8.51580834340987e-29	-0.442398	0.332	0.624	2.91581277678354e-24
DA	ARIH1	8.70603500846949e-29	0.423245	0.645	0.706	2.98094638689995e-24
DA	OSBPL3	8.8017923001713e-29	-0.42274	0.432	0.718	3.01373368357865e-24
DA	PLIN2	9.04879330462982e-29	0.799264	0.17	0.077	3.09830682750525e-24
DA	FAU	9.20315650055684e-29	0.611819	0.364	0.28	3.15116078579066e-24
DA	TAPT1-AS1	9.33961298377481e-29	-0.622371	0.159	0.442	3.19788348564449e-24
DA	FBXW4	9.67390378586284e-29	-0.547039	0.23	0.524	3.31234465627944e-24
DA	GRAMD4	9.92942548214135e-29	0.5462	0.293	0.235	3.3998352850852e-24
DA	MARCH7	9.96105668951516e-29	-0.282214	0.432	0.701	3.41066581048999e-24
DA	SLC39A10	9.99379497139188e-29	-0.465043	0.27	0.56	3.42187539820458e-24
DA	FBXO42	1.02088022275014e-28	0.364825	0.452	0.522	3.49549388269646e-24
DA	CLTC	1.04943756909644e-28	0.314282	0.594	0.686	3.59327423658622e-24
DA	IL18	1.05398616538281e-28	-0.317357	0.457	0.734	3.60884863027075e-24
DA	ZFHX3	1.14106714509081e-28	-0.273538	0.787	0.956	3.90701390479094e-24
DA	ADK	1.15421972360492e-28	-0.473552	0.472	0.755	3.95204833362326e-24
DA	USP6NL	1.20769449211238e-28	-0.414226	0.483	0.765	4.1351459409928e-24
DA	MIR503HG	1.20806221355513e-28	0.440591	0.148	0.197	4.13640501921278e-24
DA	PRKCH	1.29076736261116e-28	0.475365	0.534	0.628	4.41958744958062e-24
DA	NCOA2	1.32968566370935e-28	-0.471216	0.526	0.798	4.55284371254081e-24
DA	PPP6R3	1.38506749576121e-28	0.419898	0.77	0.835	4.74247110548637e-24
DA	PIK3CD	1.39280525325392e-28	-0.475547	0.213	0.499	4.76896518714143e-24
DA	ARPC5	1.4380049070359e-28	0.324616	0.301	0.349	4.92372880169093e-24
DA	EVI5	1.52148620344779e-28	-0.501426	0.477	0.76	5.20956876060523e-24
DA	ARFIP1	1.5298357158334e-28	-0.474467	0.273	0.566	5.23815749101357e-24
DA	CYLD	1.66116254046561e-28	0.347877	0.418	0.465	5.68782053855426e-24
DA	PTPRJ	1.9150716067409e-28	-0.319831	0.759	0.943	6.55720518148086e-24
DA	GTPBP1	1.92525928907768e-28	0.463664	0.19	0.118	6.59208780580197e-24
DA	HNRNPK	2.03033698829731e-28	0.337301	0.349	0.384	6.95187384792999e-24
DA	C2CD5	2.10285424519349e-28	-0.483302	0.256	0.546	7.2001729355425e-24
DA	WIPF1	2.14654163157043e-28	-0.529332	0.514	0.788	7.34975854649714e-24
DA	CKB	2.2732948336336e-28	0.458155	0.222	0.198	7.78376151036146e-24
DA	CDKN1A	2.32484895220249e-28	0.764004	0.304	0.18	7.96028281234133e-24
DA	AP2A2	2.74962080097374e-28	0.430503	0.486	0.515	9.41470162253409e-24
DA	AL513327.1	2.96068455522584e-28	0.461832	0.304	0.337	1.01373839170933e-23
DA	RNF130	2.97981229957345e-28	-0.260109	0.656	0.884	1.02028773137395e-23
DA	CD84	3.29338977438382e-28	-0.499822	0.241	0.532	1.12765665874902e-23
DA	SNHG15	3.44948607897377e-28	0.538435	0.182	0.098	1.18110403344062e-23
DA	SOCS6	3.49256416935633e-28	-0.616044	0.384	0.678	1.19585397158761e-23
DA	SDCCAG8	3.52497508405103e-28	-0.369029	0.767	0.944	1.20695146877907e-23
DA	PICALM	3.53256717134738e-28	-0.273097	0.878	0.985	1.20955099946934e-23
DA	SEMA4D	3.54939269939239e-28	-0.424609	0.33	0.618	1.21531206027195e-23
DA	HIVEP1	3.58867242492449e-28	0.80324	0.259	0.154	1.22876143829415e-23
DA	MIS18BP1	3.95912604470816e-28	-0.456515	0.378	0.671	1.35560475770807e-23
DA	CLEC2B	4.23481997523671e-28	0.702521	0.273	0.189	1.45000235952105e-23
DA	NFATC1	4.41898817609227e-28	0.517758	0.293	0.238	1.51306155149399e-23
DA	VASH1	4.44673311279289e-28	-0.437084	0.301	0.59	1.52256141782029e-23
DA	ELK3	4.68312325150893e-28	-0.418101	0.19	0.458	1.60350140131666e-23
DA	PRAM1	4.87274050503408e-28	-0.416711	0.247	0.526	1.66842634892367e-23
DA	TM6SF1	5.32663389514219e-28	-0.523792	0.205	0.49	1.82383944569668e-23
DA	HAMP	5.61365520573435e-28	1.13577	0.415	0.297	1.92211554244344e-23
DA	TENT4B	5.75517238896437e-28	0.610104	0.358	0.358	1.9705710259814e-23
DA	RALGAPA2	6.25529126371532e-28	-0.271073	0.48	0.746	2.14181172869613e-23
DA	SHPRH	6.81544350425485e-28	-0.271241	0.332	0.595	2.33360785585686e-23
DA	TMEM140	7.33441907004553e-28	0.645994	0.239	0.144	2.51130508958359e-23
DA	MCTP1	8.47785324390959e-28	0.851985	0.332	0.19	2.90281695071464e-23
DA	ST8SIA4	8.81233931453055e-28	-0.506215	0.452	0.735	3.01734498129526e-23
DA	ALPK1	1.0101412718978e-27	-0.321702	0.48	0.75	3.45872371497805e-23
DA	KCNIP1	1.01548782536811e-27	-0.958955	0.25	0.544	3.47703031406041e-23
DA	CSNK1D	1.17886780139337e-27	0.32638	0.364	0.415	4.0364433519709e-23
DA	TRAPPC12	1.23068708608815e-27	-0.308579	0.264	0.522	4.21387258276581e-23
DA	TLR1	1.27014607366944e-27	-0.316768	0.389	0.667	4.34898015624417e-23
DA	OAZ1	1.39908882944908e-27	0.483675	0.361	0.312	4.79048015203363e-23
DA	MLKL	1.48933354184194e-27	0.497302	0.222	0.199	5.09947804726681e-23
DA	EIF4A1	1.54050843131498e-27	0.393465	0.389	0.397	5.27470086882249e-23
DA	RAPGEF2	1.55909570153789e-27	0.482681	0.639	0.738	5.33834368206572e-23
DA	RGS12	1.58213272961413e-27	-0.309429	0.364	0.637	5.41722246619878e-23
DA	CDK13	1.59854933304566e-27	-0.280559	0.511	0.771	5.47343291634833e-23
DA	LPIN2	1.81227897286772e-27	-0.458822	0.449	0.731	6.20524320309908e-23
DA	AC008691.1	1.90628817646237e-27	-1.26621	0.111	0.371	6.52713071620717e-23
DA	YWHAE	2.00003416828404e-27	0.369961	0.489	0.517	6.84811699220456e-23
DA	DUSP10	2.05511107341431e-27	0.564195	0.244	0.206	7.0367003153706e-23
DA	KDM6B	2.07566525553684e-27	0.529734	0.17	0.065	7.10707783495813e-23
DA	VAV1	2.12654689611283e-27	-0.358539	0.338	0.613	7.28129657229033e-23
DA	VDAC1	2.25274703081965e-27	0.481295	0.327	0.274	7.71340583352648e-23
DA	PSTPIP2	2.33281357010971e-27	0.620218	0.332	0.332	7.98755366405564e-23
DA	USP24	2.44226375178242e-27	-0.304444	0.489	0.753	8.36231108610301e-23
DA	PREX1	2.72685499960526e-27	-0.283541	0.798	0.959	9.33675151864843e-23
DA	FAM135A	2.74072391525245e-27	-0.389919	0.523	0.788	9.3842386858244e-23
DA	TPK1	3.04405639119012e-27	-0.556278	0.386	0.676	1.0422849083435e-22
DA	CRLF3	3.26732684055176e-27	-0.401142	0.295	0.575	1.11873271020492e-22
DA	ARHGAP26-AS1	3.39136474869428e-27	0.534004	0.156	0.158	1.16120328995292e-22
DA	SYT17	3.466120021547e-27	-0.441635	0.341	0.627	1.18679949537769e-22
DA	SSH1	3.61054666713714e-27	-0.462926	0.443	0.725	1.23625117882776e-22
DA	MPP1	4.09092208087927e-27	0.530511	0.236	0.149	1.40073172049306e-22
DA	COX10-AS1	4.24895003300048e-27	-0.761426	0.193	0.476	1.45484049129936e-22
DA	MYO10	4.6484846001061e-27	0.636046	0.256	0.199	1.59164112707633e-22
DA	SERBP1	4.86649972449034e-27	0.282812	0.276	0.318	1.66628950566549e-22
DA	RAB8B	5.15103338882941e-27	0.563016	0.446	0.425	1.76371383233519e-22
DA	UBL5	5.64875237115951e-27	0.501796	0.145	0.088	1.93413281188502e-22
DA	H3F3B	6.10917575122514e-27	0.467767	0.295	0.346	2.09178177721949e-22
DA	TBL1XR1	6.13391880268611e-27	-0.273516	0.679	0.895	2.10025379803973e-22
DA	FLOT1	6.47921918203688e-27	0.377597	0.443	0.462	2.21848464792943e-22
DA	MGAT1	6.89132706077052e-27	0.523196	0.406	0.441	2.35959038560783e-22
DA	SNHG8	7.09548859121162e-27	0.497081	0.173	0.122	2.42949529363086e-22
DA	GPATCH8	7.37725379125581e-27	-0.375224	0.403	0.68	2.52597169812599e-22
DA	GALNT10	7.38333917980504e-27	-0.464156	0.361	0.646	2.52805533516525e-22
DA	UBAP1	7.95415082779126e-27	0.3692	0.403	0.448	2.72350124343573e-22
DA	PAG1	7.99277800072098e-27	0.573874	0.798	0.876	2.73672718744687e-22
DA	CXCR4	8.48037978237227e-27	0.74862	0.216	0.077	2.90368203748427e-22
DA	NDUFA4	9.06254492762339e-27	0.575342	0.253	0.195	3.10301538321825e-22
DA	PRMT2	9.35884028025207e-27	-0.39464	0.528	0.792	3.20446691195831e-22
DA	PPARD	9.87294787262312e-27	0.559183	0.719	0.711	3.38049735158615e-22
DA	UBE2H	9.90320156913204e-27	0.326706	0.463	0.563	3.39085621727081e-22
DA	RNF149	1.06895252964313e-26	0.652248	0.832	0.804	3.66009346149809e-22
DA	SMURF2	1.09278528252916e-26	-0.333808	0.443	0.714	3.74169680737983e-22
DA	ATXN7L1	1.12367384930623e-26	-0.533643	0.278	0.565	3.84745926002453e-22
DA	CABLES1	1.14394702555711e-26	0.66764	0.284	0.332	3.91687461550755e-22
DA	EDEM1	1.16108158427759e-26	0.449591	0.253	0.24	3.97554334456647e-22
DA	YWHAB	1.25283347196259e-26	0.382604	0.349	0.372	4.28970180799991e-22
DA	UBE2B	1.38888708513856e-26	0.36753	0.381	0.417	4.75554937951444e-22
DA	L3MBTL4	1.52618758400155e-26	-0.48598	0.486	0.758	5.22566628762129e-22
DA	TNFRSF10D	1.52672783022288e-26	0.518891	0.312	0.326	5.22751609068314e-22
DA	PIP5K1B	1.530259186853e-26	-0.670167	0.188	0.467	5.23960745578466e-22
DA	WWOX	1.55067745164545e-26	-0.533712	0.477	0.751	5.30951959443401e-22
DA	PTMA	1.56125667911999e-26	0.414221	0.497	0.538	5.34574286930685e-22
DA	ADAMTSL2	1.67306426410624e-26	-0.586582	0.057	0.286	5.72857204029977e-22
DA	LPAR5	1.69230037450049e-26	-0.492695	0.105	0.353	5.79443648228969e-22
DA	SCARB2	1.78905041617335e-26	0.351907	0.403	0.461	6.12570862497756e-22
DA	SNX1	1.87757788139908e-26	0.260167	0.491	0.585	6.42882666591044e-22
DA	TET3	2.05155894618944e-26	-0.429591	0.318	0.598	7.02453783175266e-22
DA	S100Z	2.08846897776684e-26	-0.695707	0.131	0.392	7.15091777987366e-22
DA	PER1	2.10114935561053e-26	0.545318	0.293	0.217	7.19433539361045e-22
DA	GUK1	2.38938676927723e-26	0.527038	0.256	0.15	8.18126029800522e-22
DA	TTC14	2.44243796107699e-26	-0.335214	0.267	0.529	8.36290757872761e-22
DA	PLAUR	2.45475821735802e-26	0.609412	0.256	0.19	8.40509213623387e-22
DA	SCN1B	2.49784898560625e-26	0.264395	0.17	0.2	8.5526349267158e-22
DA	KBTBD12	2.6565429493176e-26	-0.717385	0.145	0.413	9.09600305846347e-22
DA	CALM1	2.6723167455866e-26	0.580696	0.531	0.521	9.15001253688853e-22
DA	ZNF280D	2.69081936251164e-26	-0.396601	0.355	0.634	9.21336549723984e-22
DA	LINC01176	2.75597836169367e-26	-0.439658	0.128	0.374	9.43646991043913e-22
DA	KIAA0319L	2.81942769436067e-26	-0.368088	0.287	0.551	9.65372042549095e-22
DA	SETD2	2.87962820927751e-26	-0.411501	0.503	0.769	9.8598469885662e-22
DA	MAP3K2	3.2162231618607e-26	0.320028	0.631	0.732	1.1012348106211e-21
DA	UBXN4	3.49339270471649e-26	0.346837	0.426	0.461	1.19613766209493e-21
DA	IL3RA	3.50259958360321e-26	0.28803	0.148	0.173	1.19929009742574e-21
DA	GARS-DT	3.62236813367485e-26	-0.382956	0.369	0.645	1.24029884897027e-21
DA	PRNP	3.69296108382748e-26	0.507646	0.304	0.24	1.26446987510253e-21
DA	MXD1	3.75361112847409e-26	0.760216	0.233	0.156	1.28523645038953e-21
DA	MIA2	3.90020040717544e-26	-0.447386	0.301	0.579	1.33542861941687e-21
DA	XBP1	4.24236599520811e-26	0.564173	0.253	0.212	1.45258611675926e-21
DA	P4HB	4.73138466287132e-26	0.444468	0.202	0.189	1.62002610856714e-21
DA	PLD1	5.18524331378382e-26	-0.546018	0.247	0.528	1.77542731063958e-21
DA	DDX50	5.41325676251424e-26	0.44678	0.273	0.275	1.85349911548488e-21
DA	GPCPD1	5.53263176834098e-26	0.261425	0.511	0.662	1.89437311747995e-21
DA	POLR2J3	5.54640564979251e-26	-0.369379	0.278	0.542	1.89908929448896e-21
DA	BIN2	5.77829481485432e-26	-0.416443	0.196	0.46	1.97848814460612e-21
DA	OSBPL11	5.81312931579149e-26	-0.387054	0.253	0.52	1.99041547772701e-21
DA	SKP1	6.20547200356603e-26	0.31228	0.253	0.281	2.12475361402101e-21
DA	HNRNPA3	6.7423689627514e-26	0.398112	0.679	0.698	2.30858713284608e-21
DA	HLA-B	6.87223694476758e-26	0.458619	0.403	0.384	2.35305392988842e-21
DA	FBXL5	7.09133338986808e-26	0.342258	0.455	0.51	2.42807255269083e-21
DA	CAB39	7.09385876880822e-26	-0.296357	0.574	0.82	2.42893724243994e-21
DA	CD4	7.16130549430865e-26	-0.515266	0.196	0.47	2.45203100125128e-21
DA	PHF14	7.82960432943304e-26	-0.410043	0.304	0.581	2.68085652239787e-21
DA	MAP2K5	8.7171181782141e-26	-0.386812	0.332	0.604	2.98474126422051e-21
DA	MAN1C1	8.94008899527882e-26	-0.503876	0.176	0.439	3.06108647198347e-21
DA	TRAPPC9	9.14194163149541e-26	-0.339913	0.537	0.791	3.13020081462403e-21
DA	CUX1	9.41578424710548e-26	0.349591	0.761	0.857	3.22396452620892e-21
DA	NME2	1.00123334308303e-25	0.481901	0.213	0.167	3.4282229667163e-21
DA	RCOR1	1.01697309990672e-25	0.507456	0.543	0.54	3.48211589408062e-21
DA	ANKRD36	1.06249143134068e-25	-0.378814	0.19	0.437	3.6379706609105e-21
DA	VSNL1	1.17581776017702e-25	0.513415	0.224	0.16	4.02600001084612e-21
DA	MFF	1.17711833802276e-25	0.292667	0.344	0.42	4.03045318938991e-21
DA	ZMYND8	1.31547368021486e-25	-0.450334	0.315	0.593	4.50418188105567e-21
DA	CDK19	1.37286198461874e-25	-0.513613	0.386	0.667	4.70067943533458e-21
DA	ALPK3	1.67795550762899e-25	0.573371	0.119	0.083	5.74531965812165e-21
DA	GSN	1.74045207319928e-25	-0.332302	0.449	0.715	5.95930789863432e-21
DA	SAP30	1.75127439065871e-25	0.400809	0.261	0.241	5.99636351361541e-21
DA	GTF2IRD1	1.92454812079756e-25	0.671481	0.278	0.203	6.58965276561084e-21
DA	ZNF780B	1.94538342821354e-25	-0.355302	0.213	0.468	6.66099285820317e-21
DA	NOL4L	2.06674237901282e-25	-0.506755	0.188	0.452	7.07652590573991e-21
DA	TBK1	2.10386191715536e-25	0.387553	0.392	0.404	7.20362320433994e-21
DA	SH3TC1	2.11443571315887e-25	0.390112	0.548	0.612	7.23982788185598e-21
DA	ARRB1	2.13298220658601e-25	-0.454017	0.312	0.591	7.30333107535048e-21
DA	MAEA	2.16563264961764e-25	0.345586	0.227	0.23	7.41512619229078e-21
DA	MEF2C-AS1	2.21293985695932e-25	-0.635587	0.321	0.604	7.57710607022872e-21
DA	FOXP1	2.24195768522508e-25	-0.547808	0.577	0.822	7.67646311421069e-21
DA	RACK1	2.31418820955645e-25	0.377018	0.301	0.311	7.92378042952128e-21
DA	UBA6	2.39360644650487e-25	0.347419	0.401	0.444	8.19570847283268e-21
DA	ARL5A	2.41221243943878e-25	-0.405674	0.406	0.677	8.25941539263837e-21
DA	KDM4C	2.45973237767064e-25	0.347405	0.699	0.789	8.42212366114429e-21
DA	ACYP2	2.5356290544818e-25	-0.573809	0.276	0.555	8.68199388254567e-21
DA	CD9	2.54273034184256e-25	0.488708	0.17	0.097	8.70630869046893e-21
DA	TBC1D16	2.8471137862691e-25	-0.455669	0.264	0.533	9.74851760418538e-21
DA	VMP1	2.98319304377223e-25	0.492847	0.716	0.73	1.02144529818761e-20
DA	NDUFB8	3.95185433139937e-25	0.438995	0.307	0.278	1.35311492307114e-20
DA	SLC16A3	4.30636019413942e-25	0.401368	0.318	0.293	1.47449773047334e-20
DA	GYS1	4.49172189173293e-25	0.413131	0.207	0.169	1.53796557572935e-20
DA	TFCP2	4.6830273625975e-25	-0.295936	0.301	0.56	1.60346856895338e-20
DA	DMXL2	4.85676829682389e-25	0.331974	0.398	0.499	1.6629574648325e-20
DA	HRH2	4.94799197742552e-25	0.363639	0.324	0.395	1.6941924530705e-20
DA	SRGAP2C	5.27516987972386e-25	-0.253274	0.676	0.889	1.80621816681745e-20
DA	LPXN	5.78432058624288e-25	-0.395172	0.148	0.386	1.98055136872956e-20
DA	SPARCL1	5.9367361023998e-25	0.567831	0.426	0.415	2.03273844146169e-20
DA	ARHGAP24	6.15248351123738e-25	-0.472275	0.949	0.989	2.10661035424768e-20
DA	MARCH6	6.35263453532169e-25	0.33162	0.523	0.587	2.17514206489415e-20
DA	PLEKHB2	6.49000500061138e-25	0.382811	0.256	0.237	2.22217771220934e-20
DA	GCNT2	6.65284003578912e-25	-0.45797	0.233	0.499	2.27793242825419e-20
DA	TMCC1	6.94110762360651e-25	-0.300821	0.426	0.683	2.37663525032287e-20
DA	BEX3	6.96896775387693e-25	0.498803	0.168	0.119	2.38617455892746e-20
DA	ARID4B	7.15050761499571e-25	0.282874	0.659	0.761	2.44833380737453e-20
DA	RASSF3	7.18887708454262e-25	0.498967	0.398	0.407	2.46147151374739e-20
DA	ITFG1	7.58145142721044e-25	-0.377377	0.486	0.747	2.59588896867686e-20
DA	AC120193.1	8.25067775075254e-25	0.812932	0.642	0.72	2.82503206185767e-20
DA	NRGN	8.68742661218231e-25	0.532898	0.244	0.194	2.97457487201122e-20
DA	CNTLN	8.73030715828288e-25	-0.476108	0.23	0.493	2.98925717099606e-20
DA	ITGB1	9.40748299537531e-25	0.276605	0.364	0.434	3.22112217761651e-20
DA	SLX4IP	9.6003011684719e-25	-0.448644	0.202	0.456	3.28714312008478e-20
DA	DENND5A	9.66171668655551e-25	0.407407	0.605	0.659	3.30817179347661e-20
DA	RBM26	1.02762593628987e-24	-0.265768	0.463	0.714	3.51859120585651e-20
DA	PARN	1.0818860174163e-24	-0.370043	0.19	0.438	3.7043777236334e-20
DA	BLOC1S6	1.09210842884283e-24	0.34905	0.264	0.27	3.73937926035786e-20
DA	STK32B	1.09480273821325e-24	-0.771849	0.205	0.473	3.74860457564216e-20
DA	GAK	1.20090050512351e-24	-0.31904	0.304	0.562	4.11188332954291e-20
DA	AP001011.1	1.23019162364096e-24	0.483165	0.281	0.242	4.21217611934666e-20
DA	KDM2A	1.23679635404029e-24	0.42807	0.767	0.81	4.23479071623394e-20
DA	BNC2	1.26268068807021e-24	-0.25144	0.545	0.795	4.3234186759524e-20
DA	RAB11A	1.28960317323058e-24	0.503247	0.568	0.616	4.4156012651415e-20
DA	TBC1D12	1.31754461872642e-24	-0.341264	0.474	0.731	4.51127277451928e-20
DA	FAM49B	1.43239255083923e-24	-0.330792	0.901	0.984	4.90451209407353e-20
DA	CREBRF	1.44085678984336e-24	0.312607	0.401	0.479	4.93349364842365e-20
DA	MAP3K14	1.51461873772867e-24	-0.280724	0.182	0.405	5.18605455798295e-20
DA	EEF1G	1.51542330461612e-24	0.384859	0.25	0.226	5.18880939500558e-20
DA	EXOC6B	1.53536600052868e-24	-0.407959	0.435	0.697	5.25709318581021e-20
DA	INF2	1.56889549086244e-24	0.407159	0.151	0.094	5.37189816071301e-20
DA	FEZ2	1.63052924852814e-24	-0.330693	0.375	0.635	5.58293214696035e-20
DA	MAP3K3	1.70491612412688e-24	-0.300074	0.366	0.621	5.83763280901045e-20
DA	HK1	1.82135678184783e-24	0.295133	0.429	0.502	6.23632562104698e-20
DA	BRWD1	1.84313890763282e-24	0.280635	0.662	0.764	6.31090761973476e-20
DA	SOD1	1.87810724757712e-24	0.50116	0.239	0.183	6.43063921570407e-20
DA	PCED1B	1.91541195880593e-24	-0.469343	0.236	0.501	6.55837054695151e-20
DA	SAMSN1	1.94692807775522e-24	0.571699	0.676	0.736	6.66628173823386e-20
DA	MTUS1	1.99907733936849e-24	-0.480789	0.355	0.63	6.84484080999771e-20
DA	ATP6V0C	2.03486116882692e-24	0.402646	0.276	0.258	6.96736464206337e-20
DA	ZMYND11	2.03637252556934e-24	-0.386037	0.304	0.564	6.97253952754941e-20
DA	GALNT2	2.09610922434378e-24	-0.316692	0.651	0.871	7.17707798415311e-20
DA	LRRFIP1	2.14151117750567e-24	0.312054	0.642	0.756	7.33253427177943e-20
DA	KCTD12	2.29425506638853e-24	-0.40109	0.23	0.491	7.85552934731434e-20
DA	GALNT1	2.41318928015235e-24	-0.416143	0.281	0.545	8.26276009524165e-20
DA	ATE1	2.4721213560684e-24	-0.397221	0.273	0.535	8.46454352317821e-20
DA	DOCK5	2.67913578555332e-24	-0.536846	0.381	0.654	9.17336092973458e-20
DA	EIF4A2	2.72213720222731e-24	0.331507	0.384	0.42	9.32059778042631e-20
DA	TRAF3IP3	2.7798467794893e-24	-0.369364	0.173	0.409	9.51819537297136e-20
DA	DGKD	2.78068053777693e-24	0.486415	0.349	0.325	9.52105016134819e-20
DA	LAP3	2.91844457388329e-24	0.522224	0.5	0.492	9.99275422097639e-20
DA	UBA52	2.97448625624382e-24	0.560636	0.29	0.201	1.01846409413788e-19
DA	THEMIS2	3.12308922522611e-24	0.470209	0.327	0.278	1.06934575071742e-19
DA	USP32	3.12669326962016e-24	0.253921	0.608	0.723	1.07057977551794e-19
DA	HOMER1	3.51540394531088e-24	0.546645	0.23	0.16	1.20367431087445e-19
DA	CKLF	3.56877825348648e-24	-0.349443	0.284	0.542	1.22194967399377e-19
DA	ANKRD11	3.56983320466502e-24	0.284427	0.827	0.923	1.2223108892773e-19
DA	LDHB	3.58028823272759e-24	0.361163	0.182	0.169	1.22589069088593e-19
DA	ARRDC3	3.60988561295112e-24	0.530546	0.162	0.123	1.23602483387446e-19
DA	LINC01578	3.61074714854296e-24	0.294867	0.426	0.483	1.23631982366111e-19
DA	HEATR5B	3.63165752264394e-24	-0.310885	0.406	0.668	1.24347953575328e-19
DA	BASP1	3.6554112865727e-24	0.544762	0.48	0.486	1.25161282452249e-19
DA	CFL1	3.98468709734137e-24	0.327707	0.241	0.255	1.36435686212969e-19
DA	AC079209.2	4.28962410263354e-24	0.332155	0.102	0.104	1.46876729274173e-19
DA	ANKRD37	4.4115398193447e-24	0.657829	0.19	0.081	1.51051123414362e-19
DA	PRKCA	4.44852260678531e-24	-0.338104	0.622	0.85	1.52317414056329e-19
DA	EPC2	4.59154136453198e-24	-0.376158	0.327	0.592	1.57214376321575e-19
DA	DDIT4	4.70150011478264e-24	1.02132	0.392	0.265	1.60979363930158e-19
DA	C5AR1	4.78966732545417e-24	0.60714	0.27	0.157	1.63998209223551e-19
DA	LINC00578	4.85476097498225e-24	-0.710191	0.06	0.276	1.66227015783392e-19
DA	BPTF	5.66773318781233e-24	-0.418128	0.483	0.744	1.94063184350694e-19
DA	FAM177B	5.69759413810585e-24	-0.493614	0.233	0.494	1.95085623288744e-19
DA	SH3RF1	5.78404535184709e-24	-0.598819	0.165	0.422	1.98045712847244e-19
DA	PDGFC	5.80980813160261e-24	-0.579138	0.196	0.458	1.98927830426073e-19
DA	RICTOR	5.83931147068348e-24	-0.307787	0.466	0.718	1.99938024756202e-19
DA	KTN1	6.07671762887095e-24	0.353906	0.659	0.715	2.08066811612541e-19
DA	PCSK1N	6.2171387258442e-24	0.468405	0.159	0.105	2.12874829972905e-19
DA	ZFP36	6.28651654251921e-24	0.674586	0.341	0.263	2.15250326415858e-19
DA	PTPN18	6.44502377795752e-24	-0.327521	0.241	0.494	2.20677614157266e-19
DA	GSAP	6.51584285474835e-24	-0.313423	0.315	0.573	2.23102459346583e-19
DA	DDX18	7.011227157192e-24	0.365258	0.261	0.26	2.40064417862254e-19
DA	TNS3	7.19719165170094e-24	-0.41129	0.625	0.851	2.4643184215424e-19
DA	ZNF518A	7.30464253971587e-24	-0.367226	0.261	0.514	2.50110960559871e-19
DA	PRDM11	7.49886569725665e-24	-0.631413	0.062	0.276	2.56761161474068e-19
DA	STAU2	7.54042360257137e-24	-0.277666	0.401	0.649	2.58184104152044e-19
DA	CDC14A	7.81223196912688e-24	-0.525174	0.162	0.414	2.67490822622904e-19
DA	HNRNPA2B1	7.92668502416066e-24	0.394433	0.818	0.856	2.71409695227261e-19
DA	YARS	7.94625547118543e-24	0.304408	0.17	0.195	2.72079787333389e-19
DA	BCL6	9.14087064055816e-24	0.664831	0.466	0.388	3.12983410732712e-19
DA	NUP98	1.06323577617889e-23	0.296012	0.455	0.508	3.64051929763653e-19
DA	UQCR11	1.09193742495552e-23	0.430448	0.185	0.122	3.73879374304769e-19
DA	GRK5	1.14977440249163e-23	-0.254495	0.199	0.424	3.93682755413135e-19
DA	CD63	1.1683673556747e-23	0.383291	0.236	0.221	4.00048982583018e-19
DA	FAM120B	1.25035311398775e-23	-0.265887	0.318	0.559	4.28120906229404e-19
DA	IRF2	1.29551467367527e-23	-0.273675	0.298	0.543	4.43584224266413e-19
DA	RELT	1.30942260393282e-23	0.395587	0.219	0.164	4.48346299586598e-19
DA	HINT1	1.33454909532113e-23	0.484794	0.233	0.169	4.56949610237955e-19
DA	NUCB1	1.39068112640246e-23	0.442134	0.202	0.15	4.76169217680202e-19
DA	AC093879.1	1.47366383233213e-23	0.422462	0.116	0.1	5.04582496190522e-19
DA	HNRNPL	1.54782428994961e-23	0.285409	0.259	0.287	5.29975036878748e-19
DA	MED12L	1.57364641457046e-23	-0.596961	0.153	0.406	5.38816532348926e-19
DA	FMNL2	1.57770988642533e-23	0.720995	0.898	0.933	5.40207865112034e-19
DA	TAPT1	1.58883442404479e-23	-0.428179	0.185	0.437	5.44016906792935e-19
DA	BMP2K	1.74388300433543e-23	-0.328916	0.878	0.978	5.9710554068445e-19
DA	SNHG12	1.76285679223014e-23	0.530653	0.188	0.125	6.036021656596e-19
DA	KLHL2	1.78688682187193e-23	0.263965	0.42	0.532	6.11830047808949e-19
DA	SLC25A37	2.03992243310522e-23	0.53851	0.784	0.817	6.98469441095227e-19
DA	COX4I1	2.0903722423903e-23	0.472704	0.264	0.217	7.15743455794438e-19
DA	LARP4	2.19663184923558e-23	0.288324	0.395	0.455	7.52126745178263e-19
DA	SNHG29	2.19982313701579e-23	0.347691	0.219	0.215	7.53219442114207e-19
DA	GBP2	2.25888795677965e-23	0.601021	0.207	0.147	7.73443236401352e-19
DA	SH3GLB1	2.33972863854992e-23	0.286227	0.347	0.407	8.01123085839494e-19
DA	LINC01684	2.36791011616491e-23	-0.539675	0.273	0.54	8.10772423774865e-19
DA	NBEA	2.37105749061823e-23	-0.317037	0.375	0.625	8.11850084787683e-19
DA	TIGAR	2.42585852879951e-23	-0.266238	0.213	0.436	8.30613960260951e-19
DA	CD14	2.51110954402351e-23	0.770324	0.366	0.335	8.59803907873649e-19
DA	PIP4K2A	2.56840922917304e-23	-0.380206	0.628	0.852	8.7942332006885e-19
DA	ZHX2	2.65172852034605e-23	0.66391	0.412	0.356	9.07951845366487e-19
DA	PHF3	2.72874126745109e-23	-0.385874	0.366	0.627	9.34321009975252e-19
DA	AC006160.1	2.90617097418764e-23	0.452817	0.236	0.231	9.95072941561846e-19
DA	ECPAS	2.94623878318208e-23	0.33936	0.48	0.546	1.00879215936154e-18
DA	ATP5F1E	3.06566550084598e-23	0.526019	0.295	0.262	1.04968386748966e-18
DA	PIK3R5	3.16221047579051e-23	-0.372302	0.562	0.803	1.08274086691067e-18
DA	SIGLEC9	3.33438335575486e-23	0.251018	0.233	0.288	1.14169286101046e-18
DA	PYGL	3.41052367371195e-23	0.468399	0.463	0.47	1.16776330587897e-18
DA	UBE2J1	3.63789095544792e-23	0.35062	0.222	0.235	1.24561386314537e-18
DA	DBI	3.8443760909328e-23	0.387617	0.159	0.12	1.31631437353539e-18
DA	INSIG1	3.93061932151169e-23	0.717438	0.142	0.079	1.3458440556856e-18
DA	SH3BGRL3	4.08323970620465e-23	0.352612	0.131	0.097	1.39810127540447e-18
DA	CCDC88A	4.12244447872079e-23	-0.273768	0.531	0.768	1.411524989514e-18
DA	COA1	4.38114697425251e-23	-0.280239	0.278	0.515	1.50010472398406e-18
DA	CCT6A	4.66745854550866e-23	0.34065	0.244	0.227	1.59813780598216e-18
DA	FGFR1	4.91343924266365e-23	0.565199	0.165	0.097	1.68236159668803e-18
DA	VPS26A	4.97803888463821e-23	0.437526	0.307	0.299	1.70448051410012e-18
DA	ATP10D	5.23864465626934e-23	-0.46363	0.261	0.524	1.79371193030662e-18
DA	FBXL17	6.27033784763862e-23	-0.54079	0.435	0.697	2.14696367903147e-18
DA	ARHGAP8	6.5129147689421e-23	0.446426	0.111	0.066	2.23002201688577e-18
DA	BCO2	6.73112203470903e-23	-0.542948	0.108	0.341	2.30473618468437e-18
DA	BCAS3	6.93831642030317e-23	-0.554887	0.392	0.657	2.3756795423118e-18
DA	AKNA	6.97505734731214e-23	-0.317595	0.284	0.53	2.38825963571968e-18
DA	ZNRF2	6.98999922466882e-23	-0.290241	0.477	0.722	2.39337573452661e-18
DA	BTF3	7.04058686668201e-23	0.378009	0.188	0.158	2.41069694315192e-18
DA	RAP1GDS1	7.56546601934922e-23	-0.337524	0.347	0.601	2.59041556502517e-18
DA	SOGA1	7.78379374428145e-23	-0.415862	0.145	0.381	2.66517097804197e-18
DA	MBD5	7.81532990988248e-23	-0.373467	0.574	0.81	2.67596896114376e-18
DA	RSRP1	7.97806311148893e-23	-0.275871	0.395	0.642	2.73168880937381e-18
DA	TOP2B	8.12421439876669e-23	0.396689	0.389	0.413	2.78173101013772e-18
DA	NCF2	8.37848890739042e-23	0.343074	0.185	0.186	2.86879460189048e-18
DA	RECK	8.39763208733524e-23	-0.274511	0.259	0.495	2.87534922670359e-18
DA	GLCCI1	8.40484634584379e-23	-0.698958	0.176	0.43	2.87781938881691e-18
DA	AL162253.2	9.60774575533017e-23	-0.524645	0.134	0.373	3.28969214662505e-18
DA	ATF7IP	9.72323627761592e-23	-0.470423	0.457	0.716	3.32923610145569e-18
DA	BRWD3	9.77352613366383e-23	0.37219	0.42	0.45	3.34645534816649e-18
DA	UCHL1	9.88342639998724e-23	0.474752	0.199	0.169	3.38408519935563e-18
DA	ZMYM2	9.93737999376191e-23	0.314962	0.679	0.767	3.40255890986408e-18
DA	IREB2	1.0078610750589e-22	-0.263044	0.25	0.483	3.45091632100168e-18
DA	RALGDS	1.01306860736141e-22	0.371062	0.219	0.183	3.46874691160546e-18
DA	FHIT	1.02300589647208e-22	-0.335118	0.724	0.911	3.50277218952041e-18
DA	RAP1GAP2	1.0553172312509e-22	-0.271866	0.261	0.496	3.61340619980308e-18
DA	ASB3	1.12772767211707e-22	-0.40531	0.293	0.55	3.86133954932886e-18
DA	MAP1B	1.12922545968652e-22	0.52379	0.401	0.369	3.86646797396666e-18
DA	SNX3	1.13630867806889e-22	0.421739	0.381	0.364	3.89072091370788e-18
DA	SNHG14	1.237836237765e-22	0.360575	0.562	0.697	4.23835127810737e-18
DA	PRPF38B	1.24462880939775e-22	-0.315019	0.281	0.527	4.26160904337791e-18
DA	UTRN	1.25161854322029e-22	-0.46198	0.52	0.768	4.28554189198629e-18
DA	MPZL1	1.29371138988703e-22	-0.383625	0.378	0.636	4.42966779897319e-18
DA	VPS45	1.49380514735985e-22	-0.283225	0.227	0.45	5.11478882456011e-18
DA	RCBTB2	1.52335884226167e-22	-0.489683	0.19	0.442	5.21598067590397e-18
DA	HERC2	1.61254233225044e-22	-0.291307	0.372	0.622	5.5213449456255e-18
DA	GATAD1	1.62060196317863e-22	-0.38422	0.219	0.465	5.54894112192362e-18
DA	CALY	1.63291592396788e-22	0.520233	0.168	0.103	5.59110412366602e-18
DA	USP37	1.67633484299099e-22	0.500492	0.392	0.355	5.73977050240115e-18
DA	C9orf72	1.72296839172405e-22	0.295354	0.412	0.479	5.89944377326315e-18
DA	TRANK1	1.80066719751687e-22	-0.496742	0.193	0.444	6.16548448429775e-18
DA	XRCC6	1.82908368916546e-22	0.337751	0.259	0.248	6.26278255170253e-18
DA	AC002463.1	1.89321001371174e-22	0.317983	0.222	0.287	6.48235108694899e-18
DA	WAC	1.91768883796947e-22	0.2524	0.719	0.824	6.56616658120748e-18
DA	HBP1	2.01161607651264e-22	0.314982	0.315	0.36	6.88777344597929e-18
DA	WIPI1	2.14097429969157e-22	0.286605	0.244	0.276	7.33069600214395e-18
DA	MGMT	2.17178617138962e-22	-0.520242	0.168	0.409	7.43619585083806e-18
DA	RMDN1	2.24194341507751e-22	-0.405837	0.094	0.309	7.67641425322538e-18
DA	APOE	2.43898661347226e-22	0.561648	0.531	0.55	8.35109016452903e-18
DA	CD302	2.52111804839389e-22	-0.34055	0.241	0.479	8.63230819770067e-18
DA	EGLN1	2.55606254623556e-22	0.432587	0.412	0.449	8.75195815831056e-18
DA	KAT2B	2.7321818101092e-22	-0.489363	0.185	0.433	9.35499051781391e-18
DA	SRP54	2.74902547886799e-22	0.41264	0.312	0.268	9.41266323964401e-18
DA	PIBF1	3.33952504644374e-22	-0.352171	0.307	0.556	1.14345337590234e-17
DA	WASHC4	3.47124364015645e-22	-0.30161	0.526	0.765	1.18855382238957e-17
DA	SPECC1L	3.49231286420707e-22	-0.297037	0.415	0.656	1.1957679247045e-17
DA	UTY	3.74525890672149e-22	-0.693304	0.105	0.332	1.28237664966144e-17
DA	SNX13	3.8410650771612e-22	-0.349562	0.577	0.808	1.31518068241999e-17
DA	INKA2	3.87441387067408e-22	0.463725	0.281	0.28	1.32659930931881e-17
DA	CAMK2N1	3.90459959325087e-22	0.434298	0.222	0.189	1.3369349007291e-17
DA	AGO2	3.95986603720988e-22	0.326741	0.321	0.33	1.35585813114066e-17
DA	NSMCE2	4.25048608643746e-22	-0.411746	0.503	0.751	1.45536643599619e-17
DA	RAB30-DT	4.55550166079901e-22	-0.42857	0.099	0.32	1.55980376865758e-17
DA	STX8	4.60655436535895e-22	-0.272105	0.33	0.569	1.5772842146989e-17
DA	HSPBAP1	4.63397240044943e-22	-0.364581	0.261	0.509	1.58667214991388e-17
DA	SLC25A3	4.74045309070494e-22	0.357126	0.219	0.195	1.62313113825737e-17
DA	LPAR1	4.79934888008041e-22	-0.496352	0.256	0.51	1.64329705653953e-17
DA	CCDC91	4.83629604138262e-22	-0.399775	0.449	0.703	1.65594776456941e-17
DA	CCDC93	4.9657368630919e-22	0.278848	0.338	0.392	1.70026830192267e-17
DA	PJA2	5.01289488065754e-22	0.275842	0.526	0.606	1.71641520713714e-17
DA	NCK1	5.54712283619244e-22	-0.306524	0.267	0.506	1.89933485911229e-17
DA	DSCAM	5.72306581834924e-22	-0.789197	0.31	0.573	1.95957773620278e-17
DA	MYH9	5.99488752228205e-22	-0.397099	0.253	0.502	2.05264948762937e-17
DA	TXNIP	6.25093083973023e-22	0.414057	0.366	0.476	2.14031871952363e-17
DA	GABARAP	6.28180754217457e-22	0.403913	0.259	0.225	2.15089090244057e-17
DA	PGAM1	6.28851031560238e-22	0.350685	0.159	0.127	2.15318593206226e-17
DA	RGS10	6.32609069976097e-22	-0.414679	0.372	0.633	2.16605345559815e-17
DA	DNAJC7	6.33032685492085e-22	0.251978	0.312	0.361	2.1675039151249e-17
DA	HPCAL1	6.83969092392358e-22	0.495159	0.318	0.304	2.34191017235143e-17
DA	GNL3	7.36140126298584e-22	0.322449	0.207	0.208	2.52054379244635e-17
DA	AIF1	7.58991894310781e-22	0.613081	0.278	0.225	2.59878824612011e-17
DA	ZFAND2A	7.60916643093092e-22	0.39042	0.119	0.055	2.60537858595075e-17
DA	ADCY7	7.6517827875232e-22	-0.303348	0.364	0.611	2.61997042644794e-17
DA	CEP128	7.71691207955838e-22	-0.565096	0.136	0.37	2.64227069604079e-17
DA	TTC13	7.97031332895014e-22	-0.366492	0.185	0.418	2.72903528383253e-17
DA	DENND1A	8.66930472641232e-22	0.401576	0.818	0.863	2.96836993832358e-17
DA	P3H2	9.05669643290548e-22	-0.681682	0.156	0.399	3.10101285862683e-17
DA	PITPNB	9.19625097280899e-22	0.296148	0.392	0.448	3.1487963330898e-17
DA	SCLT1	9.21581101603359e-22	-0.466224	0.298	0.554	3.1554936918899e-17
DA	RTTN	9.75625027403867e-22	-0.784385	0.295	0.556	3.34054009383084e-17
DA	SEC24D	1.01645075956509e-21	0.452795	0.403	0.39	3.48032740075088e-17
DA	AL627171.2	1.03103689056975e-21	0.424122	0.145	0.082	3.53027031331081e-17
DA	WNT5A	1.04779568644685e-21	-0.293113	0.176	0.39	3.58765243039402e-17
DA	EMB	1.0674203147416e-21	-0.580146	0.139	0.376	3.65484715767522e-17
DA	PRDX2	1.10011206968555e-21	0.331293	0.094	0.087	3.76678372660332e-17
DA	MSI2	1.16979583188898e-21	0.251921	0.503	0.653	4.00538092838785e-17
DA	DCLRE1C	1.17135220316802e-21	-0.269229	0.114	0.3	4.01070994364731e-17
DA	RASSF2	1.23026472166879e-21	0.409231	0.506	0.54	4.21242640699395e-17
DA	ATP6V0E1	1.24683763075378e-21	0.314475	0.366	0.394	4.26917204770094e-17
DA	MSR1	1.25532026276353e-21	0.311022	0.5	0.609	4.29821657970234e-17
DA	ANKRD12	1.32316170889152e-21	0.281788	0.682	0.777	4.53050569124458e-17
DA	SIK3	1.38690712558252e-21	0.401892	0.619	0.695	4.74876999799454e-17
DA	RASGRP3	1.43673527693816e-21	0.386637	0.219	0.245	4.91938158823628e-17
DA	RAB21	1.49034883786898e-21	0.365384	0.324	0.306	5.10295442086339e-17
DA	NCKAP5	1.5019872734236e-21	-0.482069	0.412	0.665	5.14280442420241e-17
DA	JUND	1.55665247625821e-21	0.334738	0.241	0.226	5.32997807870811e-17
DA	ATP5F1D	1.59717427043438e-21	0.303888	0.159	0.159	5.46872470196732e-17
DA	EML1	1.65388513855071e-21	-0.562828	0.102	0.324	5.66290271439762e-17
DA	HIST2H2BF	1.79771683112769e-21	0.367953	0.219	0.233	6.1553824297812e-17
DA	PRKCD	1.87021031519978e-21	-0.395832	0.188	0.422	6.40360011924404e-17
DA	PPARGC1B	1.87689090264412e-21	-0.50349	0.102	0.324	6.42647445065346e-17
DA	MYO18A	1.88910611310597e-21	-0.435395	0.136	0.366	6.46829933127483e-17
DA	PLCL1	1.88951200504124e-21	-0.962022	0.185	0.43	6.4696891052612e-17
DA	TRIM73	1.90955636454797e-21	-0.384449	0.06	0.252	6.53832099221227e-17
DA	ARL6IP4	2.08976645569059e-21	0.334317	0.236	0.232	7.15536034428458e-17
DA	AL354733.3	2.19058811861787e-21	0.302465	0.145	0.131	7.5005737181476e-17
DA	ZNF277	2.31071938274151e-21	0.382932	0.389	0.417	7.91190316650692e-17
DA	BCAR3	2.54904592771402e-21	-0.318924	0.295	0.535	8.72793325649281e-17
DA	RBPJ	2.81037651558863e-21	0.50531	0.73	0.707	9.62272918937548e-17
DA	PPP1R21	2.90101411409275e-21	-0.418541	0.259	0.508	9.93307232665356e-17
DA	RNF122	2.91559684446585e-21	0.359829	0.134	0.087	9.98300359545106e-17
DA	KLF3	3.06350384180183e-21	-0.290416	0.247	0.474	1.04894371543295e-16
DA	DUSP1	3.29139681814374e-21	0.697111	0.332	0.189	1.12697427053242e-16
DA	CBR4	3.37785025360606e-21	-0.501355	0.21	0.456	1.15657592683471e-16
DA	ATP6V0A1	3.39341287920753e-21	0.337635	0.483	0.537	1.16190456984066e-16
DA	ATXN10	3.43848556886732e-21	-0.305185	0.429	0.671	1.17733745878017e-16
DA	TLE4	3.52744283721371e-21	-0.298344	0.304	0.538	1.20779642746197e-16
DA	NCOA7	3.55094277685909e-21	0.251486	0.409	0.513	1.21584280679655e-16
DA	MYO15B	3.9630122902748e-21	-0.291388	0.19	0.407	1.35693540819009e-16
DA	NDUFA13	3.99792858541869e-21	0.358538	0.199	0.187	1.36889074764736e-16
DA	ACER3	4.04450202188917e-21	0.422168	0.565	0.655	1.38483749229485e-16
DA	AK2	4.53605773153044e-21	0.330891	0.27	0.257	1.55314616727602e-16
DA	UBR4	4.5773470912687e-21	0.265712	0.398	0.443	1.5672836440504e-16
DA	ZNF91	4.59555263203483e-21	-0.306592	0.267	0.5	1.57351722120873e-16
DA	TMLHE	4.71077747196702e-21	-0.282548	0.224	0.45	1.61297020640151e-16
DA	SPNS2	4.89645200958462e-21	-0.51695	0.193	0.439	1.67654516808177e-16
DA	AC118549.1	5.09483617812765e-21	-0.308013	0.324	0.563	1.74447190739091e-16
DA	STK17A	5.47933539491892e-21	-0.402996	0.19	0.422	1.87612443922024e-16
DA	ITPR1	5.48202359791722e-21	-0.515065	0.332	0.589	1.87704487992686e-16
DA	SLC7A6	5.53199483335553e-21	-0.262198	0.239	0.46	1.89415503094093e-16
DA	BEX1	5.60105494691176e-21	0.412557	0.114	0.1	1.91780121382259e-16
DA	C1orf162	5.72649038159017e-21	0.297193	0.298	0.342	1.96075030665647e-16
DA	METTL15	5.78462378011243e-21	-0.416537	0.281	0.529	1.9806551823105e-16
DA	CABIN1	5.85856175992599e-21	0.255668	0.295	0.336	2.00597154659866e-16
DA	CHD6	5.98882317701301e-21	-0.256456	0.358	0.592	2.05057305580925e-16
DA	GNG10	5.99796975511331e-21	0.288913	0.264	0.294	2.0537048441508e-16
DA	EIF1AX	6.05465537329466e-21	0.371477	0.239	0.221	2.07311399981609e-16
DA	HM13	6.06625988326237e-21	0.262043	0.384	0.45	2.07708738402903e-16
DA	ZBTB1	6.19760726190187e-21	0.323149	0.412	0.486	2.1220607264752e-16
DA	CDK16	6.22304007176866e-21	0.371706	0.139	0.067	2.13076892057359e-16
DA	CACUL1	6.29967044080967e-21	0.312627	0.474	0.521	2.15700715893323e-16
DA	DNAJC10	6.34639199736938e-21	-0.298644	0.185	0.392	2.17300461989928e-16
DA	COMMD10	6.71532395445752e-21	-0.285836	0.52	0.752	2.29932692200625e-16
DA	PPIB	6.72656853351799e-21	0.292309	0.19	0.195	2.30317706587656e-16
DA	AC024257.3	6.77404298963915e-21	-0.460536	0.06	0.255	2.31943231965244e-16
DA	DIS3L2	6.91705022094421e-21	-0.29403	0.295	0.525	2.3683979956513e-16
DA	LNPEP	7.00773373935736e-21	-0.37355	0.307	0.553	2.39944803235596e-16
DA	SAMD12	7.22239975153667e-21	-0.562929	0.236	0.481	2.47294967492616e-16
DA	ZNF655	7.36923351959967e-21	-0.259354	0.247	0.466	2.52322555711093e-16
DA	TASOR	7.38848307623571e-21	-0.281545	0.256	0.479	2.52981660530311e-16
DA	PARVB	7.41072032872113e-21	0.427521	0.318	0.297	2.53743064055412e-16
DA	TM9SF3	7.64435996552724e-21	0.273045	0.443	0.519	2.61742885219653e-16
DA	ZC3H15	8.23191515093005e-21	0.34839	0.304	0.303	2.81860774767845e-16
DA	PCSK5	8.55298738964193e-21	0.567091	0.315	0.274	2.9285428822134e-16
DA	GRB2	8.70703975212357e-21	0.575248	0.852	0.876	2.98129041112711e-16
DA	AL512625.3	8.92303175405127e-21	-0.28804	0.125	0.323	3.05524607258715e-16
DA	SRP14	8.95952088072684e-21	0.455791	0.227	0.188	3.06773994956087e-16
DA	LINC01410	9.03050956262209e-21	-0.3679	0.136	0.354	3.0920464742418e-16
DA	ITPK1	9.06402099376513e-21	-0.351207	0.199	0.426	3.10352078826518e-16
DA	ARAP1	9.24962847215527e-21	0.27947	0.389	0.451	3.16707278886597e-16
DA	SELENOW	9.44270563618842e-21	0.386067	0.264	0.242	3.23318240983091e-16
DA	KIF26B	9.5116338886093e-21	-0.640764	0.094	0.307	3.25678344345982e-16
DA	SSH2	1.0476304775096e-20	-0.324757	0.918	0.989	3.58708675499286e-16
DA	AC066613.2	1.07617459771968e-20	-0.537523	0.128	0.353	3.68482182259219e-16
DA	COX6C	1.09788079167075e-20	0.298603	0.188	0.198	3.75914383068066e-16
DA	ZDHHC21	1.14813609453753e-20	-0.26299	0.358	0.586	3.93121798769649e-16
DA	TMA7	1.15621187906084e-20	0.325952	0.193	0.184	3.95886947390432e-16
DA	GLB1	1.21892280015233e-20	-0.316367	0.233	0.463	4.17359166772158e-16
DA	JAZF1	1.2255997579765e-20	-0.306055	0.781	0.937	4.19645357131152e-16
DA	SMAD2	1.26888007351578e-20	-0.288374	0.426	0.665	4.34464537171804e-16
DA	ATP6AP2	1.29503439776313e-20	0.38056	0.216	0.186	4.43419777794096e-16
DA	CEBPB	1.32511770861443e-20	0.336662	0.364	0.422	4.5372030342958e-16
DA	MZT2B	1.35156409883238e-20	0.258083	0.119	0.12	4.62775547440209e-16
DA	EPC1	1.38985738285976e-20	-0.351616	0.435	0.679	4.75887167891182e-16
DA	STIM2	1.42129837085371e-20	-0.269369	0.241	0.464	4.86652562180311e-16
DA	SUSD3	1.51586678095838e-20	-0.441836	0.06	0.253	5.1903278580015e-16
DA	TLN2	1.5209875983408e-20	-0.489161	0.494	0.735	5.20786153671892e-16
DA	ST5	1.59624199350274e-20	-0.471226	0.134	0.353	5.46553258575338e-16
DA	FUBP1	1.62851022096522e-20	0.25591	0.477	0.526	5.5760189965849e-16
DA	CCDC7	1.70284480173577e-20	-0.282244	0.241	0.464	5.83054060114326e-16
DA	ALG13	1.72565722723955e-20	-0.28803	0.338	0.569	5.90865034606822e-16
DA	ATF6	1.75187787705399e-20	0.413059	0.795	0.861	5.99842985103287e-16
DA	SEC62	1.76426904663133e-20	0.302988	0.341	0.392	6.04085721566569e-16
DA	TLR2	1.79055769596749e-20	0.388559	0.753	0.849	6.1308695509927e-16
DA	RESF1	1.92086416248573e-20	-0.390963	0.29	0.535	6.57703889235114e-16
DA	DLG1	1.98930320195526e-20	-0.294083	0.452	0.688	6.81137416349481e-16
DA	WDR7	2.09412710251258e-20	-0.406545	0.435	0.682	7.17029119900306e-16
DA	ARHGAP27	2.14042521545528e-20	-0.28664	0.156	0.354	7.32881593771887e-16
DA	HLA-DMB	2.19374832551067e-20	-0.387723	0.193	0.421	7.51139426654854e-16
DA	AC068888.1	2.20885316831123e-20	0.332228	0.153	0.155	7.56311324829764e-16
DA	ENOX2	2.36382761069213e-20	-0.375403	0.17	0.382	8.09374573900985e-16
DA	GPAT4	2.53045000003832e-20	0.385526	0.23	0.197	8.66426080013119e-16
DA	SUGP2	2.75752641320849e-20	-0.257837	0.244	0.46	9.44177043882587e-16
DA	PANX1	2.7715698317389e-20	0.459959	0.17	0.115	9.48985510387399e-16
DA	ZCCHC2	2.86637300253835e-20	0.340781	0.335	0.368	9.81446116069131e-16
DA	KRCC1	3.06062059503716e-20	-0.397829	0.17	0.397	1.04795649174072e-15
DA	PELI2	3.10937453683727e-20	-0.619694	0.241	0.489	1.06464984141308e-15
DA	ULK2	3.25267896185547e-20	-0.467365	0.199	0.436	1.11371727653931e-15
DA	TPM3	3.25641892269628e-20	0.253618	0.42	0.493	1.1149978391312e-15
DA	MRPS28	3.28401418099757e-20	-0.396062	0.31	0.553	1.12444645557357e-15
DA	DOP1A	3.28473374878266e-20	-0.30469	0.301	0.531	1.12469283558318e-15
DA	USP40	3.30377304419235e-20	-0.33641	0.17	0.382	1.13121189033146e-15
DA	TCEAL9	3.33280406235728e-20	0.393917	0.111	0.038	1.14115211095113e-15
DA	CC2D2A	3.33988406591409e-20	0.407529	0.156	0.148	1.14357630416898e-15
DA	AC097376.3	3.34945010943079e-20	-0.36685	0.205	0.429	1.1468517174691e-15
DA	GIMAP8	3.39866159160759e-20	-0.488024	0.097	0.307	1.16370172896644e-15
DA	POMP	3.41572550744442e-20	0.329645	0.236	0.225	1.16954441374897e-15
DA	GARNL3	3.50005309854616e-20	-0.437448	0.253	0.496	1.1984181809422e-15
DA	PGGT1B	3.73431273116717e-20	-0.308789	0.179	0.398	1.27862867915164e-15
DA	POM121C	3.95852177803591e-20	0.260615	0.244	0.271	1.3553978567995e-15
DA	PEBP1	4.44876629912424e-20	0.430269	0.284	0.268	1.52325758082014e-15
DA	CPQ	4.67920879796044e-20	-0.498079	0.415	0.663	1.60216109242165e-15
DA	ENO2	4.99233687610704e-20	0.376154	0.145	0.099	1.70937614637905e-15
DA	APBA1	5.12294411342151e-20	-0.640847	0.278	0.528	1.75409606443552e-15
DA	IFITM2	5.32384162586926e-20	0.33108	0.119	0.073	1.82288337269764e-15
DA	COX7A2	5.50241763399195e-20	0.349302	0.156	0.125	1.88402779787884e-15
DA	CHPT1	6.11368521295044e-20	-0.288946	0.222	0.438	2.09332581691423e-15
DA	DEK	6.2663275269735e-20	0.268702	0.418	0.471	2.14559054523573e-15
DA	SEH1L	6.32962066563041e-20	0.309751	0.153	0.146	2.16726211591185e-15
DA	HIST1H4C	6.42654561136323e-20	0.372207	0.196	0.169	2.20044921733077e-15
DA	ICE2	6.77534249367913e-20	-0.259637	0.159	0.362	2.31987726983573e-15
DA	BANP	7.36814605188413e-20	0.376891	0.446	0.468	2.52285320816513e-15
DA	TNK2	7.48080539496285e-20	-0.281533	0.128	0.323	2.56142776723528e-15
DA	SDC2	7.79166167620981e-20	0.744974	0.151	0.047	2.66786495793424e-15
DA	USP9Y	7.95723441624473e-20	-0.633579	0.082	0.285	2.7245570641222e-15
DA	THRB	8.01657237369761e-20	0.761748	0.318	0.261	2.74487438075406e-15
DA	ALAS1	8.30947468706407e-20	0.337876	0.128	0.085	2.84516413285074e-15
DA	MCMBP	8.42499738769896e-20	0.255568	0.27	0.307	2.88471910554813e-15
DA	ZMAT3	8.45527097167392e-20	-0.321069	0.332	0.568	2.89508478070115e-15
DA	SERPINI1	8.62914120086503e-20	0.336288	0.165	0.164	2.95461794717619e-15
DA	NSL1	8.6654522376176e-20	-0.351757	0.276	0.512	2.96705084616027e-15
DA	FARS2	9.13368688608077e-20	-0.417247	0.426	0.669	3.12737438979405e-15
DA	ARHGAP17	9.31154430495277e-20	-0.388822	0.284	0.525	3.18827277001583e-15
DA	MCM9	9.59055104851832e-20	-0.392661	0.173	0.395	3.28380467901267e-15
DA	CORO1A	9.78031145636926e-20	-0.250267	0.134	0.321	3.34877864266084e-15
DA	AL353138.1	9.92809939720337e-20	-0.637509	0.077	0.274	3.39938123360243e-15
DA	DIP2A	9.97075598024755e-20	-0.30176	0.483	0.717	3.41398684763676e-15
DA	RNPC3	1.01978700410121e-19	-0.255195	0.315	0.536	3.49175070204256e-15
DA	KDM1B	1.05828579746276e-19	-0.314335	0.173	0.378	3.6235705705125e-15
DA	BCKDHB	1.07265266334019e-19	-0.464322	0.182	0.408	3.67276271927682e-15
DA	PPME1	1.09983094505195e-19	0.434687	0.307	0.275	3.76582115585787e-15
DA	AC090579.1	1.13383677687724e-19	-0.536196	0.168	0.393	3.88225712402766e-15
DA	TBC1D9	1.14488589421936e-19	-0.271626	0.384	0.614	3.92008930180707e-15
DA	ITGA9-AS1	1.16551734088512e-19	0.505471	0.193	0.2	3.99073137519064e-15
DA	TUBGCP2	1.19525415577369e-19	0.254601	0.264	0.298	4.09255022936912e-15
DA	TUBGCP3	1.20097339945376e-19	-0.344967	0.239	0.467	4.11213291972969e-15
DA	NHLRC2	1.21290847634325e-19	-0.404178	0.207	0.439	4.1529986229993e-15
DA	IFI30	1.22792307408442e-19	0.431397	0.216	0.151	4.20440860566505e-15
DA	DHX36	1.24693375155719e-19	0.319423	0.483	0.51	4.26950116533181e-15
DA	ARL5B	1.25260191497965e-19	0.351302	0.111	0.079	4.28890895689031e-15
DA	XAF1	1.25774603224697e-19	-0.279276	0.21	0.418	4.30652241441363e-15
DA	HPGDS	1.26628332376716e-19	-0.507306	0.134	0.353	4.33575410057874e-15
DA	ZNF562	1.28927622874628e-19	-0.286091	0.188	0.395	4.41448180722726e-15
DA	TTTY14	1.31607293254483e-19	-0.753221	0.043	0.219	4.50623372103351e-15
DA	AC068587.4	1.3835375574236e-19	-0.279958	0.29	0.509	4.73723259661842e-15
DA	CREB3L2	1.39957113714047e-19	-0.316847	0.222	0.441	4.79213157356898e-15
DA	GGA2	1.41729829931897e-19	0.276919	0.46	0.507	4.85282937686815e-15
DA	SFXN1	1.4243460169292e-19	0.267519	0.196	0.216	4.87696076196556e-15
DA	SEPTIN6	1.48833094169059e-19	0.266845	0.398	0.472	5.09604514434857e-15
DA	AC007262.2	1.50661024467006e-19	-0.661505	0.199	0.436	5.15863347775029e-15
DA	RFFL	1.53252963269465e-19	-0.429864	0.244	0.48	5.24738146234648e-15
DA	VPS50	1.54775773662664e-19	-0.278328	0.253	0.472	5.29952249020962e-15
DA	UBB	1.54910469158978e-19	0.392729	0.233	0.196	5.30413446400341e-15
DA	MEG3	1.60834965633472e-19	0.481337	0.256	0.236	5.50698922329009e-15
DA	RFX7	1.64324050286821e-19	-0.283972	0.304	0.526	5.62645548182075e-15
DA	ABL1	1.65994970693596e-19	-0.446953	0.287	0.529	5.68366779654874e-15
DA	POM121	1.6691568839842e-19	0.323275	0.384	0.394	5.71519317076188e-15
DA	HNMT	1.68105909481354e-19	-0.442646	0.153	0.371	5.75594634064157e-15
DA	TMEM273	1.69498729000239e-19	-0.295753	0.091	0.269	5.80363648096817e-15
DA	ERCC6	1.70136479741171e-19	-0.475242	0.111	0.321	5.8254730663377e-15
DA	ANXA4	1.74104015758829e-19	-0.458852	0.23	0.47	5.96132149958229e-15
DA	PDE5A	1.75087111593314e-19	0.285116	0.179	0.226	5.99498270095506e-15
DA	XPOT	1.81966611127313e-19	0.301659	0.196	0.198	6.23053676499921e-15
DA	NLRP1	1.88866312141879e-19	-0.42073	0.173	0.393	6.46678252773793e-15
DA	KHDRBS1	1.90869297666032e-19	0.295764	0.423	0.453	6.53536475208493e-15
DA	HLA-DRA	1.94077427513587e-19	0.476242	0.497	0.502	6.64521111806523e-15
DA	CBL	1.95764195673645e-19	-0.289374	0.435	0.667	6.70296605986562e-15
DA	CLEC2D	2.03074879019951e-19	-0.369976	0.233	0.463	6.95328385764313e-15
DA	LOXL3	2.03085309284842e-19	-0.447944	0.125	0.34	6.95364098991298e-15
DA	AP002336.2	2.04447375995176e-19	0.328018	0.233	0.277	7.00027815407482e-15
DA	UBL3	2.20862324912154e-19	-0.289041	0.386	0.614	7.56232600499214e-15
DA	PLAGL1	2.21528468257017e-19	-0.405505	0.253	0.486	7.58513475312026e-15
DA	B4GALT1	2.24192046254664e-19	0.338766	0.503	0.562	7.67633566375971e-15
DA	SULF2	2.36651304696365e-19	0.521411	0.119	0.035	8.10294067280354e-15
DA	CD226	2.44146077343343e-19	-0.581479	0.077	0.272	8.35956168823606e-15
DA	SNRPN	2.46477161637288e-19	0.412181	0.205	0.148	8.43937801446073e-15
DA	EFCAB13	2.66673087309399e-19	-0.448754	0.236	0.473	9.13088650947383e-15
DA	METTL7A	2.74650123224274e-19	-0.417046	0.142	0.358	9.40402021919913e-15
DA	UMAD1	2.85676406573007e-19	-0.409429	0.358	0.596	9.78156016105977e-15
DA	TMOD2	2.87420203288339e-19	-0.418119	0.202	0.431	9.84126776059272e-15
DA	PLB1	2.94594389762567e-19	-0.371804	0.131	0.335	1.00869119054703e-14
DA	BAZ1A	3.11110798515163e-19	0.34552	0.477	0.51	1.06524337411592e-14
DA	MILR1	3.26605670361122e-19	-0.307596	0.156	0.362	1.11829781531648e-14
DA	AIG1	3.37528651555138e-19	-0.463157	0.321	0.565	1.15569810292479e-14
DA	AC006230.1	3.54696276790547e-19	-0.424198	0.159	0.375	1.21448005173083e-14
DA	GK-AS1	3.641609228322e-19	0.673439	0.188	0.081	1.24688699977745e-14
DA	SLC15A2	3.76710752105522e-19	-0.329934	0.27	0.498	1.28985761520931e-14
DA	UGP2	4.09206594913663e-19	0.306991	0.372	0.417	1.40112338098438e-14
DA	LINC00278	4.4438129387684e-19	-0.803334	0.065	0.253	1.5215615502343e-14
DA	ASXL1	4.44556672448331e-19	0.259439	0.48	0.541	1.52216204646308e-14
DA	SLC38A9	4.50310078585594e-19	-0.379724	0.247	0.478	1.54186170907707e-14
DA	MGAT5	4.56391407569569e-19	0.364476	0.773	0.868	1.5626841795182e-14
DA	SLC36A4	4.57492109792174e-19	0.432817	0.349	0.309	1.56645298392841e-14
DA	COX20	4.74065786584366e-19	0.258828	0.227	0.253	1.62320125326487e-14
DA	GPD2	4.98195456763201e-19	0.409313	0.5	0.542	1.7058212439572e-14
DA	PPIA	5.02011550143636e-19	0.354664	0.29	0.267	1.71888754769181e-14
DA	ATP11A	5.10119603602746e-19	0.252995	0.665	0.745	1.7466495227358e-14
DA	SREBF1	5.13428231838024e-19	0.374514	0.264	0.232	1.75797826581339e-14
DA	PTAFR	5.15992424170714e-19	-0.411733	0.176	0.397	1.76675806036052e-14
DA	KCNMB2-AS1	5.20151386852442e-19	-0.717984	0.128	0.342	1.78099834858276e-14
DA	CLU	5.22472015353295e-19	0.427688	0.423	0.402	1.78894418056968e-14
DA	GANC	5.26706896748386e-19	-0.373626	0.193	0.415	1.80344441446647e-14
DA	STMN1	5.57640474317463e-19	0.432593	0.219	0.19	1.90936098406299e-14
DA	BTBD10	5.61647201338734e-19	-0.263573	0.162	0.353	1.92308001738382e-14
DA	PTP4A2	5.71462273965026e-19	0.271118	0.364	0.405	1.95668682605625e-14
DA	DDX60L	5.92963469326264e-19	-0.310983	0.21	0.428	2.03030691897313e-14
DA	SMAD3	5.93716918050244e-19	0.421853	0.443	0.476	2.03288672740404e-14
DA	AF127936.2	6.32622227208131e-19	-0.318588	0.037	0.187	2.16609850596064e-14
DA	ANXA5	6.33613667836706e-19	0.34599	0.315	0.294	2.16949319867288e-14
DA	ZNF618	6.56411721735918e-19	-0.395633	0.222	0.45	2.24755373522378e-14
DA	CMTM6	6.57022613322162e-19	0.309314	0.366	0.384	2.24964542801508e-14
DA	ODF2L	6.74572521406759e-19	0.327885	0.224	0.242	2.30973631329674e-14
DA	ASAP1	7.19779455678888e-19	0.49271	0.636	0.633	2.46452485624451e-14
DA	TRAF3	7.50957710826618e-19	0.400266	0.418	0.454	2.57127920187034e-14
DA	PNRC2	8.01671135304474e-19	0.263201	0.173	0.166	2.74492196728252e-14
DA	MAPK1	8.71251309566353e-19	-0.257566	0.344	0.564	2.98316448395519e-14
DA	LINC00894	8.77635424396446e-19	-0.397436	0.151	0.365	3.00502369313343e-14
DA	ATP5MF	9.13433496230708e-19	0.34626	0.139	0.104	3.12759629109394e-14
DA	RAB20	9.31520385300745e-19	0.628328	0.409	0.314	3.18952579926975e-14
DA	GTPBP10	9.70251032497016e-19	-0.393225	0.099	0.295	3.32213953526978e-14
DA	AC006001.2	1.03678715783868e-18	-0.389362	0.108	0.306	3.54995922843964e-14
DA	AC026202.2	1.09239183505935e-18	0.352719	0.199	0.169	3.74034964324321e-14
DA	MRC2	1.15072598825388e-18	-0.360426	0.136	0.335	3.94008578378128e-14
DA	LINC01736	1.16972465625408e-18	-0.421738	0.068	0.255	4.00513722301395e-14
DA	AC104365.1	1.1750132725501e-18	0.466561	0.182	0.125	4.02324544521154e-14
DA	PCNX1	1.19513883207536e-18	0.366887	0.622	0.672	4.09215536102603e-14
DA	TEP1	1.20831446457304e-18	-0.251219	0.108	0.283	4.13726872669808e-14
DA	MBTD1	1.22748299030379e-18	-0.313235	0.287	0.51	4.20290175880016e-14
DA	GDAP2	1.23998805813646e-18	-0.316036	0.176	0.38	4.24571911105923e-14
DA	PPTC7	1.28426444978126e-18	0.362797	0.295	0.264	4.39732147605104e-14
DA	AC010210.1	1.38992767862645e-18	-0.361517	0.165	0.377	4.75911237161697e-14
DA	RUVBL2	1.53931956583014e-18	0.357531	0.105	0.049	5.2706301934024e-14
DA	ZMYM6	1.54276571613613e-18	-0.344698	0.21	0.434	5.28242981205011e-14
DA	ROBO2	1.56587019290773e-18	0.568615	0.21	0.225	5.36153954051606e-14
DA	ADAMTS17	1.57258887147602e-18	0.964999	0.17	0.167	5.38454429593389e-14
DA	SOS1	1.5766445716334e-18	-0.259872	0.469	0.69	5.39843101327277e-14
DA	VPS39	1.61284637053046e-18	-0.288721	0.156	0.351	5.52238597269631e-14
DA	C4orf48	1.74561346919844e-18	0.273746	0.114	0.109	5.97698051853546e-14
DA	IL4R	1.75102945809845e-18	0.492058	0.642	0.607	5.99552486452909e-14
DA	CYC1	1.76371994789526e-18	0.260392	0.074	0.048	6.03897710159337e-14
DA	SALL1	1.81101553672857e-18	-0.388988	0.034	0.196	6.20091719775863e-14
DA	GALNT11	1.88296293437837e-18	-0.379779	0.202	0.419	6.44726508731153e-14
DA	IFNGR2	1.89879529291008e-18	0.281866	0.608	0.698	6.5014750829241e-14
DA	FKBP5	1.90287430348438e-18	-0.343648	0.818	0.945	6.51544161513051e-14
DA	NHLRC3	1.91714801915122e-18	-0.390885	0.108	0.308	6.56431481757376e-14
DA	OSBPL1A	1.96008445793041e-18	-0.41106	0.364	0.6	6.71132918395372e-14
DA	PACS2	2.00198660351524e-18	-0.317528	0.25	0.474	6.85480213043617e-14
DA	COX6A1	2.0159220282789e-18	0.414969	0.21	0.164	6.90251702482696e-14
DA	CD93	2.0252417198351e-18	0.28575	0.151	0.141	6.93442764871538e-14
DA	CMC1	2.29547937780076e-18	-0.41887	0.168	0.385	7.8597213895898e-14
DA	TRNAU1AP	2.3251129392855e-18	0.265672	0.188	0.194	7.96118670411356e-14
DA	SNX18	2.36832363598837e-18	-0.340887	0.202	0.416	8.10914012962417e-14
DA	UBE2R2	2.45466136861985e-18	0.349865	0.494	0.511	8.40476052615435e-14
DA	PSMA7	3.10291141616273e-18	0.34124	0.176	0.19	1.06243686889412e-13
DA	PDGFA	3.22118019960058e-18	0.274799	0.102	0.109	1.10293210034324e-13
DA	HLA-DRB1	3.25512493681707e-18	0.29529	0.474	0.515	1.11455477836616e-13
DA	RAB39A	3.34383617536562e-18	-0.410044	0.102	0.296	1.14492950644519e-13
DA	NAA50	3.4117358991014e-18	0.259394	0.278	0.318	1.16817837185232e-13
DA	RGS18	3.4632644624132e-18	-0.422856	0.057	0.229	1.18582175193028e-13
DA	AC092821.3	3.48977328831509e-18	-0.342831	0.099	0.284	1.19489837391909e-13
DA	UBE2E2	3.5393315232859e-18	-0.30421	0.884	0.974	1.21186711357309e-13
DA	ETS2	3.93064940115799e-18	0.315221	0.494	0.58	1.3458543549565e-13
DA	MFSD2A	4.94526855836293e-18	0.360556	0.116	0.052	1.69325995438347e-13
DA	DPP7	4.95122853163496e-18	0.270874	0.159	0.148	1.69530064923181e-13
DA	KCTD20	5.11643080782898e-18	0.27581	0.244	0.261	1.75186590860064e-13
DA	DKC1	5.35183238232117e-18	0.314916	0.148	0.113	1.83246740770677e-13
DA	MRFAP1	5.93721150669984e-18	0.280267	0.102	0.085	2.03290121989403e-13
DA	DDB2	6.14345362216684e-18	-0.392565	0.131	0.33	2.10351852022993e-13
DA	OXSR1	6.34435190589719e-18	0.30394	0.355	0.393	2.1723060925792e-13
DA	ARHGAP20	6.5407332292868e-18	-0.57518	0.08	0.266	2.2395470577078e-13
DA	PARP8	6.68436168405851e-18	-0.277345	0.509	0.723	2.28872544062164e-13
DA	PAK1	6.88197059602548e-18	-0.270294	0.335	0.555	2.35638673207912e-13
DA	TECR	7.53072457292069e-18	0.307171	0.179	0.158	2.57852009376804e-13
DA	ANKAR	7.75723961729638e-18	-0.46018	0.122	0.326	2.65607884496228e-13
DA	P2RY13	7.80292689807241e-18	-0.39719	0.099	0.293	2.67172216989999e-13
DA	NDUFAF6	7.81885398522038e-18	-0.377994	0.17	0.383	2.67717560453946e-13
DA	MT3	7.93936026970836e-18	0.362929	0.207	0.203	2.71843695634814e-13
DA	LINC-PINT	8.03844795404789e-18	0.250856	0.236	0.25	2.752364579466e-13
DA	SNX24	8.22169205714393e-18	-0.37689	0.23	0.445	2.81510736036608e-13
DA	DEDD2	8.26433392779833e-18	0.301056	0.116	0.059	2.82970793687815e-13
DA	FILIP1L	8.87851018594724e-18	0.363909	0.287	0.35	3.04000188766834e-13
DA	GPNMB	9.04152272508648e-18	0.769989	0.199	0.107	3.09581738106961e-13
DA	AC092120.3	9.05391355484167e-18	0.298733	0.136	0.121	3.10006000117779e-13
DA	PRIM2	9.14710854998505e-18	-0.437962	0.267	0.496	3.13196996751488e-13
DA	TDRD3	9.49075461534585e-18	-0.412277	0.188	0.405	3.24963438029442e-13
DA	KMT5B	9.78149351106689e-18	-0.391779	0.222	0.442	3.3491833781893e-13
DA	AGAP3	9.80605838988156e-18	0.3545	0.23	0.205	3.35759439269545e-13
DA	GRASP	9.81858687928162e-18	0.423255	0.128	0.042	3.36188414746603e-13
DA	PNKD	9.84887953240476e-18	0.287732	0.213	0.21	3.37225635189539e-13
DA	PPP1R15A	9.92791829202219e-18	0.642209	0.188	0.076	3.3993192231884e-13
DA	EPS8	1.02262624499222e-17	-0.260095	0.52	0.737	3.50147226285335e-13
DA	ARHGDIB	1.0296290029506e-17	-0.375344	0.202	0.418	3.52544970610285e-13
DA	CASP4	1.04690613338389e-17	0.270872	0.264	0.283	3.58460660070645e-13
DA	DSE	1.05007410220513e-17	0.303683	0.503	0.566	3.59545372595036e-13
DA	UBA3	1.11144412098609e-17	-0.304326	0.196	0.4	3.80558467025636e-13
DA	SLC11A1	1.1161932797805e-17	0.620792	0.81	0.712	3.82184578996842e-13
DA	AXL	1.15438872822649e-17	-0.293974	0.281	0.495	3.9526270054475e-13
DA	C1GALT1	1.16952682193554e-17	-0.318742	0.199	0.403	4.00445983830729e-13
DA	SBDS	1.18881013601512e-17	0.275163	0.094	0.077	4.07048590571579e-13
DA	CTSB	1.20735870740791e-17	0.286888	0.778	0.852	4.1339962141647e-13
DA	TLR10	1.21970376945727e-17	-0.310747	0.074	0.241	4.17626570662169e-13
DA	PRKCE	1.26873267434761e-17	0.437604	0.509	0.538	4.34414067696623e-13
DA	GAB1	1.27286143454835e-17	-0.415327	0.355	0.584	4.35827755189354e-13
DA	UBA2	1.28608661555019e-17	0.367676	0.401	0.383	4.40356057164384e-13
DA	ATP5MPL	1.31760715629771e-17	0.359089	0.165	0.135	4.51148690316336e-13
DA	EIF1B-AS1	1.36421368126351e-17	-0.532017	0.097	0.289	4.67106764464625e-13
DA	MSL2	1.54156684929487e-17	-0.42455	0.142	0.35	5.27832489198564e-13
DA	BBS9	1.58798692164782e-17	-0.487519	0.33	0.562	5.43726721972213e-13
DA	SREBF2	1.66263469453918e-17	0.284919	0.355	0.434	5.69286119410217e-13
DA	CCNH	1.71441432732566e-17	0.330016	0.733	0.802	5.87015465676307e-13
DA	SEC61G	1.71662327456453e-17	0.328196	0.131	0.08	5.87771809210896e-13
DA	UST	1.76816642814561e-17	0.470003	0.426	0.477	6.05420184997058e-13
DA	FOXN2	1.783234625912e-17	-0.275998	0.239	0.441	6.10579535912269e-13
DA	LST1	1.82047526349674e-17	-0.40115	0.134	0.334	6.23330730221285e-13
DA	ZNF862	1.83219405499876e-17	-0.356193	0.116	0.309	6.27343244431576e-13
DA	TIAM2	1.83725769110353e-17	-0.305715	0.281	0.496	6.29077033433849e-13
DA	CD74	1.84383439373992e-17	0.264036	0.73	0.834	6.31328896416549e-13
DA	CTBP2	1.8669655586545e-17	-0.32769	0.594	0.8	6.39249007283301e-13
DA	RGS1	1.9124807704727e-17	0.877374	0.491	0.386	6.54833415809851e-13
DA	FXYD6	1.92939906601803e-17	0.403009	0.128	0.066	6.60626240204574e-13
DA	RNASEK	1.95247284867456e-17	0.282092	0.241	0.254	6.68526703386171e-13
DA	ZC3H6	2.03066496175112e-17	-0.41404	0.125	0.324	6.95299682903585e-13
DA	PPP2R2A	2.05080212897574e-17	0.276518	0.571	0.64	7.02194648961295e-13
DA	SNRPD2	2.06387405881366e-17	0.392779	0.145	0.078	7.06670477737797e-13
DA	FER	2.08765602724381e-17	-0.408108	0.665	0.851	7.14813423728282e-13
DA	SNX8	2.08900627558252e-17	0.440084	0.205	0.154	7.15275748759456e-13
DA	TRAPPC5	2.14932306764334e-17	0.266012	0.094	0.084	7.3592821836108e-13
DA	TGFBI	2.28486224286797e-17	0.453823	0.145	0.093	7.82336831957993e-13
DA	MXD4	2.35719712170534e-17	-0.336694	0.173	0.376	8.07104294471908e-13
DA	HECTD4	2.3994574352701e-17	-0.305636	0.295	0.513	8.21574225836482e-13
DA	HMGN3	2.48347344063973e-17	-0.287317	0.182	0.377	8.50341306075042e-13
DA	ANTKMT	2.49048669677412e-17	0.277255	0.08	0.058	8.52742644975457e-13
DA	TSIX	2.63692869077432e-17	0.42056	0.17	0.127	9.02884383721126e-13
DA	S100A11	2.71723080772881e-17	0.328991	0.185	0.172	9.30379828566343e-13
DA	RBM41	3.0012467403032e-17	-0.337515	0.153	0.352	1.02762688387982e-12
DA	FBH1	3.02260998355565e-17	-0.252618	0.176	0.363	1.03494165836946e-12
DA	GNS	3.02666951348761e-17	0.304824	0.276	0.278	1.03633164141816e-12
DA	GNA15	3.1134112660925e-17	0.326675	0.199	0.158	1.06603201751007e-12
DA	IDI1	3.12776077305745e-17	0.271932	0.145	0.145	1.07094528869487e-12
DA	TDRD7	3.35896769822644e-17	-0.298063	0.17	0.363	1.15011053987273e-12
DA	PFDN5	3.43015506733263e-17	0.418856	0.259	0.196	1.17448509505469e-12
DA	NUDT3	3.50676800433836e-17	-0.264138	0.176	0.369	1.20071736468546e-12
DA	TM7SF3	3.53302331251292e-17	-0.329015	0.193	0.397	1.20970718220442e-12
DA	ARHGAP18	3.60488197456635e-17	0.417157	0.455	0.454	1.23431158809152e-12
DA	SERPINB9	3.61211038911895e-17	0.353188	0.608	0.717	1.23678659723433e-12
DA	PDE4A	3.64821647118361e-17	0.422521	0.253	0.193	1.24914931973327e-12
DA	LINC01004	3.67148627233166e-17	-0.325102	0.19	0.392	1.25711689964636e-12
DA	ATP5MD	3.70517649360685e-17	0.302513	0.182	0.176	1.26865243141099e-12
DA	ATP5ME	3.75160056925627e-17	0.290225	0.176	0.176	1.28454803491335e-12
DA	CRYAB	3.77525274634663e-17	0.299619	0.199	0.228	1.29264654034909e-12
DA	RANBP9	3.95355412099729e-17	0.340025	0.616	0.667	1.35369693102947e-12
DA	AC005920.2	3.989048047944e-17	0.410736	0.156	0.087	1.36585005161603e-12
DA	DYNLL1	4.08314383223229e-17	0.3726	0.216	0.196	1.39806844815634e-12
DA	DCAF8	4.4528319885006e-17	-0.261916	0.168	0.356	1.52464967286261e-12
DA	FAM126A	4.62739700701751e-17	-0.316702	0.162	0.355	1.5844207352028e-12
DA	KIAA1328	4.818672860637e-17	-0.490955	0.25	0.474	1.64991358748211e-12
DA	GAP43	4.96586634223904e-17	0.324021	0.128	0.104	1.70031263558265e-12
DA	MTA3	4.97963717065195e-17	-0.259777	0.179	0.362	1.70502776723123e-12
DA	CFAP74	5.53905914365378e-17	-0.312157	0.037	0.178	1.89657385078705e-12
DA	GNG2	5.61395457415654e-17	-0.518908	0.159	0.367	1.9222180461912e-12
DA	WDFY3	5.82867766508264e-17	0.278068	0.818	0.928	1.9957392325243e-12
DA	PPWD1	5.88022028031635e-17	-0.310823	0.116	0.301	2.01338742398032e-12
DA	LITAF	5.88229490424902e-17	0.376273	0.335	0.342	2.01409777521486e-12
DA	CCDC50	6.06855629583355e-17	-0.331477	0.364	0.587	2.07787367569341e-12
DA	STXBP5	6.15174824335771e-17	-0.344823	0.239	0.45	2.10635859852568e-12
DA	TUBB2A	6.22680260203909e-17	0.311986	0.097	0.069	2.13205721093818e-12
DA	HIVEP3	6.37014702010819e-17	-0.277386	0.56	0.767	2.18113833968505e-12
DA	NLK	6.43224081302951e-17	-0.278112	0.406	0.619	2.20239925438131e-12
DA	PDIA3	6.45536135810566e-17	0.283603	0.281	0.318	2.21031572901538e-12
DA	RBFOX1	6.52252642831094e-17	0.444342	0.327	0.37	2.23331304905367e-12
DA	GRIK1	6.54750713067783e-17	0.411572	0.244	0.256	2.24186644154409e-12
DA	COX7C	6.69088207544759e-17	0.404645	0.247	0.197	2.29095802263325e-12
DA	ERMAP	6.69130032043055e-17	-0.329141	0.099	0.28	2.29110122971542e-12
DA	RBM12B	6.895921340373e-17	-0.250035	0.116	0.289	2.36116346694372e-12
DA	LINC02391	7.05921619384369e-17	-0.558302	0.151	0.357	2.41707562477208e-12
DA	NACA	7.14284733146884e-17	0.405776	0.364	0.363	2.44571092629493e-12
DA	RNASEH2B	7.26463899578812e-17	-0.315089	0.222	0.427	2.48741239215785e-12
DA	OLFM1	7.36022824014245e-17	0.317929	0.116	0.103	2.52014214942478e-12
DA	SPCS1	7.85657965698555e-17	0.256889	0.119	0.126	2.69009287455185e-12
DA	CYSTM1	8.32154114272877e-17	0.337869	0.196	0.197	2.84929568727033e-12
DA	CHN1	8.43552625190505e-17	0.422099	0.264	0.239	2.88832418865229e-12
DA	PFKFB4	8.90930050279229e-17	0.538665	0.168	0.109	3.05054449215608e-12
DA	HILPDA	8.93546178513194e-17	0.396921	0.119	0.043	3.05950211522918e-12
DA	LINC02057	9.04720478932625e-17	-0.547905	0.045	0.205	3.09776291986531e-12
DA	CREB1	9.05734325341997e-17	-0.297015	0.315	0.532	3.101234329971e-12
DA	RAB7A	9.24165482510853e-17	0.272893	0.631	0.692	3.16434261211716e-12
DA	WNT2B	9.2765594232689e-17	-0.407081	0.156	0.356	3.17629394652727e-12
DA	ZNF718	9.51649473315925e-17	-0.32925	0.21	0.41	3.25844779663373e-12
DA	ZNF236	1.00609827288406e-16	-0.260904	0.182	0.368	3.44488048635504e-12
DA	GLCE	1.02006700140629e-16	-0.281644	0.202	0.399	3.49270941281514e-12
DA	KDM5B	1.04670717061761e-16	0.410716	0.253	0.23	3.58392535219471e-12
DA	LMF1	1.06844975115967e-16	-0.258883	0.122	0.292	3.6583719479707e-12
DA	IMMP2L	1.06849029934614e-16	-0.296892	0.585	0.787	3.65851078496117e-12
DA	ATP5PO	1.09819092285192e-16	0.277722	0.125	0.119	3.76020571984498e-12
DA	ZMAT1	1.11624700740736e-16	-0.361907	0.128	0.319	3.82202975336281e-12
DA	OSBPL6	1.13424429261621e-16	-0.421732	0.153	0.348	3.88365245791791e-12
DA	LNPK	1.15153488196402e-16	0.256294	0.219	0.25	3.94285543584482e-12
DA	HIST2H2AA4	1.15587514868794e-16	0.312748	0.074	0.055	3.95771650910752e-12
DA	ST3GAL3	1.18017410377932e-16	-0.263824	0.241	0.433	4.04091613134038e-12
DA	C1QTNF7	1.18330666717961e-16	0.404861	0.071	0.025	4.05164202842299e-12
DA	MT2A	1.19296188408417e-16	0.706327	0.185	0.129	4.08470149110419e-12
DA	BCL2A1	1.29618571909059e-16	0.503652	0.136	0.065	4.43813990216619e-12
DA	BHLHE40	1.29655667312515e-16	0.365157	0.145	0.094	4.43941004878052e-12
DA	NDUFA1	1.33467661685526e-16	0.269559	0.119	0.106	4.5699327361124e-12
DA	DISP1	1.33837763907574e-16	-0.459313	0.486	0.706	4.58260503619532e-12
DA	MAN1A1	1.35646266891809e-16	0.285027	0.472	0.593	4.64452817837554e-12
DA	HMGA1P4	1.44378048948203e-16	-0.314107	0.099	0.27	4.94350439598646e-12
DA	DECR1	1.45578211144546e-16	-0.397998	0.176	0.383	4.98459794958924e-12
DA	RAB7B	1.53000626448724e-16	0.33173	0.054	0.007	5.23874144960431e-12
DA	MINDY2	1.57857335348735e-16	-0.34577	0.159	0.354	5.40503516234069e-12
DA	FSCN1	1.59732386174645e-16	-0.344106	0.114	0.299	5.46923690261984e-12
DA	LINC01909	1.61764903955734e-16	-0.358136	0.048	0.205	5.53883031144432e-12
DA	CLCN5	1.63010501217796e-16	-0.372726	0.168	0.367	5.58147956169734e-12
DA	INPP5F	1.67054758409856e-16	0.305814	0.29	0.31	5.71995492795348e-12
DA	AC005165.1	1.72968101384397e-16	-0.431049	0.048	0.208	5.92242779140174e-12
DA	WDR91	1.85010763177493e-16	0.3499	0.259	0.24	6.33476853119736e-12
DA	REPS1	1.96225768142023e-16	-0.341214	0.188	0.388	6.71877030118286e-12
DA	CST3	2.13168402763717e-16	0.360228	0.423	0.431	7.29888611062968e-12
DA	CLEC1A	2.13541053337269e-16	0.401477	0.17	0.111	7.3116456662681e-12
DA	HSPA5	2.19222847062035e-16	0.595804	0.233	0.219	7.50619028340408e-12
DA	EEF1B2	2.24429019508497e-16	0.407144	0.253	0.205	7.68444962797095e-12
DA	ELMOD1	2.43216863753981e-16	0.288342	0.065	0.048	8.3277454149363e-12
DA	MMS22L	2.56271661950604e-16	-0.404717	0.065	0.225	8.77474170518867e-12
DA	C4orf19	2.57647973768869e-16	-0.38239	0.077	0.24	8.82186662184608e-12
DA	BTG1	2.5996932288929e-16	0.268278	0.287	0.322	8.90134961572928e-12
DA	BROX	2.65630347045543e-16	-0.265621	0.233	0.431	9.09518308283938e-12
DA	ATF7IP2	2.70497312477742e-16	-0.474484	0.278	0.5	9.26182797923787e-12
DA	AL390774.2	2.72986974711797e-16	0.422271	0.119	0.101	9.34707401413193e-12
DA	CHST15	2.88843213122016e-16	0.28996	0.548	0.619	9.88999161729783e-12
DA	NLGN4Y	2.92303062157468e-16	-0.660143	0.06	0.225	1.00084568482717e-11
DA	EPM2AIP1	2.93736650715628e-16	-0.25536	0.099	0.266	1.00575429205031e-11
DA	TLE3	3.12516512263928e-16	-0.308411	0.165	0.353	1.07005653799169e-11
DA	CNPY3	3.40825727458805e-16	-0.285006	0.173	0.361	1.16698729081895e-11
DA	CREBL2	3.49032161978046e-16	-0.307019	0.224	0.429	1.19508612261283e-11
DA	MIRLET7BHG	3.50266065178224e-16	-0.35758	0.213	0.421	1.19931100717024e-11
DA	ZNF490	3.58344729556037e-16	-0.362965	0.094	0.272	1.22697235399987e-11
DA	PLP1	3.66966582066138e-16	0.309938	0.361	0.412	1.25649357699446e-11
DA	FCGBP	3.76414546470078e-16	-0.967776	0.19	0.4	1.28884340711355e-11
DA	ZBTB25	3.80432183669954e-16	0.294417	0.222	0.215	1.30259979688592e-11
DA	SNX25	3.85908462540475e-16	0.319309	0.312	0.32	1.32135057573859e-11
DA	AC106865.2	3.93978873136234e-16	-0.266638	0.207	0.397	1.34898366161847e-11
DA	SLC19A2	4.22501580825985e-16	0.315285	0.088	0.065	1.44664541274817e-11
DA	ATP5F1B	4.46225671021557e-16	0.272185	0.176	0.161	1.52787669757781e-11
DA	TBC1D30	4.60415300787113e-16	0.454881	0.244	0.206	1.57646198989507e-11
DA	TBC1D2B	4.86068837840079e-16	0.356174	0.656	0.684	1.66429970076443e-11
DA	CPVL	4.95402773222205e-16	-0.309562	0.477	0.689	1.69625909551283e-11
DA	HS6ST1	4.97896788215468e-16	-0.35669	0.108	0.289	1.70479860284976e-11
DA	MTX2	5.00132588592922e-16	-0.304413	0.148	0.329	1.71245398334216e-11
DA	INPP5A	5.13046112829196e-16	0.371128	0.196	0.158	1.75666989032717e-11
DA	UQCRH	5.15204752348959e-16	0.305829	0.179	0.163	1.76406107204284e-11
DA	NDUFAF2	5.37715584215477e-16	0.530547	0.372	0.32	1.84113816035379e-11
DA	SUMF1	5.41548019205485e-16	-0.311182	0.48	0.689	1.85426041775958e-11
DA	SMURF1	5.5313925029092e-16	-0.344654	0.381	0.596	1.89394879299611e-11
DA	NFIL3	5.76325525531656e-16	0.389893	0.185	0.107	1.97333859942039e-11
DA	ARHGAP31	5.80809645234052e-16	-0.265876	0.406	0.619	1.9886922252814e-11
DA	STMN2	6.2281564654056e-16	0.399706	0.159	0.132	2.13252077375488e-11
DA	SLC2A1	6.23808022421105e-16	0.298054	0.088	0.045	2.13591866876986e-11
DA	GDI1	6.39284832066017e-16	0.253391	0.173	0.173	2.18891126499404e-11
DA	AC023424.3	6.44310008993388e-16	0.342728	0.216	0.236	2.20611747079336e-11
DA	C12orf76	6.44824945739343e-16	-0.287603	0.091	0.254	2.20788061421151e-11
DA	NRN1	7.28208143843995e-16	0.264403	0.051	0.03	2.49338468452184e-11
DA	AP005059.2	7.64980277770497e-16	0.274019	0.097	0.06	2.61929247108618e-11
DA	RTF2	7.7721354039125e-16	-0.31007	0.162	0.35	2.66117916229964e-11
DA	XYLT1	7.86245586422223e-16	-0.447634	0.131	0.32	2.69210488790969e-11
DA	FOXO1	8.18989542430698e-16	-0.261678	0.233	0.427	2.80422019328271e-11
DA	RNF125	8.20468496262638e-16	-0.392794	0.102	0.283	2.80928413120327e-11
DA	FBXL4	8.34067966518629e-16	-0.291444	0.196	0.386	2.85584871735978e-11
DA	TGIF2	8.36255434014218e-16	-0.268221	0.099	0.259	2.86333860606468e-11
DA	NEK1	8.61397708324034e-16	-0.27376	0.219	0.408	2.94942575330149e-11
DA	MTURN	9.06744109364775e-16	-0.334583	0.159	0.347	3.10469183046499e-11
DA	ARMCX3	9.62917397960872e-16	0.269241	0.176	0.157	3.29702917061803e-11
DA	HSP90B1	1.09095017916561e-15	0.418394	0.384	0.377	3.73541341346306e-11
DA	EFL1	1.12780509654751e-15	-0.354475	0.102	0.275	3.86160465057868e-11
DA	SNX2	1.18060508441515e-15	-0.274945	0.389	0.599	4.04239180903748e-11
DA	SEMA6B	1.21675194145758e-15	0.293005	0.122	0.093	4.16615864755077e-11
DA	STEAP1B	1.22702218324033e-15	-0.368958	0.119	0.293	4.20132395541489e-11
DA	HECTD2	1.27072513255533e-15	-0.296142	0.369	0.577	4.35096285386947e-11
DA	MARF1	1.27680390650792e-15	-0.26678	0.128	0.298	4.37177657588310e-11
DA	YBX1	1.34024692099056e-15	0.38812	0.364	0.348	4.58900545747168e-11
DA	SASH3	1.4498233554293e-15	-0.262312	0.091	0.246	4.96419516898991e-11
DA	TK2	1.55180199193495e-15	-0.383188	0.074	0.242	5.31337002038528e-11
DA	SLC5A3	1.60327433352746e-15	0.331056	0.227	0.215	5.48961131799803e-11
DA	GOLGB1	1.636117527963e-15	-0.26637	0.355	0.557	5.60206641574532e-11
DA	AZIN1	1.71295271064628e-15	0.338989	0.293	0.271	5.86515008125286e-11
DA	LINC00472	1.71705867239257e-15	-0.395158	0.145	0.335	5.87920889427216e-11
DA	GOSR1	1.72604202665658e-15	-0.268097	0.165	0.346	5.90996789927215e-11
DA	NDUFS5	1.74314808930823e-15	0.356912	0.159	0.123	5.96853905779138e-11
DA	MAP4K5	1.78976481882937e-15	-0.332203	0.355	0.569	6.12815473967176e-11
DA	SCML1	1.80609473403465e-15	0.281615	0.168	0.167	6.18406836933464e-11
DA	IFITM3	1.82625738545429e-15	0.380925	0.153	0.081	6.25310528779549e-11
DA	PADI2	1.89244657677731e-15	0.362874	0.5	0.616	6.47973707888552e-11
DA	SKP2	1.96520647396097e-15	-0.324274	0.06	0.214	6.72886696684237e-11
DA	CCDC26	1.98519280410472e-15	-1.13104	0.162	0.358	6.79730016125456e-11
DA	BMP6	1.99359449984746e-15	0.31081	0.054	0.004	6.82606756747771e-11
DA	ALOX5	2.11722132467419e-15	0.277652	0.685	0.781	7.24936581568444e-11
DA	PRKY	2.13679034362554e-15	-0.479725	0.071	0.235	7.31637013657385e-11
DA	CHCHD2	2.18871862296882e-15	0.266052	0.151	0.147	7.49417256504525e-11
DA	LINC02642	2.20301020431067e-15	-0.541881	0.04	0.186	7.54310693955974e-11
DA	VTI1A	2.23187997414277e-15	-0.253981	0.668	0.845	7.64195703146484e-11
DA	RAD50	2.23570227464076e-15	-0.348378	0.176	0.37	7.65504458836997e-11
DA	TRIM56	2.29985249498514e-15	-0.259161	0.173	0.35	7.87469494282911e-11
DA	LRRC8C-DT	2.32619377447835e-15	-0.286006	0.045	0.183	7.96488748381386e-11
DA	PAM	2.33294041032833e-15	0.553611	0.256	0.17	7.9879879649642e-11
DA	NFKB2	2.40353978472476e-15	0.287399	0.094	0.044	8.22972022289759e-11
DA	INTS6	2.46636539166939e-15	0.260411	0.46	0.524	8.44483510107597e-11
DA	CPEB4	2.49396178486921e-15	0.31845	0.636	0.695	8.53932515139218e-11
DA	SMAD6	2.5010852820974e-15	-0.409396	0.048	0.2	8.56371600590149e-11
DA	ZCCHC7	2.64970373943333e-15	-0.344526	0.438	0.647	9.07258560381973e-11
DA	MFSD4B	2.69633856643851e-15	-0.284878	0.261	0.456	9.23226325148545e-11
DA	XKR6	2.8842403488935e-15	-0.369282	0.335	0.547	9.87563895461134e-11
DA	SAP18	2.91362734730994e-15	0.293766	0.119	0.092	9.97626003718925e-11
DA	COX6B1	2.94298662504884e-15	0.283865	0.139	0.138	1.00767862041672e-10
DA	RHOB	2.99145171231754e-15	0.475544	0.17	0.105	1.02427306629752e-10
DA	LYRM4	3.07390778079651e-15	0.305175	0.304	0.335	1.05250602414472e-10
DA	ZNF438	3.10645038989939e-15	-0.297567	0.222	0.414	1.06364861350155e-10
DA	AAK1	3.16943448638471e-15	0.26007	0.781	0.853	1.08521436813812e-10
DA	GCSH	3.17490079945344e-15	0.323913	0.116	0.086	1.08708603373286e-10
DA	ATP5PD	3.1948105419466e-15	0.32308	0.131	0.1	1.09390312956252e-10
DA	ARL6IP1	3.26338348755821e-15	0.291834	0.25	0.244	1.11738250613993e-10
DA	SRBD1	3.37703814545377e-15	-0.392955	0.259	0.464	1.15629786100337e-10
DA	ERO1B	3.45691726289085e-15	0.293321	0.276	0.319	1.18364847081383e-10
DA	ABCC1	3.49877772774616e-15	0.272825	0.224	0.243	1.19798149398028e-10
DA	DPH6-DT	3.57989323857689e-15	-0.551564	0.082	0.247	1.22575544488873e-10
DA	PRELID1	3.58153648229997e-15	0.253644	0.094	0.077	1.22631809153951e-10
DA	NCOA5	3.60739345550339e-15	-0.333689	0.153	0.339	1.23517151916436e-10
DA	ZSCAN30	3.78821058552288e-15	-0.366421	0.054	0.207	1.29708330448303e-10
DA	ARHGAP32	3.88126403366628e-15	-0.316025	0.332	0.54	1.32894480512733e-10
DA	EZR	4.03984938322598e-15	0.273047	0.188	0.196	1.38324442881657e-10
DA	ZKSCAN1	4.1623909325561e-15	-0.266112	0.21	0.397	1.42520265530721e-10
DA	PARD3B	4.27081487869198e-15	-0.521815	0.116	0.295	1.46232701446413e-10
DA	MYO6	4.34185597585535e-15	-0.382768	0.128	0.31	1.48665148613287e-10
DA	LGALS1	4.38550743611028e-15	0.325191	0.097	0.055	1.50159774612416e-10
DA	FUT8	4.53667390739131e-15	-0.404748	0.261	0.468	1.55335714589078e-10
DA	CNP	4.85392296459162e-15	0.274759	0.134	0.152	1.66198322307617e-10
DA	ARMH4	4.88833303273267e-15	-0.271134	0.264	0.456	1.67376523040767e-10
DA	C11orf65	5.2077025783569e-15	-0.256099	0.085	0.228	1.7831173628294e-10
DA	CDH23	5.21753041198817e-15	-0.369048	0.134	0.316	1.78648241306475e-10
DA	PBX3	5.65616734473316e-15	-0.356048	0.301	0.505	1.93667169883663e-10
DA	WRN	5.82654101000773e-15	-0.255962	0.188	0.362	1.99500764182665e-10
DA	NSUN3	5.89245798352995e-15	-0.308422	0.116	0.283	2.01757761356065e-10
DA	PSMC6	5.91084323204257e-15	0.268015	0.23	0.232	2.02387272265137e-10
DA	AHI1	5.99105043230445e-15	0.293439	0.332	0.366	2.05133566802104e-10
DA	GARS	6.15298852401814e-15	0.290953	0.182	0.167	2.10678327062381e-10
DA	UBR5-AS1	6.16844369622454e-15	-0.332495	0.091	0.251	2.11207512158728e-10
DA	ZEB1	6.19221200087167e-15	-0.491106	0.273	0.482	2.12021338909846e-10
DA	TCF4-AS1	6.25513477000681e-15	0.350189	0.116	0.063	2.14175814525033e-10
DA	AL161785.1	6.30573068492712e-15	-0.326045	0.094	0.258	2.15908218651905e-10
DA	JUN	6.39067020756505e-15	0.48169	0.188	0.159	2.18816547907027e-10
DA	SLC29A3	6.43668777821952e-15	-0.366135	0.119	0.299	2.20392189526236e-10
DA	AHCYL2	6.86422228075147e-15	-0.379599	0.259	0.463	2.3503097089293e-10
DA	ZBED5	6.87947619692299e-15	-0.257879	0.156	0.335	2.35553264982643e-10
DA	CAPS2	6.88816710368249e-15	-0.438258	0.085	0.254	2.35850841630088e-10
DA	KSR1	7.201484518963e-15	0.319635	0.406	0.423	2.46578829929293e-10
DA	CD55	7.55333450509612e-15	0.379847	0.233	0.208	2.58626173454491e-10
DA	H2AFZ	7.80760784541971e-15	0.284127	0.114	0.086	2.67332492627171e-10
DA	ADRB2	7.82341587863375e-15	-0.329402	0.037	0.177	2.6787375968442e-10
DA	PRR12	7.86446358194183e-15	-0.304795	0.094	0.259	2.69279233045688e-10
DA	SMYD3	8.17571880955617e-15	-0.39815	0.514	0.718	2.79936612039203e-10
DA	ANKRD22	9.04690354783075e-15	0.384142	0.185	0.188	3.09765977477725e-10
DA	TIFA	9.54334166073292e-15	0.287715	0.099	0.095	3.26764018463495e-10
DA	ANAPC11	9.65772711380467e-15	0.278705	0.099	0.06	3.30680576376672e-10
DA	RILPL2	1.01316536407964e-14	0.310065	0.207	0.21	3.46907820660869e-10
DA	ADM	1.01571260310883e-14	0.360143	0.062	0.014	3.47779995304463e-10
DA	FCAR	1.04826706702165e-14	0.356575	0.102	0.057	3.58926643748213e-10
DA	DHX34	1.08321787675585e-14	0.369355	0.315	0.275	3.70893801001205e-10
DA	SBNO2	1.09104448400721e-14	0.261513	0.244	0.242	3.73573631324068e-10
DA	SERPINB9P1	1.18783865002174e-14	-0.324893	0.028	0.159	4.06715953767444e-10
DA	PLPP1	1.21409268854396e-14	-0.367981	0.19	0.378	4.15705336557452e-10
DA	TRERF1	1.22473533662249e-14	-0.486232	0.136	0.322	4.19349379259542e-10
DA	ERI3	1.28425957083558e-14	-0.313513	0.219	0.412	4.39730477054103e-10
DA	AZIN2	1.38767295569354e-14	-0.419847	0.074	0.235	4.75139220029469e-10
DA	DUSP22	1.46214951303038e-14	-0.321206	0.173	0.36	5.00639993261603e-10
DA	PA2G4	1.50587760260295e-14	0.280066	0.19	0.176	5.1561249113125e-10
DA	GAA	1.55246280406959e-14	-0.265272	0.145	0.315	5.31563264113428e-10
DA	C15orf41	1.5536122511752e-14	-0.523216	0.114	0.291	5.31956834802387e-10
DA	SAMD4A	1.60044728877023e-14	-0.298149	0.273	0.466	5.47993151674926e-10
DA	CAMKMT	1.61500872371572e-14	-0.376053	0.332	0.54	5.52978987000264e-10
DA	CBLB	1.66683272475951e-14	0.288046	0.25	0.342	5.70723524957658e-10
DA	TMCC3	1.71733913599382e-14	-0.344959	0.33	0.536	5.88016920164285e-10
DA	SQSTM1	2.00467747865182e-14	0.300798	0.338	0.361	6.86401568690384e-10
DA	AC087286.2	2.04709925516453e-14	0.270554	0.224	0.248	7.00926784968335e-10
DA	GRIA2	2.06232862691136e-14	0.397318	0.261	0.213	7.06141321854449e-10
DA	SF3B2	2.07660044892303e-14	0.255926	0.21	0.227	7.11027993711246e-10
DA	NEFM	2.11404561192776e-14	0.25706	0.114	0.102	7.23849217524065e-10
DA	ITGB5	2.12350497488408e-14	-0.299831	0.25	0.446	7.27088103400307e-10
DA	MS4A14	2.15361619968591e-14	-0.254244	0.114	0.267	7.37398186772455e-10
DA	ARSB	2.22746782830104e-14	-0.334625	0.25	0.445	7.62684984410276e-10
DA	VWA8	2.39982805364902e-14	-0.373185	0.173	0.36	8.21701125569423e-10
DA	PTGS1	2.52544745948132e-14	-0.317167	0.145	0.319	8.64713210126403e-10
DA	MPHOSPH6	2.57025661296144e-14	0.307254	0.205	0.185	8.80055864277998e-10
DA	ANKDD1A	2.60343034467613e-14	0.283025	0.185	0.176	8.91414550017108e-10
DA	CSMD1	2.6725819153756e-14	0.790719	0.324	0.32	9.15092047824604e-10
DA	BEX4	2.70193542058042e-14	0.264589	0.156	0.151	9.25142688006735e-10
DA	BEX2	2.74329429724274e-14	0.37557	0.131	0.081	9.39303967375916e-10
DA	RABAC1	2.74334426179046e-14	0.32726	0.134	0.097	9.39321075237053e-10
DA	FAM118A	2.92492269655312e-14	0.323023	0.312	0.321	1.00149353129979e-09
DA	EPHB2	2.96509326414098e-14	-0.383213	0.134	0.311	1.01524793364187e-09
DA	AC007566.1	3.0225987716445e-14	-0.28411	0.122	0.287	1.03493781941108e-09
DA	IKBKE	3.12798398626128e-14	0.306339	0.227	0.238	1.07102171689586e-09
DA	RGS9	3.13632614544954e-14	0.263005	0.071	0.017	1.07387807220192e-09
DA	AC114763.1	3.16375423891257e-14	-0.433814	0.062	0.211	1.08326945140366e-09
DA	GADD45B	3.17380423723049e-14	0.544973	0.139	0.05	1.08671057082772e-09
DA	AP002498.1	3.25083504449696e-14	0.274796	0.082	0.058	1.11308591923576e-09
DA	LINC02245	3.26878384762179e-14	-0.311744	0.239	0.432	1.1192315894257e-09
DA	AC009505.1	3.31094950751624e-14	0.254158	0.202	0.22	1.13366911137356e-09
DA	GSTP1	3.37271435094776e-14	0.293722	0.136	0.094	1.15481739376451e-09
DA	RBM47	3.5649058086829e-14	0.303648	0.818	0.885	1.22062374889302e-09
DA	MRPS6	3.79448643040876e-14	0.381824	0.233	0.234	1.29923215377196e-09
DA	NBPF1	3.79813134357578e-14	-0.295109	0.094	0.252	1.30048017204035e-09
DA	TMEM59L	3.94031167885586e-14	0.25714	0.097	0.07	1.34916271884025e-09
DA	ATP5IF1	4.17314497785193e-14	0.258217	0.134	0.138	1.4288848404165e-09
DA	NDUFS4	4.17979664789427e-14	-0.299556	0.185	0.367	1.431162372239e-09
DA	AL137186.2	4.22451110909815e-14	-0.253777	0.034	0.157	1.44647260375521e-09
DA	NUBPL	4.23574190044244e-14	-0.324411	0.19	0.373	1.45031802671149e-09
DA	NUMB	4.27904551836809e-14	0.267691	0.827	0.886	1.46514518548923e-09
DA	NHSL1	4.3893502581861e-14	-0.351323	0.392	0.593	1.50291352840292e-09
DA	GABPB1-AS1	4.4033722434853e-14	-0.310555	0.165	0.343	1.50771465616937e-09
DA	CNTNAP2	4.45634171837304e-14	0.846403	0.332	0.37	1.52585140437093e-09
DA	PARL	4.80037099109329e-14	-0.270516	0.188	0.361	1.64364702735034e-09
DA	KLHL25	4.91301463107932e-14	0.277063	0.074	0.031	1.68221620968156e-09
DA	CREG1	5.18782779621561e-14	0.26647	0.341	0.382	1.77631223742422e-09
DA	CSGALNACT2	5.35439160408613e-14	0.285806	0.233	0.237	1.83334368523909e-09
DA	LINC01357	5.39002679873067e-14	-0.349463	0.068	0.22	1.84554517588538e-09
DA	KLF12	5.43625014720686e-14	-0.548793	0.085	0.247	1.86137205040363e-09
DA	TMEM164	5.44356844517065e-14	-0.286876	0.153	0.321	1.86387783562643e-09
DA	ADA2	5.53219196681552e-14	-0.347769	0.065	0.218	1.89422252943763e-09
DA	ZNF362	5.66591366302409e-14	-0.360412	0.131	0.309	1.94000883821945e-09
DA	CECR2	5.74004567660446e-14	-0.418635	0.057	0.204	1.96539163966937e-09
DA	NBDY	5.87902376898112e-14	-0.307534	0.219	0.405	2.01297773849914e-09
DA	PHACTR1	6.57984960598551e-14	0.312888	0.429	0.48	2.25294050508944e-09
DA	SIPA1L3	6.68984946210335e-14	-0.256457	0.33	0.52	2.29060445582419e-09
DA	PCBD2	6.84580693542744e-14	-0.302895	0.088	0.236	2.34400429469035e-09
DA	GPR155	7.43056823393374e-14	0.266648	0.378	0.411	2.54422656329891e-09
DA	LYPLAL1	7.58952147251416e-14	-0.362433	0.25	0.45	2.59865215218885e-09
DA	ZC3H3	7.63722326852906e-14	0.329666	0.241	0.204	2.61498524714435e-09
DA	CHROMR	7.72580262034818e-14	-0.269694	0.085	0.235	2.64531481720722e-09
DA	STIM1	8.04830950225939e-14	-0.258753	0.273	0.459	2.75574117357361e-09
DA	JMY	8.58446280576636e-14	0.329191	0.185	0.151	2.9393200646944e-09
DA	ABL2	8.66640249917007e-14	0.390209	0.506	0.503	2.96737621571583e-09
DA	PDE3B	8.96289467588314e-14	0.431133	0.719	0.794	3.06889513702239e-09
DA	CAPN3	9.75409926070472e-14	-0.308882	0.074	0.223	3.3398035868653e-09
DA	TSPAN7	1.0276979711155e-13	0.37958	0.17	0.125	3.51883785309946e-09
DA	STXBP1	1.03302685736997e-13	0.255283	0.162	0.155	3.53708395963477e-09
DA	RBKS	1.06225568137165e-13	0.458576	0.168	0.1	3.63716345301654e-09
DA	MAPK6	1.08025451413901e-13	0.260485	0.179	0.17	3.69879145641198e-09
DA	SLC35G2	1.09733499542451e-13	-0.260902	0.071	0.212	3.75727502433352e-09
DA	AL008633.1	1.15658062713129e-13	-0.432684	0.264	0.458	3.96013206729754e-09
DA	MICOS10	1.22213471753436e-13	-0.540182	0.185	0.374	4.18458927283764e-09
DA	PRDM1	1.24532821880389e-13	0.51396	0.287	0.234	4.26400382118453e-09
DA	KIF20B	1.29846368802553e-13	-0.308586	0.037	0.164	4.44593966779941e-09
DA	NFKBIZ	1.49180448300192e-13	0.271769	0.239	0.257	5.10793854979858e-09
DA	TMED10	1.54306453999012e-13	0.258121	0.298	0.306	5.28345298492617e-09
DA	CC2D2B	1.63136743365028e-13	-0.305476	0.114	0.265	5.58580209281857e-09
DA	RIC8B	1.65931634993617e-13	-0.279961	0.131	0.293	5.68149918218145e-09
DA	GLIPR1	1.67952174963853e-13	-0.29178	0.108	0.265	5.75068247076232e-09
DA	MPPE1	1.72680566860813e-13	-0.26361	0.114	0.269	5.91258260931422e-09
DA	INVS	1.78106601191819e-13	-0.288691	0.349	0.546	6.09837002480788e-09
DA	UPF3A	1.84365057635332e-13	-0.283526	0.182	0.357	6.31265957343377e-09
DA	ZNF717	1.86125660153825e-13	-0.29532	0.116	0.278	6.37294260366696e-09
DA	AOPEP	1.87069709507282e-13	-0.353379	0.256	0.444	6.40526685352932e-09
DA	NEK3	2.04883658968564e-13	-0.256008	0.077	0.214	7.01521648308365e-09
DA	SNTG1	2.07667374009385e-13	0.536738	0.162	0.143	7.11053088608133e-09
DA	ZNF532	2.12857962182547e-13	-0.29165	0.165	0.329	7.28825662513042e-09
DA	NAALADL2	2.13760885090742e-13	-0.482986	0.284	0.484	7.319172705507e-09
DA	ADGRE2	2.2569250000576e-13	0.392653	0.392	0.375	7.72771120019723e-09
DA	SNU13	2.30251502760199e-13	0.334398	0.156	0.12	7.8838114545092e-09
DA	SCD	2.32979201548417e-13	0.370199	0.179	0.107	7.9772078610178e-09
DA	SFXN5	2.36809955984359e-13	-0.283306	0.148	0.31	8.10837289290447e-09
DA	PPA1	2.37637063877509e-13	0.286758	0.236	0.242	8.1366930671659e-09
DA	FIRRE	2.52622820794732e-13	-0.25598	0.105	0.246	8.64980538401162e-09
DA	CBFA2T2	2.5350137396336e-13	-0.25478	0.295	0.478	8.67988704450545e-09
DA	MACORIS	2.54959465813228e-13	-0.311867	0.054	0.193	8.72981210944491e-09
DA	SMIM14	2.59755520883598e-13	-0.355406	0.114	0.278	8.89402903505438e-09
DA	AC020611.2	2.61649836123452e-13	0.316368	0.236	0.265	8.95889038886698e-09
DA	NAV1	2.61936360554863e-13	-0.294348	0.108	0.26	8.96870098539852e-09
DA	FAM214A	2.76332949171958e-13	-0.3457	0.168	0.346	9.46164017964785e-09
DA	TMEM38B	2.80738235104253e-13	0.361767	0.136	0.097	9.61247716996963e-09
DA	HACD4	3.30867827237862e-13	-0.352999	0.105	0.267	1.13289144046244e-08
DA	ATP5MC3	3.38269020874933e-13	0.278551	0.116	0.095	1.15823312747577e-08
DA	LINC00174	3.64015460654391e-13	-0.307144	0.119	0.279	1.24638893728064e-08
DA	MTAP	3.66230729303782e-13	-0.255629	0.364	0.551	1.25397401713615e-08
DA	ACTN1	4.30621056616664e-13	0.317673	0.142	0.087	1.47444649785546e-08
DA	TUBB3	4.39571476962538e-13	0.251276	0.06	0.03	1.50509273711973e-08
DA	STPG4	4.5556005988012e-13	-0.266526	0.031	0.149	1.55983764502953e-08
DA	PIK3CA	4.65420390616362e-13	-0.32319	0.278	0.468	1.59359941747042e-08
DA	SHC3	4.70529673432961e-13	0.446088	0.17	0.118	1.61109360183446e-08
DA	SCP2	4.85833513391243e-13	-0.303056	0.145	0.309	1.66349394985162e-08
DA	UQCRB	5.14718452756829e-13	0.33696	0.21	0.198	1.76239598223938e-08
DA	METTL25	5.24049926070576e-13	-0.366051	0.139	0.309	1.79434694686565e-08
DA	LIPC	5.70099196070226e-13	-0.266712	0.085	0.219	1.95201964734445e-08
DA	IL16	5.77667844695507e-13	-0.258418	0.088	0.232	1.97793470023742e-08
DA	NABP1	6.03166478126792e-13	0.252833	0.386	0.415	2.06524202110613e-08
DA	TPCN1	6.43968601140445e-13	-0.256231	0.216	0.391	2.20494849030489e-08
DA	AL020995.1	6.47697206972445e-13	0.278768	0.136	0.102	2.21771523667365e-08
DA	ZNF169	6.78225143107401e-13	-0.300272	0.043	0.172	2.32224288999974e-08
DA	PRAG1	6.90887656339329e-13	-0.340873	0.097	0.252	2.36559933530586e-08
DA	PGM1	6.9594836283439e-13	0.387036	0.185	0.13	2.38292719434495e-08
DA	ZNF33B	7.15187847927017e-13	-0.291501	0.105	0.254	2.44880319130211e-08
DA	AC027097.2	7.23503798478751e-13	-0.306214	0.19	0.364	2.47727700599124e-08
DA	AMPD2	7.30616917013027e-13	0.258005	0.114	0.083	2.50163232385261e-08
DA	LINC01473	7.48311592976529e-13	-0.431495	0.278	0.47	2.56221889435164e-08
DA	AC093849.4	7.5142124388227e-13	0.350731	0.239	0.192	2.57286633905289e-08
DA	LRRC28	7.59469247426247e-13	-0.27616	0.156	0.314	2.60042270318747e-08
DA	MYT1L	8.43971037058882e-13	0.344115	0.119	0.109	2.88975683088961e-08
DA	SEC22A	8.57738118947552e-13	-0.360729	0.173	0.348	2.93689531927642e-08
DA	BCLAF3	8.75188848514937e-13	-0.25001	0.085	0.228	2.99664661731514e-08
DA	TPM1	8.90440202186605e-13	-0.296747	0.08	0.226	3.04886725228693e-08
DA	SST	9.60526059154925e-13	0.250499	0.051	0.015	3.28884122654646e-08
DA	TNFSF10	9.88984948462591e-13	-0.294444	0.04	0.165	3.38628446353591e-08
DA	NF2	9.89836186209094e-13	-0.285721	0.085	0.229	3.38919910157994e-08
DA	SLC7A1	1.08851933505894e-12	0.421989	0.176	0.125	3.7270902032418e-08
DA	FUT10	1.17208925228121e-12	-0.30589	0.065	0.203	4.01323359981086e-08
DA	PILRA	1.17584826868668e-12	-0.280102	0.259	0.441	4.02610447198319e-08
DA	CMSS1	1.1987574256796e-12	0.30073	0.403	0.505	4.10454542552696e-08
DA	PVT1	1.26581587542389e-12	0.361973	0.321	0.337	4.33415355745139e-08
DA	ELMO1-AS1	1.26584400660979e-12	-0.316282	0.17	0.337	4.33424987863191e-08
DA	WDPCP	1.31041145497539e-12	-0.413506	0.273	0.464	4.48684882183573e-08
DA	DHTKD1	1.40357580576349e-12	-0.26363	0.139	0.297	4.80584355893419e-08
DA	SESTD1	1.4126708717687e-12	0.563165	0.173	0.1	4.83698506493603e-08
DA	PI4K2A	1.5243224145709e-12	0.310311	0.23	0.172	5.21927994749076e-08
DA	AC046195.1	1.57296990637381e-12	-0.366727	0.071	0.214	5.38584895942394e-08
DA	GIMAP4	1.59113059252333e-12	-0.290211	0.105	0.258	5.44803114879987e-08
DA	SLC44A1	1.62064841182262e-12	-0.501187	0.236	0.421	5.54910016208064e-08
DA	PLAC8	1.65054500026371e-12	-0.468584	0.045	0.175	5.65146608090293e-08
DA	NCS1	1.65932490103204e-12	0.305728	0.091	0.049	5.68152846113371e-08
DA	ACPP	1.670566046237e-12	-0.316827	0.071	0.209	5.7200181423155e-08
DA	FAM78A	1.69944229390476e-12	-0.268878	0.094	0.235	5.81889041432991e-08
DA	LEPR	1.84466383438771e-12	-0.413739	0.114	0.273	6.31612896894351e-08
DA	SERTAD2	1.88578899556773e-12	-0.396575	0.173	0.349	6.45694152082389e-08
DA	PSD3	1.96482464481794e-12	-0.29273	0.236	0.406	6.72755958385663e-08
DA	CXCL8	1.98259940425185e-12	0.435467	0.04	0.002	6.78842036015833e-08
DA	ZNF85	2.15960069777866e-12	-0.251692	0.011	0.104	7.39447278919412e-08
DA	KCNH7	2.22881536874307e-12	0.353484	0.108	0.081	7.63146382257628e-08
DA	CU638689.4	2.25140022293172e-12	-0.316727	0.031	0.149	7.70879436331822e-08
DA	SP140	2.29308810164214e-12	-0.274898	0.185	0.346	7.85153366002269e-08
DA	CYTL1	2.43594966957521e-12	-0.366724	0.051	0.183	8.34069166862553e-08
DA	ID2	2.52118866898225e-12	0.488258	0.213	0.183	8.63255000259523e-08
DA	HDGFL3	2.72460691884264e-12	-0.294156	0.125	0.282	9.32905409011721e-08
DA	DGLUCY	2.89716905554186e-12	-0.334801	0.224	0.407	9.91990684617531e-08
DA	MAGI1	2.91550831608198e-12	-0.385205	0.219	0.393	9.9827004742647e-08
DA	AL157871.4	2.9591043563495e-12	0.332009	0.088	0.065	1.01319733161407e-07
DA	AL078600.1	3.39079032803139e-12	-0.328247	0.125	0.282	1.16100660831795e-07
DA	BMT2	3.49168710657491e-12	0.264952	0.358	0.396	1.19555366529125e-07
DA	BORCS5	3.72205123328913e-12	-0.25557	0.122	0.267	1.2744303422782e-07
DA	AC025171.2	3.73807992918779e-12	-0.304072	0.062	0.199	1.2799185677539e-07
DA	ZNF107	3.95932267705309e-12	-0.260986	0.082	0.22	1.35567208462298e-07
DA	NKD1	4.08430889284666e-12	0.26346	0.099	0.098	1.3984673649107e-07
DA	SLC4A8	4.10213928917634e-12	-0.299346	0.119	0.269	1.40457249261398e-07
DA	EIPR1	4.77362078220077e-12	-0.271657	0.136	0.288	1.63448775582555e-07
DA	MIR31HG	4.83672335554929e-12	-0.449764	0.074	0.216	1.65609407694008e-07
DA	NDRG1	4.8587089111428e-12	0.302286	0.122	0.131	1.66362193117529e-07
DA	ARMCX4	4.95787988498856e-12	-0.283139	0.156	0.314	1.69757807262008e-07
DA	MAP2	5.01696095306971e-12	0.269015	0.19	0.196	1.71780743033107e-07
DA	NEGR1	5.19596050349648e-12	0.359074	0.227	0.219	1.77909687639719e-07
DA	AL118516.1	5.19963088029017e-12	0.538169	0.142	0.089	1.78035361341135e-07
DA	FGFR1OP	5.2934207409124e-12	-0.287228	0.077	0.215	1.8124672616884e-07
DA	MXI1	5.38339242338045e-12	0.411212	0.233	0.193	1.84327356576547e-07
DA	SELPLG	5.68291248181077e-12	-0.336588	0.105	0.259	1.94582923377201e-07
DA	CRADD	5.73584262240169e-12	-0.386384	0.179	0.344	1.96395251391034e-07
DA	IGF1	6.04096301884819e-12	-0.382508	0.028	0.14	2.06842573765362e-07
DA	ELOB	6.08202043696025e-12	0.309837	0.162	0.123	2.08248379761519e-07
DA	FGF20	6.29973954355277e-12	-0.333491	0.054	0.184	2.15703081971247e-07
DA	GLA	6.33315212800636e-12	0.341206	0.105	0.057	2.16847128862938e-07
DA	RFX2	7.39231208401079e-12	0.283746	0.114	0.11	2.53112765756529e-07
DA	AC126177.3	7.44985784130777e-12	-0.39976	0.071	0.209	2.55083132486378e-07
DA	HCG22	8.6772254428953e-12	-0.25423	0.006	0.089	2.97108199164735e-07
DA	LINC02328	9.16511802130446e-12	-0.395389	0.145	0.304	3.13813641049465e-07
DA	LYL1	9.19144950356016e-12	-0.268317	0.085	0.223	3.147152310019e-07
DA	PECR	9.22684625905636e-12	-0.262343	0.017	0.116	3.1592721591009e-07
DA	PFKP	1.03125644195825e-11	0.325077	0.233	0.209	3.53102205726504e-07
DA	DNAJC25	1.08078728954024e-11	0.318345	0.156	0.116	3.7006156793858e-07
DA	AC098829.1	1.10344079245083e-11	0.307349	0.131	0.135	3.77818127335166e-07
DA	UQCRQ	1.17247054425575e-11	0.305054	0.116	0.085	4.01453914353167e-07
DA	GCH1	1.34378356293855e-11	0.403059	0.131	0.084	4.60111491950159e-07
DA	GALNT7	1.34696878161526e-11	-0.361604	0.213	0.385	4.61202110825064e-07
DA	CCSER1	1.43253093898558e-11	0.380207	0.165	0.155	4.90498593508663e-07
DA	PFDN2	1.44051616789903e-11	0.279338	0.182	0.146	4.93232735888629e-07
DA	PHACTR2	1.45467031517376e-11	-0.352319	0.293	0.472	4.98079115915497e-07
DA	NR2C1	1.51878385898339e-11	-0.257921	0.136	0.288	5.20031593315912e-07
DA	NLRC4	1.55242904246962e-11	-0.268521	0.062	0.191	5.31551704141599e-07
DA	SYT6	1.5997781087472e-11	-0.363365	0.142	0.302	5.47764024435042e-07
DA	MIATNB	1.65228245168141e-11	-0.269519	0.071	0.201	5.65741511455716e-07
DA	NBPF12	1.72266323959497e-11	-0.287785	0.071	0.207	5.89839893237317e-07
DA	APOC1	1.74672033034054e-11	0.341881	0.25	0.221	5.98077041108601e-07
DA	POLD3	1.82352153383819e-11	-0.277205	0.057	0.181	6.24373773186196e-07
DA	DSTN	1.88251283759788e-11	0.311882	0.205	0.17	6.44572395593513e-07
DA	PDE9A	2.00799098769925e-11	-0.259404	0.165	0.317	6.87536114188224e-07
DA	FGGY	2.05679357658831e-11	-0.355997	0.173	0.338	7.04246120623837e-07
DA	SOCS3	2.1151127793493e-11	0.423461	0.108	0.05	7.242146156492e-07
DA	WDR27	2.2497224981532e-11	-0.344274	0.134	0.287	7.70304983367655e-07
DA	CYP51A1	2.27190755118463e-11	0.281474	0.142	0.127	7.77901145525616e-07
DA	ADGRG5	2.42401675074308e-11	-0.251521	0.02	0.116	8.29983335454431e-07
DA	CPE	2.47603739165376e-11	0.334547	0.188	0.149	8.47795202902247e-07
DA	ITGB3BP	2.54734738198379e-11	-0.328129	0.077	0.213	8.72211743591249e-07
DA	LRRTM4	2.68056371902572e-11	0.323877	0.216	0.239	9.17825017394408e-07
DA	ZNF263	2.69389443230829e-11	-0.273827	0.048	0.17	9.22389453622359e-07
DA	PLCB1	2.70002231735649e-11	0.490843	0.216	0.191	9.24487641462862e-07
DA	GUCY1A1	2.95262037081576e-11	-0.359113	0.068	0.2	1.01097721496732e-06
DA	CLYBL	3.01848137835452e-11	-0.27374	0.153	0.3	1.03352802394859e-06
DA	IL4I1	3.03198579908061e-11	0.252928	0.048	0.028	1.0381519376052e-06
DA	BZW1	3.09304250310379e-11	0.276359	0.19	0.144	1.05905775306274e-06
DA	MTERF1	3.11586140742804e-11	-0.254333	0.114	0.251	1.06687094590336e-06
DA	SUCLG2-AS1	3.15149141806756e-11	-0.464544	0.043	0.161	1.07907066154633e-06
DA	SLBP	3.45883058931262e-11	0.284046	0.148	0.112	1.18430359378064e-06
DA	AC242426.2	3.65805393875995e-11	-0.374675	0.082	0.221	1.25251766863141e-06
DA	TEX14	3.6871064782032e-11	0.456247	0.074	0.041	1.26246525813678e-06
DA	PTCHD4	3.95801299055478e-11	-0.628638	0.105	0.252	1.35522364796596e-06
DA	CCDC18	3.96650564433465e-11	-0.31754	0.148	0.302	1.35813153262019e-06
DA	GRIK2	4.43466727679434e-11	0.383298	0.179	0.186	1.51843007557438e-06
DA	RIMS2	4.47739496198929e-11	0.264664	0.17	0.175	1.53306003498513e-06
DA	GALNTL6	4.53889571178599e-11	0.710047	0.099	0.077	1.55411789171552e-06
DA	AC104162.2	4.56177119578302e-11	-0.271036	0.099	0.237	1.56195045743611e-06
DA	FTCDNL1	6.03597540086999e-11	-0.369534	0.142	0.297	2.06671797725788e-06
DA	ADCY3	6.05102416483032e-11	0.311996	0.105	0.074	2.0718706740379e-06
DA	NEAT1	6.36281093975841e-11	0.396781	1	0.997	2.17862646577328e-06
DA	LPL	6.85533463019201e-11	0.395182	0.074	0.037	2.34726657737774e-06
DA	CALM3	6.97634753064155e-11	0.321733	0.199	0.156	2.38870139449167e-06
DA	IPO9-AS1	7.526416412888e-11	-0.27188	0.031	0.138	2.57704497977285e-06
DA	GRM7	7.68044825695647e-11	0.348802	0.094	0.094	2.6297854831819e-06
DA	CCDC112	7.99981050868520e-11	-0.258835	0.091	0.224	2.73913511817381e-06
DA	AC092535.4	8.59054909811955e-11	-0.325384	0.023	0.121	2.94140401119613e-06
DA	TAGLN3	9.49271304393089e-11	0.29678	0.099	0.068	3.25030494624194e-06
DA	STYXL1	9.58218804503624e-11	-0.252832	0.074	0.202	3.28094118662041e-06
DA	ZNF608	9.86000918003577e-11	-0.420148	0.06	0.182	3.37606714324425e-06
DA	SIRT1	1.01376988281895e-10	-0.312284	0.111	0.255	3.47114807877208e-06
DA	KLHL22	1.052296989704e-10	-0.281455	0.091	0.226	3.6030648927465e-06
DA	CARF	1.15358724960198e-10	-0.263001	0.099	0.234	3.94988274263719e-06
DA	KCNJ3	1.15487561982949e-10	0.283286	0.094	0.064	3.95429412229618e-06
DA	FGF12	1.26294808912961e-10	0.432275	0.179	0.147	4.32433425717979e-06
DA	SYNPR	1.34454628759871e-10	0.284354	0.057	0.041	4.60372648873797e-06
DA	GABRB2	1.35556763848318e-10	0.341826	0.153	0.118	4.64146359416642e-06
DA	DPH6	1.36962817406069e-10	-0.289864	0.153	0.301	4.6896068679838e-06
DA	FRRS1L	1.4118026608336e-10	0.275716	0.099	0.057	4.83401231069426e-06
DA	AC007376.2	1.46772508369311e-10	-0.330371	0.065	0.191	5.0254906865652e-06
DA	KCNC2	1.49770273971432e-10	0.271645	0.105	0.077	5.12813418078185e-06
DA	AC009226.1	1.49955988339115e-10	-0.293189	0.003	0.074	5.1344930407313e-06
DA	AC008014.1	1.65772857943529e-10	-0.53814	0.108	0.25	5.67606265598642e-06
DA	SLC16A1-AS1	1.72812418169417e-10	-0.252337	0.145	0.283	5.91709719812083e-06
DA	SEMA6A-AS1	1.90062637181135e-10	-0.370055	0.102	0.242	6.50774469708207e-06
DA	RALGPS1	1.95748959228811e-10	-0.326381	0.114	0.256	6.7024443639945e-06
DA	ZFP14	2.00187085241906e-10	-0.27157	0.094	0.227	6.85440579868285e-06
DA	TMEM255B	2.16073490188413e-10	-0.273394	0.057	0.175	7.39835630405125e-06
DA	SGK1	2.32277712120876e-10	0.36649	0.449	0.472	7.95318886301879e-06
DA	ADARB2	2.32339515668434e-10	0.493627	0.071	0.099	7.9553050164872e-06
DA	ABCA1	2.38416173486078e-10	0.253834	0.315	0.352	8.16336978016332e-06
DA	AC084198.2	2.38952825451413e-10	-0.255913	0.077	0.204	8.18174474345638e-06
DA	IRS2	2.42766731361846e-10	0.255123	0.489	0.535	8.31233288182962e-06
DA	RAP2C-AS1	2.43100624157458e-10	-0.329351	0.048	0.154	8.32376537115136e-06
DA	LIN54	2.47329780443144e-10	-0.279408	0.071	0.193	8.46857168237326e-06
DA	RGS7	2.50709076350691e-10	0.36677	0.142	0.123	8.58427877424764e-06
DA	RBM45	2.5772582909179e-10	-0.258826	0.068	0.193	8.82453238810291e-06
DA	LUCAT1	2.69121250498641e-10	0.386544	0.077	0.026	9.21471161707347e-06
DA	XXYLT1	2.75529835506306e-10	-0.321243	0.114	0.257	9.4341415677359e-06
DA	AC078845.1	2.87966008527806e-10	-0.406827	0.068	0.192	9.85995613199207e-06
DA	PLXNC1	2.97733877321134e-10	0.394516	0.216	0.188	1.01944079594756e-05
DA	FRG1-DT	3.31316062902746e-10	-0.298653	0.043	0.151	1.134426199379e-05
DA	AC090517.5	3.43630398902109e-10	-0.348462	0.097	0.233	1.17659048584082e-05
DA	TMEM72-AS1	3.48819536310451e-10	-0.309541	0.06	0.179	1.19435809232698e-05
DA	RAB27A	3.67280094982666e-10	0.306596	0.253	0.26	1.25756704522065e-05
DA	ICA1	3.68562299879053e-10	-0.374726	0.094	0.229	1.26195731478588e-05
DA	SMIM35	3.81935881587518e-10	-0.378339	0.037	0.143	1.30774845855566e-05
DA	FAM155A	3.93254073282221e-10	0.313698	0.188	0.205	1.34650194691833e-05
DA	UBE3D	4.20914557395936e-10	-0.276599	0.173	0.318	1.44121144452369e-05
DA	MGLL	4.61324379320137e-10	-0.284574	0.185	0.336	1.57957467479215e-05
DA	IL1A	4.64940406087626e-10	0.25047	0.051	0.055	1.59195595044403e-05
DA	ZFPM2-AS1	5.18242375382621e-10	-0.714863	0.065	0.187	1.77446189331009e-05
DA	STX11	5.36707026594603e-10	0.278437	0.131	0.084	1.83768485905992e-05
DA	RGS2	5.445244273143e-10	0.494435	0.162	0.071	1.86445163912416e-05
DA	ALDH1A2	5.52451477967239e-10	0.633356	0.108	0.09	1.89159386055983e-05
DA	ZNF720	5.56427001411181e-10	-0.286258	0.105	0.239	1.90520605283188e-05
DA	C8orf37-AS1	5.91727256423252e-10	-0.364773	0.043	0.147	2.02607412599322e-05
DA	ENPP1	6.18621725831487e-10	-0.351934	0.037	0.14	2.11816078924701e-05
DA	ENTPD3-AS1	6.63146023306258e-10	-0.285317	0.031	0.128	2.27061198380063e-05
DA	CYCS	6.81842558925446e-10	0.338467	0.136	0.106	2.33462892176073e-05
DA	HIST1H2AC	6.84147108899714e-10	0.46504	0.574	0.642	2.34251970087262e-05
DA	MRPL33	6.98131438980323e-10	0.353993	0.224	0.153	2.39040204706863e-05
DA	AL162414.1	6.9902467920843e-10	-0.413234	0.102	0.233	2.39346050160967e-05
DA	ELOC	7.0827662958786e-10	0.258974	0.165	0.156	2.42513917970883e-05
DA	CYSLTR1	7.18758339151834e-10	-0.307495	0.062	0.18	2.46102855325588e-05
DA	AC008050.1	7.3099522510374e-10	-0.739617	0.077	0.198	2.50292765075521e-05
DA	AC093865.1	7.56030578675532e-10	-0.303284	0.094	0.218	2.58864870138502e-05
DA	TNS1	7.67089631648723e-10	0.262634	0.062	0.041	2.62651489876523e-05
DA	SCN1A	9.12345673255837e-10	0.28775	0.122	0.083	3.12387158522799e-05
DA	DNM3	1.06652848564185e-09	-0.39058	0.241	0.4	3.6517935348377e-05
DA	ACSF2	1.08855602601035e-09	-0.250708	0.065	0.179	3.72721583305944e-05
DA	P4HA3	1.11480030105249e-09	0.30158	0.125	0.08	3.81707623080371e-05
DA	AC090630.1	1.16250869065014e-09	-0.442094	0.105	0.24	3.98042975678609e-05
DA	IQGAP2	1.18221812842242e-09	0.576266	0.29	0.208	4.04791487171835e-05
DA	SHLD1	1.23250747272554e-09	-0.261052	0.145	0.28	4.22010558661226e-05
DA	NT5DC1	1.30277641571463e-09	-0.305553	0.091	0.216	4.46070644740691e-05
DA	DLGAP1	1.40891021682804e-09	0.431745	0.244	0.242	4.8241085824192e-05
DA	TMEM119	1.42966590924449e-09	-0.256652	0.082	0.206	4.89517607325312e-05
DA	STON2	1.50911528760421e-09	-0.33614	0.06	0.174	5.1672107447568e-05
DA	FAM117B	1.55319485607584e-09	-0.260852	0.128	0.256	5.31813918720367e-05
DA	RSU1	1.59009863867824e-09	-0.323956	0.179	0.326	5.44449773883429e-05
DA	PDK4	1.61583971233774e-09	-0.760378	0.142	0.283	5.53263517504442e-05
DA	ABAT	1.74993915943385e-09	-0.26172	0.102	0.228	5.9917916819015e-05
DA	AC046134.2	1.75310271900653e-09	-0.379168	0.105	0.238	6.00262370987835e-05
DA	LMO7	1.7946781235626e-09	-0.28402	0.179	0.326	6.14497789507833e-05
DA	DNMBP	1.81796062009504e-09	0.292993	0.116	0.083	6.22469716320542e-05
DA	RFX3-AS1	1.95388729387424e-09	-0.31136	0.122	0.256	6.69011009422541e-05
DA	TBC1D8	2.0227563452805e-09	0.377634	0.52	0.495	6.92591772624043e-05
DA	EDA	2.11545505324736e-09	-0.338913	0.25	0.409	7.24331810231898e-05
DA	EMID1	2.11876835992857e-09	-0.257358	0.088	0.206	7.25466286439543e-05
DA	PTPRE	2.24286967542698e-09	0.343441	0.92	0.931	7.67958576866196e-05
DA	ZDHHC2	2.35825007032832e-09	-0.257122	0.219	0.369	8.07464824080417e-05
DA	STPG2	2.41942329618434e-09	-0.407598	0.074	0.194	8.28410536613518e-05
DA	KCNIP4	2.49108226330396e-09	0.437711	0.514	0.463	8.52946566955276e-05
DA	ARPP21	2.70027241989864e-09	0.27694	0.116	0.102	9.24573276573296e-05
DA	AC119673.2	2.76935234642825e-09	0.35396	0.179	0.14	9.48226243417034e-05
DA	TMEM144	2.80811723544263e-09	-0.378471	0.19	0.337	9.61499341415556e-05
DA	GRIN2A	2.88682063760655e-09	0.340881	0.119	0.106	9.88447386316483e-05
DA	NRXN1	2.96266753155402e-09	0.461095	0.335	0.316	0.000101442
DA	ZEB1-AS1	3.01039276577722e-09	-0.273834	0.006	0.074	0.000103076
DA	KLHL6-AS1	3.1730243824178e-09	0.26384	0.074	0.034	0.000108644
DA	MIR181A2HG	3.24658860926092e-09	-0.270779	0.057	0.164	0.000111163
DA	SH3PXD2B	3.25473833851083e-09	0.275119	0.301	0.297	0.000111442
DA	S100A8	3.48327724560627e-09	0.491147	0.068	0.038	0.000119267
DA	RGS16	3.53731879766336e-09	0.51339	0.17	0.121	0.000121118
DA	JUNB	3.76860096177009e-09	0.280806	0.179	0.16	0.000129037
DA	CERNA2	4.21129385679645e-09	0.823769	0.125	0.143	0.000144195
DA	ERC2	4.5112982059011e-09	-0.257397	0.312	0.458	0.000154467
DA	CCDC102B	5.27808339240185e-09	-0.332153	0.062	0.173	0.000180722
DA	CNTN4	6.38029027405111e-09	0.299187	0.088	0.087	0.000218461
DA	MTUS2	6.58903465752126e-09	0.325239	0.122	0.093	0.000225609
DA	NRG3	6.59267358954412e-09	0.393662	0.253	0.269	0.000225733
DA	RHOBTB1	6.76180791021962e-09	-0.277394	0.065	0.177	0.000231524
DA	MCUB	6.99299811103534e-09	-0.348623	0.074	0.19	0.00023944
DA	MIR181A1HG	7.03895147790902e-09	0.433703	0.469	0.41	0.000241014
DA	CA8	7.26966968471985e-09	-0.324838	0.065	0.168	0.000248913
DA	PLAT	7.55303846663457e-09	-0.282922	0.06	0.167	0.000258616
DA	NEK10	7.85242107873467e-09	-0.271731	0.153	0.283	0.000268867
DA	EGR3	7.91598218942394e-09	0.280719	0.068	0.016	0.000271043
DA	KIAA0825	8.01818042828208e-09	-0.348185	0.085	0.2	0.000274542
DA	FBXL7	9.16497530392854e-09	-0.445279	0.011	0.084	0.000313809
DA	PIEZO2	9.41081253110829e-09	-0.27305	0.009	0.078	0.000322226
DA	RTN1	9.72242275792552e-09	0.272545	0.239	0.247	0.000332896
DA	MBNL3	9.87368374087970e-09	-0.365515	0.074	0.187	0.000338075
DA	KLF13	1.10174658760101e-08	-0.267349	0.102	0.226	0.000377238
DA	PTPRM	1.13593958341046e-08	0.364913	0.344	0.385	0.000388946
DA	KIFC3	1.20314335142175e-08	0.318936	0.176	0.123	0.000411956
DA	TMEM135	1.32026397443479e-08	-0.311705	0.156	0.293	0.000452058
DA	ARRDC3-AS1	1.35377429974566e-08	-0.390426	0.085	0.203	0.000463532
DA	CSMD3	1.41913818009614e-08	0.284035	0.139	0.138	0.000485913
DA	AC079142.1	1.44087721906049e-08	-0.308148	0.082	0.189	0.000493356
DA	RELB	1.56202048311582e-08	0.279771	0.128	0.086	0.000534836
DA	LONRF3	1.7601794271171e-08	0.266481	0.082	0.032	0.000602685
DA	AP002762.2	1.79323595196863e-08	0.255025	0.094	0.109	0.000614004
DA	TGFBR1	1.80308654287042e-08	0.386443	0.815	0.836	0.000617377
DA	SLC16A10	1.81134019027262e-08	0.678401	0.068	0.021	0.000620203
DA	AL160272.1	1.91305384146479e-08	-0.306341	0.048	0.148	0.00065503
DA	ATP8A1	2.06526609702636e-08	-0.319637	0.176	0.312	0.000707147
DA	MARCH8	2.39684507132335e-08	-0.294882	0.148	0.28	0.00082068
DA	LRP1B	2.8323856663969e-08	0.404836	0.33	0.308	0.000969809
DA	AC083862.3	3.0350872176371e-08	0.411964	0.105	0.051	0.00103921
DA	WIPF3	3.03979663967495e-08	-0.439512	0.082	0.186	0.00104083
DA	CHRM3	3.11999456843003e-08	0.362088	0.091	0.089	0.00106829
DA	CNTN5	3.17461809120316e-08	0.308681	0.111	0.106	0.00108699
DA	TENM2	3.90069392679162e-08	0.376244	0.156	0.129	0.0013356
DA	HS2ST1	3.95536745963885e-08	0.271065	0.344	0.355	0.00135432
DA	MAMLD1	4.15740494788811e-08	0.251044	0.043	0.019	0.0014235
DA	CADPS	4.16163892377493e-08	0.255808	0.128	0.108	0.00142495
DA	KAZN	4.23676214071771e-08	0.311186	0.185	0.21	0.00145067
DA	NR3C2	4.90212735531115e-08	-0.253694	0.222	0.351	0.00167849
DA	OTUD1	4.90342264031171e-08	0.265122	0.105	0.076	0.00167893
DA	C12orf42	5.0198469208362e-08	-0.338484	0.034	0.121	0.0017188
DA	FGF14	5.07961341142693e-08	0.282129	0.165	0.185	0.00173926
DA	CCDC171	5.44934255235218e-08	-0.291702	0.071	0.176	0.00186585
DA	TRIQK	5.51342167245946e-08	-0.25504	0.068	0.172	0.0018878
DA	GOLPH3L	5.58376991464042e-08	-0.278299	0.085	0.197	0.00191188
DA	AL158152.1	5.75213890365453e-08	-0.255727	0.125	0.249	0.00196953
DA	MAP2K6	5.79740678524494e-08	-0.299348	0.045	0.139	0.00198503
DA	ALDH18A1	6.58315210349533e-08	0.25445	0.136	0.105	0.00225407
DA	RAMP1	6.93290400822759e-08	0.28811	0.128	0.093	0.00237383
DA	AC009432.2	8.13848011022013e-08	-0.315962	0.011	0.073	0.00278662
DA	CNTNAP5	9.04781829521091e-08	0.273174	0.082	0.076	0.00309797
DA	LINC00886	9.0658583435896e-08	-0.258752	0.04	0.129	0.00310415
DA	JAM2	9.31020215139479e-08	-0.26637	0.085	0.194	0.00318781
DA	LINC01266	1.0088791298337e-07	-0.271645	0.034	0.115	0.0034544
DA	ST6GALNAC3	1.01154066299516e-07	-0.388552	0.781	0.877	0.00346352
DA	AC073475.1	1.01490753324683e-07	-0.301441	0.048	0.141	0.00347504
DA	TMTC2	1.0676146768826e-07	-0.42256	0.131	0.247	0.00365551
DA	LINC02615	1.17651338771794e-07	-0.290513	0.062	0.162	0.00402838
DA	TENT5A	1.25011638817977e-07	0.40119	0.165	0.12	0.0042804
DA	FAM107B	1.45689466270804e-07	0.413382	0.256	0.187	0.00498841
DA	MRC1	1.55883524816823e-07	-0.307738	0.199	0.328	0.00533745
DA	ATF5	1.56858109424126e-07	0.279881	0.105	0.075	0.00537082
DA	MACROD2	1.56947008008854e-07	-0.433516	0.33	0.477	0.00537387
DA	SLAIN1	1.63756886529588e-07	-0.320563	0.105	0.218	0.00560704
DA	CD69	1.85676521467238e-07	0.586452	0.173	0.102	0.00635756
DA	HDAC2-AS2	1.88236532395689e-07	-0.356754	0.082	0.188	0.00644522
DA	AL139351.3	1.88992019225626e-07	-0.253122	0.011	0.074	0.00647109
DA	LINC01091	1.94064628374542e-07	-0.372367	0.179	0.308	0.00664477
DA	RMDN2	2.01533842443955e-07	-0.256205	0.06	0.155	0.00690052
DA	GLIS3	2.66008135458546e-07	0.475926	0.307	0.275	0.00910812
DX	DPYD	0	0.787192	0.749	0.522	0
DX	AC008691.1	1.17405638737862e-235	-0.881076	0.301	0.493	4.01996907038439e-231
DX	FKBP5	9.40324017540753e-232	0.299811	0.973	0.885	3.21966943605954e-227
DX	ACSL1	2.64446601302027e-200	0.612548	0.783	0.615	9.05465162858141e-196
DX	NEAT1	7.31120183250311e-186	0.387288	0.999	0.994	2.50335550744907e-181
DX	FRMD4A	4.04515177566386e-173	-0.292492	0.986	0.995	1.38505996798731e-168
DX	LINC02712	9.14982571211599e-173	-0.582394	0.331	0.506	3.13290032382852e-168
DX	CX3CR1	1.2360051760785e-158	-0.609609	0.531	0.651	4.23208172289278e-154
DX	NAV3	2.88972733464189e-131	-0.313663	0.879	0.938	9.89442639381382e-127
DX	PTPRG	3.75870795020311e-126	1.07143	0.229	0.138	1.28698160214954e-121
DX	FOXP1	4.35647670681584e-125	0.385793	0.848	0.763	1.49165762441374e-120
DX	AC011586.2	2.15063715026904e-122	0.985068	0.068	0.011	7.36378160252119e-118
DX	AC131944.1	2.7351179945518e-121	0.995036	0.435	0.298	9.36504401334535e-117
DX	P2RY12	1.57337585454653e-120	-0.398463	0.695	0.808	5.3872389259673e-116
DX	FLT1	3.84005400332306e-119	0.640613	0.206	0.099	1.31483449073782e-114
DX	SPP1	9.57780290914339e-119	0.667636	0.837	0.744	3.2794397160907e-114
DX	BLNK	4.78744176426041e-117	-0.322323	0.779	0.866	1.63922006008276e-112
DX	LINC00996	7.37105471563364e-114	-0.298416	0.022	0.083	2.52384913463296e-109
DX	LINC02232	8.90931959886779e-111	-0.328958	0.653	0.78	3.05055103065233e-106
DX	ELL2	5.61687044671455e-100	0.499141	0.832	0.749	1.92321644095506e-95
DX	SYNDIG1	1.61001682184806e-98	-0.376332	0.776	0.855	5.51269759800774e-94
DX	IL15	1.3150391989595e-96	0.337716	0.263	0.148	4.50269421723731e-92
DX	LINC02057	6.35443610168914e-94	-0.382854	0.165	0.274	2.17575892121836e-89
[truncated: 91 more rows]

[truncated: 16 more sheets: Supplementary Figure 1B, Supplementary Figure 1C, Supplementary Figure 1D, Supplementary Figure 1E, Supplementary Figure 1F, Supplementary Figure 2A, Supplementary Figure 2B, Supplementary Figure 3A&B, Supplementary Figure 4A, Supplementary Figure 4B, Supplementary Figure 5A, Supplementary Figure 5B, Supplementary Figure 5C, Supplementary Figure 5D, Supplementary Figure 6A, Supplementary Figure 6D]
